# Supplementary material for: TP53 mutations, expression and interaction networks in human cancers
Source: Oncotarget. 2016 Nov 21;8(1):624–43. doi: 10.18632/oncotarget.13483 (PMC5352183; doi:10.18632/oncotarget.13483)
Supplement: Supplementary file 2 [file oncotarget-08-624-s002.xlsx]

## Sheet: LAML
Gene symbol	# of mutated samples	Mutation rate (%)
FLT3	56	28.4
NPM1	54	27.4
DNMT3A	51	25.9
IDH2	20	10.2
IDH1	19	9.6
RUNX1	18	9.1
TET2	17	8.6
TP53	16	8.1
NRAS	15	7.6
CEBPA	13	6.6
WT1	12	6.1
PTPN11	9	4.6
KIT	8	4.1
KRAS	8	4.1
MT-CO2	8	4.1
TTN	8	4.1
U2AF1	8	4.1
SMC1A	7	3.6
SMC3	7	3.6
MT-CYB	6	3
PHF6	6	3
STAG2	6	3
ASXL1	5	2.5
FAM5C	5	2.5
FCGBP	5	2.5
MUC16	5	2.5
RAD21	5	2.5
COL12A1	4	2
CSMD1	4	2
DNAH9	4	2
ENSG00000211459	4	2
KCNU1	4	2
MIR142	4	2
MT-ND5	4	2
PKD1L2	4	2
PLCE1	4	2
STC2	4	2
CACNA1B	3	1.5
CACNA1E	3	1.5
CADPS	3	1.5
CBL	3	1.5
CROCC	3	1.5
DIS3	3	1.5
DRD2	3	1.5
DYSF	3	1.5
EZH2	3	1.5
FLG	3	1.5
GBP4	3	1.5
GRIK2	3	1.5
HECW1	3	1.5
KDM6A	3	1.5
KDR	3	1.5
KIAA1683	3	1.5
LRP1B	3	1.5
MAP2	3	1.5
MT-CO3	3	1.5
MT-ND1	3	1.5
MT-ND4	3	1.5
MUC5B	3	1.5
PHACTR1	3	1.5
PTPRT	3	1.5
SMG1	3	1.5
SPEN	3	1.5
SUZ12	3	1.5
TCEAL3	3	1.5
TUBA3C	3	1.5
UNC5B	3	1.5
WAC	3	1.5
ABTB1	2	1
ADAM11	2	1
ADCY5	2	1
AKAP13	2	1
ALPK3	2	1
ANK2	2	1
APOB	2	1
ARAP2	2	1
ATG16L1	2	1
ATP10B	2	1
ATP2B3	2	1
BCOR	2	1
BMPER	2	1
BSN	2	1
C10orf118	2	1
C10orf28	2	1
C17orf97	2	1
C5	2	1
C9orf174	2	1
CACNA1G	2	1
CACNA2D3	2	1
CADM2	2	1
CALR	2	1
CBFB	2	1
CCDC67	2	1
CD74	2	1
CECR2	2	1
CELSR3	2	1
CHD4	2	1
CLEC18B	2	1
CMYA5	2	1
CNTN5	2	1
CNTNAP4	2	1
COL5A3	2	1
CRISPLD1	2	1
CSMD3	2	1
CUEDC1	2	1
CUL1	2	1
DCHS2	2	1
DCLK1	2	1
DDR2	2	1
DDX11	2	1
DDX41	2	1
DLC1	2	1
DNAH5	2	1
DNAI1	2	1
DOCK2	2	1
DSCAM	2	1
DST	2	1
DYNC2H1	2	1
E2F8	2	1
EED	2	1
EGFR	2	1
ENSG00000210082	2	1
EPHA10	2	1
EPPK1	2	1
ETV6	2	1
FAM154B	2	1
FAM40B	2	1
FAM47A	2	1
FAM57B	2	1
FAM65A	2	1
FKBP8	2	1
FLJ43860	2	1
FLRT2	2	1
FLT1	2	1
FREM2	2	1
FRYL	2	1
GALNTL4	2	1
GATA2	2	1
GIGYF2	2	1
GJB3	2	1
GPR112	2	1
GPR183	2	1
GRID1	2	1
GRIK4	2	1
GRM3	2	1
GRM8	2	1
GSTK1	2	1
HIVEP1	2	1
HMCN1	2	1
HNRNPK	2	1
HSP90B3P	2	1
HYDIN	2	1
IGHG3	2	1
IKZF4	2	1
ILDR1	2	1
ITPR3	2	1
KANSL1	2	1
KCNA4	2	1
KCNH2	2	1
KCNK13	2	1
KCNQ2	2	1
KCNT1	2	1
KDM3B	2	1
KIAA0240	2	1
KIF2B	2	1
KRT19	2	1
KRT79	2	1
LNX1	2	1
LOC100129218	2	1
LOC100130211	2	1
LOC100132800	2	1
LOC100133234	2	1
LOC152845	2	1
LOC401648	2	1
LOC728843	2	1
LOC730032	2	1
LRIT1	2	1
LRRC4	2	1
MAGI2	2	1
MAP1B	2	1
MED12	2	1
MEFV	2	1
MEGF8	2	1
MT-CO1	2	1
MTA2	2	1
MTMR8	2	1
MTUS2	2	1
MYH4	2	1
MYO5B	2	1
MYOC	2	1
MYOM3	2	1
NALCN	2	1
NAV1	2	1
NF1	2	1
NLRC4	2	1
NMUR2	2	1
NR2E1	2	1
NRXN3	2	1
NTRK3	2	1
OR11H12	2	1
OR13H1	2	1
OR4H12P	2	1
OR8B12	2	1
P2RY2	2	1
PCDHA13	2	1
PCDHA6	2	1
PCDHB1	2	1
PCDHB18	2	1
PDCD2L	2	1
PHIP	2	1
PKD2L1	2	1
PKHD1	2	1
PKHD1L1	2	1
PLEKHH1	2	1
PPP1R3A	2	1
PRAMEF2	2	1
PRPF4B	2	1
PRPF8	2	1
PSME4	2	1
PTCH1	2	1
PTPRN	2	1
RBBP4	2	1
RFC3	2	1
RIMS1	2	1
RNF213	2	1
RUNX1T1	2	1
RYR1	2	1
RYR3	2	1
SCAF8	2	1
SCML2	2	1
SCN1A	2	1
SEMA3A	2	1
SEMA4A	2	1
SETBP1	2	1
SHC1	2	1
SHROOM2	2	1
SI	2	1
SLC12A3	2	1
SLC39A5	2	1
SPEG	2	1
STRN	2	1
SYNGAP1	2	1
SYT15	2	1
TCEAL6	2	1
TET1	2	1
THRAP3	2	1
TMEM104	2	1
TNC	2	1
TOP3B	2	1
TRA2B	2	1
TRPM3	2	1
TTBK1	2	1
USP9X	2	1
VARS2	2	1
VCAN	2	1
XIRP1	2	1
ZBTB33	2	1
ZC3H18	2	1
ZNF687	2	1
ABCA10	1	0.5
ABCA4	1	0.5
ABCB11	1	0.5
ABCC11	1	0.5
ABCC3	1	0.5
ABCF1	1	0.5
ABCG4	1	0.5
ABCG8	1	0.5
ABL1	1	0.5
ACAN	1	0.5
ACAT1	1	0.5
ACOXL	1	0.5
ACPL2	1	0.5
ACSM2A	1	0.5
ACSS3	1	0.5
ACTA2	1	0.5
ACTBL2	1	0.5
ACTL7A	1	0.5
ACTL9	1	0.5
ACVR2B	1	0.5
ADAM19	1	0.5
ADAM21P1	1	0.5
ADAMTS1	1	0.5
ADAMTS12	1	0.5
ADAMTS16	1	0.5
ADAMTS17	1	0.5
ADAMTS9	1	0.5
ADAMTSL1	1	0.5
ADCY10	1	0.5
ADCY3	1	0.5
ADNP	1	0.5
ADPGK	1	0.5
ADRA1A	1	0.5
ADRBK1	1	0.5
ADSS	1	0.5
AFF2	1	0.5
AFF4	1	0.5
AGBL1	1	0.5
AGBL2	1	0.5
AGXT2	1	0.5
AHCYL1	1	0.5
AIFM1	1	0.5
AIFM2	1	0.5
AK8	1	0.5
AKAP12	1	0.5
AKAP5	1	0.5
AKD1	1	0.5
AKR1CL1	1	0.5
AKR7A2	1	0.5
ALDH16A1	1	0.5
ALDH1A3	1	0.5
ALG13	1	0.5
ALG6	1	0.5
ALMS1	1	0.5
ALOX5	1	0.5
ALS2CR11	1	0.5
AMOT	1	0.5
ANG	1	0.5
ANK3	1	0.5
ANKRD12	1	0.5
ANKRD13A	1	0.5
ANKRD18A	1	0.5
ANKRD24	1	0.5
ANKRD26	1	0.5
ANKRD30A	1	0.5
ANKRD33	1	0.5
ANKRD55	1	0.5
ANO2	1	0.5
ANO3	1	0.5
AP1G2	1	0.5
AP1M1	1	0.5
AP1S3	1	0.5
AP3S2	1	0.5
APBA2	1	0.5
AQP5	1	0.5
ARC	1	0.5
ARF1	1	0.5
ARFGEF2	1	0.5
ARHGAP18	1	0.5
ARHGAP35	1	0.5
ARHGAP39	1	0.5
ARHGAP40	1	0.5
ARHGAP5	1	0.5
ARHGEF1	1	0.5
ARHGEF10L	1	0.5
ARHGEF11	1	0.5
ARHGEF19	1	0.5
ARHGEF2	1	0.5
ARHGEF5	1	0.5
ARHGEF6	1	0.5
ARID1A	1	0.5
ARID2	1	0.5
ARID4B	1	0.5
ARL3	1	0.5
ARMC3	1	0.5
ARSF	1	0.5
ASB11	1	0.5
ASB15	1	0.5
ASB4	1	0.5
ASIC1	1	0.5
ASTE1	1	0.5
ASTL	1	0.5
ASUN	1	0.5
ASXL2	1	0.5
ASXL3	1	0.5
ATF7IP	1	0.5
ATG14	1	0.5
ATG4C	1	0.5
ATP11B	1	0.5
ATP11C	1	0.5
ATP13A5	1	0.5
ATP1B4	1	0.5
ATP2A2	1	0.5
ATP2B2	1	0.5
ATP2C1	1	0.5
ATP6AP2	1	0.5
ATP6V1C1	1	0.5
ATP6V1G3	1	0.5
ATP9B	1	0.5
ATRNL1	1	0.5
ATXN7L1	1	0.5
AURKB	1	0.5
AURKC	1	0.5
B3GALT5	1	0.5
B4GALNT1	1	0.5
B4GALNT3	1	0.5
B4GALT3	1	0.5
BAAT	1	0.5
BABAM1	1	0.5
BACH1	1	0.5
BAGE4	1	0.5
BAI1	1	0.5
BAIAP2L1	1	0.5
BBS12	1	0.5
BBS7	1	0.5
BCAN	1	0.5
BCAR3	1	0.5
BCHE	1	0.5
BCLAF1	1	0.5
BCMO1	1	0.5
BCORL1	1	0.5
BDKRB2	1	0.5
BECN1	1	0.5
BICD1	1	0.5
BLZF1	1	0.5
BMP10	1	0.5
BMP5	1	0.5
BMP6	1	0.5
BMS1	1	0.5
BNC2	1	0.5
BOC	1	0.5
BOD1L	1	0.5
BPIFB2	1	0.5
BPTF	1	0.5
BRCC3	1	0.5
BRMS1	1	0.5
BRPF1	1	0.5
BRS3	1	0.5
BRWD3	1	0.5
BTBD16	1	0.5
BTBD8	1	0.5
BTD	1	0.5
BUB1	1	0.5
BUB3	1	0.5
C10orf120	1	0.5
C10orf76	1	0.5
C11orf41	1	0.5
C11orf70	1	0.5
C12orf63	1	0.5
C15orf57	1	0.5
C15orf60	1	0.5
C16orf57	1	0.5
C19orf46	1	0.5
C19orf55	1	0.5
C1RL	1	0.5
C1orf105	1	0.5
C1orf168	1	0.5
C1orf51	1	0.5
C2	1	0.5
C20orf24	1	0.5
C20orf26	1	0.5
C22orf42	1	0.5
C3	1	0.5
C3orf25	1	0.5
C3orf56	1	0.5
C3orf67	1	0.5
C4BPB	1	0.5
C5orf25	1	0.5
C6orf106	1	0.5
C6orf118	1	0.5
C6orf170	1	0.5
C6orf211	1	0.5
C7	1	0.5
C7orf10	1	0.5
C7orf29	1	0.5
C8orf80	1	0.5
C8orf84	1	0.5
C9orf171	1	0.5
C9orf43	1	0.5
C9orf78	1	0.5
C9orf91	1	0.5
C9orf93	1	0.5
CACNA1A	1	0.5
CACNA1S	1	0.5
CACNA2D4	1	0.5
CACNG1	1	0.5
CACNG2	1	0.5
CACNG4	1	0.5
CAD	1	0.5
CADM3	1	0.5
CAGE1	1	0.5
CALB2	1	0.5
CALD1	1	0.5
CALHM3	1	0.5
CAMK1G	1	0.5
CAMK4	1	0.5
CAMKK1	1	0.5
CAMKMT	1	0.5
CAMKV	1	0.5
CAMSAP1	1	0.5
CAMTA1	1	0.5
CAND1	1	0.5
CAPG	1	0.5
CAPN6	1	0.5
CAPRIN2	1	0.5
CAPS	1	0.5
CARD18	1	0.5
CASC4	1	0.5
CASC5	1	0.5
CASP10	1	0.5
CASZ1	1	0.5
CATSPER4	1	0.5
CBX5	1	0.5
CBX7	1	0.5
CC2D2A	1	0.5
CCBE1	1	0.5
CCDC136	1	0.5
CCDC150	1	0.5
CCDC24	1	0.5
CCDC33	1	0.5
CCDC57	1	0.5
CCDC60	1	0.5
CCL11	1	0.5
CCL16	1	0.5
CCL20	1	0.5
CCL21	1	0.5
CCNG2	1	0.5
CCZ1	1	0.5
CD109	1	0.5
CD1B	1	0.5
CD320	1	0.5
CD70	1	0.5
CDC42	1	0.5
CDH16	1	0.5
CDH23	1	0.5
CDH24	1	0.5
CDH4	1	0.5
CDHR2	1	0.5
CDK11A	1	0.5
CDK13	1	0.5
CDON	1	0.5
CEACAM19	1	0.5
CEBPE	1	0.5
CELSR1	1	0.5
CENPB	1	0.5
CENPF	1	0.5
CENPN	1	0.5
CEP170	1	0.5
CEP170P1	1	0.5
CEP290	1	0.5
CES1P1	1	0.5
CFHR2	1	0.5
CFLAR	1	0.5
CGN	1	0.5
CHIC2	1	0.5
CHIT1	1	0.5
CHRNB2	1	0.5
CHST6	1	0.5
CIC	1	0.5
CILP2	1	0.5
CKAP4	1	0.5
CLCN1	1	0.5
CLCN6	1	0.5
CLDN11	1	0.5
CLDN14	1	0.5
CLDN18	1	0.5
CLIP2	1	0.5
CLPX	1	0.5
CLVS2	1	0.5
CNGA3	1	0.5
CNOT3	1	0.5
CNOT6	1	0.5
CNOT6L	1	0.5
CNTLN	1	0.5
CNTN6	1	0.5
CNTNAP5	1	0.5
COL11A2	1	0.5
COL16A1	1	0.5
COL18A1-AS1	1	0.5
COL19A1	1	0.5
COL22A1	1	0.5
COL25A1	1	0.5
COL27A1	1	0.5
COL2A1	1	0.5
COL7A1	1	0.5
COL9A1	1	0.5
COMMD5	1	0.5
COPS2	1	0.5
CORIN	1	0.5
COX10	1	0.5
CPNE3	1	0.5
CPXM2	1	0.5
CR1	1	0.5
CRB1	1	0.5
CRIPAK	1	0.5
CRISPLD2	1	0.5
CSF3R	1	0.5
CSH2	1	0.5
CSPG4	1	0.5
CSRNP1	1	0.5
CSRNP2	1	0.5
CSTF2T	1	0.5
CTCF	1	0.5
CTNNA2	1	0.5
CTNNA3	1	0.5
CTSG	1	0.5
CTTNBP2NL	1	0.5
CUBN	1	0.5
CUL3	1	0.5
CUL9	1	0.5
CXCL10	1	0.5
CXorf58	1	0.5
CYBB	1	0.5
CYBRD1	1	0.5
CYLC1	1	0.5
CYP26A1	1	0.5
CYP2F1	1	0.5
CYP4A22	1	0.5
CYP4F12	1	0.5
CYP4F2	1	0.5
CYP4F8	1	0.5
DAAM2	1	0.5
DAB2	1	0.5
DAG1	1	0.5
DAGLA	1	0.5
DAGLB	1	0.5
DAOA	1	0.5
DAXX	1	0.5
DAZAP2	1	0.5
DBC1	1	0.5
DBX2	1	0.5
DCAF6	1	0.5
DCAF8	1	0.5
DCDC5	1	0.5
DCT	1	0.5
DCTD	1	0.5
DCTN1	1	0.5
DDHD1	1	0.5
DDX1	1	0.5
DDX17	1	0.5
DDX23	1	0.5
DDX53	1	0.5
DDX60	1	0.5
DHTKD1	1	0.5
DHX32	1	0.5
DHX34	1	0.5
DIAPH2	1	0.5
DIO2	1	0.5
DLD	1	0.5
DLGAP3	1	0.5
DLX3	1	0.5
DMD	1	0.5
DMRT3	1	0.5
DNAH10	1	0.5
DNAH11	1	0.5
DNAH3	1	0.5
DNAJA3	1	0.5
DNAJC7	1	0.5
DNM2	1	0.5
DNMT1	1	0.5
DNMT3B	1	0.5
DOCK1	1	0.5
DOCK10	1	0.5
DOCK4	1	0.5
DOCK5	1	0.5
DOCK8	1	0.5
DOCK9	1	0.5
DOK2	1	0.5
DOPEY2	1	0.5
DOT1L	1	0.5
DPP3	1	0.5
DRD5P1	1	0.5
DROSHA	1	0.5
DSCAML1	1	0.5
DSG2	1	0.5
DTX4	1	0.5
DUOX1	1	0.5
DUOXA2	1	0.5
DUSP1	1	0.5
DUSP26	1	0.5
DYNC1H1	1	0.5
DYRK4	1	0.5
ECM2	1	0.5
EDC4	1	0.5
EDIL3	1	0.5
EFCAB6	1	0.5
EFTUD1	1	0.5
EGFL8	1	0.5
EGFLAM	1	0.5
EGLN2	1	0.5
EHD1	1	0.5
EHD2	1	0.5
EHHADH	1	0.5
EIF4B	1	0.5
ELANE	1	0.5
ELAVL4	1	0.5
ELF1	1	0.5
ELF4	1	0.5
ELF5	1	0.5
ELL	1	0.5
ELMOD1	1	0.5
ELN	1	0.5
EMX2OS	1	0.5
ENC1	1	0.5
ENPEP	1	0.5
ENSG00000103832	1	0.5
ENSG00000124399	1	0.5
ENSG00000159247	1	0.5
ENSG00000163098	1	0.5
ENSG00000167390	1	0.5
ENSG00000169164	1	0.5
ENSG00000198229	1	0.5
ENSG00000200463	1	0.5
ENSG00000201010	1	0.5
ENSG00000204989	1	0.5
ENSG00000209508	1	0.5
ENSG00000209624	1	0.5
ENSG00000209722	1	0.5
ENSG00000209815	1	0.5
ENSG00000210184	1	0.5
ENSG00000210408	1	0.5
ENSG00000210557	1	0.5
ENSG00000211619	1	0.5
ENSG00000211894	1	0.5
ENSG00000212358	1	0.5
ENSG00000214135	1	0.5
ENSG00000215720	1	0.5
ENSG00000216522	1	0.5
ENSG00000220279	1	0.5
ENSG00000223073	1	0.5
ENTPD1	1	0.5
EP400	1	0.5
EPAS1	1	0.5
EPB41L3	1	0.5
EPB41L5	1	0.5
EPGN	1	0.5
EPHA2	1	0.5
EPHA3	1	0.5
EPHA7	1	0.5
EPHA8	1	0.5
EPHB1	1	0.5
ESCO2	1	0.5
ESM1	1	0.5
ETF1	1	0.5
ETV3	1	0.5
EWSR1	1	0.5
EXD1	1	0.5
EXOC2	1	0.5
EYA4	1	0.5
EZR	1	0.5
FAIM2	1	0.5
FAM115A	1	0.5
FAM123A	1	0.5
FAM155A	1	0.5
FAM166A	1	0.5
FAM171A1	1	0.5
FAM176A	1	0.5
FAM193A	1	0.5
FAM194A	1	0.5
FAM19A4	1	0.5
FAM208B	1	0.5
FAM212B	1	0.5
FAM214A	1	0.5
FAM27L	1	0.5
FAM47B	1	0.5
FAM48A	1	0.5
FAM58BP	1	0.5
FAM69A	1	0.5
FAM70B	1	0.5
FAM82B	1	0.5
FAM83A	1	0.5
FAM90A1	1	0.5
FANCC	1	0.5
FANCI	1	0.5
FANCM	1	0.5
FASTKD3	1	0.5
FAT1	1	0.5
FAT2	1	0.5
FAT3	1	0.5
FAT4	1	0.5
FBN1	1	0.5
FBN2	1	0.5
FBXL18	1	0.5
FBXL7	1	0.5
FBXO11	1	0.5
FBXO30	1	0.5
FCHSD1	1	0.5
FEZF2	1	0.5
FFAR1	1	0.5
FGD6	1	0.5
FGL2	1	0.5
FILIP1	1	0.5
FKBP11	1	0.5
FKTN	1	0.5
FLJ22167	1	0.5
FLNC	1	0.5
FLRT1	1	0.5
FN1	1	0.5
FNDC1	1	0.5
FNIP2	1	0.5
FOXP1	1	0.5
FOXP4	1	0.5
FPR1	1	0.5
FRAS1	1	0.5
FRMD8	1	0.5
FRMPD3	1	0.5
FRZB	1	0.5
FSD2	1	0.5
FZD1	1	0.5
G6PC	1	0.5
GABBR1	1	0.5
GABRA4	1	0.5
GABRB1	1	0.5
GABRG2	1	0.5
GABRG3	1	0.5
GABRR1	1	0.5
GALNT2	1	0.5
GALNT7	1	0.5
GALNTL6	1	0.5
GANC	1	0.5
GAS7	1	0.5
GATAD2B	1	0.5
GBP1	1	0.5
GCAT	1	0.5
GCLM	1	0.5
GCM2	1	0.5
GCN1L1	1	0.5
GDF10	1	0.5
GDF5	1	0.5
GDPD4	1	0.5
GDPD5	1	0.5
GEMIN4	1	0.5
GJA4	1	0.5
GJB4	1	0.5
GLI1	1	0.5
GLIS3	1	0.5
GLRA1	1	0.5
GNA15	1	0.5
GNAI2	1	0.5
GNB1	1	0.5
GNPTAB	1	0.5
GNRHR	1	0.5
GPATCH8	1	0.5
GPBP1	1	0.5
GPM6A	1	0.5
GPR101	1	0.5
GPR115	1	0.5
GPR123	1	0.5
GPR124	1	0.5
GPR125	1	0.5
GPR128	1	0.5
GPR6	1	0.5
GPR78	1	0.5
GPR88	1	0.5
GPR98	1	0.5
GPRC5B	1	0.5
GPRC6A	1	0.5
GPX2	1	0.5
GRB10	1	0.5
GREB1	1	0.5
GREM2	1	0.5
GRIK3	1	0.5
GRIP1	1	0.5
GRM7	1	0.5
GRWD1	1	0.5
GSTCD	1	0.5
GSTM3	1	0.5
GTF3A	1	0.5
GUCA2A	1	0.5
GUCY2C	1	0.5
GUCY2D	1	0.5
GXYLT1	1	0.5
GYG2	1	0.5
GZMB	1	0.5
HADH	1	0.5
HAO1	1	0.5
HCFC1	1	0.5
HCLS1	1	0.5
HCN1	1	0.5
HCN4	1	0.5
HDAC2	1	0.5
HDAC3	1	0.5
HDGF	1	0.5
HEATR4	1	0.5
HEATR7B2	1	0.5
HELZ	1	0.5
HERC1	1	0.5
HERC2	1	0.5
HERC2P2	1	0.5
HERC2P4	1	0.5
HIST1H3D	1	0.5
HIST3H3	1	0.5
HIVEP2	1	0.5
HJURP	1	0.5
HK1	1	0.5
HKDC1	1	0.5
HKR1	1	0.5
HLA-B	1	0.5
HLA-DRB1	1	0.5
HNRNPUL1	1	0.5
HOOK3	1	0.5
HPS5	1	0.5
HS3ST1	1	0.5
HSD17B1	1	0.5
HSD17B7P2	1	0.5
HSD3B1	1	0.5
HSPA13	1	0.5
HSPA4	1	0.5
HSPB7	1	0.5
HSPG2	1	0.5
HTR5A	1	0.5
HYAL4	1	0.5
IFI44	1	0.5
IGHE	1	0.5
IGHMBP2	1	0.5
IGLV3-22	1	0.5
IGLV3-27	1	0.5
IGSF21	1	0.5
IGSF5	1	0.5
IGSF9B	1	0.5
IKZF1	1	0.5
IKZF3	1	0.5
IL17RD	1	0.5
IL1R1	1	0.5
IL1RL2	1	0.5
IL32	1	0.5
IMMP2L	1	0.5
IMPG2	1	0.5
INS-IGF2	1	0.5
IPO7	1	0.5
ISLR	1	0.5
ITGA10	1	0.5
ITGA8	1	0.5
ITGAV	1	0.5
ITGAX	1	0.5
ITGB5	1	0.5
ITIH2	1	0.5
ITPR1	1	0.5
JAK2	1	0.5
JAK3	1	0.5
JAM2	1	0.5
JMJD1C	1	0.5
JMJD5	1	0.5
KALRN	1	0.5
KANK1	1	0.5
KANSL1L	1	0.5
KAT2B	1	0.5
KAT6B	1	0.5
KATNAL2	1	0.5
KCNA1	1	0.5
KCNA3	1	0.5
KCNA5	1	0.5
KCNE3	1	0.5
KCNH5	1	0.5
KCNH8	1	0.5
KCNJ6	1	0.5
KCNK9	1	0.5
KCNN3	1	0.5
KCNQ3	1	0.5
KCNT2	1	0.5
KCTD9P2	1	0.5
KDM1A	1	0.5
KDM2B	1	0.5
KHDRBS3	1	0.5
KIAA0226L	1	0.5
KIAA1109	1	0.5
KIAA1217	1	0.5
KIAA1239	1	0.5
KIDINS220	1	0.5
KIF1C	1	0.5
KIF27	1	0.5
KIR3DX1	1	0.5
KLF15	1	0.5
KLHDC3	1	0.5
KLHDC7A	1	0.5
KLHL12	1	0.5
KLHL18	1	0.5
KLHL2	1	0.5
KLHL29	1	0.5
KLHL4	1	0.5
KLHL5	1	0.5
KLK7	1	0.5
KLRK1	1	0.5
KPRP	1	0.5
KRT13	1	0.5
KRT18P40	1	0.5
KRT2	1	0.5
KRT20	1	0.5
KRT27	1	0.5
KRT37	1	0.5
KRT74	1	0.5
KRT75	1	0.5
KRT77	1	0.5
KRT8P15	1	0.5
KRTAP10-7	1	0.5
KRTAP10-8	1	0.5
KRTAP24-1	1	0.5
KRTAP26-1	1	0.5
KRTAP4-2	1	0.5
KSR2	1	0.5
LAMA1	1	0.5
LAMA2	1	0.5
LAMA3	1	0.5
LAMA5	1	0.5
LAMC1	1	0.5
LARP4B	1	0.5
LARS	1	0.5
LAS1L	1	0.5
LCE1B	1	0.5
LDLRAD3	1	0.5
LEO1	1	0.5
LGTN	1	0.5
LHCGR	1	0.5
LILRB2	1	0.5
LIMA1	1	0.5
LIMS2	1	0.5
LINC00324	1	0.5
LMOD1	1	0.5
LOC100128077	1	0.5
LOC100128322	1	0.5
LOC100128340	1	0.5
LOC100128342	1	0.5
LOC100128371	1	0.5
LOC100128562	1	0.5
LOC100128744	1	0.5
LOC100128936	1	0.5
LOC100128989	1	0.5
LOC100129743	1	0.5
LOC100129876	1	0.5
LOC100129901	1	0.5
LOC100130041	1	0.5
LOC100130134	1	0.5
LOC100130301	1	0.5
LOC100130353	1	0.5
LOC100130734	1	0.5
LOC100131040	1	0.5
LOC100131253	1	0.5
LOC100131447	1	0.5
LOC100131482	1	0.5
LOC100131656	1	0.5
LOC100131699	1	0.5
LOC100132232	1	0.5
LOC100132495	1	0.5
LOC100132672	1	0.5
LOC100132713	1	0.5
LOC100132903	1	0.5
LOC100133292	1	0.5
LOC100133655	1	0.5
LOC100133684	1	0.5
LOC100133718	1	0.5
LOC100133915	1	0.5
LOC100134101	1	0.5
LOC100134687	1	0.5
LOC121296	1	0.5
LOC129293	1	0.5
LOC200493	1	0.5
LOC253820	1	0.5
LOC257039	1	0.5
LOC26010	1	0.5
LOC338870	1	0.5
LOC339970	1	0.5
LOC344875	1	0.5
LOC374443	1	0.5
LOC387703	1	0.5
LOC387761	1	0.5
LOC387770	1	0.5
LOC387820	1	0.5
LOC388076	1	0.5
LOC388276	1	0.5
LOC388553	1	0.5
LOC389000	1	0.5
LOC391769	1	0.5
LOC391811	1	0.5
LOC392008	1	0.5
LOC392301	1	0.5
LOC392501	1	0.5
LOC400011	1	0.5
LOC400879	1	0.5
LOC401218	1	0.5
LOC401533	1	0.5
LOC401875	1	0.5
LOC440181	1	0.5
LOC441013	1	0.5
LOC441644	1	0.5
LOC441775	1	0.5
LOC441957	1	0.5
LOC442255	1	0.5
LOC642131	1	0.5
LOC642458	1	0.5
LOC642546	1	0.5
LOC642635	1	0.5
LOC642738	1	0.5
LOC642943	1	0.5
LOC643342	1	0.5
LOC643563	1	0.5
LOC643827	1	0.5
LOC643905	1	0.5
LOC643932	1	0.5
LOC643962	1	0.5
LOC644456	1	0.5
LOC644504	1	0.5
LOC644800	1	0.5
LOC644992	1	0.5
LOC645173	1	0.5
LOC645181	1	0.5
LOC645949	1	0.5
LOC645954	1	0.5
LOC646090	1	0.5
LOC646346	1	0.5
LOC646513	1	0.5
LOC646609	1	0.5
LOC647211	1	0.5
LOC648603	1	0.5
LOC648927	1	0.5
LOC649299	1	0.5
LOC652670	1	0.5
LOC653657	1	0.5
LOC727842	1	0.5
LOC727878	1	0.5
LOC727882	1	0.5
LOC727895	1	0.5
LOC728115	1	0.5
LOC728138	1	0.5
LOC728205	1	0.5
LOC728211	1	0.5
LOC728247	1	0.5
LOC728448	1	0.5
LOC728532	1	0.5
LOC728748	1	0.5
LOC728770	1	0.5
LOC728896	1	0.5
LOC729135	1	0.5
LOC729217	1	0.5
LOC730167	1	0.5
LOC90586	1	0.5
LONRF1	1	0.5
LPA	1	0.5
LPPR4	1	0.5
LRBA	1	0.5
LRCH3	1	0.5
LRFN3	1	0.5
LRIF1	1	0.5
LRIG3	1	0.5
LRP4	1	0.5
LRP5	1	0.5
LRRC15	1	0.5
LRRC2	1	0.5
LRRC37B	1	0.5
LRRC40	1	0.5
LRRC43	1	0.5
LRRC47	1	0.5
LRRC58	1	0.5
LRRFIP1	1	0.5
LRRN2	1	0.5
LRRTM2	1	0.5
LRWD1	1	0.5
LTA4H	1	0.5
LTBP3	1	0.5
LUZP2	1	0.5
LYRM5	1	0.5
LZTS1	1	0.5
MAEL	1	0.5
MAGEL2	1	0.5
MAGI1	1	0.5
MAGI3	1	0.5
MAL	1	0.5
MAP6	1	0.5
MAP7D2	1	0.5
MAPK1	1	0.5
MAPK9	1	0.5
MAPKBP1	1	0.5
MASP1	1	0.5
MAT1A	1	0.5
MAU2	1	0.5
MAX	1	0.5
MBOAT1	1	0.5
MBTPS1	1	0.5
MCART2	1	0.5
MCHR2	1	0.5
MCM10	1	0.5
MDFI	1	0.5
MDH1B	1	0.5
MDM2	1	0.5
MEA1	1	0.5
MECR	1	0.5
MED14	1	0.5
MED21	1	0.5
MED24	1	0.5
MEGF10	1	0.5
MEGF11	1	0.5
MEPE	1	0.5
METTL3	1	0.5
MEX3B	1	0.5
MEX3C	1	0.5
MFN1	1	0.5
MFSD6	1	0.5
MGA	1	0.5
MGAM	1	0.5
MGAT4C	1	0.5
MGAT5B	1	0.5
MGLL	1	0.5
MICAL2	1	0.5
MICALL1	1	0.5
MIER3	1	0.5
MINPP1	1	0.5
MIR1267	1	0.5
MIR516B1	1	0.5
MIR632	1	0.5
MIR891A	1	0.5
MKX	1	0.5
MLIP	1	0.5
MLL2	1	0.5
MLL3	1	0.5
MLLT4	1	0.5
MMP25	1	0.5
MNDA	1	0.5
MOK	1	0.5
MORC3	1	0.5
MPDZ	1	0.5
MPI	1	0.5
MPL	1	0.5
MPND	1	0.5
MRE11A	1	0.5
MSH6	1	0.5
MSR1	1	0.5
MSRB1	1	0.5
MST1	1	0.5
MST1R	1	0.5
MT-ATP6	1	0.5
MT-ND2	1	0.5
MTMR3	1	0.5
MTUS1	1	0.5
MUC17	1	0.5
MUC6	1	0.5
MXRA5	1	0.5
MYB	1	0.5
MYBL2	1	0.5
MYBPH	1	0.5
MYBPHL	1	0.5
MYC	1	0.5
MYCBP2	1	0.5
MYCL1	1	0.5
MYEOV	1	0.5
MYF5	1	0.5
MYF6	1	0.5
MYH14	1	0.5
MYH15	1	0.5
MYH6	1	0.5
MYLK	1	0.5
MYLK2	1	0.5
MYO16	1	0.5
MYO18B	1	0.5
MYO1F	1	0.5
MYO3A	1	0.5
N4BP1	1	0.5
NAA15	1	0.5
NAALADL2	1	0.5
NAE1	1	0.5
NAGPA	1	0.5
NANOS2	1	0.5
NAPA	1	0.5
NAPSA	1	0.5
NAT8L	1	0.5
NAV2	1	0.5
NBAS	1	0.5
NBEAL1	1	0.5
NCAPG	1	0.5
NCCRP1	1	0.5
NCKAP5	1	0.5
NCOA3	1	0.5
NCOA7	1	0.5
NCR1	1	0.5
NDUFA13	1	0.5
NEB	1	0.5
NECAB2	1	0.5
NEFH	1	0.5
NELL1	1	0.5
NEMF	1	0.5
NES	1	0.5
NEURL4	1	0.5
NFKBIZ	1	0.5
NHLRC2	1	0.5
NID2	1	0.5
NIN	1	0.5
NIPBL	1	0.5
NIPSNAP1	1	0.5
NKRF	1	0.5
NLRP11	1	0.5
NLRP8	1	0.5
NME9	1	0.5
NMNAT2	1	0.5
NOMO2	1	0.5
NONO	1	0.5
NOS1	1	0.5
NOTCH1	1	0.5
NOTCH2	1	0.5
NOTCH2NL	1	0.5
NOX3	1	0.5
NPAS4	1	0.5
NPC1	1	0.5
NPM2	1	0.5
NPNT	1	0.5
NRAP	1	0.5
NRCAM	1	0.5
NRF1	1	0.5
NRK	1	0.5
NRXN1	1	0.5
NTSR2	1	0.5
NUBP2	1	0.5
NUMA1	1	0.5
NUP93	1	0.5
NXF2B	1	0.5
NXF3	1	0.5
NYX	1	0.5
OBSCN	1	0.5
ODZ2	1	0.5
ODZ3	1	0.5
OGDHL	1	0.5
OIT3	1	0.5
OLFML3	1	0.5
OPN5	1	0.5
OPRM1	1	0.5
OR10W1	1	0.5
OR1C1	1	0.5
OR1J2	1	0.5
OR2AG1	1	0.5
OR2AJ1	1	0.5
OR2M2	1	0.5
OR2M3	1	0.5
OR2T10	1	0.5
OR2Y1	1	0.5
OR3A2	1	0.5
OR4B1	1	0.5
OR4C15	1	0.5
OR4C6	1	0.5
OR4Q3	1	0.5
OR51A7	1	0.5
OR51L1	1	0.5
OR51S1	1	0.5
OR52D1	1	0.5
OR52E8	1	0.5
OR5AR1	1	0.5
OR5AS1	1	0.5
OR5K3	1	0.5
OR5M1	1	0.5
OR5M5P	1	0.5
OR5P2	1	0.5
OR5W2	1	0.5
OR6A2	1	0.5
OR6B2	1	0.5
OR7D4	1	0.5
OR8A1	1	0.5
OR8H2	1	0.5
ORAI1	1	0.5
OSBP2	1	0.5
OSTalpha	1	0.5
OTOA	1	0.5
OVGP1	1	0.5
OXA1L	1	0.5
PA2G4	1	0.5
PABPC3	1	0.5
PADI2	1	0.5
PAPPA2	1	0.5
PARD3	1	0.5
PARP14	1	0.5
PARP2	1	0.5
PARP4	1	0.5
PARP6	1	0.5
PAX3	1	0.5
PC	1	0.5
PCDH1	1	0.5
PCDH11X	1	0.5
PCDH15	1	0.5
PCDH19	1	0.5
PCDHA1	1	0.5
PCDHA4	1	0.5
PCDHA8	1	0.5
PCDHB11	1	0.5
PCDHB12	1	0.5
PCDHB16	1	0.5
PCDHB3	1	0.5
PCDHB6	1	0.5
PCDHB9	1	0.5
PCDHGA10	1	0.5
PCDHGA2	1	0.5
PCDHGA3	1	0.5
PCDHGA5	1	0.5
PCDHGA9	1	0.5
PCDHGC4	1	0.5
PCLO	1	0.5
PCSK5	1	0.5
PDC	1	0.5
PDCL3	1	0.5
PDE4A	1	0.5
PDE6A	1	0.5
PDGFRA	1	0.5
PDGFRB	1	0.5
PDK4	1	0.5
PDS5B	1	0.5
PDXDC1	1	0.5
PEAR1	1	0.5
PEX13	1	0.5
PGBD1	1	0.5
PGM3	1	0.5
PHC1P1	1	0.5
PHLPP1	1	0.5
PI4KA	1	0.5
PIK3CB	1	0.5
PIPSL	1	0.5
PIWIL4	1	0.5
PKD1L3	1	0.5
PKIB	1	0.5
PKNOX1	1	0.5
PLA2G2D	1	0.5
PLA2G4C	1	0.5
PLA2G4D	1	0.5
PLCH2	1	0.5
PLCZ1	1	0.5
PLEC	1	0.5
PLEKHG2	1	0.5
PLEKHG5	1	0.5
PLG	1	0.5
PLIN1	1	0.5
PLOD1	1	0.5
PLRG1	1	0.5
PLXNA3	1	0.5
PLXNA4	1	0.5
PLXNB1	1	0.5
PLXND1	1	0.5
PMPCB	1	0.5
PMS2P5	1	0.5
PNPLA7	1	0.5
POC1A	1	0.5
POLA2	1	0.5
POLDIP3	1	0.5
POLE2	1	0.5
POLR2E	1	0.5
POLR3B	1	0.5
POM121C	1	0.5
POM121L12	1	0.5
POSTN	1	0.5
POU5F1	1	0.5
POU6F1	1	0.5
POU6F2	1	0.5
PPAP2A	1	0.5
PPIC	1	0.5
PPL	1	0.5
PPP1R9A	1	0.5
PPP2R2B	1	0.5
PPPDE2	1	0.5
PPWD1	1	0.5
PRAMEF11	1	0.5
PRAMEF16	1	0.5
PRDM16	1	0.5
PRDM9	1	0.5
PRELP	1	0.5
PRF1	1	0.5
PRG-3	1	0.5
PRICKLE2	1	0.5
PRKAA2	1	0.5
PRKCG	1	0.5
PRKD1	1	0.5
PRKD3	1	0.5
PRODH2	1	0.5
PRPF3	1	0.5
PRR13	1	0.5
PRSS27	1	0.5
PRSS3	1	0.5
PRSS35	1	0.5
PRUNE2	1	0.5
PRX	1	0.5
PSD3	1	0.5
PSG3	1	0.5
PSG7	1	0.5
PSG9	1	0.5
PTAR1	1	0.5
PTPN14	1	0.5
PTPN5	1	0.5
PTPRD	1	0.5
PTPRE	1	0.5
PTPRG	1	0.5
PTPRJ	1	0.5
PTPRN2	1	0.5
PUS1	1	0.5
PXDNL	1	0.5
PYGO2	1	0.5
PZP	1	0.5
QRICH2	1	0.5
R3HDM1	1	0.5
RAB11FIP1	1	0.5
RAB15	1	0.5
RAB17	1	0.5
RAB23	1	0.5
RAB25	1	0.5
RAB36	1	0.5
RALGAPA2	1	0.5
RAP1B	1	0.5
RAP1GDS1	1	0.5
RAPGEF2	1	0.5
RASSF7	1	0.5
RASSF9	1	0.5
RBFOX2	1	0.5
RBKS	1	0.5
RBM41	1	0.5
RBM44	1	0.5
RBM46	1	0.5
RBMS1	1	0.5
RBMX	1	0.5
RCAN2	1	0.5
RCC2	1	0.5
RELN	1	0.5
RERE	1	0.5
RET	1	0.5
RFC1	1	0.5
RFX3	1	0.5
RFX4	1	0.5
RGAG1	1	0.5
RGL1	1	0.5
RGNEF	1	0.5
RGS8	1	0.5
RHBDF2	1	0.5
RIBC2	1	0.5
RIF1	1	0.5
RIN1	1	0.5
RIN2	1	0.5
RIPPLY1	1	0.5
RIT1	1	0.5
RNASE9	1	0.5
RNF111	1	0.5
RNF157	1	0.5
RNF25	1	0.5
ROBO2	1	0.5
RP1	1	0.5
RP1L1	1	0.5
RPL27A	1	0.5
RPL32	1	0.5
RPL4	1	0.5
RPL6	1	0.5
RPL9	1	0.5
RPLP0P2	1	0.5
RPS10	1	0.5
RPS3A	1	0.5
RPS6KA6	1	0.5
RREB1	1	0.5
RSRC2	1	0.5
RTN4RL1	1	0.5
RUFY1	1	0.5
SACS	1	0.5
SAGE1	1	0.5
SALL1	1	0.5
SAP130	1	0.5
SBF2	1	0.5
SCAND3	1	0.5
SCARA3	1	0.5
SCARA5	1	0.5
SCARB1	1	0.5
SCEL	1	0.5
SCIN	1	0.5
SCN3A	1	0.5
SCRIB	1	0.5
SCTR	1	0.5
SCUBE2	1	0.5
SCUBE3	1	0.5
SDK1	1	0.5
SDK2	1	0.5
SDR42E1	1	0.5
SECISBP2L	1	0.5
SEL1L2	1	0.5
SELENBP1	1	0.5
SELPLG	1	0.5
SEMA6D	1	0.5
SEMA7A	1	0.5
SENP7	1	0.5
2016-09-14	1	0.5
SERPINA12	1	0.5
SERPINA9	1	0.5
SERPINB12	1	0.5
SERPINB4	1	0.5
SETD2	1	0.5
SF3B1	1	0.5
SFXN2	1	0.5
SH2B3	1	0.5
SH3BP4	1	0.5
SH3TC2	1	0.5
SHANK1	1	0.5
SHQ1	1	0.5
SIDT2	1	0.5
SIGLEC1	1	0.5
SKOR1	1	0.5
SLAMF7	1	0.5
SLC12A1	1	0.5
SLC13A1	1	0.5
SLC15A1	1	0.5
SLC16A14	1	0.5
SLC17A3	1	0.5
SLC17A7	1	0.5
SLC18A1	1	0.5
SLC18A2	1	0.5
SLC1A1	1	0.5
SLC24A3	1	0.5
SLC24A4	1	0.5
SLC25A11	1	0.5
SLC25A35	1	0.5
SLC26A2	1	0.5
SLC26A3	1	0.5
SLC27A3	1	0.5
SLC27A6	1	0.5
SLC2A9	1	0.5
SLC30A6	1	0.5
SLC37A2	1	0.5
SLC38A6	1	0.5
SLC43A1	1	0.5
SLC45A2	1	0.5
SLC4A3	1	0.5
SLC6A20	1	0.5
SLC6A9	1	0.5
SLC7A13	1	0.5
SLC7A7	1	0.5
SLCO3A1	1	0.5
SLCO5A1	1	0.5
SLCO6A1	1	0.5
SLFNL1	1	0.5
SLITRK1	1	0.5
SLPI	1	0.5
SLTM	1	0.5
SMAD9	1	0.5
SMARCA2	1	0.5
SMARCC2	1	0.5
SMC5	1	0.5
SMCHD1	1	0.5
SMEK1	1	0.5
SMOC2	1	0.5
SMURF2	1	0.5
SNCAIP	1	0.5
SNED1	1	0.5
SNHG10	1	0.5
SNORD13	1	0.5
SNORD37	1	0.5
SNORD3A	1	0.5
SNRNP200	1	0.5
SOGA2	1	0.5
SOGA3	1	0.5
SOHLH1	1	0.5
SON	1	0.5
SORBS2	1	0.5
SORCS3	1	0.5
SOS1	1	0.5
SOX5	1	0.5
SPACA1	1	0.5
SPAM1	1	0.5
SPATA21	1	0.5
SPDEF	1	0.5
SPDYA	1	0.5
SPESP1	1	0.5
SPG11	1	0.5
SPHKAP	1	0.5
SPRR4	1	0.5
SPTB	1	0.5
SPTBN5	1	0.5
SPTLC2	1	0.5
SRCRB4D	1	0.5
SREBF2	1	0.5
SRPX	1	0.5
SRRM1	1	0.5
SRRM2	1	0.5
SRSF2	1	0.5
SRSF6	1	0.5
SSSCA1	1	0.5
SSTR4	1	0.5
ST8SIA2	1	0.5
ST8SIA4	1	0.5
STEAP1	1	0.5
STEAP2	1	0.5
STK32A	1	0.5
STK33	1	0.5
STK36	1	0.5
STK39	1	0.5
STRC	1	0.5
STT3B	1	0.5
STX3	1	0.5
STXBP5L	1	0.5
SUDS3	1	0.5
SULF1	1	0.5
SULT1B1	1	0.5
SULT1C2	1	0.5
SUMO2	1	0.5
SUPT5H	1	0.5
SUSD5	1	0.5
SV2A	1	0.5
SYNE1	1	0.5
SYNGR4	1	0.5
SYNJ1	1	0.5
SYNPO2	1	0.5
SYPL2	1	0.5
SYT1	1	0.5
SYT17	1	0.5
SYTL4	1	0.5
SYTL5	1	0.5
TACC2	1	0.5
TACR3	1	0.5
TANC2	1	0.5
TAS1R1	1	0.5
TAS2R38	1	0.5
TBC1D10A	1	0.5
TBC1D2	1	0.5
TBC1D21	1	0.5
TBC1D4	1	0.5
TBC1D8	1	0.5
TBC1D8B	1	0.5
TBX15	1	0.5
TBX18	1	0.5
TCEAL1	1	0.5
TCEANC	1	0.5
TCEB3B	1	0.5
TCERG1L	1	0.5
TCF4	1	0.5
TCHHL1	1	0.5
TCL1A	1	0.5
TCTE3	1	0.5
TDRD10	1	0.5
TEK	1	0.5
TEKT4	1	0.5
TEX19	1	0.5
TFAM	1	0.5
TFDP3	1	0.5
TGFBI	1	0.5
TGM5	1	0.5
TGM6	1	0.5
THEG	1	0.5
THOC5	1	0.5
THRB	1	0.5
TJAP1	1	0.5
TJP1	1	0.5
TKTL1	1	0.5
TLE6	1	0.5
TLR4	1	0.5
TM6SF1	1	0.5
TM7SF4	1	0.5
TM9SF4	1	0.5
TMCO3	1	0.5
TMCO5A	1	0.5
TMEM108	1	0.5
TMEM132C	1	0.5
TMEM151B	1	0.5
TMEM169	1	0.5
TMEM18	1	0.5
TMEM198	1	0.5
TMEM200A	1	0.5
TMEM205	1	0.5
TMEM47	1	0.5
TMEM55A	1	0.5
TMPRSS13	1	0.5
TMPRSS15	1	0.5
TMTC2	1	0.5
TMTC4	1	0.5
TNNC2	1	0.5
TNR	1	0.5
TNRC18	1	0.5
TONSL	1	0.5
TOX3	1	0.5
TP73	1	0.5
TPH1	1	0.5
TPO	1	0.5
TPRG1	1	0.5
TPTE2	1	0.5
TRAM1L1	1	0.5
TRIM24	1	0.5
TRIM45	1	0.5
TRIM48	1	0.5
TRIO	1	0.5
TRIP4	1	0.5
TRNT1	1	0.5
TRO	1	0.5
TROAP	1	0.5
TRPC1	1	0.5
TRPC4AP	1	0.5
TRPM4	1	0.5
TRPM8	1	0.5
TSGA10IP	1	0.5
TSHZ3	1	0.5
TSKS	1	0.5
TSKU	1	0.5
TSPAN2	1	0.5
TSPYL5	1	0.5
TTC26	1	0.5
TTC3	1	0.5
TTC39A	1	0.5
TTC40	1	0.5
TTLL2	1	0.5
TTLL5	1	0.5
TUBA1A	1	0.5
TUBGCP6	1	0.5
TUFT1	1	0.5
TUSC3	1	0.5
TYRO3	1	0.5
U2AF1L4	1	0.5
U2AF2	1	0.5
UBE2R2	1	0.5
UBN2	1	0.5
UBP1	1	0.5
UBR3	1	0.5
UGCG	1	0.5
UGT1A10	1	0.5
UNC45B	1	0.5
UPF1	1	0.5
UQCC	1	0.5
UQCR10	1	0.5
USP10	1	0.5
USP11	1	0.5
USP24	1	0.5
USP34	1	0.5
USP36	1	0.5
USP44	1	0.5
USP48	1	0.5
USP6	1	0.5
UTS2	1	0.5
VARS	1	0.5
VASH1	1	0.5
VCAM1	1	0.5
VIPR1	1	0.5
VLDLR	1	0.5
VN2R1P	1	0.5
VPRBP	1	0.5
VPS13B	1	0.5
VPS13C	1	0.5
VPS13D	1	0.5
VPS26B	1	0.5
VPS72	1	0.5
VRK3	1	0.5
VWA3B	1	0.5
VWCE	1	0.5
WAPAL	1	0.5
WBSCR17	1	0.5
WDR27	1	0.5
WDR35	1	0.5
WDR64	1	0.5
WDR87	1	0.5
WEE1	1	0.5
WEE2	1	0.5
WIPF1	1	0.5
WLS	1	0.5
WNK1	1	0.5
WNK3	1	0.5
WNK4	1	0.5
WRN	1	0.5
WSCD1	1	0.5
WSCD2	1	0.5
XIRP2	1	0.5
XKR4	1	0.5
YEATS2	1	0.5
ZBED4	1	0.5
ZBTB7B	1	0.5
ZC3H8	1	0.5
ZC3HC1	1	0.5
ZDHHC11	1	0.5
ZFC3H1	1	0.5
ZFHX2	1	0.5
ZFHX3	1	0.5
ZFHX4	1	0.5
ZFP42	1	0.5
ZMAT1	1	0.5
ZMYND10	1	0.5
ZNF133	1	0.5
ZNF197	1	0.5
ZNF213	1	0.5
ZNF229	1	0.5
ZNF236	1	0.5
ZNF254	1	0.5
ZNF260	1	0.5
ZNF275	1	0.5
ZNF276	1	0.5
ZNF311	1	0.5
ZNF324B	1	0.5
ZNF34	1	0.5
ZNF37A	1	0.5
ZNF394	1	0.5
ZNF420	1	0.5
ZNF43	1	0.5
ZNF460	1	0.5
ZNF462	1	0.5
ZNF473	1	0.5
ZNF485	1	0.5
ZNF486	1	0.5
ZNF502	1	0.5
ZNF518B	1	0.5
ZNF548	1	0.5
ZNF616	1	0.5
ZNF638	1	0.5
ZNF642	1	0.5
ZNF646	1	0.5
ZNF648	1	0.5
ZNF677	1	0.5
ZNF681	1	0.5
ZNF689	1	0.5
ZNF721	1	0.5
ZNF75D	1	0.5
ZNF783	1	0.5
ZNF788	1	0.5
ZNF827	1	0.5
ZNF99	1	0.5
ZPBP	1	0.5
ZSCAN21	1	0.5
ZSCAN5A	1	0.5
ZYG11A	1	0.5
uc001msu.1	1	0.5
uc001vvs.1	1	0.5
uc002rsf.1	1	0.5
uc002vdl.1	1	0.5
uc004amh.1	1	0.5
uc004ewl.1	1	0.5
uc010dwx.1	1	0.5

## Sheet: ACC
Gene symbol	# of mutated samples	Mutation rate (%)
PLEC	47	52.2
ZFPM1	47	52.2
CRIPAK	46	51.1
PPP1R3G	39	43.3
MUC5B	38	42.2
DSPP	37	41.1
GARS	37	41.1
ZNF696	34	37.8
ZNF517	33	36.7
OBSCN	32	35.6
LRIG1	31	34.4
MUC2	30	33.3
SOWAHC	29	32.2
ARID3A	27	30
LACTB	27	30
OPRD1	27	30
USP42	27	30
CCDC102A	26	28.9
ERMP1	26	28.9
SOWAHA	26	28.9
ABCA7	25	27.8
SCARF2	25	27.8
TOR3A	25	27.8
MUC4	24	26.7
OTOP1	24	26.7
PODXL	24	26.7
ZNF787	24	26.7
AMDHD1	23	25.6
NFKB2	23	25.6
TRIOBP	23	25.6
CMPK2	22	24.4
MAL2	22	24.4
MUC16	22	24.4
TNRC18	22	24.4
ZNF814	22	24.4
FBXO17	21	23.3
FRG1B	21	23.3
IRX3	21	23.3
KNDC1	21	23.3
MEFV	21	23.3
PCDHB10	21	23.3
TPO	21	23.3
TUBA1C	21	23.3
ZNF598	21	23.3
GLTPD2	20	22.2
ING1	20	22.2
KANK3	20	22.2
PWWP2B	20	22.2
TMEM247	20	22.2
UPF3A	20	22.2
ZAR1	20	22.2
ACTR5	19	21.1
ASPDH	19	21.1
ERCC2	19	21.1
FAM184B	19	21.1
KCNK17	19	21.1
KIF26A	19	21.1
POU3F2	19	21.1
PTGIR	19	21.1
RINL	19	21.1
SALL3	19	21.1
TCF3	19	21.1
TM7SF2	19	21.1
ADAMTS7	18	20
B3GNT6	18	20
EPPK1	18	20
GAL3ST3	18	20
KBTBD13	18	20
PEX6	18	20
TP53	18	20
ARL10	17	18.9
ATXN1	17	18.9
GPRIN2	17	18.9
NCOR2	17	18.9
C1orf106	16	17.8
DNAAF2	16	17.8
EME2	16	17.8
FAM109A	16	17.8
KRTAP5-5	16	17.8
NEFH	16	17.8
SEMA5B	16	17.8
SRD5A1	16	17.8
TTN	16	17.8
ADAD2	15	16.7
AHNAK2	15	16.7
C17orf97	15	16.7
IDUA	15	16.7
PANK2	15	16.7
PGLS	15	16.7
RBM47	15	16.7
SP8	15	16.7
TBP	15	16.7
C16orf3	14	15.6
C2orf81	14	15.6
CACNA1A	14	15.6
CKB	14	15.6
CLIC6	14	15.6
CTNNB1	14	15.6
FPGS	14	15.6
HHIPL1	14	15.6
OGFR	14	15.6
SARM1	14	15.6
SYT8	14	15.6
THEM4	14	15.6
CLDN23	13	14.4
DNTTIP1	13	14.4
MN1	13	14.4
NOTCH2	13	14.4
RNFT2	13	14.4
SCRIB	13	14.4
SHROOM3	13	14.4
TUSC1	13	14.4
WT1	13	14.4
ZCCHC3	13	14.4
CBLN2	12	13.3
CCDC168	12	13.3
CRB2	12	13.3
EP400	12	13.3
FRG1	12	13.3
HRNR	12	13.3
KCNN3	12	13.3
KRTAP10-6	12	13.3
KRTAP10-7	12	13.3
KRTAP4-11	12	13.3
LOR	12	13.3
MAP1S	12	13.3
NOL9	12	13.3
NTN5	12	13.3
PKHD1	12	13.3
PROB1	12	13.3
RGMB	12	13.3
SOWAHB	12	13.3
TAF5	12	13.3
TCF15	12	13.3
TMEM189	12	13.3
UQCRFS1	12	13.3
AATK	11	12.2
ADAMTS16	11	12.2
ANKRD24	11	12.2
ASB16	11	12.2
CCDC105	11	12.2
CELSR2	11	12.2
CST6	11	12.2
FAM182A	11	12.2
FAT4	11	12.2
GPX1	11	12.2
HLA-B	11	12.2
IRX4	11	12.2
PKD1	11	12.2
PRR18	11	12.2
RAMP3	11	12.2
RASIP1	11	12.2
RAX	11	12.2
RGS9BP	11	12.2
RPL13	11	12.2
RREB1	11	12.2
SPRR3	11	12.2
TCTEX1D4	11	12.2
TSC22D2	11	12.2
VARS	11	12.2
WDR34	11	12.2
ZNF628	11	12.2
BHLHE22	10	11.1
C17orf96	10	11.1
C19orf10	10	11.1
CCDC96	10	11.1
DOK7	10	11.1
FLG	10	11.1
GLTSCR1	10	11.1
GLTSCR2	10	11.1
IRF2BPL	10	11.1
KRT7	10	11.1
KRTAP4-5	10	11.1
MUC6	10	11.1
NMU	10	11.1
PCDH15	10	11.1
PLXNA1	10	11.1
RSBN1	10	11.1
SPATA31C1	10	11.1
SRM	10	11.1
SSPO	10	11.1
TBC1D12	10	11.1
TNXB	10	11.1
ZZEF1	10	11.1
ALPPL2	9	10
BTBD11	9	10
C4orf32	9	10
C9orf66	9	10
COL18A1	9	10
CRH	9	10
CRMP1	9	10
DNAH6	9	10
GLI3	9	10
GPR124	9	10
HES3	9	10
HMCN1	9	10
KLF16	9	10
LRP11	9	10
MEN1	9	10
MEX3C	9	10
NF1	9	10
NRXN2	9	10
NSUN2	9	10
NUDT19	9	10
PCDHB13	9	10
RIMBP2	9	10
SIPA1L3	9	10
SMOC2	9	10
SSC5D	9	10
VWA5B2	9	10
WISP2	9	10
ZNF219	9	10
AGMAT	8	8.9
APOE	8	8.9
ARRDC4	8	8.9
ATN1	8	8.9
C22orf26	8	8.9
C2orf40	8	8.9
CD8B	8	8.9
COQ2	8	8.9
CTGF	8	8.9
DIDO1	8	8.9
DNAH5	8	8.9
DST	8	8.9
E2F5	8	8.9
FAM182B	8	8.9
FAM46A	8	8.9
FMN2	8	8.9
GRIN3B	8	8.9
KCNA7	8	8.9
KCTD3	8	8.9
KRT8	8	8.9
KRTAP9-1	8	8.9
LRP3	8	8.9
MLL3	8	8.9
MROH6	8	8.9
PCDHB7	8	8.9
PKD1L2	8	8.9
RBM20	8	8.9
RP1L1	8	8.9
RYR1	8	8.9
SEZ6L2	8	8.9
STAB1	8	8.9
SVEP1	8	8.9
TNK2	8	8.9
TRAPPC12	8	8.9
WDFY4	8	8.9
XIRP2	8	8.9
ADAMTS19	7	7.8
AKAP2	7	7.8
AKR7L	7	7.8
APOB	7	7.8
ARHGAP23	7	7.8
ASXL3	7	7.8
C10orf95	7	7.8
CACNA1B	7	7.8
CDH23	7	7.8
CILP2	7	7.8
CNTNAP5	7	7.8
CRIM1	7	7.8
CSMD1	7	7.8
CTBS	7	7.8
DNAH10	7	7.8
DNAH11	7	7.8
DNAH14	7	7.8
EEF1B2	7	7.8
EFHA1	7	7.8
EXOC3L4	7	7.8
EYS	7	7.8
FAM157A	7	7.8
FAM83H	7	7.8
FAM86C1	7	7.8
FAT1	7	7.8
FBN2	7	7.8
FBRSL1	7	7.8
FRAS1	7	7.8
GDF1	7	7.8
GGN	7	7.8
HECTD2	7	7.8
HRC	7	7.8
HSPG2	7	7.8
KCP	7	7.8
KDM6B	7	7.8
KIAA1211	7	7.8
KIF1A	7	7.8
KRTAP10-4	7	7.8
KRTAP4-3	7	7.8
KRTAP4-8	7	7.8
LAMA5	7	7.8
LCE1E	7	7.8
LRRC4B	7	7.8
LURAP1L	7	7.8
LZTR1	7	7.8
MCC	7	7.8
MEDAG	7	7.8
MICALL2	7	7.8
MIR663B	7	7.8
MYO15A	7	7.8
NOM1	7	7.8
NOTCH1	7	7.8
OCEL1	7	7.8
OPLAH	7	7.8
PCNT	7	7.8
PLIN5	7	7.8
PLXNB3	7	7.8
PNKP	7	7.8
POLG	7	7.8
POLRMT	7	7.8
PPP1R12C	7	7.8
PRKAR1A	7	7.8
RELN	7	7.8
RNF149	7	7.8
RNF222	7	7.8
RNF39	7	7.8
RPS6KA1	7	7.8
RRN3	7	7.8
RYR2	7	7.8
SCAF1	7	7.8
SH3BP1	7	7.8
SNX18	7	7.8
SOD3	7	7.8
SP5	7	7.8
SYNE1	7	7.8
TLN2	7	7.8
TMEM132A	7	7.8
TMPRSS6	7	7.8
TNIP2	7	7.8
TPRX1	7	7.8
TVP23C	7	7.8
UBR4	7	7.8
USH2A	7	7.8
ZNF414	7	7.8
ACIN1	6	6.7
ADAM33	6	6.7
ADAT3	6	6.7
ANK2	6	6.7
ARMC5	6	6.7
ASB2	6	6.7
ATM	6	6.7
ATRX	6	6.7
AVL9	6	6.7
BAG1	6	6.7
BTNL9	6	6.7
CACNA1E	6	6.7
CACTIN	6	6.7
CD24	6	6.7
CDH4	6	6.7
CEP170B	6	6.7
CHDH	6	6.7
CHEK2	6	6.7
CMYA5	6	6.7
COL5A1	6	6.7
CSMD3	6	6.7
CSPG4	6	6.7
DLEU7	6	6.7
DNAH17	6	6.7
DNAH3	6	6.7
DNHD1	6	6.7
EEF1A1	6	6.7
EPHA10	6	6.7
FAM108A1	6	6.7
FAM186A	6	6.7
FAM47C	6	6.7
FANCD2	6	6.7
FANK1	6	6.7
FASN	6	6.7
FAT3	6	6.7
FBN3	6	6.7
FCGBP	6	6.7
FLT4	6	6.7
FNBP4	6	6.7
FZD1	6	6.7
GGA2	6	6.7
GPR112	6	6.7
GPR144	6	6.7
GPR98	6	6.7
GTF3C1	6	6.7
HLA-A	6	6.7
HLA-DQB1	6	6.7
IBA57	6	6.7
IGFBP4	6	6.7
ITPR3	6	6.7
JMJD4	6	6.7
KCNQ5	6	6.7
KISS1R	6	6.7
KRTAP10-10	6	6.7
KRTAP4-6	6	6.7
KRTAP4-7	6	6.7
LAMA1	6	6.7
LAMA2	6	6.7
LPHN1	6	6.7
LPPR2	6	6.7
LRP1	6	6.7
LRRC14B	6	6.7
MACF1	6	6.7
MADCAM1	6	6.7
MLL2	6	6.7
MLL4	6	6.7
MSH3	6	6.7
MST1	6	6.7
NLGN2	6	6.7
NOTCH3	6	6.7
NPAP1	6	6.7
NPTX1	6	6.7
NUDT10	6	6.7
PROSER2	6	6.7
PRR12	6	6.7
PRR21	6	6.7
PTPLA	6	6.7
RBMXL3	6	6.7
RGSL1	6	6.7
SCRT1	6	6.7
SHANK1	6	6.7
SHARPIN	6	6.7
SI	6	6.7
SIX3	6	6.7
SLC4A11	6	6.7
SLC4A2	6	6.7
SNAPC4	6	6.7
SNED1	6	6.7
SPEG	6	6.7
SPIRE2	6	6.7
SRRM4	6	6.7
SUPT20HL1	6	6.7
TBC1D1	6	6.7
TEKT4	6	6.7
TENM2	6	6.7
TMEM200C	6	6.7
TNR	6	6.7
TPTE2	6	6.7
TTC28	6	6.7
TTLL11	6	6.7
VWA5B1	6	6.7
VWF	6	6.7
ZC3H12D	6	6.7
ZCCHC6	6	6.7
ZNF469	6	6.7
ABCA13	5	5.6
ABCC11	5	5.6
ADAM21	5	5.6
ADCY5	5	5.6
ANK3	5	5.6
ANKRD11	5	5.6
ANKRD20A5P	5	5.6
ANO7	5	5.6
APBA2	5	5.6
ARHGEF33	5	5.6
ASIC3	5	5.6
ASPM	5	5.6
ATP9B	5	5.6
ATR	5	5.6
ATXN2	5	5.6
AUTS2	5	5.6
C21orf58	5	5.6
C6orf136	5	5.6
CACNA1H	5	5.6
CAPN2	5	5.6
CCDC150	5	5.6
CD320	5	5.6
CDC27	5	5.6
CEP128	5	5.6
CHST13	5	5.6
COL27A1	5	5.6
COL4A1	5	5.6
CR1	5	5.6
CSGALNACT2	5	5.6
CTBP2	5	5.6
CTU1	5	5.6
DCAF8L2	5	5.6
DCHS2	5	5.6
DENND4B	5	5.6
DGKZ	5	5.6
DMD	5	5.6
DMKN	5	5.6
DMRT1	5	5.6
DNAH8	5	5.6
EBPL	5	5.6
EFCC1	5	5.6
EFR3B	5	5.6
ESPNL	5	5.6
FAM171B	5	5.6
FAM71E2	5	5.6
FEZ2	5	5.6
FLNA	5	5.6
FMN1	5	5.6
FOXD3	5	5.6
FOXJ1	5	5.6
FRMPD4	5	5.6
GCN1L1	5	5.6
GNAS	5	5.6
GOLGA4	5	5.6
GPR158	5	5.6
GPR78	5	5.6
GRID2IP	5	5.6
GSG2	5	5.6
HELZ2	5	5.6
HSD17B1	5	5.6
HUWE1	5	5.6
IDI1	5	5.6
IGSF3	5	5.6
KCTD16	5	5.6
LOXHD1	5	5.6
LPPR3	5	5.6
LRRC58	5	5.6
LSM14A	5	5.6
LTBP4	5	5.6
MAGEC1	5	5.6
MAP7	5	5.6
MKI67	5	5.6
MMEL1	5	5.6
MRPS34	5	5.6
MSX1	5	5.6
MTSS1L	5	5.6
MXRA5	5	5.6
MYO18A	5	5.6
MYO9B	5	5.6
MYOM2	5	5.6
MYT1L	5	5.6
NAALADL2	5	5.6
NAV3	5	5.6
NBEAL2	5	5.6
NEB	5	5.6
NID2	5	5.6
NOS3	5	5.6
NOXA1	5	5.6
NR1H2	5	5.6
OPRK1	5	5.6
OR2M5	5	5.6
OR2T2	5	5.6
PABPC1	5	5.6
PCDH11X	5	5.6
PCDH8	5	5.6
PCDHA8	5	5.6
PCDHB2	5	5.6
PCDHB5	5	5.6
PCDHB6	5	5.6
PCDHGA3	5	5.6
PCNXL2	5	5.6
PDCD6	5	5.6
PDE4DIP	5	5.6
PER3	5	5.6
PI4KA	5	5.6
PLXNA2	5	5.6
PRAMEF1	5	5.6
PRDM12	5	5.6
PRR23C	5	5.6
PRRC2B	5	5.6
PTPRD	5	5.6
PTPRS	5	5.6
RAD50	5	5.6
RCCD1	5	5.6
ROBO2	5	5.6
RYR3	5	5.6
SALL1	5	5.6
SCN2A	5	5.6
SCN7A	5	5.6
SETD1B	5	5.6
SHROOM4	5	5.6
SMC1A	5	5.6
SMC3	5	5.6
SOLH	5	5.6
SON	5	5.6
SPERT	5	5.6
SPTA1	5	5.6
SPTBN5	5	5.6
SRRM2	5	5.6
SVIL	5	5.6
SYNE2	5	5.6
TCHH	5	5.6
TENM3	5	5.6
THEM6	5	5.6
TMEM119	5	5.6
TMEM2	5	5.6
TNC	5	5.6
UNC13C	5	5.6
USP34	5	5.6
VWDE	5	5.6
ZC3H4	5	5.6
ZFHX3	5	5.6
ZFPM2	5	5.6
ZNF467	5	5.6
ZNF775	5	5.6
ZNF831	5	5.6
ABCA12	4	4.4
ACACB	4	4.4
ADAMTS17	4	4.4
ADAMTSL4	4	4.4
ADGB	4	4.4
ADRA2A	4	4.4
ADRA2C	4	4.4
AGBL1	4	4.4
AGXT2L2	4	4.4
AKAP12	4	4.4
AKAP13	4	4.4
AKAP6	4	4.4
ALDH1L2	4	4.4
ALG2	4	4.4
AMER3	4	4.4
ANKRD18B	4	4.4
ANKRD30B	4	4.4
ANKRD30BL	4	4.4
APC	4	4.4
APC2	4	4.4
AQP7	4	4.4
AQPEP	4	4.4
AR	4	4.4
ARAP2	4	4.4
ARHGAP4	4	4.4
ARID4A	4	4.4
ARID4B	4	4.4
ASMTL	4	4.4
ASPRV1	4	4.4
ASTN2	4	4.4
ATOH8	4	4.4
ATP13A2	4	4.4
ATP13A5	4	4.4
ATP1A4	4	4.4
ATP2B3	4	4.4
ATP6V0E2	4	4.4
ATXN2L	4	4.4
BCLAF1	4	4.4
BCORL1	4	4.4
BCR	4	4.4
BNC2	4	4.4
C10orf71	4	4.4
C11orf95	4	4.4
C14orf180	4	4.4
C14orf23	4	4.4
C14orf39	4	4.4
C15orf37	4	4.4
C16orf90	4	4.4
C1QL2	4	4.4
C2orf54	4	4.4
C9orf172	4	4.4
CACNA1D	4	4.4
CACNA2D4	4	4.4
CAPN6	4	4.4
CARD10	4	4.4
CATSPERG	4	4.4
CBX4	4	4.4
CCDC73	4	4.4
CCDC88B	4	4.4
CDH15	4	4.4
CDHR5	4	4.4
CDK5RAP3	4	4.4
CDX4	4	4.4
CELSR1	4	4.4
CENPE	4	4.4
CENPF	4	4.4
CHD7	4	4.4
CHSY3	4	4.4
CNNM1	4	4.4
CNPY3	4	4.4
CNTN3	4	4.4
CNTN5	4	4.4
COL19A1	4	4.4
COL21A1	4	4.4
COL22A1	4	4.4
COL23A1	4	4.4
COL4A6	4	4.4
COL5A2	4	4.4
COL6A2	4	4.4
COL6A5	4	4.4
CROCC	4	4.4
CRTC1	4	4.4
CSMD2	4	4.4
CUBN	4	4.4
CYP21A2	4	4.4
CYP4A22	4	4.4
DAXX	4	4.4
DHX34	4	4.4
DISP2	4	4.4
DLG5	4	4.4
DLGAP2	4	4.4
DMWD	4	4.4
DMXL2	4	4.4
DNAH9	4	4.4
DOHH	4	4.4
DPP10	4	4.4
DUOX2	4	4.4
DYNC1H1	4	4.4
DYSF	4	4.4
ECHDC3	4	4.4
EGFLAM	4	4.4
EGFR	4	4.4
EHMT1	4	4.4
EHMT2	4	4.4
EIF3B	4	4.4
EMR2	4	4.4
EPS8L2	4	4.4
ERBB4	4	4.4
ESRP1	4	4.4
FADS6	4	4.4
FAM135B	4	4.4
FAM155B	4	4.4
FAM194B	4	4.4
FOLH1	4	4.4
FOXD2	4	4.4
FOXQ1	4	4.4
FPR1	4	4.4
FREM2	4	4.4
FRMD6	4	4.4
FRMPD1	4	4.4
FUCA1	4	4.4
FUK	4	4.4
GON4L	4	4.4
GPR20	4	4.4
GPR4	4	4.4
GPRASP2	4	4.4
GRIN2C	4	4.4
GRIN2D	4	4.4
HECTD4	4	4.4
HERC2	4	4.4
HIC1	4	4.4
HIVEP1	4	4.4
HK3	4	4.4
HNRNPCL1	4	4.4
HNRNPM	4	4.4
IGDCC4	4	4.4
IGF2R	4	4.4
IGFN1	4	4.4
IGSF10	4	4.4
INPPL1	4	4.4
IQSEC3	4	4.4
IRF2BP2	4	4.4
IRS2	4	4.4
ISM2	4	4.4
ITIH1	4	4.4
ITPR2	4	4.4
JAKMIP3	4	4.4
KAT6A	4	4.4
KCNH1	4	4.4
KCNH7	4	4.4
KCNJ11	4	4.4
KCNJ18	4	4.4
KCNQ4	4	4.4
KIAA0368	4	4.4
KIAA1210	4	4.4
KIAA1549	4	4.4
KIAA1551	4	4.4
KIAA1984	4	4.4
KIF26B	4	4.4
KIF5A	4	4.4
KLRG2	4	4.4
KRT2	4	4.4
KRT33B	4	4.4
KRTAP10-2	4	4.4
KRTAP5-4	4	4.4
LAMA3	4	4.4
LILRB1	4	4.4
LILRB3	4	4.4
LINGO3	4	4.4
LIPE	4	4.4
LMTK3	4	4.4
LOXL3	4	4.4
LRP2	4	4.4
LRRC15	4	4.4
LRRC16B	4	4.4
LRRC4C	4	4.4
LRRN4	4	4.4
LTK	4	4.4
MAGEL2	4	4.4
MAGI1	4	4.4
MAP3K4	4	4.4
MAP7D3	4	4.4
MCF2L2	4	4.4
MEGF8	4	4.4
MEGF9	4	4.4
MESP2	4	4.4
MFHAS1	4	4.4
MINK1	4	4.4
MLL	4	4.4
MLLT3	4	4.4
MTDH	4	4.4
MTFMT	4	4.4
MUC20	4	4.4
MUC21	4	4.4
MYCBP2	4	4.4
MYH11	4	4.4
MYH14	4	4.4
MYH6	4	4.4
MYLK	4	4.4
MYO10	4	4.4
MYO18B	4	4.4
MYO1G	4	4.4
MYO7A	4	4.4
NACAD	4	4.4
NCAPD2	4	4.4
NCKAP5	4	4.4
NCOA6	4	4.4
NEURL	4	4.4
NLN	4	4.4
NLRP1	4	4.4
NLRP5	4	4.4
NRXN1	4	4.4
OCSTAMP	4	4.4
ODF3L2	4	4.4
OSMR	4	4.4
OTOGL	4	4.4
PABPC3	4	4.4
PAPPA2	4	4.4
PAQR4	4	4.4
PCDH18	4	4.4
PCDH7	4	4.4
PCDHA3	4	4.4
PCDHA7	4	4.4
PCDHB12	4	4.4
PCDHB8	4	4.4
PCDHGB7	4	4.4
PCGF6	4	4.4
PCMTD1	4	4.4
PDIA2	4	4.4
PEG3	4	4.4
PHRF1	4	4.4
PIEZO1	4	4.4
PIK3AP1	4	4.4
PITPNM2	4	4.4
PKD1L1	4	4.4
PKD1L3	4	4.4
PKHD1L1	4	4.4
PLCB2	4	4.4
PLCB4	4	4.4
PLCG1	4	4.4
PLXNA3	4	4.4
PLXND1	4	4.4
PMS2	4	4.4
PNPLA1	4	4.4
PNPLA2	4	4.4
POLE	4	4.4
POTEC	4	4.4
POU5F1B	4	4.4
PPFIA3	4	4.4
PPP2R3B	4	4.4
PPYR1	4	4.4
PRAMEF2	4	4.4
PRDM16	4	4.4
PRODH	4	4.4
PRR24	4	4.4
PRSS27	4	4.4
PRUNE2	4	4.4
PRX	4	4.4
PTCHD2	4	4.4
PTPRF	4	4.4
PTPRJ	4	4.4
PTX4	4	4.4
PXDN	4	4.4
PXDNL	4	4.4
QRICH2	4	4.4
RANBP17	4	4.4
RASGRF1	4	4.4
RASSF5	4	4.4
RBM12	4	4.4
RBM6	4	4.4
RIMS1	4	4.4
RNF135	4	4.4
RNF17	4	4.4
RP1	4	4.4
RPS2	4	4.4
RRBP1	4	4.4
RRP12	4	4.4
RTL1	4	4.4
SAMD4A	4	4.4
SCAP	4	4.4
SEC16A	4	4.4
SEMA6A	4	4.4
SETD2	4	4.4
SFMBT2	4	4.4
SGK223	4	4.4
SH3BP5L	4	4.4
SKOR1	4	4.4
SLC2A13	4	4.4
SLC2A6	4	4.4
SLC4A10	4	4.4
SLC5A5	4	4.4
SLC8A2	4	4.4
SLCO6A1	4	4.4
SLIT2	4	4.4
SMARCA2	4	4.4
SMARCA4	4	4.4
SMARCAL1	4	4.4
SMG1	4	4.4
SOWAHD	4	4.4
SP140	4	4.4
SPTB	4	4.4
SPTBN2	4	4.4
SPTBN4	4	4.4
SRPX	4	4.4
ST18	4	4.4
STAB2	4	4.4
SULF2	4	4.4
SYNE3	4	4.4
TAF1	4	4.4
TAOK2	4	4.4
TAS2R43	4	4.4
TBC1D8	4	4.4
TET1	4	4.4
TGFBR3	4	4.4
TIAM2	4	4.4
TMCC1	4	4.4
TMEM132C	4	4.4
TMEM165	4	4.4
TNIK	4	4.4
TPCN2	4	4.4
TPSD1	4	4.4
TRIO	4	4.4
TRPA1	4	4.4
TRPM1	4	4.4
TRPV4	4	4.4
TSHZ3	4	4.4
TTC40	4	4.4
TTLL5	4	4.4
UGGT1	4	4.4
UTRN	4	4.4
UTS2R	4	4.4
VPS13A	4	4.4
XIRP1	4	4.4
ZFAT	4	4.4
ZNF419	4	4.4
ZNF676	4	4.4
ZNF804B	4	4.4
ZNRF3	4	4.4
ABCA6	3	3.3
ABCC3	3	3.3
ABCC5	3	3.3
ABCC9	3	3.3
ABLIM3	3	3.3
ACACA	3	3.3
ACAN	3	3.3
ACAP3	3	3.3
ACBD3	3	3.3
ACOT4	3	3.3
ACSL1	3	3.3
ACSL3	3	3.3
ACVR2B	3	3.3
ADAMTS14	3	3.3
ADAMTS2	3	3.3
ADARB2	3	3.3
ADCK4	3	3.3
ADCY2	3	3.3
ADCY4	3	3.3
ADCY8	3	3.3
AHDC1	3	3.3
AIFM3	3	3.3
AIM1	3	3.3
AKAP4	3	3.3
AKAP9	3	3.3
ALG13	3	3.3
ALK	3	3.3
ALOX5	3	3.3
AMIGO3	3	3.3
AMPH	3	3.3
ANK1	3	3.3
ANKLE1	3	3.3
ANKMY1	3	3.3
ANKRD17	3	3.3
ANKRD30A	3	3.3
ANKRD50	3	3.3
ANO2	3	3.3
AP5Z1	3	3.3
APBA1	3	3.3
APEX1	3	3.3
APOBR	3	3.3
APOLD1	3	3.3
ARHGAP22	3	3.3
ARHGAP36	3	3.3
ARHGAP44	3	3.3
ARHGEF16	3	3.3
ARHGEF18	3	3.3
ARHGEF26	3	3.3
ARHGEF28	3	3.3
ARHGEF3	3	3.3
ARHGEF7	3	3.3
ARID1B	3	3.3
ARL11	3	3.3
ASTN1	3	3.3
ATF7IP	3	3.3
ATG2B	3	3.3
ATP11C	3	3.3
ATP7B	3	3.3
ATP8A2	3	3.3
ATP8B3	3	3.3
AVPR1A	3	3.3
BAGE2	3	3.3
BAHCC1	3	3.3
BAI2	3	3.3
BCL11B	3	3.3
BEND3	3	3.3
BICD2	3	3.3
BMP8A	3	3.3
BMS1	3	3.3
BPIFC	3	3.3
BPTF	3	3.3
BRSK2	3	3.3
BTNL3	3	3.3
BZRAP1	3	3.3
C11orf35	3	3.3
C12orf65	3	3.3
C16orf11	3	3.3
C1QL4	3	3.3
C1orf173	3	3.3
C1orf229	3	3.3
C2CD4B	3	3.3
C2orf71	3	3.3
C3	3	3.3
C6orf170	3	3.3
C6orf222	3	3.3
C9	3	3.3
C9orf41	3	3.3
CACNA1F	3	3.3
CADPS2	3	3.3
CALHM3	3	3.3
CAMTA1	3	3.3
CAND1	3	3.3
CAPG	3	3.3
CAPN9	3	3.3
CASC5	3	3.3
CCDC102B	3	3.3
CCDC108	3	3.3
CCDC13	3	3.3
CCDC135	3	3.3
CCDC180	3	3.3
CCDC27	3	3.3
CCDC39	3	3.3
CCDC74B	3	3.3
CCIN	3	3.3
CD163L1	3	3.3
CD248	3	3.3
CD5L	3	3.3
CD93	3	3.3
CDC42EP5	3	3.3
CDCA2	3	3.3
CDH12	3	3.3
CDH5	3	3.3
CDH7	3	3.3
CDH8	3	3.3
CDHR2	3	3.3
CDKL5	3	3.3
CDT1	3	3.3
CEP170	3	3.3
CEP250	3	3.3
CEP290	3	3.3
CFH	3	3.3
CFTR	3	3.3
CHAF1A	3	3.3
CHD2	3	3.3
CHD5	3	3.3
CHERP	3	3.3
CHL1	3	3.3
CHPF	3	3.3
CHRNA9	3	3.3
CIC	3	3.3
CLASRP	3	3.3
CLDN5	3	3.3
CLEC16A	3	3.3
CLEC4C	3	3.3
CLIP4	3	3.3
CLN5	3	3.3
CLTB	3	3.3
CNTNAP3	3	3.3
COBL	3	3.3
COL14A1	3	3.3
COL25A1	3	3.3
COL4A5	3	3.3
COL5A3	3	3.3
COL6A3	3	3.3
COL7A1	3	3.3
COL9A3	3	3.3
CORIN	3	3.3
CPS1	3	3.3
CPXM2	3	3.3
CR2	3	3.3
CRYBB3	3	3.3
CST1	3	3.3
CST3	3	3.3
CST9	3	3.3
CTDP1	3	3.3
CTNND2	3	3.3
CUX1	3	3.3
CWH43	3	3.3
CYP2B6	3	3.3
DAAM2	3	3.3
DAB2	3	3.3
DBF4	3	3.3
DBH	3	3.3
DCAF12L1	3	3.3
DCLK1	3	3.3
DDHD1	3	3.3
DENND6A	3	3.3
DFNB31	3	3.3
DHODH	3	3.3
DHRS3	3	3.3
DHRS9	3	3.3
DHTKD1	3	3.3
DLC1	3	3.3
DLGAP3	3	3.3
DMAP1	3	3.3
DNAH1	3	3.3
DNAH7	3	3.3
DNAJC13	3	3.3
DND1	3	3.3
DNMT3L	3	3.3
DOCK10	3	3.3
DOCK2	3	3.3
DOCK4	3	3.3
DOCK5	3	3.3
DOT1L	3	3.3
DPP6	3	3.3
DPYD	3	3.3
DSC2	3	3.3
DSCR6	3	3.3
DSG1	3	3.3
DTD2	3	3.3
DUSP27	3	3.3
E4F1	3	3.3
EEA1	3	3.3
EEFSEC	3	3.3
EFS	3	3.3
EGR4	3	3.3
ELTD1	3	3.3
EMILIN2	3	3.3
EN1	3	3.3
ENOX1	3	3.3
ENPEP	3	3.3
ENTPD4	3	3.3
EP300	3	3.3
EPDR1	3	3.3
EPG5	3	3.3
EPHA1	3	3.3
EPHA8	3	3.3
EPHB3	3	3.3
EPHB4	3	3.3
EPN3	3	3.3
EPRS	3	3.3
ERN2	3	3.3
ESYT1	3	3.3
EVC	3	3.3
EVPL	3	3.3
EXPH5	3	3.3
F5	3	3.3
FAM110C	3	3.3
FAM161B	3	3.3
FAM170A	3	3.3
FAM173A	3	3.3
FAM179A	3	3.3
FAM198A	3	3.3
FAM198B	3	3.3
FAM200B	3	3.3
FAM205A	3	3.3
FAM20A	3	3.3
FAM46B	3	3.3
FAM81B	3	3.3
FAM98A	3	3.3
FAM98C	3	3.3
FAM9A	3	3.3
FANCM	3	3.3
FASTKD5	3	3.3
FAT2	3	3.3
FBN1	3	3.3
FGF4	3	3.3
FGFR2	3	3.3
FHAD1	3	3.3
FHOD3	3	3.3
FLII	3	3.3
FLRT2	3	3.3
FNDC1	3	3.3
FOXG1	3	3.3
FOXN1	3	3.3
FREM1	3	3.3
FRY	3	3.3
FUT3	3	3.3
FUT6	3	3.3
FXR1	3	3.3
FYB	3	3.3
FZR1	3	3.3
GAA	3	3.3
GABRA1	3	3.3
GABRG2	3	3.3
GABRG3	3	3.3
GAS6	3	3.3
GBX1	3	3.3
GFRA1	3	3.3
GLB1L2	3	3.3
GLRA1	3	3.3
GNB1	3	3.3
GOLGA1	3	3.3
GPAM	3	3.3
GPANK1	3	3.3
GPATCH1	3	3.3
GPATCH8	3	3.3
GPR183	3	3.3
GPR19	3	3.3
GPR50	3	3.3
GPSM1	3	3.3
GREB1L	3	3.3
GRIK1	3	3.3
GRIK2	3	3.3
GRIN2B	3	3.3
GRIP1	3	3.3
GRM1	3	3.3
GRM3	3	3.3
GRM8	3	3.3
GTPBP10	3	3.3
GUCY2D	3	3.3
GUCY2F	3	3.3
HCFC1	3	3.3
HDAC9	3	3.3
HECA	3	3.3
HEG1	3	3.3
HEPH	3	3.3
HGC6.3	3	3.3
HGFAC	3	3.3
HHATL	3	3.3
HHIPL2	3	3.3
HIVEP2	3	3.3
HIVEP3	3	3.3
HK2	3	3.3
HLA-C	3	3.3
HLA-DQA1	3	3.3
HLA-DRB1	3	3.3
HRG	3	3.3
HSD17B4	3	3.3
HSPBP1	3	3.3
HTR5A	3	3.3
HTT	3	3.3
HYDIN	3	3.3
IER5	3	3.3
IGSF1	3	3.3
IGSF22	3	3.3
INO80	3	3.3
INO80E	3	3.3
INPP4A	3	3.3
INSC	3	3.3
INSM2	3	3.3
INTU	3	3.3
IQSEC2	3	3.3
IRAK1	3	3.3
IRF2	3	3.3
IRF7	3	3.3
IRGC	3	3.3
IRGQ	3	3.3
IRS4	3	3.3
ITGAM	3	3.3
ITIH2	3	3.3
ITIH5	3	3.3
ITPR1	3	3.3
JAK3	3	3.3
JHDM1D	3	3.3
JPH4	3	3.3
KALRN	3	3.3
KANSL2	3	3.3
KCNB2	3	3.3
KCNC4	3	3.3
KCNQ2	3	3.3
KCNS1	3	3.3
KDM4B	3	3.3
KDM4C	3	3.3
KIAA0556	3	3.3
KIAA0753	3	3.3
KIAA0754	3	3.3
KIAA0825	3	3.3
KIAA1109	3	3.3
KIAA1217	3	3.3
KIAA1324	3	3.3
KIAA1432	3	3.3
KIAA2022	3	3.3
KIF27	3	3.3
KIF7	3	3.3
KIRREL	3	3.3
KLF1	3	3.3
KLHL10	3	3.3
KLHL30	3	3.3
KLRC4-KLRK1	3	3.3
KRT1	3	3.3
KRT17	3	3.3
KRT32	3	3.3
KRT4	3	3.3
KRT72	3	3.3
KRTAP1-3	3	3.3
KRTAP10-9	3	3.3
KRTAP11-1	3	3.3
KRTAP5-1	3	3.3
KRTAP5-10	3	3.3
L3HYPDH	3	3.3
LAMA4	3	3.3
LAMB4	3	3.3
LDHA	3	3.3
LGI4	3	3.3
LHX5	3	3.3
LILRA3	3	3.3
LILRB2	3	3.3
LILRB4	3	3.3
LLGL2	3	3.3
LMX1B	3	3.3
LOC643387	3	3.3
LOXL2	3	3.3
LPHN3	3	3.3
LRFN2	3	3.3
LRFN3	3	3.3
LRIG3	3	3.3
LRP1B	3	3.3
LRRC10B	3	3.3
LRRC26	3	3.3
LRRC34	3	3.3
LRRC38	3	3.3
LRRD1	3	3.3
LRRK1	3	3.3
LZTS2	3	3.3
LZTS3	3	3.3
MAG	3	3.3
MAGEA11	3	3.3
MAGI3	3	3.3
MAML2	3	3.3
MAMLD1	3	3.3
MAP3K15	3	3.3
MARCO	3	3.3
MARVELD3	3	3.3
MAST2	3	3.3
MBTPS1	3	3.3
MCF2	3	3.3
MCPH1	3	3.3
MECP2	3	3.3
MED23	3	3.3
METTL7B	3	3.3
MICA	3	3.3
MICAL3	3	3.3
MIF	3	3.3
MIS18BP1	3	3.3
MLH1	3	3.3
MME	3	3.3
MPDZ	3	3.3
MROH2B	3	3.3
MROH5	3	3.3
MSLN	3	3.3
MTHFD2L	3	3.3
MTRF1L	3	3.3
MTUS2	3	3.3
MUC17	3	3.3
MUSK	3	3.3
MYBL2	3	3.3
MYH15	3	3.3
MYH2	3	3.3
MYH3	3	3.3
MYH8	3	3.3
MYO1F	3	3.3
MYO3A	3	3.3
MYO7B	3	3.3
MYOCD	3	3.3
MYOF	3	3.3
MYOM3	3	3.3
NACA	3	3.3
NAV2	3	3.3
NBAS	3	3.3
NBEAL1	3	3.3
NBPF10	3	3.3
NCAN	3	3.3
NCOA4	3	3.3
NEDD4L	3	3.3
NELL1	3	3.3
NFKBIE	3	3.3
NGFR	3	3.3
NKX3-1	3	3.3
NLRC5	3	3.3
NLRP10	3	3.3
NLRP12	3	3.3
NLRP2	3	3.3
NLRP3	3	3.3
NLRP4	3	3.3
NLRP8	3	3.3
NOTCH4	3	3.3
NPFFR1	3	3.3
NR2F1	3	3.3
NR4A2	3	3.3
NRCAM	3	3.3
NRG2	3	3.3
NRIP1	3	3.3
NRK	3	3.3
NSD1	3	3.3
NSMAF	3	3.3
NT5C	3	3.3
NT5C3A	3	3.3
NTSR2	3	3.3
NUMA1	3	3.3
NUMBL	3	3.3
NUP210	3	3.3
NUP214	3	3.3
NWD1	3	3.3
OBSL1	3	3.3
ODF2L	3	3.3
OGDH	3	3.3
OLFM4	3	3.3
OLFML2B	3	3.3
OR10H5	3	3.3
OR13C8	3	3.3
OR14I1	3	3.3
OR2A14	3	3.3
OR2T27	3	3.3
OR2T4	3	3.3
OR4F15	3	3.3
OR4M2	3	3.3
OR4N2	3	3.3
OR4N4	3	3.3
OR52E6	3	3.3
OR5B12	3	3.3
OR5M11	3	3.3
OR6V1	3	3.3
OTOF	3	3.3
PAK3	3	3.3
PAK7	3	3.3
PAPD7	3	3.3
PAPLN	3	3.3
PAPOLA	3	3.3
PAPPA	3	3.3
PARP1	3	3.3
PARP12	3	3.3
PARP4	3	3.3
PCDH10	3	3.3
PCDHA12	3	3.3
PCDHA2	3	3.3
PCDHB11	3	3.3
PCDHB16	3	3.3
PCDHB3	3	3.3
PCDHB4	3	3.3
PCDHGA7	3	3.3
PDGFRA	3	3.3
PDILT	3	3.3
PDLIM4	3	3.3
PDS5B	3	3.3
PGK2	3	3.3
PGS1	3	3.3
PHGR1	3	3.3
PHKB	3	3.3
PHOX2A	3	3.3
PIK3C2G	3	3.3
PINK1	3	3.3
PION	3	3.3
PITRM1	3	3.3
PITX2	3	3.3
PKD2	3	3.3
PKDREJ	3	3.3
PKP2	3	3.3
PLA2G4A	3	3.3
PLB1	3	3.3
PLCB1	3	3.3
PLCE1	3	3.3
PLEKHG3	3	3.3
PLEKHG5	3	3.3
PLEKHH2	3	3.3
PLIN3	3	3.3
PLXNA4	3	3.3
PLXNB2	3	3.3
PNLIP	3	3.3
PNPLA6	3	3.3
PNPLA7	3	3.3
POM121L12	3	3.3
POU3F3	3	3.3
PPAPDC3	3	3.3
PPFIA2	3	3.3
PPRC1	3	3.3
PRAMEF11	3	3.3
PRAMEF4	3	3.3
PRB4	3	3.3
PRDM9	3	3.3
PREX1	3	3.3
PREX2	3	3.3
PRICKLE2	3	3.3
PRKAG2	3	3.3
PRKCDBP	3	3.3
PRKCSH	3	3.3
PRKDC	3	3.3
PRRT3	3	3.3
PRSS3	3	3.3
PSAPL1	3	3.3
PSG6	3	3.3
PSME4	3	3.3
PTPN2	3	3.3
PTPRT	3	3.3
PWWP2A	3	3.3
PXMP2	3	3.3
RADIL	3	3.3
RAG1	3	3.3
RAI1	3	3.3
RANBP2	3	3.3
RASSF7	3	3.3
RBM23	3	3.3
RECQL4	3	3.3
RET	3	3.3
RFX1	3	3.3
RGAG1	3	3.3
RGS12	3	3.3
RHOD	3	3.3
ROBO1	3	3.3
ROS1	3	3.3
RPF2	3	3.3
RPL22	3	3.3
RPTN	3	3.3
RTDR1	3	3.3
RTEL1	3	3.3
RUVBL2	3	3.3
SAC3D1	3	3.3
SAGE1	3	3.3
SAMD11	3	3.3
SAMD15	3	3.3
SATL1	3	3.3
SBK2	3	3.3
SCAF4	3	3.3
SCARB1	3	3.3
SCN11A	3	3.3
SCN3A	3	3.3
SCN8A	3	3.3
SCN9A	3	3.3
SCRN3	3	3.3
SDK1	3	3.3
SDK2	3	3.3
SEC31A	3	3.3
2016-09-05	3	3.3
SETBP1	3	3.3
SETD5	3	3.3
SEZ6L	3	3.3
SF3B1	3	3.3
SFTPD	3	3.3
SGOL2	3	3.3
SGSM2	3	3.3
SH3BP4	3	3.3
SHANK2	3	3.3
SHANK3	3	3.3
SHH	3	3.3
SHOX2	3	3.3
SIGLEC12	3	3.3
SIGLEC5	3	3.3
SIX6	3	3.3
SKIDA1	3	3.3
SLC10A2	3	3.3
SLC22A12	3	3.3
SLC22A24	3	3.3
SLC22A3	3	3.3
SLC23A2	3	3.3
SLC27A1	3	3.3
SLC27A3	3	3.3
SLC34A3	3	3.3
SLC35B2	3	3.3
SLC4A4	3	3.3
SLC5A7	3	3.3
SLC6A15	3	3.3
SLC9A1	3	3.3
SLC9A3R2	3	3.3
SLCO4C1	3	3.3
SLITRK3	3	3.3
SMC4	3	3.3
SMO	3	3.3
SMOX	3	3.3
SMPD4	3	3.3
SNRNP200	3	3.3
SOAT2	3	3.3
SOGA1	3	3.3
SORCS1	3	3.3
SORCS3	3	3.3
SORL1	3	3.3
SPATA31A3	3	3.3
SPATA31A6	3	3.3
SPATA31E1	3	3.3
SPATA9	3	3.3
SPHKAP	3	3.3
SPNS3	3	3.3
SPOCK2	3	3.3
SPON2	3	3.3
SPTAN1	3	3.3
SRMS	3	3.3
SRP72	3	3.3
SRRM1	3	3.3
SRSF11	3	3.3
ST6GAL2	3	3.3
STC2	3	3.3
STIM2	3	3.3
SYCP2	3	3.3
SYNGAP1	3	3.3
SYNPO2L	3	3.3
SYTL3	3	3.3
TAAR5	3	3.3
TACC2	3	3.3
TACC3	3	3.3
TAF1L	3	3.3
TAF3	3	3.3
TBL1X	3	3.3
TBX21	3	3.3
TBXA2R	3	3.3
TCERG1	3	3.3
TCP10	3	3.3
TDRD6	3	3.3
TDRD9	3	3.3
TECTA	3	3.3
TELO2	3	3.3
TENM4	3	3.3
TET2	3	3.3
TG	3	3.3
TGM1	3	3.3
TH	3	3.3
THSD7A	3	3.3
THSD7B	3	3.3
TIAM1	3	3.3
TIE1	3	3.3
TKTL2	3	3.3
TLE4	3	3.3
TLN1	3	3.3
TLR4	3	3.3
TMC2	3	3.3
TMC5	3	3.3
TMC7	3	3.3
TMCO3	3	3.3
TMEM132D	3	3.3
TMEM151A	3	3.3
TMEM151B	3	3.3
TMEM194B	3	3.3
TMEM229A	3	3.3
TMEM259	3	3.3
TMEM63C	3	3.3
TMEM74	3	3.3
TMPO	3	3.3
TNFRSF11A	3	3.3
TNFRSF6B	3	3.3
TNKS1BP1	3	3.3
TNN	3	3.3
TNRC6B	3	3.3
TNRC6C	3	3.3
TNS1	3	3.3
TNS3	3	3.3
TOM1	3	3.3
TONSL	3	3.3
TOPAZ1	3	3.3
TPSAB1	3	3.3
TPTE	3	3.3
TRERF1	3	3.3
TRIP12	3	3.3
TRPC7	3	3.3
TRPM8	3	3.3
TRRAP	3	3.3
TSKS	3	3.3
TSNARE1	3	3.3
TSSC1	3	3.3
TTC21A	3	3.3
TTC21B	3	3.3
TTC31	3	3.3
TTLL10	3	3.3
TULP4	3	3.3
TWISTNB	3	3.3
TXNDC2	3	3.3
TYK2	3	3.3
TYRO3	3	3.3
UBA6	3	3.3
UBE3B	3	3.3
UBE3C	3	3.3
UBE4B	3	3.3
UBR5	3	3.3
UGT2A3	3	3.3
UMODL1	3	3.3
UNC13B	3	3.3
UNC45B	3	3.3
UNC5D	3	3.3
UNC79	3	3.3
UNC80	3	3.3
UNC93B1	3	3.3
UPK3A	3	3.3
USH1C	3	3.3
USP15	3	3.3
USP9X	3	3.3
UVSSA	3	3.3
VAV1	3	3.3
VAV3	3	3.3
VCAN	3	3.3
VILL	3	3.3
VN1R2	3	3.3
VPS13B	3	3.3
VPS13C	3	3.3
VPS13D	3	3.3
VPS35	3	3.3
VSIG10L	3	3.3
WDFY3	3	3.3
WDR1	3	3.3
WDR45	3	3.3
WDR87	3	3.3
WEE1	3	3.3
WNK2	3	3.3
XDH	3	3.3
XPNPEP1	3	3.3
XPO7	3	3.3
ZBP1	3	3.3
ZBTB45	3	3.3
ZFP28	3	3.3
ZFYVE9	3	3.3
ZMYND8	3	3.3
ZNF135	3	3.3
ZNF285	3	3.3
ZNF384	3	3.3
ZNF407	3	3.3
ZNF444	3	3.3
ZNF473	3	3.3
ZNF503	3	3.3
ZNF511	3	3.3
ZNF516	3	3.3
ZNF567	3	3.3
ZNF592	3	3.3
ZNF648	3	3.3
ZNF710	3	3.3
ZNF711	3	3.3
ZNF784	3	3.3
ZNF793	3	3.3
ZNF845	3	3.3
ZSCAN1	3	3.3
ZSCAN18	3	3.3
ZSWIM6	3	3.3
A4GALT	2	2.2
AACS	2	2.2
AAK1	2	2.2
AARS2	2	2.2
ABCA2	2	2.2
ABCA5	2	2.2
ABCB1	2	2.2
ABCB4	2	2.2
ABCC12	2	2.2
ABCC2	2	2.2
ABCC4	2	2.2
ABCC6	2	2.2
ABCC8	2	2.2
ABCD1	2	2.2
ABCF1	2	2.2
ABLIM1	2	2.2
ACAD10	2	2.2
ACAP1	2	2.2
ACBD6	2	2.2
ACHE	2	2.2
ACSBG1	2	2.2
ACSF3	2	2.2
ACTG1	2	2.2
ACTN1	2	2.2
ACTN2	2	2.2
ADAM12	2	2.2
ADAM23	2	2.2
ADAMTS10	2	2.2
ADAMTS12	2	2.2
ADAMTS13	2	2.2
ADAMTS18	2	2.2
ADAMTS3	2	2.2
ADAMTS6	2	2.2
ADAMTS9	2	2.2
ADCY6	2	2.2
ADCYAP1R1	2	2.2
ADD2	2	2.2
ADH1A	2	2.2
ADH6	2	2.2
ADH7	2	2.2
ADNP	2	2.2
ADPRM	2	2.2
ADSSL1	2	2.2
AEBP1	2	2.2
AFF2	2	2.2
AFF3	2	2.2
AFF4	2	2.2
AFP	2	2.2
AGAP11	2	2.2
AGAP3	2	2.2
AGBL2	2	2.2
AGBL5	2	2.2
AGL	2	2.2
AGO3	2	2.2
AGPAT2	2	2.2
AGTPBP1	2	2.2
AGXT	2	2.2
AHI1	2	2.2
AHNAK	2	2.2
AJUBA	2	2.2
AKAP1	2	2.2
AKAP17A	2	2.2
AKAP8	2	2.2
AKAP8L	2	2.2
AKNA	2	2.2
AKR1D1	2	2.2
AKR7A3	2	2.2
ALAD	2	2.2
ALDH18A1	2	2.2
ALDH5A1	2	2.2
ALMS1	2	2.2
ALPK1	2	2.2
ALPK3	2	2.2
ALPP	2	2.2
ALS2CL	2	2.2
AMDHD2	2	2.2
AMTN	2	2.2
AMZ1	2	2.2
ANGPT2	2	2.2
ANGPT4	2	2.2
ANKAR	2	2.2
ANKH	2	2.2
ANKIB1	2	2.2
ANKRD16	2	2.2
ANKRD26	2	2.2
ANKRD28	2	2.2
ANKRD34A	2	2.2
ANKRD34B	2	2.2
ANKRD34C	2	2.2
ANKRD39	2	2.2
ANKRD44	2	2.2
ANKRD53	2	2.2
ANKRD55	2	2.2
ANKS3	2	2.2
ANLN	2	2.2
ANO4	2	2.2
ANO6	2	2.2
ANO8	2	2.2
ANXA5	2	2.2
AOC3	2	2.2
AP1S1	2	2.2
AP3B2	2	2.2
APCDD1L	2	2.2
AQP12B	2	2.2
ARAP3	2	2.2
ARFGEF2	2	2.2
ARHGAP15	2	2.2
ARHGAP18	2	2.2
ARHGAP20	2	2.2
ARHGAP21	2	2.2
ARHGAP35	2	2.2
ARHGAP6	2	2.2
ARHGEF11	2	2.2
ARHGEF17	2	2.2
ARHGEF4	2	2.2
ARHGEF40	2	2.2
ARHGEF5	2	2.2
ARL13A	2	2.2
ARL6IP4	2	2.2
ARNT2	2	2.2
ARRDC2	2	2.2
ARSA	2	2.2
ARSD	2	2.2
ARSE	2	2.2
ARSH	2	2.2
ARV1	2	2.2
ASB15	2	2.2
ASH1L	2	2.2
ASIC2	2	2.2
ASPG	2	2.2
ASXL2	2	2.2
ASZ1	2	2.2
ATAD2B	2	2.2
ATAD3B	2	2.2
ATAD5	2	2.2
ATF7	2	2.2
ATG2A	2	2.2
ATP10B	2	2.2
ATP11A	2	2.2
ATP13A1	2	2.2
ATP1A1OS	2	2.2
ATP1A2	2	2.2
ATP1B4	2	2.2
ATP2A1	2	2.2
ATP2A2	2	2.2
ATP2C2	2	2.2
ATP5J2-PTCD1	2	2.2
ATP6V0A1	2	2.2
ATP6V0A2	2	2.2
ATP6V0A4	2	2.2
ATP8A1	2	2.2
ATRN	2	2.2
AXL	2	2.2
B3GAT2	2	2.2
B3GNTL1	2	2.2
B4GALT5	2	2.2
B4GALT7	2	2.2
BACE1	2	2.2
BACH2	2	2.2
BAI3	2	2.2
BAIAP2L2	2	2.2
BAZ2A	2	2.2
BAZ2B	2	2.2
BBS9	2	2.2
BCAT1	2	2.2
BCHE	2	2.2
BCL11A	2	2.2
BCL2L1	2	2.2
BCL2L2-PABPN1	2	2.2
BCL3	2	2.2
BCOR	2	2.2
BDP1	2	2.2
BEGAIN	2	2.2
BEST1	2	2.2
BEX4	2	2.2
BEX5	2	2.2
BHLHE41	2	2.2
BICC1	2	2.2
BLOC1S3	2	2.2
BLOC1S5	2	2.2
BMPR1A	2	2.2
BOC	2	2.2
BOP1	2	2.2
BPHL	2	2.2
BPIFB4	2	2.2
BPIFB6	2	2.2
BPNT1	2	2.2
BRD4	2	2.2
BRDT	2	2.2
BRF1	2	2.2
BRF2	2	2.2
BRPF3	2	2.2
BSN	2	2.2
BST1	2	2.2
BTAF1	2	2.2
BTN2A3P	2	2.2
C10orf118	2	2.2
C10orf120	2	2.2
C10orf90	2	2.2
C11orf57	2	2.2
C11orf92	2	2.2
C12orf36	2	2.2
C12orf49	2	2.2
C14orf159	2	2.2
C14orf93	2	2.2
C15orf39	2	2.2
C15orf40	2	2.2
C15orf55	2	2.2
C16orf82	2	2.2
C16orf88	2	2.2
C16orf89	2	2.2
C17orf53	2	2.2
C17orf66	2	2.2
C17orf70	2	2.2
C19orf24	2	2.2
C19orf44	2	2.2
C1QTNF1	2	2.2
C1orf141	2	2.2
C1orf170	2	2.2
C1orf172	2	2.2
C1orf87	2	2.2
C1orf94	2	2.2
C20orf194	2	2.2
C20orf78	2	2.2
C21orf67	2	2.2
C22orf34	2	2.2
C4orf21	2	2.2
C5orf42	2	2.2
C6orf15	2	2.2
C7orf31	2	2.2
C9orf131	2	2.2
C9orf43	2	2.2
C9orf96	2	2.2
CABLES2	2	2.2
CACNA1G	2	2.2
CACNA1I	2	2.2
CACNA1S	2	2.2
CACNA2D1	2	2.2
CACNG3	2	2.2
CADM1	2	2.2
CADM3	2	2.2
CADPS	2	2.2
CALCRL	2	2.2
CALHM1	2	2.2
CAMSAP3	2	2.2
CAND2	2	2.2
CAPN11	2	2.2
CAPN14	2	2.2
CAPRIN1	2	2.2
CARD11	2	2.2
CARD6	2	2.2
CASKIN1	2	2.2
CASR	2	2.2
CASS4	2	2.2
CATSPER4	2	2.2
CC2D2A	2	2.2
CCDC120	2	2.2
CCDC14	2	2.2
CCDC142	2	2.2
CCDC144C	2	2.2
CCDC147	2	2.2
CCDC170	2	2.2
CCDC178	2	2.2
CCDC19	2	2.2
CCDC22	2	2.2
CCDC30	2	2.2
CCDC54	2	2.2
CCDC85C	2	2.2
CCDC88C	2	2.2
CCER1	2	2.2
CCNB3	2	2.2
CCNF	2	2.2
CCNL1	2	2.2
CCNL2	2	2.2
CCR3	2	2.2
CCS	2	2.2
CCSER1	2	2.2
CCT8L2	2	2.2
CD1A	2	2.2
CD1E	2	2.2
CD99	2	2.2
CDC16	2	2.2
CDC37	2	2.2
CDC42BPB	2	2.2
CDC42BPG	2	2.2
CDC73	2	2.2
CDCA7	2	2.2
CDCP1	2	2.2
CDH13	2	2.2
CDH16	2	2.2
[truncated: 6,746 more rows]

## Sheet: BLCA
Gene symbol	# of mutated samples	Mutation rate (%)
TTN	228	57.7
TP53	197	49.9
MUC16	139	35.2
KMT2D	119	30.1
KDM6A	107	27.1
ARID1A	103	26.1
SYNE1	94	23.8
HMCN1	88	22.3
PIK3CA	88	22.3
RYR2	88	22.3
KMT2C	85	21.5
FRG1B	84	21.3
FLG	80	20.3
OBSCN	74	18.7
PDE4DIP	73	18.5
AHNAK2	71	18
SNHG14	71	18
DNAH5	70	17.7
RB1	70	17.7
XIRP2	70	17.7
BAGE2	69	17.5
DST	69	17.5
FAT4	69	17.5
CSMD3	68	17.2
MACF1	68	17.2
MUC17	66	16.7
CUBN	63	15.9
DNAH11	63	15.9
HSD17B7P2	63	15.9
RYR1	63	15.9
STAG2	62	15.7
EP300	61	15.4
LRP1B	60	15.2
NEB	60	15.2
RYR3	60	15.2
BIRC6	59	14.9
FGFR3	58	14.7
SYNE2	58	14.7
ATM	57	14.4
ERBB2	57	14.4
ZFHX4	57	14.4
AHNAK	56	14.2
PCLO	56	14.2
BMS1P20	55	13.9
DNAH3	55	13.9
FAT1	54	13.7
GPR98	54	13.7
SPTAN1	54	13.7
FAT3	53	13.4
ANK2	52	13.2
CREBBP	52	13.2
DNM1P47	51	12.9
PKHD1L1	51	12.9
PLEC	51	12.9
SACS	51	12.9
TNXB	51	12.9
UBR4	51	12.9
KMT2A	50	12.7
MUC5B	50	12.7
TBC1D12	50	12.7
VPS13D	49	12.4
ABCA13	48	12.2
LRP2	48	12.2
MALAT1	48	12.2
MDN1	48	12.2
SPTA1	48	12.2
SSPO	48	12.2
TCHH	48	12.2
USH2A	48	12.2
DNAH17	47	11.9
DNAH7	47	11.9
RNF213	47	11.9
DIDO1	46	11.6
DMD	46	11.6
ELF3	46	11.6
ERBB3	46	11.6
NBPF10	46	11.6
PKHD1	46	11.6
AKAP9	45	11.4
APOB	45	11.4
DNAH8	45	11.4
FREM2	45	11.4
MKI67	45	11.4
PDXDC2P	45	11.4
RP11-798G7.5	45	11.4
DNAH10	44	11.1
EP400	44	11.1
KIAA1109	44	11.1
MLLT3	44	11.1
MUC4	44	11.1
MYCBP2	44	11.1
TENM3	44	11.1
UTRN	44	11.1
VPS13B	44	11.1
BRCA2	43	10.9
DCHS2	43	10.9
HERC2	43	10.9
CSMD2	42	10.6
LAMA3	42	10.6
MYH9	42	10.6
NBPF1	42	10.6
PRKDC	42	10.6
ZFHX3	42	10.6
ASXL2	41	10.4
FRAS1	41	10.4
FRY	41	10.4
KALRN	41	10.4
LRP1	41	10.4
LYST	41	10.4
PCNT	41	10.4
TUBB8P7	41	10.4
WDFY3	41	10.4
ALMS1	40	10.1
ERCC2	40	10.1
RP11-156P1.3	40	10.1
CHD6	39	9.9
CHD7	39	9.9
DYNC1H1	39	9.9
FLG2	39	9.9
NCOR1	39	9.9
RELN	39	9.9
SRCAP	39	9.9
SRRM2	39	9.9
TRIO	39	9.9
USP34	39	9.9
DMXL2	38	9.6
PCDH15	38	9.6
VCAN	38	9.6
ACACA	37	9.4
ANK3	37	9.4
DNAH9	37	9.4
FAT2	37	9.4
GOLGB1	37	9.4
HSPG2	37	9.4
NF1	37	9.4
TRRAP	37	9.4
BPTF	36	9.1
COL6A3	36	9.1
CSMD1	36	9.1
HERC1	36	9.1
HRNR	36	9.1
HUWE1	36	9.1
ITPR2	36	9.1
LAMA1	36	9.1
LRRK2	36	9.1
SPEN	36	9.1
TSC1	36	9.1
ZAN	36	9.1
CDKN1A	35	8.9
COL6A6	35	8.9
DOPEY2	35	8.9
FBN3	35	8.9
FBXW7	35	8.9
HECTD4	35	8.9
TSSC2	35	8.9
UBR5	35	8.9
ZNF536	35	8.9
ANKHD1	34	8.6
ANKRD11	34	8.6
COL22A1	34	8.6
CROCCP2	34	8.6
DNAH2	34	8.6
DSP	34	8.6
FBN2	34	8.6
LAMA2	34	8.6
MED13	34	8.6
NCOA6	34	8.6
RANBP2	34	8.6
ARID2	33	8.4
BSN	33	8.4
COL7A1	33	8.4
FCGBP	33	8.4
LRRC7	33	8.4
NAV3	33	8.4
ABCA12	32	8.1
ACAN	32	8.1
ADAMTS12	32	8.1
ADAMTS9	32	8.1
ARHGAP32	32	8.1
ASH1L	32	8.1
ATR	32	8.1
BDP1	32	8.1
CACNA1A	32	8.1
DNAJC13	32	8.1
EIF4G3	32	8.1
FBN1	32	8.1
LAMA5	32	8.1
NCKAP5	32	8.1
NUP205	32	8.1
SCN1A	32	8.1
SPAG17	32	8.1
SVIL	32	8.1
TENM1	32	8.1
VPS13C	32	8.1
ADCY2	31	7.8
ATAD5	31	7.8
CDK12	31	7.8
CIT	31	7.8
COL11A1	31	7.8
COL14A1	31	7.8
DCC	31	7.8
DNAH1	31	7.8
DSCAM	31	7.8
FLNB	31	7.8
HYDIN	31	7.8
LAMA4	31	7.8
PLXNA4	31	7.8
POLQ	31	7.8
PTPRD	31	7.8
SVEP1	31	7.8
SZT2	31	7.8
TACC2	31	7.8
TG	31	7.8
TRANK1	31	7.8
CCDC88A	30	7.6
CELSR3	30	7.6
CHD4	30	7.6
FMN2	30	7.6
GON4L	30	7.6
IGSF10	30	7.6
KIAA2018	30	7.6
KMT2B	30	7.6
PHF3	30	7.6
PLXNB2	30	7.6
POTEC	30	7.6
RRN3P2	30	7.6
SETX	30	7.6
TPTE	30	7.6
WNK1	30	7.6
ZFP36L1	30	7.6
AC024560.3	29	7.3
AKAP13	29	7.3
ANK1	29	7.3
ARID1B	29	7.3
C5orf42	29	7.3
CDH23	29	7.3
CHD5	29	7.3
CMYA5	29	7.3
DSCAML1	29	7.3
EPG5	29	7.3
FAM208B	29	7.3
FN1	29	7.3
HCN1	29	7.3
HECTD1	29	7.3
KIAA1429	29	7.3
KRTAP4-11	29	7.3
MYO3A	29	7.3
MYO9A	29	7.3
NRXN1	29	7.3
PDZD2	29	7.3
RIMS2	29	7.3
RP11-423O2.5	29	7.3
RXRA	29	7.3
TPR	29	7.3
UNC79	29	7.3
ZFYVE26	29	7.3
AKAP6	28	7.1
ASCC3	28	7.1
ATP10A	28	7.1
CACNA1E	28	7.1
CHD2	28	7.1
COL12A1	28	7.1
CTNNA2	28	7.1
FAM193A	28	7.1
GOLGA4	28	7.1
GPR112	28	7.1
HELZ	28	7.1
INO80	28	7.1
KIAA0100	28	7.1
LPHN3	28	7.1
MGA	28	7.1
MYH10	28	7.1
MYH7	28	7.1
MYO15A	28	7.1
NCOA3	28	7.1
PAPPA2	28	7.1
PEG3	28	7.1
PKD1L1	28	7.1
POLE	28	7.1
REV3L	28	7.1
ROBO2	28	7.1
RP11-417J8.6	28	7.1
SDHAP1	28	7.1
SETD2	28	7.1
SMARCA2	28	7.1
XIST	28	7.1
ZNF814	28	7.1
ZNF91	28	7.1
ZZEF1	28	7.1
AFF3	27	6.8
ATAD2	27	6.8
BAZ2B	27	6.8
BOD1L1	27	6.8
CDKN2A	27	6.8
CELSR1	27	6.8
CENPF	27	6.8
CLIP1	27	6.8
CNOT1	27	6.8
CTNND2	27	6.8
CUL9	27	6.8
EPHA5	27	6.8
FANCA	27	6.8
FER1L6	27	6.8
HTT	27	6.8
KIF1B	27	6.8
MXRA5	27	6.8
MYH13	27	6.8
NES	27	6.8
RB1CC1	27	6.8
RP1L1	27	6.8
SALL1	27	6.8
SMCHD1	27	6.8
SPHKAP	27	6.8
SPTBN1	27	6.8
TET1	27	6.8
THSD7B	27	6.8
TRPS1	27	6.8
TSHZ3	27	6.8
ZNF804A	27	6.8
ABCC5	26	6.6
APC	26	6.6
ARHGAP35	26	6.6
ASPM	26	6.6
ASXL1	26	6.6
CACNA1B	26	6.6
CADPS	26	6.6
CEP192	26	6.6
CEP350	26	6.6
CNTNAP2	26	6.6
CPD	26	6.6
DCHS1	26	6.6
DENND4B	26	6.6
DOPEY1	26	6.6
DYNC2H1	26	6.6
EPPK1	26	6.6
F5	26	6.6
F8	26	6.6
FLNC	26	6.6
HSP90AA1	26	6.6
KIAA0947	26	6.6
KIF21A	26	6.6
MED12	26	6.6
MYH11	26	6.6
NOTCH2	26	6.6
PCDH9	26	6.6
PCDHA12	26	6.6
PREX2	26	6.6
RHOB	26	6.6
RP11-85G18.6	26	6.6
SHROOM3	26	6.6
SI	26	6.6
SMARCA4	26	6.6
SORCS3	26	6.6
SYTL2	26	6.6
TECTA	26	6.6
TENM2	26	6.6
TP53BP1	26	6.6
TRERF1	26	6.6
TTC3	26	6.6
ZFYVE9	26	6.6
ADAMTS16	25	6.3
ANKRD30A	25	6.3
ATRX	25	6.3
CACNA1C	25	6.3
CAMTA1	25	6.3
DLG5	25	6.3
DMBT1	25	6.3
DMXL1	25	6.3
DOCK8	25	6.3
DOT1L	25	6.3
EPHA3	25	6.3
FAM135B	25	6.3
GRM1	25	6.3
KDM3B	25	6.3
KLF5	25	6.3
LRRIQ1	25	6.3
MAGI2	25	6.3
MEGF8	25	6.3
MUC6	25	6.3
MYH7B	25	6.3
MYO16	25	6.3
MYO18B	25	6.3
NLRP8	25	6.3
NSD1	25	6.3
NUP188	25	6.3
NYNRIN	25	6.3
OTOF	25	6.3
PARD3	25	6.3
PHLDB2	25	6.3
PLCH1	25	6.3
PRX	25	6.3
PTPN13	25	6.3
PTPRT	25	6.3
RBM10	25	6.3
RGS22	25	6.3
SCN3A	25	6.3
SMG1	25	6.3
SPTBN4	25	6.3
STAG1	25	6.3
TBC1D1	25	6.3
TIAM2	25	6.3
ZNF208	25	6.3
ZNF292	25	6.3
ZNF831	25	6.3
ABCA8	24	6.1
ACACB	24	6.1
ADAMTS18	24	6.1
ADAMTSL3	24	6.1
C2orf16	24	6.1
CACNA1D	24	6.1
CACNA1S	24	6.1
CASC5	24	6.1
CELSR2	24	6.1
CHD9	24	6.1
CHEK2	24	6.1
CNTNAP4	24	6.1
DLC1	24	6.1
EFCAB5	24	6.1
FREM1	24	6.1
FRYL	24	6.1
GREB1	24	6.1
GTF3C1	24	6.1
HIVEP3	24	6.1
ITGAL	24	6.1
KANSL1	24	6.1
KIAA2026	24	6.1
KNTC1	24	6.1
LPHN2	24	6.1
LTBP1	24	6.1
MAGEC1	24	6.1
MYH1	24	6.1
MYH15	24	6.1
MYH4	24	6.1
NFE2L2	24	6.1
NUP210	24	6.1
OGDH	24	6.1
PCDHA2	24	6.1
PCDHB8	24	6.1
PKD1L2	24	6.1
PLEKHH2	24	6.1
POLR1A	24	6.1
PTPRZ1	24	6.1
PXDN	24	6.1
RGPD3	24	6.1
SCN2A	24	6.1
SF3B1	24	6.1
SHANK1	24	6.1
SORCS1	24	6.1
TANC1	24	6.1
TEP1	24	6.1
UTP20	24	6.1
ZDBF2	24	6.1
ZNF423	24	6.1
ZNF845	24	6.1
ADCY8	23	5.8
AHR	23	5.8
ANKRD12	23	5.8
ANKRD20A8P	23	5.8
ARHGAP31	23	5.8
ASTN1	23	5.8
ASXL3	23	5.8
AUTS2	23	5.8
C3	23	5.8
CRB1	23	5.8
DHX9	23	5.8
DICER1	23	5.8
DNM2	23	5.8
DOCK9	23	5.8
DYSF	23	5.8
EPHA2	23	5.8
ESPL1	23	5.8
EXPH5	23	5.8
FAM47C	23	5.8
FLNA	23	5.8
GLI2	23	5.8
GPR158	23	5.8
HEATR1	23	5.8
HERC2P2	23	5.8
IMPG2	23	5.8
ITPR1	23	5.8
JMJD1C	23	5.8
KIF21B	23	5.8
LINC00969	23	5.8
LRBA	23	5.8
MDC1	23	5.8
MED12L	23	5.8
MICAL2	23	5.8
MYO18A	23	5.8
MYOM1	23	5.8
MYT1L	23	5.8
NALCN	23	5.8
NAV2	23	5.8
NIN	23	5.8
NKTR	23	5.8
PAN2	23	5.8
PARP4	23	5.8
PBRM1	23	5.8
PCDH10	23	5.8
PCDHA9	23	5.8
PTCHD2	23	5.8
RC3H1	23	5.8
RGPD8	23	5.8
SCAF4	23	5.8
SEMA3D	23	5.8
SOX5	23	5.8
TAF1L	23	5.8
TAOK2	23	5.8
TEX15	23	5.8
TLN2	23	5.8
TMEM131	23	5.8
TNN	23	5.8
TRPM6	23	5.8
UNC13C	23	5.8
VWF	23	5.8
ZNF236	23	5.8
ZNF521	23	5.8
ZNF761	23	5.8
ZNF99	23	5.8
ABCC12	22	5.6
ABCC9	22	5.6
ALPK2	22	5.6
ARFGEF1	22	5.6
ATP12A	22	5.6
ATP2B2	22	5.6
ATP2B4	22	5.6
BRWD1	22	5.6
BZRAP1	22	5.6
C1orf173	22	5.6
CCDC108	22	5.6
CEP250	22	5.6
CHD8	22	5.6
CNTRL	22	5.6
COL5A2	22	5.6
COL5A3	22	5.6
CUL1	22	5.6
DENND5B	22	5.6
DIAPH2	22	5.6
DLEC1	22	5.6
EGF	22	5.6
GCN1L1	22	5.6
GLI3	22	5.6
GRIA4	22	5.6
HECW1	22	5.6
HELZ2	22	5.6
HERC2P3	22	5.6
HIVEP1	22	5.6
INTS1	22	5.6
ITGA8	22	5.6
ITSN2	22	5.6
LMTK2	22	5.6
MAST1	22	5.6
MCM3AP	22	5.6
MET	22	5.6
MST1R	22	5.6
MYH2	22	5.6
MYH3	22	5.6
MYLK	22	5.6
MYO9B	22	5.6
MYOM3	22	5.6
NCOA1	22	5.6
NLRP7	22	5.6
NUP98	22	5.6
PDE3A	22	5.6
PKD1	22	5.6
PRDM9	22	5.6
PRRC2A	22	5.6
PTPRB	22	5.6
PTPRC	22	5.6
RAI1	22	5.6
ROS1	22	5.6
RP1	22	5.6
RREB1	22	5.6
SCN11A	22	5.6
SDK1	22	5.6
SF3B3	22	5.6
SPEG	22	5.6
SUPT6H	22	5.6
SYNJ1	22	5.6
TDRD6	22	5.6
TENM4	22	5.6
TIAM1	22	5.6
TMEM132D	22	5.6
TNC	22	5.6
TNRC6A	22	5.6
TP63	22	5.6
TRPA1	22	5.6
WDR96	22	5.6
WHSC1	22	5.6
ZCCHC6	22	5.6
ZNF638	22	5.6
ZNFX1	22	5.6
A2M	21	5.3
ACIN1	21	5.3
ACTB	21	5.3
AFF2	21	5.3
AGL	21	5.3
ARFGEF2	21	5.3
ATG2B	21	5.3
BCLAF1	21	5.3
BRCA1	21	5.3
BRD2	21	5.3
BRIP1	21	5.3
BUB1	21	5.3
CACNA1G	21	5.3
CACNA2D1	21	5.3
CCDC180	21	5.3
CDC42BPA	21	5.3
CDH11	21	5.3
CDH4	21	5.3
CENPE	21	5.3
CUX2	21	5.3
DOCK4	21	5.3
ESPNP	21	5.3
FANCM	21	5.3
FNDC1	21	5.3
GPR179	21	5.3
GRIK3	21	5.3
GRM7	21	5.3
HFM1	21	5.3
INADL	21	5.3
ITGB4	21	5.3
KDM5A	21	5.3
KIDINS220	21	5.3
KIF14	21	5.3
KMT2E	21	5.3
MAGI3	21	5.3
MAP1A	21	5.3
MAST4	21	5.3
MECOM	21	5.3
MPDZ	21	5.3
MROH2B	21	5.3
MUC3A	21	5.3
MYO10	21	5.3
MYO1F	21	5.3
MYOF	21	5.3
NFASC	21	5.3
NFATC2	21	5.3
NIPBL	21	5.3
NLRC5	21	5.3
NOTCH1	21	5.3
NUP210L	21	5.3
OTOGL	21	5.3
PCDHB5	21	5.3
PCNXL2	21	5.3
PDE11A	21	5.3
PDGFRA	21	5.3
PIKFYVE	21	5.3
PPFIA3	21	5.3
PPL	21	5.3
PPP1R3A	21	5.3
PSIP1	21	5.3
RICTOR	21	5.3
RIPK4	21	5.3
RNF216	21	5.3
RP11-252A24.2	21	5.3
SCN4A	21	5.3
SCRIB	21	5.3
SLC9A4	21	5.3
SLX4	21	5.3
SOS1	21	5.3
SPTBN2	21	5.3
TICRR	21	5.3
TNRC18	21	5.3
TNS1	21	5.3
TP53BP2	21	5.3
TPO	21	5.3
TRHDE	21	5.3
TRPM1	21	5.3
TRPM3	21	5.3
TSC2	21	5.3
TSIX	21	5.3
TULP4	21	5.3
UBBP4	21	5.3
UBR2	21	5.3
USP32	21	5.3
ZNF318	21	5.3
ABCB5	20	5.1
ABCC3	20	5.1
ACLY	20	5.1
ADAMTSL1	20	5.1
ADCY10	20	5.1
ANKRD36C	20	5.1
ATG2A	20	5.1
ATP8B4	20	5.1
AXIN2	20	5.1
BNC2	20	5.1
BTN2A3P	20	5.1
C20orf26	20	5.1
CDH10	20	5.1
CHD3	20	5.1
CNTN6	20	5.1
CNTNAP5	20	5.1
COL4A4	20	5.1
CSPG4	20	5.1
DEPDC5	20	5.1
DLG2	20	5.1
FNBP4	20	5.1
GCC2	20	5.1
GPATCH8	20	5.1
GPC5	20	5.1
GRIA1	20	5.1
GRIK2	20	5.1
GRM5	20	5.1
IPO7	20	5.1
KAT6A	20	5.1
KCNB2	20	5.1
KCNH6	20	5.1
KCNH8	20	5.1
KIAA1462	20	5.1
KIF26B	20	5.1
KLHL1	20	5.1
KNDC1	20	5.1
LIPE	20	5.1
MAP1B	20	5.1
MAP2	20	5.1
MAP4	20	5.1
MED1	20	5.1
MED13L	20	5.1
MGAM	20	5.1
MORC1	20	5.1
NPC1L1	20	5.1
NRG1	20	5.1
NUMA1	20	5.1
NUP155	20	5.1
OCA2	20	5.1
PCDH17	20	5.1
PCDHA1	20	5.1
PCDHA13	20	5.1
PCDHB6	20	5.1
PCNX	20	5.1
PPARG	20	5.1
PRG4	20	5.1
PRRC2B	20	5.1
PSME4	20	5.1
PXDNL	20	5.1
RARG	20	5.1
RBBP6	20	5.1
RBM26	20	5.1
RIMBP2	20	5.1
RLF	20	5.1
RNF123	20	5.1
ROBO1	20	5.1
RP11-556N21.1	20	5.1
SAMD9	20	5.1
SBF2	20	5.1
SEC22B	20	5.1
SEMA5B	20	5.1
SPATA31D1	20	5.1
SPEF2	20	5.1
SPG11	20	5.1
SUPT16H	20	5.1
TANC2	20	5.1
TEX14	20	5.1
TLN1	20	5.1
TPP2	20	5.1
UPF1	20	5.1
ZBTB40	20	5.1
A2ML1	19	4.8
ABCA4	19	4.8
ADCY5	19	4.8
AFF1	19	4.8
ALPK3	19	4.8
ATP10D	19	4.8
ATP8B1	19	4.8
BRINP3	19	4.8
C2CD3	19	4.8
CALD1	19	4.8
CCDC178	19	4.8
CCDC18	19	4.8
CD109	19	4.8
CDH18	19	4.8
CDH8	19	4.8
CFH	19	4.8
CFTR	19	4.8
CLTC	19	4.8
COL11A2	19	4.8
COL19A1	19	4.8
COL5A1	19	4.8
DENND4A	19	4.8
DOCK2	19	4.8
DOCK7	19	4.8
E2F8	19	4.8
EFCAB6	19	4.8
EPB41L3	19	4.8
ERN2	19	4.8
FAM83H	19	4.8
FANCD2	19	4.8
FOXP2	19	4.8
GOLGA3	19	4.8
GPR133	19	4.8
GRID2	19	4.8
GRIK5	19	4.8
GTF2IRD2P1	19	4.8
HIVEP2	19	4.8
IGF2R	19	4.8
IRS4	19	4.8
ITSN1	19	4.8
JAG1	19	4.8
KIAA0556	19	4.8
KIAA0754	19	4.8
KIF16B	19	4.8
KIF1A	19	4.8
LAMB1	19	4.8
LCT	19	4.8
LRP6	19	4.8
MAP3K4	19	4.8
MAP3K9	19	4.8
MST1L	19	4.8
MYH6	19	4.8
MYO7B	19	4.8
MYOM2	19	4.8
NBEA	19	4.8
NBEAL1	19	4.8
NCOR2	19	4.8
NLRP3	19	4.8
NRAP	19	4.8
NUP214	19	4.8
PAPPA	19	4.8
PCDHB16	19	4.8
PCDHGA5	19	4.8
PEAK1	19	4.8
PHF20	19	4.8
PIK3C2B	19	4.8
PLCB1	19	4.8
PLCB3	19	4.8
PLEKHA7	19	4.8
PLXNA2	19	4.8
PLXNB1	19	4.8
PPFIA2	19	4.8
PTCH1	19	4.8
PTPRS	19	4.8
QRICH2	19	4.8
RAB11FIP1	19	4.8
RAD21	19	4.8
RALGAPA2	19	4.8
RBP3	19	4.8
RNF17	19	4.8
RPGRIP1L	19	4.8
RTTN	19	4.8
SBNO1	19	4.8
SCAF11	19	4.8
SCN10A	19	4.8
SCN5A	19	4.8
SIPA1L2	19	4.8
SIPA1L3	19	4.8
SLC32A1	19	4.8
SLITRK5	19	4.8
SORL1	19	4.8
STAB1	19	4.8
STAB2	19	4.8
STIL	19	4.8
TBCD	19	4.8
TMC4	19	4.8
TRIOBP	19	4.8
TRPC4	19	4.8
TRPM2	19	4.8
TXNIP	19	4.8
TYW1B	19	4.8
UNC5C	19	4.8
ZEB2	19	4.8
ZIC1	19	4.8
ZMYM4	19	4.8
ZMYND8	19	4.8
ZNF507	19	4.8
ZNF626	19	4.8
ZNF733P	19	4.8
ZNF816	19	4.8
ZNRD1-AS1	19	4.8
ABCA6	18	4.6
ABCA9	18	4.6
ABCC11	18	4.6
ADAM22	18	4.6
ADAM29	18	4.6
ADAMTS20	18	4.6
AMZ2P1	18	4.6
ANAPC1	18	4.6
ANO1	18	4.6
ARHGAP20	18	4.6
ATP13A3	18	4.6
ATP8A2	18	4.6
AXDND1	18	4.6
BAI3	18	4.6
BCL9	18	4.6
BLM	18	4.6
BRD4	18	4.6
CAMSAP2	18	4.6
CAMTA2	18	4.6
CARD11	18	4.6
CD163	18	4.6
CD163L1	18	4.6
CDC27	18	4.6
CDH16	18	4.6
CNTN1	18	4.6
CNTN5	18	4.6
COL4A1	18	4.6
CTTNBP2	18	4.6
CUL7	18	4.6
DENND4C	18	4.6
DGKG	18	4.6
DGKK	18	4.6
DNMT3A	18	4.6
EDC4	18	4.6
EVPL	18	4.6
FBF1	18	4.6
FBXO42	18	4.6
FILIP1	18	4.6
FOLH1B	18	4.6
FOXQ1	18	4.6
FRMPD1	18	4.6
HEATR5B	18	4.6
HEG1	18	4.6
HRAS	18	4.6
ITGAM	18	4.6
ITGAV	18	4.6
ITPR3	18	4.6
KCNH7	18	4.6
KDR	18	4.6
KIAA0368	18	4.6
KIAA1217	18	4.6
KIAA1377	18	4.6
KIAA1522	18	4.6
KIF13A	18	4.6
LMO7	18	4.6
LRRCC1	18	4.6
MAP3K5	18	4.6
METTL3	18	4.6
MTTP	18	4.6
MYT1	18	4.6
N4BP2	18	4.6
NDC80	18	4.6
NID1	18	4.6
NINL	18	4.6
NLRP2	18	4.6
NLRP5	18	4.6
NLRP9	18	4.6
NOS1	18	4.6
NUTM1	18	4.6
NWD1	18	4.6
OSBPL3	18	4.6
PCDH20	18	4.6
PCDHA6	18	4.6
PCDHA7	18	4.6
PCDHB12	18	4.6
PCDHB7	18	4.6
PCDHGA1	18	4.6
PCDHGA2	18	4.6
PCF11	18	4.6
PCNXL3	18	4.6
PIK3C2A	18	4.6
PLA2R1	18	4.6
PLCL1	18	4.6
PLEKHA5	18	4.6
PLXND1	18	4.6
PRDM16	18	4.6
PRDM2	18	4.6
PRRC2C	18	4.6
PTPRF	18	4.6
PTPRG	18	4.6
PZP	18	4.6
RALGAPB	18	4.6
RERE	18	4.6
RHOA	18	4.6
RIF1	18	4.6
RUSC1	18	4.6
SCAPER	18	4.6
SEC16A	18	4.6
SEMA6D	18	4.6
SGK223	18	4.6
SLC12A7	18	4.6
SLC39A12	18	4.6
SLC45A1	18	4.6
SLCO5A1	18	4.6
SLIT2	18	4.6
SMARCC2	18	4.6
SPTBN5	18	4.6
SSH3	18	4.6
SYNPO2	18	4.6
TCF20	18	4.6
TIMELESS	18	4.6
TRAPPC10	18	4.6
UACA	18	4.6
UBE4B	18	4.6
UGT1A1	18	4.6
UHRF1BP1	18	4.6
USP47	18	4.6
USP8	18	4.6
VWA3B	18	4.6
XIRP1	18	4.6
ZBTB22	18	4.6
ZC3H13	18	4.6
ZFP36L2	18	4.6
ZNF407	18	4.6
ZNF608	18	4.6
ACSS3	17	4.3
AMER3	17	4.3
ANKRD17	17	4.3
ANKRD26	17	4.3
ANKRD30BP2	17	4.3
ANKS1A	17	4.3
AP1B1	17	4.3
APBA2	17	4.3
ATN1	17	4.3
ATP13A2	17	4.3
ATP13A5	17	4.3
ATP8B3	17	4.3
BAZ2A	17	4.3
BBS9	17	4.3
BCOR	17	4.3
BOC	17	4.3
BTAF1	17	4.3
C15orf39	17	4.3
C3orf70	17	4.3
CAD	17	4.3
CCDC40	17	4.3
CCHCR1	17	4.3
CD101	17	4.3
CDH1	17	4.3
CDH17	17	4.3
CEP104	17	4.3
CHD1	17	4.3
CIC	17	4.3
CKAP5	17	4.3
CLASP1	17	4.3
CNTLN	17	4.3
CNTNAP1	17	4.3
COBL	17	4.3
COL16A1	17	4.3
COL24A1	17	4.3
COL3A1	17	4.3
CPED1	17	4.3
CR2	17	4.3
CRNKL1	17	4.3
CTCF	17	4.3
CYFIP1	17	4.3
DCDC1	17	4.3
DENND2A	17	4.3
DIP2C	17	4.3
DNAH6	17	4.3
DPP10	17	4.3
DPY19L2P2	17	4.3
DPYD	17	4.3
DPYS	17	4.3
EIF4G1	17	4.3
EMILIN2	17	4.3
EPHB1	17	4.3
EPS8	17	4.3
ESYT1	17	4.3
FAM179B	17	4.3
FCHO1	17	4.3
FERMT3	17	4.3
FGA	17	4.3
FLT4	17	4.3
FSTL5	17	4.3
GABRA4	17	4.3
GAK	17	4.3
GBF1	17	4.3
GRID1	17	4.3
GRIN2A	17	4.3
GTF2I	17	4.3
HECW2	17	4.3
HPS3	17	4.3
IKZF2	17	4.3
INPPL1	17	4.3
INSR	17	4.3
IQSEC3	17	4.3
ITGA4	17	4.3
KAT6B	17	4.3
KCNC4	17	4.3
KCNH2	17	4.3
KIAA2022	17	4.3
KIF15	17	4.3
LILRB1	17	4.3
LINC00264	17	4.3
LRRC37A3	17	4.3
LRRC37B	17	4.3
LRRC66	17	4.3
LRRTM1	17	4.3
LY75	17	4.3
MAP3K13	17	4.3
MAPK8IP3	17	4.3
MIOS	17	4.3
MUC2	17	4.3
MYBPC1	17	4.3
MYO1A	17	4.3
MYO5B	17	4.3
MYO7A	17	4.3
MYPN	17	4.3
NAV1	17	4.3
NCAM2	17	4.3
NFAT5	17	4.3
NLRP4	17	4.3
NOS3	17	4.3
NPHP3	17	4.3
NRCAM	17	4.3
NUP153	17	4.3
NUP160	17	4.3
PARP14	17	4.3
PARP8	17	4.3
PCDHA4	17	4.3
PCDHA8	17	4.3
PCNXL4	17	4.3
PCSK5	17	4.3
PHKA1	17	4.3
PHRF1	17	4.3
PPARGC1A	17	4.3
PREX1	17	4.3
PRUNE2	17	4.3
PSD3	17	4.3
PTPN22	17	4.3
PYGM	17	4.3
RASAL2	17	4.3
RBM15	17	4.3
RGS12	17	4.3
ROCK2	17	4.3
RPRD2	17	4.3
RPS6KC1	17	4.3
RPTOR	17	4.3
SETD1A	17	4.3
SETD5	17	4.3
SETDB1	17	4.3
SHANK2	17	4.3
SLC12A5	17	4.3
SLC38A2	17	4.3
SLCO1C1	17	4.3
SMC4	17	4.3
SMG5	17	4.3
SPATA31D5P	17	4.3
SPTB	17	4.3
SRP68	17	4.3
SUCO	17	4.3
SULF1	17	4.3
SUV420H1	17	4.3
SYCP2	17	4.3
THADA	17	4.3
TMEM132B	17	4.3
TMEM132E	17	4.3
TNKS1BP1	17	4.3
TNR	17	4.3
TNS3	17	4.3
TSHZ2	17	4.3
TTC18	17	4.3
TYK2	17	4.3
UBE3B	17	4.3
UGGT1	17	4.3
UGGT2	17	4.3
UHRF1BP1L	17	4.3
UPF2	17	4.3
VPS13A	17	4.3
VWA8	17	4.3
WAC	17	4.3
WDR81	17	4.3
WWC3	17	4.3
ZMIZ1	17	4.3
ZNF160	17	4.3
ZNF217	17	4.3
ZNF335	17	4.3
ZNF341	17	4.3
ZNF804B	17	4.3
ABCA1	16	4.1
ABCA7	16	4.1
ABCB1	16	4.1
ABCC8	16	4.1
ADD1	16	4.1
AFF4	16	4.1
AGBL1	16	4.1
AMBRA1	16	4.1
ANKAR	16	4.1
ANKS1B	16	4.1
ANO4	16	4.1
ARAP2	16	4.1
ARHGAP29	16	4.1
ARID4A	16	4.1
ARVCF	16	4.1
ASAP1	16	4.1
ATP2A2	16	4.1
BMS1	16	4.1
CASP8AP2	16	4.1
CCDC36	16	4.1
CDC42BPB	16	4.1
CDH2	16	4.1
CDH6	16	4.1
CEP170B	16	4.1
CEP290	16	4.1
CILP2	16	4.1
CLASP2	16	4.1
COL4A3	16	4.1
COPA	16	4.1
CPAMD8	16	4.1
CR1	16	4.1
DDX3X	16	4.1
DGKB	16	4.1
DIP2B	16	4.1
DNAJC16	16	4.1
DNAJC6	16	4.1
DOCK10	16	4.1
DOCK3	16	4.1
DOCK6	16	4.1
EGFLAM	16	4.1
EHBP1	16	4.1
EIF2AK4	16	4.1
EPHB3	16	4.1
ERC2	16	4.1
EVC2	16	4.1
FLRT2	16	4.1
FMO3	16	4.1
FOXA1	16	4.1
FOXM1	16	4.1
FSIP2	16	4.1
GANAB	16	4.1
GOLGA2	16	4.1
GRIN2D	16	4.1
GTF3C3	16	4.1
GUCY1A3	16	4.1
HDLBP	16	4.1
HEPH	16	4.1
HIPK3	16	4.1
HIRA	16	4.1
HIST1H1C	16	4.1
HK1	16	4.1
IGSF9B	16	4.1
INPP5F	16	4.1
IQGAP3	16	4.1
KCNH1	16	4.1
KCNMA1	16	4.1
KCNQ5	16	4.1
KCNT1	16	4.1
KCNT2	16	4.1
KDM3A	16	4.1
KDM5B	16	4.1
KIAA0319L	16	4.1
KIAA1551	16	4.1
KIF20B	16	4.1
KRI1	16	4.1
KRIT1	16	4.1
LATS1	16	4.1
LILRB5	16	4.1
LIMA1	16	4.1
LRPPRC	16	4.1
LRRC41	16	4.1
LRRN1	16	4.1
LTN1	16	4.1
MAGI1	16	4.1
MBTPS1	16	4.1
MCF2L2	16	4.1
MME	16	4.1
MPHOSPH9	16	4.1
MYRF	16	4.1
NAA15	16	4.1
NACA	16	4.1
NBAS	16	4.1
NDST4	16	4.1
NEK11	16	4.1
NID2	16	4.1
NOTCH4	16	4.1
NPHS1	16	4.1
NRD1	16	4.1
OAS2	16	4.1
OVCH1	16	4.1
PCDH1	16	4.1
PCDH8	16	4.1
PCDHA10	16	4.1
PCDHAC2	16	4.1
PCDHB1	16	4.1
PCDHGB4	16	4.1
PDE4A	16	4.1
PLEKHG4B	16	4.1
PLK3	16	4.1
PLXNA1	16	4.1
POLR2A	16	4.1
POLR3A	16	4.1
POM121L9P	16	4.1
POT1	16	4.1
PPP1R10	16	4.1
PTPN21	16	4.1
PTPN4	16	4.1
PTPRN2	16	4.1
RAPGEF2	16	4.1
RP11-114H24.7	16	4.1
RP11-407N17.3	16	4.1
RPTN	16	4.1
RSF1	16	4.1
SAMD9L	16	4.1
SCAP	16	4.1
SCN9A	16	4.1
SEC24A	16	4.1
SERINC3	16	4.1
SETBP1	16	4.1
SIM1	16	4.1
SIPA1L1	16	4.1
SLC44A2	16	4.1
SLC9A7P1	16	4.1
SMC5	16	4.1
SP100	16	4.1
SRRT	16	4.1
SSH2	16	4.1
STON1	16	4.1
TBC1D4	16	4.1
TBC1D9B	16	4.1
TEX2	16	4.1
THBS2	16	4.1
TNPO3	16	4.1
TRIM42	16	4.1
TRIP12	16	4.1
UMODL1	16	4.1
UNC13B	16	4.1
UNC5D	16	4.1
USP24	16	4.1
USP35	16	4.1
USP54	16	4.1
USP9X	16	4.1
VIT	16	4.1
WDR6	16	4.1
XPR1	16	4.1
XRN1	16	4.1
ZCCHC11	16	4.1
ZFC3H1	16	4.1
ZNF347	16	4.1
ZNF462	16	4.1
ZNF567	16	4.1
ZNF644	16	4.1
ZNF687	16	4.1
ZNF737	16	4.1
ABCC1	15	3.8
ABCC2	15	3.8
ADAMTS2	15	3.8
ADAR	15	3.8
AGRN	15	3.8
AKAP11	15	3.8
ALDH16A1	15	3.8
ALK	15	3.8
ANKLE2	15	3.8
ANO8	15	3.8
ARHGAP21	15	3.8
ARHGAP33	15	3.8
ARHGEF11	15	3.8
ARHGEF12	15	3.8
ASAP2	15	3.8
ATP8B2	15	3.8
BAP1	15	3.8
BAZ1B	15	3.8
BCAS3	15	3.8
C10orf90	15	3.8
C11orf30	15	3.8
C12orf55	15	3.8
C4orf21	15	3.8
CADM2	15	3.8
CADPS2	15	3.8
CAND1	15	3.8
CARD6	15	3.8
CASZ1	15	3.8
CBFA2T2	15	3.8
CCDC88C	15	3.8
CD1D	15	3.8
CD1E	15	3.8
CDH12	15	3.8
CDHR2	15	3.8
CDK13	15	3.8
CELF2	15	3.8
CHGB	15	3.8
CHL1	15	3.8
CLEC16A	15	3.8
CNTN4	15	3.8
COL15A1	15	3.8
COL27A1	15	3.8
COL2A1	15	3.8
COL9A1	15	3.8
CSE1L	15	3.8
CSPP1	15	3.8
DAPK1	15	3.8
DCAF12	15	3.8
DISP1	15	3.8
DNMT1	15	3.8
DUSP27	15	3.8
EHMT2	15	3.8
EIF3A	15	3.8
ELTD1	15	3.8
EPHA6	15	3.8
ETV1	15	3.8
EXOC2	15	3.8
EXOSC10	15	3.8
FAM71A	15	3.8
FANCI	15	3.8
FBXL7	15	3.8
FNDC3B	15	3.8
FOLH1	15	3.8
FRMD4A	15	3.8
GNAS	15	3.8
GPC6	15	3.8
GPR50	15	3.8
GRIN2C	15	3.8
GRIP1	15	3.8
GUCY2C	15	3.8
GYS2	15	3.8
IBTK	15	3.8
IGSF1	15	3.8
INTS5	15	3.8
IQGAP1	15	3.8
IRS1	15	3.8
IRX1	15	3.8
ITGA11	15	3.8
ITGA2B	15	3.8
KANK1	15	3.8
KARS	15	3.8
KCNA1	15	3.8
KCNH3	15	3.8
KCNH5	15	3.8
KCNN3	15	3.8
KCNU1	15	3.8
KCTD19	15	3.8
KDM2B	15	3.8
KIAA0195	15	3.8
KIFAP3	15	3.8
LAMB4	15	3.8
LAMC3	15	3.8
LCMT2	15	3.8
LGR5	15	3.8
LILRA6	15	3.8
LONP2	15	3.8
LRFN5	15	3.8
LRGUK	15	3.8
LRIG1	15	3.8
MAP4K3	15	3.8
MBD6	15	3.8
MCM7	15	3.8
MCTP1	15	3.8
MIA3	15	3.8
MSH2	15	3.8
MST1	15	3.8
MTOR	15	3.8
MYBPC2	15	3.8
MYH8	15	3.8
NAA25	15	3.8
NBR1	15	3.8
NFATC1	15	3.8
NFE2L3	15	3.8
NLRP13	15	3.8
NPAP1	15	3.8
NPAT	15	3.8
NRXN2	15	3.8
OBSL1	15	3.8
OGDHL	15	3.8
PARD3B	15	3.8
PARP1	15	3.8
PCDH12	15	3.8
PCDH19	15	3.8
PCDHB10	15	3.8
PCDHGA12	15	3.8
PCDHGA3	15	3.8
PCDHGB3	15	3.8
PDE1C	15	3.8
PDS5B	15	3.8
PHACTR1	15	3.8
PIBF1	15	3.8
PIPSL	15	3.8
PLB1	15	3.8
PLCE1	15	3.8
PLCL2	15	3.8
PLEKHG6	15	3.8
PNLDC1	15	3.8
POLN	15	3.8
POM121	15	3.8
PPFIA1	15	3.8
PPP4R1	15	3.8
PPRC1	15	3.8
PRAMEF11	15	3.8
PRSS3P2	15	3.8
PTPRK	15	3.8
PTPRM	15	3.8
PUM2	15	3.8
PYGB	15	3.8
QSER1	15	3.8
RAI14	15	3.8
RASGRF2	15	3.8
RECQL4	15	3.8
RIMS1	15	3.8
SH3BP4	15	3.8
SHPRH	15	3.8
SIGLEC1	15	3.8
SLC12A4	15	3.8
SLC8A2	15	3.8
SLC9A3	15	3.8
SLIT1	15	3.8
SLITRK4	15	3.8
SLTM	15	3.8
SMC1A	15	3.8
SON	15	3.8
SP140	15	3.8
SPIDR	15	3.8
SPIRE2	15	3.8
ST18	15	3.8
SUPT5H	15	3.8
TBC1D8B	15	3.8
TCEB3B	15	3.8
TCF25	15	3.8
THRAP3	15	3.8
THSD7A	15	3.8
TIE1	15	3.8
TM9SF4	15	3.8
TNIK	15	3.8
TOPBP1	15	3.8
TTF2	15	3.8
TXNDC16	15	3.8
UBR1	15	3.8
UNC13A	15	3.8
USP28	15	3.8
USP7	15	3.8
VPS8	15	3.8
WDR11	15	3.8
WDR17	15	3.8
WDR33	15	3.8
WDR62	15	3.8
WDR72	15	3.8
WHSC1L1	15	3.8
WNK3	15	3.8
XPO6	15	3.8
YTHDC2	15	3.8
ZC3HAV1	15	3.8
ZCCHC8	15	3.8
ZEB1	15	3.8
ZNF180	15	3.8
ZNF385D	15	3.8
ZNF493	15	3.8
ZNF615	15	3.8
ZNF665	15	3.8
ZNF721	15	3.8
ZNF750	15	3.8
ZNF878	15	3.8
ZSWIM8	15	3.8
ABCA2	14	3.5
ABL1	14	3.5
ACTG1	14	3.5
ACTN4	14	3.5
ADAM10	14	3.5
ADAM11	14	3.5
ADAM30	14	3.5
ADAMTS14	14	3.5
ADAMTS3	14	3.5
AGO2	14	3.5
AGTPBP1	14	3.5
AHCTF1	14	3.5
AK9	14	3.5
AKNA	14	3.5
ALAS1	14	3.5
AMER1	14	3.5
AMIGO3	14	3.5
ANKRD35	14	3.5
AP2B1	14	3.5
AP3B2	14	3.5
APLP1	14	3.5
ARHGAP5	14	3.5
ARHGAP9	14	3.5
ATF7IP	14	3.5
ATP1A2	14	3.5
ATP2B1	14	3.5
ATP6V0A1	14	3.5
ATP7A	14	3.5
ATP8A1	14	3.5
B4GALNT3	14	3.5
BACH2	14	3.5
BCORL1	14	3.5
BMPR2	14	3.5
BTN3A3	14	3.5
C10orf12	14	3.5
C16orf62	14	3.5
C3orf20	14	3.5
C6	14	3.5
C9orf84	14	3.5
CACNA1H	14	3.5
CACNA1I	14	3.5
CAMSAP1	14	3.5
CAPN1	14	3.5
CARF	14	3.5
CASP8	14	3.5
CBLB	14	3.5
CCDC129	14	3.5
CDH13	14	3.5
CDH22	14	3.5
CDHR5	14	3.5
CDON	14	3.5
CENPJ	14	3.5
CEP152	14	3.5
CEP97	14	3.5
CFHR4	14	3.5
CGN	14	3.5
CLCA4	14	3.5
CLCNKB	14	3.5
CLSTN2	14	3.5
CNGB1	14	3.5
CNNM4	14	3.5
CNOT3	14	3.5
CNST	14	3.5
CNTNAP3B	14	3.5
COBLL1	14	3.5
COG5	14	3.5
COLGALT2	14	3.5
CREB5	14	3.5
CROCC	14	3.5
CRTC2	14	3.5
CTNNB1	14	3.5
CTTN	14	3.5
DCAF12L2	14	3.5
DDX23	14	3.5
DGKH	14	3.5
DHX34	14	3.5
DNHD1	14	3.5
DNM1	14	3.5
DSEL	14	3.5
DSG2	14	3.5
ECE2	14	3.5
EFHB	14	3.5
EHMT1	14	3.5
EIF4ENIF1	14	3.5
ELAVL4	14	3.5
EML5	14	3.5
ENAM	14	3.5
ENPP2	14	3.5
EPB41L1	14	3.5
EPRS	14	3.5
ERBB4	14	3.5
EXOC4	14	3.5
EXT1	14	3.5
FAM155A	14	3.5
FAM65A	14	3.5
FGD6	14	3.5
GAS2L2	14	3.5
GEMIN5	14	3.5
GLI1	14	3.5
GNA13	14	3.5
GPR56	14	3.5
GRIP2	14	3.5
GRM2	14	3.5
GRM4	14	3.5
HDAC9	14	3.5
HEPHL1	14	3.5
HEXIM1	14	3.5
HGF	14	3.5
HHIPL2	14	3.5
HNRNPUL1	14	3.5
HRC	14	3.5
HSP90AB1	14	3.5
HSP90B1	14	3.5
HSPA8	14	3.5
IFT172	14	3.5
IKBIP	14	3.5
IKBKB	14	3.5
IKZF1	14	3.5
INSRR	14	3.5
INTS2	14	3.5
INTS3	14	3.5
ITGB8	14	3.5
JUP	14	3.5
KANK4	14	3.5
KAT7	14	3.5
KCNA5	14	3.5
KCNQ3	14	3.5
KIAA0430	14	3.5
KIAA0922	14	3.5
KIAA1033	14	3.5
KIAA1210	14	3.5
KIAA1432	14	3.5
KIAA1468	14	3.5
KIF17	14	3.5
KIF27	14	3.5
KIF2B	14	3.5
KRAS	14	3.5
LAMB2	14	3.5
LONP1	14	3.5
LRFN2	14	3.5
LRP5	14	3.5
LRRK1	14	3.5
LTBP4	14	3.5
MARK2	14	3.5
MCCC1	14	3.5
MCTP2	14	3.5
MDGA2	14	3.5
MIS18BP1	14	3.5
MLH1	14	3.5
MLLT4	14	3.5
MYO5C	14	3.5
N4BP2L2	14	3.5
NBPF3	14	3.5
NCKAP1	14	3.5
NCKAP1L	14	3.5
NEBL	14	3.5
NEO1	14	3.5
NF2	14	3.5
NHS	14	3.5
NLRC4	14	3.5
NLRP12	14	3.5
NOS2	14	3.5
NPAS2	14	3.5
NPC1	14	3.5
NRXN3	14	3.5
OPA1	14	3.5
PALB2	14	3.5
PAX3	14	3.5
PCDH11X	14	3.5
PCDH7	14	3.5
PCDHB11	14	3.5
PCDHB13	14	3.5
PCDHB14	14	3.5
PCDHB3	14	3.5
PCDHGA10	14	3.5
PCIF1	14	3.5
PDE3B	14	3.5
PDE5A	14	3.5
PDZRN3	14	3.5
PDZRN4	14	3.5
PHLPP2	14	3.5
PI4KB	14	3.5
PIWIL1	14	3.5
PKDREJ	14	3.5
PLCG1	14	3.5
POLA2	14	3.5
POLR3B	14	3.5
PPP2R3A	14	3.5
PRDM15	14	3.5
PRKCD	14	3.5
PRPF6	14	3.5
PSG2	14	3.5
PSG7	14	3.5
PTEN	14	3.5
PTK2	14	3.5
PTPN14	14	3.5
PTPN3	14	3.5
PTPRJ	14	3.5
RAD51AP2	14	3.5
RADIL	14	3.5
RALGAPA1	14	3.5
RANBP17	14	3.5
REXO1	14	3.5
RNF111	14	3.5
RNF19A	14	3.5
RNF40	14	3.5
RP11-69H14.6	14	3.5
RPAP1	14	3.5
RPS6KA2	14	3.5
RPS6KA6	14	3.5
RRP12	14	3.5
RSPH6A	14	3.5
RUNX1	14	3.5
SALL2	14	3.5
SCAND3	14	3.5
SCNN1A	14	3.5
SEC23IP	14	3.5
SEMA3A	14	3.5
SEMA3E	14	3.5
SERPINA12	14	3.5
SH3TC1	14	3.5
SIGLEC10	14	3.5
SIRPB1	14	3.5
SKIL	14	3.5
SLC4A8	14	3.5
SLC5A7	14	3.5
SLC6A15	14	3.5
SLC9A8	14	3.5
SLCO1B3	14	3.5
SMC2	14	3.5
SP1	14	3.5
SPATA5	14	3.5
SPHK2	14	3.5
STXBP5	14	3.5
SYMPK	14	3.5
SYNRG	14	3.5
SYT10	14	3.5
TAF1	14	3.5
TAF2	14	3.5
TARBP1	14	3.5
TBP	14	3.5
TBX5	14	3.5
TCHHL1	14	3.5
TECPR2	14	3.5
TECRL	14	3.5
TGFBR3	14	3.5
TMTC2	14	3.5
TRIM71	14	3.5
TTC17	14	3.5
TTC37	14	3.5
TTI1	14	3.5
TTLL7	14	3.5
TUBGCP6	14	3.5
USH1C	14	3.5
USP15	14	3.5
USP29	14	3.5
USP33	14	3.5
USP4	14	3.5
USP48	14	3.5
USPL1	14	3.5
VCAM1	14	3.5
VCPIP1	14	3.5
WDR36	14	3.5
YME1L1	14	3.5
ZBTB49	14	3.5
ZFPM2	14	3.5
ZFYVE28	14	3.5
ZMIZ2	14	3.5
ZNF106	14	3.5
ZNF107	14	3.5
ZNF229	14	3.5
ZNF28	14	3.5
ZNF337	14	3.5
ZNF451	14	3.5
ZNF479	14	3.5
ZNF513	14	3.5
ZNF569	14	3.5
ZNF594	14	3.5
ZSWIM4	14	3.5
ZZZ3	14	3.5
AASDH	13	3.3
AASS	13	3.3
ABCA5	13	3.3
ABCB8	13	3.3
ABCC10	13	3.3
ABCC4	13	3.3
ACAD10	13	3.3
ACE	13	3.3
ACPP	13	3.3
ACTN2	13	3.3
ADAMTS10	13	3.3
ADARB2	13	3.3
ADCY6	13	3.3
AGAP3	13	3.3
AIM1	13	3.3
AK7	13	3.3
AKAP12	13	3.3
AKNAD1	13	3.3
AMACR	13	3.3
ANKFY1	13	3.3
ANKIB1	13	3.3
ANKRD27	13	3.3
ANKRD36	13	3.3
AOAH	13	3.3
ARHGAP30	13	3.3
ARHGAP39	13	3.3
ARID4B	13	3.3
ASUN	13	3.3
ATXN2L	13	3.3
BAZ1A	13	3.3
BCL11A	13	3.3
BICD2	13	3.3
BMP2K	13	3.3
BPIFB6	13	3.3
BRD7	13	3.3
BRDT	13	3.3
BRINP2	13	3.3
BRPF1	13	3.3
BRPF3	13	3.3
BUB1B	13	3.3
C2orf71	13	3.3
C4BPA	13	3.3
C8orf76	13	3.3
CABIN1	13	3.3
CACHD1	13	3.3
CACNA1F	13	3.3
CATSPERD	13	3.3
CCAR1	13	3.3
CCDC132	13	3.3
CCDC158	13	3.3
CCDC96	13	3.3
CCT6P1	13	3.3
CCT6P3	13	3.3
CD93	13	3.3
CDH19	13	3.3
CDH7	13	3.3
CDK11A	13	3.3
CEBPZ	13	3.3
CEP170	13	3.3
CLTCL1	13	3.3
CNTN3	13	3.3
COL6A2	13	3.3
COPG1	13	3.3
CPS1	13	3.3
CPSF1	13	3.3
CTNNA3	13	3.3
CUL2	13	3.3
CUX1	13	3.3
CWC27	13	3.3
CYP2A6	13	3.3
CYP2A7	13	3.3
CYP2B6	13	3.3
CYP7A1	13	3.3
DAAM2	13	3.3
DAGLA	13	3.3
DAGLB	13	3.3
DAXX	13	3.3
DCAF4L2	13	3.3
DCLK2	13	3.3
DDB2	13	3.3
DDX11	13	3.3
DDX20	13	3.3
DDX60	13	3.3
DHX15	13	3.3
DHX37	13	3.3
DHX8	13	3.3
DLG1	13	3.3
DLGAP1	13	3.3
DNMBP	13	3.3
DSC1	13	3.3
DSC3	13	3.3
DSG1	13	3.3
DUOX2	13	3.3
DZIP1	13	3.3
EEA1	13	3.3
EIF2AK3	13	3.3
EMILIN3	13	3.3
EPHA7	13	3.3
EPHA8	13	3.3
EPHB6	13	3.3
EPS15	13	3.3
ERCC6	13	3.3
ESRP1	13	3.3
EZR	13	3.3
FAM161A	13	3.3
FAM171A1	13	3.3
FAM178A	13	3.3
FAM83G	13	3.3
FARP1	13	3.3
FASN	13	3.3
FASTKD3	13	3.3
FCRL3	13	3.3
FER	13	3.3
FGFR2	13	3.3
FIGN	13	3.3
FLT3	13	3.3
FNIP1	13	3.3
FRMPD4	13	3.3
FTSJ3	13	3.3
FURIN	13	3.3
FZD1	13	3.3
GABBR1	13	3.3
GABRA1	13	3.3
GCFC2	13	3.3
GCKR	13	3.3
GCNT2	13	3.3
GIMAP8	13	3.3
GLDC	13	3.3
GLTSCR1	13	3.3
GMIP	13	3.3
GPNMB	13	3.3
GRIA2	13	3.3
HACL1	13	3.3
HCN4	13	3.3
HEATR5A	13	3.3
HIP1	13	3.3
HIP1R	13	3.3
HIST1H3B	13	3.3
HLA-A	13	3.3
HLCS	13	3.3
HMHA1	13	3.3
HTR1A	13	3.3
IGF1R	13	3.3
IGSF3	13	3.3
IL16	13	3.3
IPO5	13	3.3
ITGA3	13	3.3
ITGAE	13	3.3
ITGB2	13	3.3
JAK3	13	3.3
KCNB1	13	3.3
KCNV1	13	3.3
KDM4C	13	3.3
KIAA1244	13	3.3
KIAA1549L	13	3.3
KIF4B	13	3.3
KIF6	13	3.3
KIRREL	13	3.3
KLHL6	13	3.3
LAMC1	13	3.3
LARP4B	13	3.3
LRP12	13	3.3
LRP4	13	3.3
LRRC16A	13	3.3
LTBP2	13	3.3
MAGEC3	13	3.3
MAML3	13	3.3
MAN2A1	13	3.3
MAN2B2	13	3.3
MAP3K1	13	3.3
MAPK10	13	3.3
MASP1	13	3.3
MBD1	13	3.3
MBD5	13	3.3
MCM10	13	3.3
MEFV	13	3.3
MEGF10	13	3.3
MGAT5B	13	3.3
MON2	13	3.3
MPEG1	13	3.3
MSH6	13	3.3
MSLNL	13	3.3
MTMR4	13	3.3
MTUS2	13	3.3
MYCBPAP	13	3.3
MYH14	13	3.3
MYO19	13	3.3
MYO1E	13	3.3
MYO5A	13	3.3
NAT10	13	3.3
NBPF14	13	3.3
[truncated: 16,518 more rows]

## Sheet: LGG
Gene symbol	# of mutated samples	Mutation rate (%)
IDH1	203	74.9
TP53	145	53.5
ATRX	117	43.2
TTN	49	18.1
CIC	47	17.3
FRG1B	46	17
NBPF10	37	13.7
BAGE2	35	12.9
LL22NC03-80A10.6	35	12.9
NOTCH1	31	11.4
MUC16	30	11.1
PIK3CA	27	10
AC008103.5	26	9.6
CROCCP2	26	9.6
TUBB8P7	24	8.9
EP400	23	8.5
FUBP1	23	8.5
DNM1P47	22	8.1
MUC17	22	8.1
EGFR	20	7.4
NCOA6	20	7.4
RRN3P2	20	7.4
SDHAP1	20	7.4
FLG	19	7
MLLT3	19	7
NF1	19	7
RP11-156P1.3	19	7
HSD17B7P2	18	6.6
SNHG14	18	6.6
AC024560.3	17	6.3
MUC4	17	6.3
RP11-417J8.6	17	6.3
TSSC2	17	6.3
UBBP4	17	6.3
ANKRD30BP2	16	5.9
ARID1A	16	5.9
NBPF1	16	5.9
OBSCN	16	5.9
TPTE	16	5.9
ZAN	16	5.9
PIK3R1	15	5.5
RP11-798G7.5	15	5.5
STK19	15	5.5
ZBTB20	15	5.5
AHNAK2	14	5.2
ANKRD20A8P	14	5.2
APOB	14	5.2
EPPK1	14	5.2
KAT6A	14	5.2
PCLO	14	5.2
PRG4	14	5.2
PRSS3P2	14	5.2
PTEN	14	5.2
RP11-1166P10.6	14	5.2
GPR98	13	4.8
KRTAP4-11	13	4.8
PKHD1	13	4.8
RYR2	13	4.8
SMARCA4	13	4.8
SSPO	13	4.8
BCOR	12	4.4
CACNA1E	12	4.4
DNAH8	12	4.4
FAM47C	12	4.4
HRNR	12	4.4
IDH2	12	4.4
LRP2	12	4.4
NEB	12	4.4
RP11-114H24.7	12	4.4
RP11-423O2.5	12	4.4
RYR1	12	4.4
WASH3P	12	4.4
ZFHX3	12	4.4
ABCA13	11	4.1
CHEK2	11	4.1
DNAH5	11	4.1
FAT2	11	4.1
FOXP2	11	4.1
HMCN1	11	4.1
LAMA3	11	4.1
LINC00969	11	4.1
PCSK5	11	4.1
TBP	11	4.1
TENM1	11	4.1
TRIOBP	11	4.1
CCT6P1	10	3.7
ESPNP	10	3.7
FBN1	10	3.7
FLNC	10	3.7
GTF2IRD2P1	10	3.7
HSPG2	10	3.7
KMT2D	10	3.7
LRP1B	10	3.7
MROH2B	10	3.7
MYH4	10	3.7
MYH8	10	3.7
NACA	10	3.7
NPAP1	10	3.7
OTUD4	10	3.7
POTEC	10	3.7
RP4-777D9.2	10	3.7
SYNE1	10	3.7
TCF12	10	3.7
ZNF845	10	3.7
AFF2	9	3.3
ANKRD30A	9	3.3
C3	9	3.3
CELSR3	9	3.3
COL6A3	9	3.3
CRIPAK	9	3.3
DNAH11	9	3.3
DNAH9	9	3.3
FBN2	9	3.3
FLG2	9	3.3
FOLH1B	9	3.3
GGT3P	9	3.3
IL32	9	3.3
KMT2C	9	3.3
MAGEC1	9	3.3
MXRA5	9	3.3
MYH2	9	3.3
MYO15A	9	3.3
MYO3A	9	3.3
PCDH19	9	3.3
PKD1L1	9	3.3
POM121L9P	9	3.3
PRAMEF11	9	3.3
RREB1	9	3.3
TNRC6A	9	3.3
TPTE2P6	9	3.3
VPS13C	9	3.3
ZNF292	9	3.3
ZNF733P	9	3.3
ZNF91	9	3.3
ACAN	8	3
AHNAK	8	3
ANKRD11	8	3
ASPM	8	3
ATP10B	8	3
ATP4A	8	3
CACNA1B	8	3
CD163L1	8	3
CD209	8	3
COBL	8	3
COL1A2	8	3
COL22A1	8	3
CSMD3	8	3
DLC1	8	3
DMBT1	8	3
EPHB6	8	3
FAT4	8	3
FRAS1	8	3
HDAC2	8	3
HECW2	8	3
HELZ2	8	3
HERC2P3	8	3
HIVEP3	8	3
HLA-DQB2	8	3
HLA-DRB6	8	3
IRS4	8	3
LAMA1	8	3
LRP1	8	3
LRRK1	8	3
MACF1	8	3
MAML3	8	3
MGAM	8	3
MUC2	8	3
MUC5B	8	3
NOTCH2	8	3
NPIPA5	8	3
NR3C2	8	3
NUDT11	8	3
PBRM1	8	3
PCSK2	8	3
PDGFRA	8	3
PKHD1L1	8	3
PLXNA1	8	3
PSD3	8	3
RELN	8	3
RGAG1	8	3
RGPD3	8	3
RP11-146E13.4	8	3
SLC6A3	8	3
SPATA31E1	8	3
TUBBP5	8	3
USH2A	8	3
WDFY3	8	3
ZNF536	8	3
ZNF761	8	3
ZNRD1-AS1	8	3
ZZEF1	8	3
ABCB4	7	2.6
ACACB	7	2.6
ADAM28	7	2.6
AJ271736.10	7	2.6
ALMS1	7	2.6
ANKRD17	7	2.6
BOD1L1	7	2.6
BTN2A3P	7	2.6
CDH23	7	2.6
CELSR1	7	2.6
COL14A1	7	2.6
COL4A5	7	2.6
CTCFL	7	2.6
CYP26B1	7	2.6
DCHS1	7	2.6
DNAH10	7	2.6
DNAH2	7	2.6
DNAH3	7	2.6
DSG2	7	2.6
DST	7	2.6
EXPH5	7	2.6
F5	7	2.6
FAT1	7	2.6
FAT3	7	2.6
FLNB	7	2.6
FRMPD4	7	2.6
FSTL5	7	2.6
GPR116	7	2.6
GRIN2A	7	2.6
KAT6B	7	2.6
KCNU1	7	2.6
KDR	7	2.6
KMT2A	7	2.6
LATS2	7	2.6
MAMLD1	7	2.6
MKI67	7	2.6
MST1L	7	2.6
MYH7	7	2.6
MYOCD	7	2.6
NAB2	7	2.6
NCOR1	7	2.6
NIPBL	7	2.6
NOS1	7	2.6
NOTCH3	7	2.6
NOTCH4	7	2.6
NUMA1	7	2.6
OGT	7	2.6
PCDHB3	7	2.6
PDZD2	7	2.6
PLCG2	7	2.6
PLXNA3	7	2.6
PLXNA4	7	2.6
POLDIP2	7	2.6
POU4F2	7	2.6
PRDM9	7	2.6
PTPN11	7	2.6
PTPRB	7	2.6
RANBP2	7	2.6
RERE	7	2.6
RP11-24M17.5	7	2.6
RP11-252A24.2	7	2.6
RUNX2	7	2.6
RYR3	7	2.6
SCAF1	7	2.6
SCN10A	7	2.6
SCN2A	7	2.6
SDK2	7	2.6
SPTB	7	2.6
SRBD1	7	2.6
SRRM2	7	2.6
TCHH	7	2.6
TENM2	7	2.6
TNXB	7	2.6
TRIP12	7	2.6
TRPM6	7	2.6
TRRAP	7	2.6
TUBGCP6	7	2.6
TULP4	7	2.6
UTRN	7	2.6
VPS13B	7	2.6
WDR33	7	2.6
ZNF814	7	2.6
ABCA7	6	2.2
ABCB1	6	2.2
AC016995.3	6	2.2
ADAMTS12	6	2.2
ADAMTS15	6	2.2
AKAP4	6	2.2
AKAP9	6	2.2
AMER1	6	2.2
ANK2	6	2.2
ANKRD36C	6	2.2
AOC1	6	2.2
AQP7	6	2.2
ARID1B	6	2.2
ARRB2	6	2.2
ATG2A	6	2.2
ATP1A2	6	2.2
ATP2B3	6	2.2
BSN	6	2.2
CACNA1G	6	2.2
CACNA1S	6	2.2
CCDC108	6	2.2
CCDC135	6	2.2
CDH4	6	2.2
CNTNAP2	6	2.2
CNTNAP3B	6	2.2
COG5	6	2.2
CSMD2	6	2.2
CUBN	6	2.2
DDX26B	6	2.2
DDX5	6	2.2
DISP2	6	2.2
DMD	6	2.2
DNAH1	6	2.2
DNAH7	6	2.2
DNMT3A	6	2.2
DOCK5	6	2.2
DSG1	6	2.2
DYNC1H1	6	2.2
ENPEP	6	2.2
F8	6	2.2
FAM47B	6	2.2
FAM71B	6	2.2
FARP1	6	2.2
FBN3	6	2.2
FCGBP	6	2.2
FER1L6	6	2.2
FGD5	6	2.2
FLT4	6	2.2
FMN2	6	2.2
FRY	6	2.2
GABRA6	6	2.2
GPC3	6	2.2
GPR112	6	2.2
GRIA3	6	2.2
HERC2P9	6	2.2
HTR3A	6	2.2
HTT	6	2.2
KANK1	6	2.2
KCNH8	6	2.2
KEL	6	2.2
KIAA1109	6	2.2
KRTAP1-5	6	2.2
KRTAP4-8	6	2.2
KRTAP5-1	6	2.2
LAMA2	6	2.2
LAMA5	6	2.2
LPHN2	6	2.2
MAST2	6	2.2
MESP2	6	2.2
MST1	6	2.2
MUC7	6	2.2
MYCBP2	6	2.2
MYH10	6	2.2
MYH13	6	2.2
MYH14	6	2.2
MYH6	6	2.2
MYH7B	6	2.2
MYO5A	6	2.2
MYO6	6	2.2
MYOF	6	2.2
MYOM2	6	2.2
MYT1	6	2.2
NAV3	6	2.2
NCKAP5	6	2.2
OTOF	6	2.2
PCDH11X	6	2.2
PCDH7	6	2.2
PCDHA11	6	2.2
PCDHGA2	6	2.2
PCDHGB4	6	2.2
PCNT	6	2.2
PCSK9	6	2.2
PIEZO2	6	2.2
PKD1	6	2.2
PKD1L2	6	2.2
PLCG1	6	2.2
PLCH1	6	2.2
PLEC	6	2.2
PLEKHG4B	6	2.2
PRDM1	6	2.2
PRKDC	6	2.2
PRX	6	2.2
PTCD1	6	2.2
PTPN18	6	2.2
PTPRH	6	2.2
PTPRZ1	6	2.2
RGPD8	6	2.2
RIF1	6	2.2
RIPK4	6	2.2
RNF213	6	2.2
ROR2	6	2.2
ROS1	6	2.2
RP1	6	2.2
RP11-119F19.2	6	2.2
RP11-248G5.8	6	2.2
SAGE1	6	2.2
SBF1	6	2.2
SDK1	6	2.2
SELE	6	2.2
SETD2	6	2.2
SIM1	6	2.2
SLC6A10P	6	2.2
SLCO4C1	6	2.2
SLFN11	6	2.2
SLIT2	6	2.2
SON	6	2.2
SORL1	6	2.2
SPATA31D1	6	2.2
SPEF2	6	2.2
SPTBN1	6	2.2
SPTBN5	6	2.2
SSTR4	6	2.2
SVEP1	6	2.2
SYCP1	6	2.2
TAF1	6	2.2
TAF1L	6	2.2
THSD7B	6	2.2
TIMD4	6	2.2
TLR1	6	2.2
TMEM132D	6	2.2
TNN	6	2.2
TNRC18	6	2.2
TPP2	6	2.2
TRIM15	6	2.2
USP11	6	2.2
VIL1	6	2.2
WBSCR17	6	2.2
WNK1	6	2.2
ZCCHC12	6	2.2
ZNF41	6	2.2
ZNF638	6	2.2
ZNF831	6	2.2
ZNF844	6	2.2
ZNF860	6	2.2
ZNF878	6	2.2
ABCA12	5	1.8
ABCA4	5	1.8
ABCA6	5	1.8
ABCC10	5	1.8
ABCC12	5	1.8
AC019118.2	5	1.8
AC074391.1	5	1.8
AC093838.4	5	1.8
ACACA	5	1.8
ADAMTS7	5	1.8
ADAMTS9	5	1.8
ADCY10	5	1.8
ADH1C	5	1.8
AEBP1	5	1.8
AGL	5	1.8
ALPK2	5	1.8
AMER3	5	1.8
ANK1	5	1.8
ANK3	5	1.8
ANKRD20A11P	5	1.8
ANKRD36	5	1.8
ANO2	5	1.8
ANO9	5	1.8
AQPEP	5	1.8
AR	5	1.8
ARHGAP22	5	1.8
ARHGEF12	5	1.8
ARID2	5	1.8
ASAP1	5	1.8
ASTN1	5	1.8
ATN1	5	1.8
ATP11C	5	1.8
BBS7	5	1.8
BCL9L	5	1.8
BCLAF1	5	1.8
BTNL8	5	1.8
C12orf63	5	1.8
C1orf173	5	1.8
C20orf26	5	1.8
C6	5	1.8
CACNA1F	5	1.8
CACNA1H	5	1.8
CACNA1I	5	1.8
CADM1	5	1.8
CARD11	5	1.8
CASKIN2	5	1.8
CCDC158	5	1.8
CCDC88C	5	1.8
CCT6P3	5	1.8
CD109	5	1.8
CD22	5	1.8
CD93	5	1.8
CDC27	5	1.8
CDH12	5	1.8
CDH19	5	1.8
CDK5RAP2	5	1.8
CEP170B	5	1.8
CFH	5	1.8
CFTR	5	1.8
CHD5	5	1.8
CILP2	5	1.8
CLCNKB	5	1.8
CLIP1	5	1.8
CLUH	5	1.8
CNOT1	5	1.8
COBLL1	5	1.8
COL17A1	5	1.8
COL18A1	5	1.8
COL27A1	5	1.8
COL4A6	5	1.8
COL6A1	5	1.8
COL7A1	5	1.8
CPS1	5	1.8
CR1	5	1.8
CREBBP	5	1.8
CREBZF	5	1.8
CROCCP3	5	1.8
CSAG4	5	1.8
CSF2RA	5	1.8
CUL4B	5	1.8
CUX2	5	1.8
CXXC11	5	1.8
CYP4F3	5	1.8
CYP4F8	5	1.8
DCAF12L2	5	1.8
DCHS2	5	1.8
DCP1B	5	1.8
DDX43	5	1.8
DHX35	5	1.8
DLG5	5	1.8
DLX5	5	1.8
DMXL2	5	1.8
DNAH17	5	1.8
DNAJC11	5	1.8
DNM1P46	5	1.8
DOCK4	5	1.8
DOCK8	5	1.8
DSCAM	5	1.8
DSP	5	1.8
EDAR	5	1.8
EIF1AX	5	1.8
EIF4G1	5	1.8
EIF4G3	5	1.8
EMILIN2	5	1.8
EPC2	5	1.8
EPG5	5	1.8
ERBB2IP	5	1.8
EVPL	5	1.8
FAM179A	5	1.8
FAM65A	5	1.8
FAM83B	5	1.8
FAM86JP	5	1.8
FANCD2	5	1.8
FCRL5	5	1.8
FEM1A	5	1.8
FGD6	5	1.8
FILIP1	5	1.8
FRK	5	1.8
FRMD4A	5	1.8
FRMD7	5	1.8
FSCB	5	1.8
FYCO1	5	1.8
G6PC	5	1.8
GAL3ST4	5	1.8
GANAB	5	1.8
GIGYF1	5	1.8
GIGYF2	5	1.8
GLIS3	5	1.8
GPR125	5	1.8
GPR128	5	1.8
GPRASP1	5	1.8
GRIA1	5	1.8
GRIN2B	5	1.8
GRM1	5	1.8
GRM7	5	1.8
HADHA	5	1.8
HCN4	5	1.8
HDAC4	5	1.8
HDX	5	1.8
HEATR1	5	1.8
HECTD4	5	1.8
HERC1	5	1.8
HERC2P2	5	1.8
HLA-A	5	1.8
HS6ST1	5	1.8
IGHD	5	1.8
IGHV4OR15-8	5	1.8
IL16	5	1.8
IL1RL1	5	1.8
IL1RL2	5	1.8
IL22RA1	5	1.8
IRS1	5	1.8
ITGAL	5	1.8
ITIH6	5	1.8
ITPR2	5	1.8
ITPR3	5	1.8
JAKMIP1	5	1.8
KCNB2	5	1.8
KIAA0907	5	1.8
KIAA1009	5	1.8
KIAA1244	5	1.8
KIAA1429	5	1.8
KIAA1462	5	1.8
KIF1A	5	1.8
KIF24	5	1.8
KLKB1	5	1.8
KRI1	5	1.8
KRTAP4-9	5	1.8
KSR2	5	1.8
LILRB4	5	1.8
LPO	5	1.8
LRFN5	5	1.8
LRP6	5	1.8
LRRC32	5	1.8
LRRC37A11P	5	1.8
LRRC7	5	1.8
LRRIQ1	5	1.8
LTBP2	5	1.8
MAGI1	5	1.8
MAGI2	5	1.8
MALAT1	5	1.8
MAP3K12	5	1.8
MAP3K4	5	1.8
MAP7D3	5	1.8
MARK1	5	1.8
MARK2	5	1.8
MCTP2	5	1.8
MECOM	5	1.8
MED12	5	1.8
MET	5	1.8
MGAT4C	5	1.8
MIA3	5	1.8
MN1	5	1.8
MPO	5	1.8
MPPED1	5	1.8
MTOR	5	1.8
MYF5	5	1.8
MYH11	5	1.8
MYH15	5	1.8
MYH3	5	1.8
MYLK	5	1.8
MYO1F	5	1.8
MYO9A	5	1.8
NBAS	5	1.8
NCOR2	5	1.8
NLRP1	5	1.8
NOBOX	5	1.8
NOX4	5	1.8
NPAS3	5	1.8
NUP210L	5	1.8
NUTM1	5	1.8
OR1M1	5	1.8
OR2M7	5	1.8
OR4A16	5	1.8
OR5D18	5	1.8
OR5H14	5	1.8
OR9G1	5	1.8
OTOP1	5	1.8
PA2G4	5	1.8
PALM2-AKAP2	5	1.8
PAPPA	5	1.8
PARG	5	1.8
PCDH15	5	1.8
PCDHA3	5	1.8
PCM1	5	1.8
PCNX	5	1.8
PCNXL2	5	1.8
PDE4DIP	5	1.8
PDE6B	5	1.8
PDE8A	5	1.8
PEAR1	5	1.8
PHC3	5	1.8
PLCE1	5	1.8
PMS2CL	5	1.8
PNLIPRP1	5	1.8
POF1B	5	1.8
POLE	5	1.8
POLR3B	5	1.8
POTEE	5	1.8
PPP1R26	5	1.8
PPP1R3A	5	1.8
PRDM15	5	1.8
PRPF8	5	1.8
PSME4	5	1.8
PTCHD4	5	1.8
PTER	5	1.8
PTPN14	5	1.8
PTPRC	5	1.8
PTPRD	5	1.8
PTPRF	5	1.8
RAB11FIP1	5	1.8
RB1	5	1.8
REPS1	5	1.8
RET	5	1.8
RLIM	5	1.8
RP11-178C3.2	5	1.8
RP11-85G18.6	5	1.8
RP13-329D4.3	5	1.8
RP1L1	5	1.8
RUSC2	5	1.8
SACS	5	1.8
SCN1A	5	1.8
SCN4A	5	1.8
SERPINB7	5	1.8
SF3B1	5	1.8
SHROOM4	5	1.8
SI	5	1.8
SIGLEC6	5	1.8
SIPA1L2	5	1.8
SIPA1L3	5	1.8
SLC12A7	5	1.8
SLC4A2	5	1.8
SLC7A9	5	1.8
SLIT1	5	1.8
SLTM	5	1.8
SMARCB1	5	1.8
SMARCC2	5	1.8
SNRNP200	5	1.8
SPAG17	5	1.8
SPANXD	5	1.8
SPATA31A6	5	1.8
SPEG	5	1.8
SPEN	5	1.8
SPG7	5	1.8
SPPL2C	5	1.8
SPTBN2	5	1.8
STAG3L2	5	1.8
SVIL	5	1.8
SYNE2	5	1.8
SYNJ2	5	1.8
SZT2	5	1.8
TANGO6	5	1.8
TAS1R2	5	1.8
TDRD6	5	1.8
TIAM2	5	1.8
TIE1	5	1.8
TJP1	5	1.8
TLN2	5	1.8
TMEM131	5	1.8
TMEM132B	5	1.8
TPR	5	1.8
TRANK1	5	1.8
TRERF1	5	1.8
TRIM51	5	1.8
TRIM51HP	5	1.8
TRPC7	5	1.8
TRPM2	5	1.8
TRPV5	5	1.8
TSIX	5	1.8
TTC17	5	1.8
TTK	5	1.8
TUBB4B	5	1.8
UBC	5	1.8
UBE2Q2P1	5	1.8
UBR4	5	1.8
USP6	5	1.8
USP9X	5	1.8
VWF	5	1.8
WWC3	5	1.8
XIRP1	5	1.8
YLPM1	5	1.8
ZDBF2	5	1.8
ZMYM2	5	1.8
ZNF208	5	1.8
ZNF280C	5	1.8
ZNF425	5	1.8
ZNF462	5	1.8
ZNF618	5	1.8
ZNF799	5	1.8
ZSWIM2	5	1.8
ZW10	5	1.8
A2M	4	1.5
A2ML1	4	1.5
AADACL2	4	1.5
AADACL4	4	1.5
ABCC6P1	4	1.5
ABCF1	4	1.5
ABI3BP	4	1.5
ABLIM3	4	1.5
ABTB2	4	1.5
AC005609.1	4	1.5
AC018890.6	4	1.5
ACE	4	1.5
ACIN1	4	1.5
ACLY	4	1.5
ACSL1	4	1.5
ACSM2A	4	1.5
ACTB	4	1.5
ACTRT1	4	1.5
ACVRL1	4	1.5
ADAM21P1	4	1.5
ADAMTS16	4	1.5
ADAMTSL1	4	1.5
ADAMTSL3	4	1.5
ADAMTSL4	4	1.5
ADC	4	1.5
ADCY2	4	1.5
ADCY4	4	1.5
AGAP2	4	1.5
AGBL1	4	1.5
AGO1	4	1.5
AIM1	4	1.5
AK7	4	1.5
AKAP13	4	1.5
AKAP6	4	1.5
AKAP8	4	1.5
AKR1E2	4	1.5
ALDH1B1	4	1.5
ALDH3A1	4	1.5
ALPK3	4	1.5
ALS2	4	1.5
AMBRA1	4	1.5
AMFR	4	1.5
AMOT	4	1.5
ANKHD1	4	1.5
ANKRD26	4	1.5
ANKRD30B	4	1.5
ANTXR1	4	1.5
AP4B1	4	1.5
APEX2	4	1.5
ARAP3	4	1.5
ARHGAP26	4	1.5
ARHGEF10L	4	1.5
ARHGEF2	4	1.5
ARHGEF9	4	1.5
ARVCF	4	1.5
ASB17	4	1.5
ASTN2	4	1.5
ASXL2	4	1.5
ASXL3	4	1.5
ATAD2	4	1.5
ATAD3B	4	1.5
ATP10A	4	1.5
ATP13A3	4	1.5
ATP8A2	4	1.5
ATP8B4	4	1.5
ATRIP	4	1.5
AUTS2	4	1.5
BAG6	4	1.5
BCL11B	4	1.5
BCL6	4	1.5
BCL9	4	1.5
BEND2	4	1.5
BIRC6	4	1.5
BMP1	4	1.5
BPTF	4	1.5
BRAF	4	1.5
BRPF3	4	1.5
BRWD3	4	1.5
BTK	4	1.5
BTN2A1	4	1.5
BZRAP1	4	1.5
C17orf47	4	1.5
C19orf26	4	1.5
C1orf168	4	1.5
C2	4	1.5
C2orf16	4	1.5
C2orf71	4	1.5
C6orf10	4	1.5
C8B	4	1.5
CABIN1	4	1.5
CACNA1D	4	1.5
CAD	4	1.5
CAMSAP1	4	1.5
CANT1	4	1.5
CASC5	4	1.5
CCDC113	4	1.5
CCDC15	4	1.5
CCDC173	4	1.5
CCDC33	4	1.5
CCDC88B	4	1.5
CCER1	4	1.5
CCIN	4	1.5
CCR7	4	1.5
CD163	4	1.5
CD1B	4	1.5
CD1E	4	1.5
CD244	4	1.5
CDH13	4	1.5
CDH17	4	1.5
CDH9	4	1.5
CDK11B	4	1.5
CDK12	4	1.5
CELP	4	1.5
CELSR2	4	1.5
CENPF	4	1.5
CEP128	4	1.5
CEP250	4	1.5
CEP97	4	1.5
CHD2	4	1.5
CHD4	4	1.5
CHD9	4	1.5
CHGB	4	1.5
CHRNA1	4	1.5
CHRNB4	4	1.5
CLEC14A	4	1.5
CLIP2	4	1.5
CLU	4	1.5
CNGB1	4	1.5
CNGB3	4	1.5
CNKSR2	4	1.5
CNTN3	4	1.5
COL12A1	4	1.5
COL19A1	4	1.5
COL1A1	4	1.5
COL20A1	4	1.5
COL25A1	4	1.5
COL5A1	4	1.5
COL5A2	4	1.5
CPAMD8	4	1.5
CPEB4	4	1.5
CRYBB2P1	4	1.5
CSPG4	4	1.5
CTC-260E6.6	4	1.5
CTD-2547E10.2	4	1.5
CXCR2	4	1.5
CYFIP1	4	1.5
CYP2C19	4	1.5
CYP2D7P1	4	1.5
CYP4Z2P	4	1.5
DAGLA	4	1.5
DCAF12L1	4	1.5
DCC	4	1.5
DCLK3	4	1.5
DDI1	4	1.5
DDX51	4	1.5
DEAF1	4	1.5
DENND4B	4	1.5
DENND4C	4	1.5
DEPDC5	4	1.5
DGKD	4	1.5
DGKK	4	1.5
DHX30	4	1.5
DHX37	4	1.5
DHX9	4	1.5
DIP2A	4	1.5
DLGAP3	4	1.5
DNMT3B	4	1.5
DOCK11	4	1.5
DOCK7	4	1.5
DOPEY1	4	1.5
DRD5	4	1.5
DSG4	4	1.5
DUOX2	4	1.5
DUSP22	4	1.5
DYNC2H1	4	1.5
DYSF	4	1.5
EDEM3	4	1.5
EEF1B2	4	1.5
EGFLAM	4	1.5
ELN	4	1.5
ELTD1	4	1.5
EML5	4	1.5
EMR1	4	1.5
ENPP2	4	1.5
EPB41L2	4	1.5
EPHA4	4	1.5
EPHA8	4	1.5
EPRS	4	1.5
ERC2	4	1.5
ESYT3	4	1.5
ETV6	4	1.5
EXTL1	4	1.5
F2	4	1.5
FAM120A	4	1.5
FAM129A	4	1.5
FAM135B	4	1.5
FAM154A	4	1.5
FAM47A	4	1.5
FAM66B	4	1.5
FAM86DP	4	1.5
FANCM	4	1.5
FASN	4	1.5
FBLN2	4	1.5
FCRL3	4	1.5
FGA	4	1.5
FGFR4	4	1.5
FHDC1	4	1.5
FHOD1	4	1.5
FLNA	4	1.5
FMNL3	4	1.5
FMOD	4	1.5
FN1	4	1.5
FNBP4	4	1.5
FOXD4	4	1.5
FOXK1	4	1.5
FOXM1	4	1.5
FPGS	4	1.5
FREM1	4	1.5
FRMPD3	4	1.5
FRYL	4	1.5
FYB	4	1.5
G6PD	4	1.5
GABRA1	4	1.5
GABRA3	4	1.5
GABRA4	4	1.5
GABRG1	4	1.5
GAGE2D	4	1.5
GATA6	4	1.5
GBA3	4	1.5
GDI1	4	1.5
GDPD2	4	1.5
GEMIN5	4	1.5
GFAP	4	1.5
GGT1	4	1.5
GK2	4	1.5
GNAO1	4	1.5
GNAS	4	1.5
GOLGA2	4	1.5
GOLGA3	4	1.5
GOLGA4	4	1.5
GOLGB1	4	1.5
GPATCH2L	4	1.5
GPR124	4	1.5
GPR162	4	1.5
GPR45	4	1.5
GPR50	4	1.5
GRIN2C	4	1.5
GRIN3A	4	1.5
GRIN3B	4	1.5
GRIP2	4	1.5
GUCY2C	4	1.5
GZF1	4	1.5
HCG17	4	1.5
HCN1	4	1.5
HDAC6	4	1.5
HDLBP	4	1.5
HEATR5B	4	1.5
HECTD1	4	1.5
HELZ	4	1.5
HEPH	4	1.5
HERC2	4	1.5
HGD	4	1.5
HGS	4	1.5
HKR1	4	1.5
HLA-DOA	4	1.5
HLA-F	4	1.5
HLA-V	4	1.5
HMGN2P46	4	1.5
HNF1B	4	1.5
HSPD1	4	1.5
HTRA2	4	1.5
HUWE1	4	1.5
HYDIN	4	1.5
IFRD1	4	1.5
IGF1R	4	1.5
IGHA1	4	1.5
IGHV1OR15-9	4	1.5
IGSF1	4	1.5
IGSF10	4	1.5
IL1RAPL2	4	1.5
ILF3	4	1.5
INSC	4	1.5
INSRR	4	1.5
IPO13	4	1.5
IPO4	4	1.5
IREB2	4	1.5
IRF2BPL	4	1.5
ITGA4	4	1.5
ITGA6	4	1.5
ITGAD	4	1.5
ITGAE	4	1.5
ITIH1	4	1.5
ITIH5	4	1.5
ITPR1	4	1.5
ITSN1	4	1.5
JAK1	4	1.5
JMJD1C	4	1.5
KANK2	4	1.5
KANK3	4	1.5
KCNG2	4	1.5
KCNT1	4	1.5
KCNT2	4	1.5
KDM5B	4	1.5
KERA	4	1.5
KIAA0100	4	1.5
KIAA1210	4	1.5
KIAA1217	4	1.5
KIAA1841	4	1.5
KIF13B	4	1.5
KIF16B	4	1.5
KIF20B	4	1.5
KIF25	4	1.5
KIF26B	4	1.5
KIF2B	4	1.5
KIF6	4	1.5
KL	4	1.5
KLHL14	4	1.5
KLHL30	4	1.5
KRT16P2	4	1.5
KRT37	4	1.5
KRTAP4-6	4	1.5
KRTAP5-3	4	1.5
KRTAP5-5	4	1.5
KRTCAP3	4	1.5
KSR1	4	1.5
LA16c-306E5.3	4	1.5
LAMB4	4	1.5
LAMC1	4	1.5
LAMC3	4	1.5
LETMD1	4	1.5
LGSN	4	1.5
LILRA1	4	1.5
LILRA2	4	1.5
LILRA6	4	1.5
LILRB2	4	1.5
LIMA1	4	1.5
LIMK1	4	1.5
LINC00264	4	1.5
LINC00477	4	1.5
LIPE	4	1.5
LPA	4	1.5
LRIG3	4	1.5
LRRC3	4	1.5
LRRC4B	4	1.5
LRRC4C	4	1.5
LTBP4	4	1.5
MACC1	4	1.5
MAGEA6	4	1.5
MAGEB16	4	1.5
MAGI3	4	1.5
MAN2A2	4	1.5
MAN2B2	4	1.5
MAP3K13	4	1.5
MAP3K19	4	1.5
MAP7	4	1.5
MAPK8IP3	4	1.5
MARVELD3	4	1.5
MAST4	4	1.5
MATK	4	1.5
MAX	4	1.5
MBD5	4	1.5
MBNL3	4	1.5
MCC	4	1.5
MDC1	4	1.5
MDGA2	4	1.5
MDN1	4	1.5
MED13	4	1.5
MED23	4	1.5
MEP1A	4	1.5
METTL16	4	1.5
MICAL3	4	1.5
MICALCL	4	1.5
MICALL1	4	1.5
MLH1	4	1.5
MMEL1	4	1.5
MMP12	4	1.5
MPP7	4	1.5
MPRIP	4	1.5
MT-ND5	4	1.5
MT-RNR2	4	1.5
MTA2	4	1.5
MUC21	4	1.5
MUC3A	4	1.5
MUSK	4	1.5
MYH1	4	1.5
MYH9	4	1.5
MYO10	4	1.5
MYO5B	4	1.5
MYO5C	4	1.5
MYO7A	4	1.5
MYOM1	4	1.5
MYT1L	4	1.5
NAT10	4	1.5
NAV1	4	1.5
NCAM1	4	1.5
NCKAP1L	4	1.5
NCOA3	4	1.5
NCOR1P1	4	1.5
NEK8	4	1.5
NEO1	4	1.5
NES	4	1.5
NFAT5	4	1.5
NFATC2	4	1.5
NID2	4	1.5
NKX2-1	4	1.5
NKX2-2	4	1.5
NLRP12	4	1.5
NLRP13	4	1.5
NLRP14	4	1.5
NLRP2	4	1.5
NLRP4	4	1.5
NLRP7	4	1.5
NLRP8	4	1.5
NLRP9	4	1.5
NPSR1	4	1.5
NPY1R	4	1.5
NR1H3	4	1.5
NRAP	4	1.5
NRCAM	4	1.5
NRK	4	1.5
NUP155	4	1.5
NUP188	4	1.5
NWD1	4	1.5
NYNRIN	4	1.5
OBSL1	4	1.5
OCA2	4	1.5
OLFML2B	4	1.5
OPHN1	4	1.5
OPN4	4	1.5
OR11H12	4	1.5
OR11H6	4	1.5
OR13G1	4	1.5
OR1S1	4	1.5
OR2G6	4	1.5
OR2M3	4	1.5
OR2M5	4	1.5
OR4X2	4	1.5
OR51F2	4	1.5
OR5A1	4	1.5
OR5D14	4	1.5
OR5M3	4	1.5
OR5T3	4	1.5
OR8I2	4	1.5
PABPC1	4	1.5
PADI2	4	1.5
PANK4	4	1.5
PAPPA2	4	1.5
PAX4	4	1.5
PCDH12	4	1.5
PCDHA1	4	1.5
PCDHA10	4	1.5
PCDHA2	4	1.5
PCDHA5	4	1.5
PCDHA6	4	1.5
PCDHB2	4	1.5
PCDHGA1	4	1.5
PCDHGA5	4	1.5
PCDHGA7	4	1.5
PCNXL3	4	1.5
PDCD11	4	1.5
PDE4C	4	1.5
PDHA1	4	1.5
PDHA2	4	1.5
PDZRN4	4	1.5
PGM5	4	1.5
PHACTR4	4	1.5
PHC2	4	1.5
PHF3	4	1.5
PHIP	4	1.5
PHKA2	4	1.5
PI4KA	4	1.5
PI4KB	4	1.5
PIK3CG	4	1.5
PIWIL3	4	1.5
PKN1	4	1.5
PKN3	4	1.5
PLA2G4A	4	1.5
PLCB1	4	1.5
PLIN4	4	1.5
PLOD1	4	1.5
PLXNB3	4	1.5
PMEL	4	1.5
PML	4	1.5
PNLIPRP2	4	1.5
PODXL	4	1.5
POLA1	4	1.5
POLQ	4	1.5
POLR2J4	4	1.5
POLR3A	4	1.5
POM121	4	1.5
POTEH	4	1.5
PPIP5K2	4	1.5
PPP1R16B	4	1.5
PPP1R3F	4	1.5
PPP6R2	4	1.5
PPRC1	4	1.5
PRAMEF2	4	1.5
PRDM10	4	1.5
PRKCA	4	1.5
PRR19	4	1.5
PRUNE2	4	1.5
PSG8	4	1.5
PTPN21	4	1.5
PTPRJ	4	1.5
PTPRK	4	1.5
PTPRM	4	1.5
PTPRR	4	1.5
PTPRS	4	1.5
PTPRU	4	1.5
PXDN	4	1.5
PZP	4	1.5
QSER1	4	1.5
RAB33A	4	1.5
RAD54L2	4	1.5
RAPGEF2	4	1.5
RAPGEF6	4	1.5
RASA1	4	1.5
RASGRF1	4	1.5
RBFOX1	4	1.5
RBM12B	4	1.5
RBPJ	4	1.5
RCE1	4	1.5
REV3L	4	1.5
RFPL3	4	1.5
RFWD2	4	1.5
RFX6	4	1.5
RHAG	4	1.5
RHPN2	4	1.5
RIN3	4	1.5
RINT1	4	1.5
RNF112	4	1.5
RNF130	4	1.5
RNF17	4	1.5
RNF32	4	1.5
ROBO2	4	1.5
ROBO3	4	1.5
ROCK1P1	4	1.5
RP11-343N15.1	4	1.5
RP11-377D9.3	4	1.5
RP11-440G9.1	4	1.5
RP11-551L14.1	4	1.5
RP11-608O21.1	4	1.5
RP13-516M14.2	4	1.5
RPTN	4	1.5
RRN3P1	4	1.5
RSBN1	4	1.5
RTEL1	4	1.5
RUNX1T1	4	1.5
RXRG	4	1.5
SALL1	4	1.5
SCAPER	4	1.5
SCN3A	4	1.5
SCN5A	4	1.5
SEC16A	4	1.5
SEL1L3	4	1.5
SEMA3F	4	1.5
SERPINB11	4	1.5
SETX	4	1.5
SEZ6	4	1.5
SF3B3	4	1.5
SFI1	4	1.5
SFSWAP	4	1.5
SH3BP1	4	1.5
SH3RF1	4	1.5
SHROOM3	4	1.5
SLC17A5	4	1.5
SLC1A6	4	1.5
SLC22A8	4	1.5
SLC24A3	4	1.5
SLC26A9	4	1.5
SLC35F3	4	1.5
SLC5A8	4	1.5
SLC6A4	4	1.5
SLC6A6	4	1.5
SLC9C1	4	1.5
SLFN12	4	1.5
SLITRK6	4	1.5
SLX4	4	1.5
SMARCA1	4	1.5
SMC1B	4	1.5
SMC4	4	1.5
SNED1	4	1.5
SOAT1	4	1.5
SOGA2	4	1.5
SP100	4	1.5
SPATA18	4	1.5
SPHKAP	4	1.5
SPTAN1	4	1.5
SPTBN4	4	1.5
SRCAP	4	1.5
SRRM1	4	1.5
SSTR3	4	1.5
STAB1	4	1.5
STAB2	4	1.5
STAG2	4	1.5
STAG3	4	1.5
STK31	4	1.5
STX11	4	1.5
SULF2	4	1.5
SUPT16H	4	1.5
SUPT6H	4	1.5
SUZ12P	4	1.5
SYNE3	4	1.5
SYTL4	4	1.5
TACC2	4	1.5
TANC1	4	1.5
TBC1D3P2	4	1.5
TBC1D4	4	1.5
TBC1D8B	4	1.5
TBC1D9	4	1.5
TBXAS1	4	1.5
TCEB3	4	1.5
TCF7L2	4	1.5
TECTA	4	1.5
TEF	4	1.5
TENM4	4	1.5
TEP1	4	1.5
TET2	4	1.5
TFAP2D	4	1.5
TFCP2L1	4	1.5
TGFBI	4	1.5
TLL2	4	1.5
TLR4	4	1.5
TLR7	4	1.5
TMC6	4	1.5
TMEM19	4	1.5
TMPRSS6	4	1.5
TP53BP1	4	1.5
TP63	4	1.5
TPM1	4	1.5
TPO	4	1.5
TRDN	4	1.5
TRGC2	4	1.5
TRHDE	4	1.5
TRIM41	4	1.5
TRIM54	4	1.5
TRIM58	4	1.5
TRIML1	4	1.5
TRIO	4	1.5
TRO	4	1.5
TRPA1	4	1.5
TRPC6	4	1.5
TRPV6	4	1.5
TSC2	4	1.5
TSHR	4	1.5
TSHZ1	4	1.5
TSNARE1	4	1.5
TTBK2	4	1.5
TTC12	4	1.5
TTC7A	4	1.5
TTYH2	4	1.5
TUBA3C	4	1.5
TUBGCP3	4	1.5
TXNDC2	4	1.5
TYW1B	4	1.5
UBR5	4	1.5
UGGT2	4	1.5
UGT1A7	4	1.5
UGT2A3	4	1.5
UGT2B11	4	1.5
UGT2B4	4	1.5
UHRF1BP1L	4	1.5
UMODL1	4	1.5
UNC13A	4	1.5
UNC13B	4	1.5
UNC5D	4	1.5
UNC79	4	1.5
USH1C	4	1.5
USP20	4	1.5
USP25	4	1.5
USP31	4	1.5
UTP20	4	1.5
VAV1	4	1.5
VCAN	4	1.5
VGLL3	4	1.5
VNN3	4	1.5
VPS13D	4	1.5
VPS18	4	1.5
VSIG4	4	1.5
WBP7	4	1.5
WDR62	4	1.5
WDR7	4	1.5
WDR78	4	1.5
WDR81	4	1.5
WDR96	4	1.5
WHAMMP3	4	1.5
WIPI2	4	1.5
WISP2	4	1.5
WNK2	4	1.5
ZBTB21	4	1.5
ZBTB40	4	1.5
ZC3H12B	4	1.5
ZC3H4	4	1.5
ZFHX4	4	1.5
ZIC2	4	1.5
ZMIZ1	4	1.5
ZMIZ2	4	1.5
ZNF106	4	1.5
ZNF217	4	1.5
ZNF324B	4	1.5
ZNF443	4	1.5
ZNF592	4	1.5
ZNF600	4	1.5
ZNF658	4	1.5
ZNF681	4	1.5
ZNF71	4	1.5
ZNF770	4	1.5
ZNF804B	4	1.5
ZNF83	4	1.5
ZNF99	4	1.5
ZSCAN20	4	1.5
ABCA1	3	1.1
ABCA3	3	1.1
ABCA8	3	1.1
ABCB7	3	1.1
ABCC2	3	1.1
ABCC3	3	1.1
ABCC9	3	1.1
ABCF2	3	1.1
ABCG1	3	1.1
ABCG5	3	1.1
ABCG8	3	1.1
ABHD15	3	1.1
ABHD16B	3	1.1
AC027612.3	3	1.1
AC073321.4	3	1.1
AC093642.5	3	1.1
ACAD11	3	1.1
ACE2	3	1.1
ACER1	3	1.1
ACKR2	3	1.1
ACKR6	3	1.1
ACO1	3	1.1
ACOT11	3	1.1
ACPP	3	1.1
ACSBG1	3	1.1
ACSL4	3	1.1
ACSM1	3	1.1
ACTL8	3	1.1
ACTN1	3	1.1
ACTN3	3	1.1
ACVR1C	3	1.1
ADAM10	3	1.1
ADAM2	3	1.1
ADAM22	3	1.1
ADAM30	3	1.1
ADAM7	3	1.1
ADAMTS17	3	1.1
ADAMTS19	3	1.1
ADAMTS2	3	1.1
ADAMTS20	3	1.1
ADAMTS3	3	1.1
ADAMTS5	3	1.1
ADAP2	3	1.1
ADAR	3	1.1
ADCK2	3	1.1
ADCY7	3	1.1
ADD2	3	1.1
ADH1A	3	1.1
ADNP2	3	1.1
ADRB2	3	1.1
ADRBK1	3	1.1
ADRBK2	3	1.1
AE000661.37	3	1.1
AFAP1L2	3	1.1
AFF1	3	1.1
AFF3	3	1.1
AFM	3	1.1
AFP	3	1.1
AGAP11	3	1.1
AGAP4	3	1.1
AGO2	3	1.1
AHCTF1	3	1.1
AHDC1	3	1.1
AHRR	3	1.1
AIM1L	3	1.1
AK9	3	1.1
AKR1B10	3	1.1
ALDH1A3	3	1.1
ALDH1L2	3	1.1
ALG13	3	1.1
ALPK1	3	1.1
ALX1	3	1.1
AMER2	3	1.1
AMIGO1	3	1.1
AMOTL1	3	1.1
AMOTL2	3	1.1
AMPD2	3	1.1
AMY2B	3	1.1
ANAPC2	3	1.1
ANAPC5	3	1.1
ANGPT4	3	1.1
ANGPTL2	3	1.1
ANKFY1	3	1.1
ANKRD32	3	1.1
ANKRD36BP2	3	1.1
ANKZF1	3	1.1
ANLN	3	1.1
ANO3	3	1.1
ANO6	3	1.1
ANXA3	3	1.1
ANXA9	3	1.1
AOX1	3	1.1
AP1G2	3	1.1
AP4E1	3	1.1
APBA1	3	1.1
APBA2	3	1.1
APOBR	3	1.1
APP	3	1.1
APPBP2	3	1.1
APPL1	3	1.1
AQP3	3	1.1
AQP4	3	1.1
ARAP1	3	1.1
ARGFX	3	1.1
ARHGAP11A	3	1.1
ARHGAP29	3	1.1
ARHGAP32	3	1.1
ARHGAP33	3	1.1
ARHGAP36	3	1.1
ARHGAP5	3	1.1
ARHGEF1	3	1.1
ARHGEF16	3	1.1
ARHGEF28	3	1.1
ARHGEF4	3	1.1
ARHGEF6	3	1.1
ARID3B	3	1.1
ARID4B	3	1.1
ARID5A	3	1.1
ARID5B	3	1.1
ARMC3	3	1.1
ART1	3	1.1
ASB6	3	1.1
ATAD3C	3	1.1
ATF7IP	3	1.1
ATG2B	3	1.1
ATG5	3	1.1
ATG9A	3	1.1
ATP10D	3	1.1
ATP12A	3	1.1
ATP13A1	3	1.1
ATP2B2	3	1.1
ATP2C2	3	1.1
ATP8B3	3	1.1
ATP9A	3	1.1
ATXN1	3	1.1
ATXN2L	3	1.1
AURKA	3	1.1
AVL9	3	1.1
AVPR1A	3	1.1
B3GNT5	3	1.1
B4GALNT2	3	1.1
B4GALNT3	3	1.1
BACH2	3	1.1
BAI1	3	1.1
BAIAP2L1	3	1.1
BAIAP3	3	1.1
BAZ1B	3	1.1
BCAN	3	1.1
BCORL1	3	1.1
BCR	3	1.1
BEGAIN	3	1.1
BEND3	3	1.1
BFSP2	3	1.1
BGN	3	1.1
BHLHE22	3	1.1
BICD2	3	1.1
BMP2K	3	1.1
BMPR1A	3	1.1
BNIP1	3	1.1
BPI	3	1.1
BPIFB3	3	1.1
BRAT1	3	1.1
BRCA2	3	1.1
BRD1	3	1.1
BRF1	3	1.1
BRSK2	3	1.1
BTAF1	3	1.1
BTBD1	3	1.1
BTBD8	3	1.1
BTNL3	3	1.1
BUB1	3	1.1
C11orf30	3	1.1
C11orf63	3	1.1
C11orf82	3	1.1
C12orf40	3	1.1
C14orf37	3	1.1
C16orf45	3	1.1
C16orf46	3	1.1
C17orf53	3	1.1
C17orf62	3	1.1
C1orf106	3	1.1
C1orf116	3	1.1
C1orf131	3	1.1
C1orf186	3	1.1
C2orf54	3	1.1
C2orf57	3	1.1
C3P1	3	1.1
C3orf30	3	1.1
C3orf58	3	1.1
C4orf17	3	1.1
C5	3	1.1
C5orf34	3	1.1
C5orf42	3	1.1
C6orf165	3	1.1
C7	3	1.1
C8A	3	1.1
C8orf47	3	1.1
CA11	3	1.1
CABLES1	3	1.1
CACNA1A	3	1.1
CACNA2D4	3	1.1
CACNB2	3	1.1
CACNG3	3	1.1
CADPS2	3	1.1
CALCOCO1	3	1.1
CALD1	3	1.1
CALHM2	3	1.1
CAMTA1	3	1.1
CAND1	3	1.1
CAPN11	3	1.1
CARD14	3	1.1
CASP1	3	1.1
CASR	3	1.1
CASZ1	3	1.1
CATSPER1	3	1.1
CATSPERD	3	1.1
CBFA2T3	3	1.1
CBLB	3	1.1
CBLN4	3	1.1
CCDC134	3	1.1
CCDC148	3	1.1
CCDC181	3	1.1
CCDC30	3	1.1
CCDC66	3	1.1
CCDC87	3	1.1
CCDC88A	3	1.1
CCKAR	3	1.1
CCKBR	3	1.1
CCNB3	3	1.1
CCT7	3	1.1
CD177	3	1.1
CD28	3	1.1
CD300A	3	1.1
CD300LB	3	1.1
CD99L2	3	1.1
CDC14A	3	1.1
CDC14B	3	1.1
CDC20	3	1.1
CDC20B	3	1.1
CDC42BPA	3	1.1
CDC42BPG	3	1.1
CDC45	3	1.1
CDCA7L	3	1.1
CDCP1	3	1.1
CDH1	3	1.1
CDH16	3	1.1
CDH5	3	1.1
CDH6	3	1.1
CDK14	3	1.1
CDK19	3	1.1
CDKL5	3	1.1
CDKN2AIP	3	1.1
CEACAM5	3	1.1
CECR2	3	1.1
CENPE	3	1.1
CENPJ	3	1.1
CEP164	3	1.1
CEP350	3	1.1
CES3	3	1.1
CES4A	3	1.1
CFHR5	3	1.1
CHD3	3	1.1
CHD7	3	1.1
CHERP	3	1.1
CHMP1A	3	1.1
CHN2	3	1.1
CHRNA3	3	1.1
CHRNB3	3	1.1
CHRND	3	1.1
CHST15	3	1.1
CIB1	3	1.1
CIITA	3	1.1
CIT	3	1.1
CKAP2L	3	1.1
CLCA2	3	1.1
CLCN1	3	1.1
CLCN7	3	1.1
CLDN19	3	1.1
CLEC12A	3	1.1
CLEC16A	3	1.1
CLEC9A	3	1.1
CLIP4	3	1.1
CLK4	3	1.1
CLN5	3	1.1
CLN8	3	1.1
CLOCK	3	1.1
CLSTN1	3	1.1
CMTM1	3	1.1
CNGA3	3	1.1
CNOT10	3	1.1
CNOT2	3	1.1
CNOT4	3	1.1
CNTN1	3	1.1
CNTN2	3	1.1
CNTN4	3	1.1
COL11A1	3	1.1
COL11A2	3	1.1
COL3A1	3	1.1
COL4A2	3	1.1
COL4A4	3	1.1
COPA	3	1.1
COPG1	3	1.1
CORO2A	3	1.1
CPA1	3	1.1
CPD	3	1.1
CPSF7	3	1.1
CPXM1	3	1.1
CPXM2	3	1.1
CRAMP1L	3	1.1
CRB2	3	1.1
CREB3	3	1.1
CREB3L3	3	1.1
CRHBP	3	1.1
CRLF2	3	1.1
CROCC	3	1.1
CRTAC1	3	1.1
CRYGN	3	1.1
CSN3	3	1.1
CSNK2A1	3	1.1
CSPP1	3	1.1
CSRNP2	3	1.1
CST9	3	1.1
CTAGE1	3	1.1
CTB-52I2.8	3	1.1
CTC-338M12.9	3	1.1
CTIF	3	1.1
CTNNA3	3	1.1
CUX1	3	1.1
CWF19L2	3	1.1
CXADRP3	3	1.1
CXCR3	3	1.1
CXorf23	3	1.1
CXorf58	3	1.1
CYBB	3	1.1
CYP11B1	3	1.1
CYP1A1	3	1.1
CYP39A1	3	1.1
CYP4B1	3	1.1
CYP4F12	3	1.1
CYP4Z1	3	1.1
D86994.2	3	1.1
DACH2	3	1.1
DAGLB	3	1.1
DAPK3	3	1.1
DAW1	3	1.1
DBC1	3	1.1
DBNL	3	1.1
DCAF8L1	3	1.1
DCST2	3	1.1
DDX11	3	1.1
DDX17	3	1.1
DDX24	3	1.1
DDX4	3	1.1
DDX42	3	1.1
DDX60L	3	1.1
DEK	3	1.1
DENND1A	3	1.1
DENND3	3	1.1
DGKH	3	1.1
DGKQ	3	1.1
DHX29	3	1.1
DHX38	3	1.1
DIAPH1	3	1.1
DIDO1	3	1.1
DIS3L2	3	1.1
DLG1	3	1.1
DLG3	3	1.1
DLGAP4	3	1.1
DLGAP5	3	1.1
DMBX1	3	1.1
DMKN	3	1.1
DMPK	3	1.1
DMTN	3	1.1
DMXL1	3	1.1
DNAJC14	3	1.1
DNM2	3	1.1
DNM3	3	1.1
DNMBP	3	1.1
DNMT1	3	1.1
DPAGT1	3	1.1
DPEP3	3	1.1
DPP10	3	1.1
DPPA2	3	1.1
DPPA3	3	1.1
DPY19L1	3	1.1
DPY19L2	3	1.1
DPY19L2P2	3	1.1
DPYS	3	1.1
DQX1	3	1.1
DSC1	3	1.1
DSC3	3	1.1
DSG3	3	1.1
DUPD1	3	1.1
DYNC1I1	3	1.1
E4F1	3	1.1
EBF1	3	1.1
ECT2	3	1.1
EEF1A1	3	1.1
EEF1D	3	1.1
EFEMP2	3	1.1
EFTUD1	3	1.1
EFTUD2	3	1.1
EGF	3	1.1
EGR1	3	1.1
EIF2AK4	3	1.1
EIF3A	3	1.1
EIF3B	3	1.1
EIF3L	3	1.1
EIF4A1	3	1.1
ELANE	3	1.1
ELFN2	3	1.1
EMC1	3	1.1
ENAM	3	1.1
ENG	3	1.1
ENGASE	3	1.1
ENOSF1	3	1.1
ENPP3	3	1.1
EPB41L1	3	1.1
EPB41L3	3	1.1
EPHA10	3	1.1
EPHA3	3	1.1
EPHA5	3	1.1
EPHA6	3	1.1
EPHA7	3	1.1
EPHX2	3	1.1
EPN3	3	1.1
ERBB2	3	1.1
ERBB3	3	1.1
ERCC2	3	1.1
ERCC4	3	1.1
ERCC6	3	1.1
ERCC6L2	3	1.1
ERG	3	1.1
ERI3	3	1.1
ESPL1	3	1.1
ESR2	3	1.1
ESX1	3	1.1
ETS1	3	1.1
EXOC1	3	1.1
EXOC2	3	1.1
EXOC4	3	1.1
EYA2	3	1.1
EZH1	3	1.1
F13A1	3	1.1
FAM129B	3	1.1
FAM161A	3	1.1
FAM179B	3	1.1
FAM186B	3	1.1
FAM189A2	3	1.1
FAM193A	3	1.1
FAM208A	3	1.1
FAM208B	3	1.1
FAM46C	3	1.1
FAM5B	3	1.1
FAM5C	3	1.1
FAM66D	3	1.1
FAM83D	3	1.1
FAM83G	3	1.1
FAM91A1	3	1.1
FAN1	3	1.1
FANCB	3	1.1
FANCD2OS	3	1.1
FARS2	3	1.1
FASLG	3	1.1
FBLN1	3	1.1
FBXL17	3	1.1
FBXL18	3	1.1
FBXO18	3	1.1
FBXO24	3	1.1
FBXO30	3	1.1
FBXO46	3	1.1
FBXW10	3	1.1
FCHO1	3	1.1
FEM1C	3	1.1
FERMT3	3	1.1
FES	3	1.1
FEZ1	3	1.1
FGD2	3	1.1
FGD3	3	1.1
FGFRL1	3	1.1
FHOD3	3	1.1
FIGNL1	3	1.1
FIZ1	3	1.1
FKBP9	3	1.1
FKBP9L	3	1.1
FLT1	3	1.1
FMNL1	3	1.1
FMO3	3	1.1
FMR1NB	3	1.1
FNDC1	3	1.1
FNDC3A	3	1.1
FOXE1	3	1.1
FOXN1	3	1.1
FOXP1	3	1.1
FOXQ1	3	1.1
FPGT-TNNI3K	3	1.1
FREM2	3	1.1
FSD1	3	1.1
FSHR	3	1.1
FSIP2	3	1.1
FTX	3	1.1
FUBP3	3	1.1
FUCA2	3	1.1
FUS	3	1.1
FUT8	3	1.1
FXR2	3	1.1
FZD10	3	1.1
GAB4	3	1.1
GABRB1	3	1.1
GABRE	3	1.1
GABRG2	3	1.1
GAK	3	1.1
GALC	3	1.1
GALNT5	3	1.1
GALNTL6	3	1.1
GAPVD1	3	1.1
GAS2L2	3	1.1
GATA3	3	1.1
GBF1	3	1.1
GBP5	3	1.1
GCOM1	3	1.1
GDPD5	3	1.1
GFPT2	3	1.1
GGT5	3	1.1
GGT7	3	1.1
GGTLC1	3	1.1
GIMAP5	3	1.1
GINS2	3	1.1
GJA4	3	1.1
[truncated: 11,449 more rows]

## Sheet: BRCA
Gene symbol	# of mutated samples	Mutation rate (%)
PIK3CA	318	32.5
TP53	302	30.9
TTN	193	19.8
CDH1	114	11.7
MUC16	100	10.2
GATA3	99	10.1
MUC4	73	7.5
MAP3K1	72	7.4
MLL3	71	7.3
CROCCP2	64	6.6
MUC12	61	6.2
RYR2	58	5.9
MUC5B	57	5.8
SYNE1	55	5.6
FLG	54	5.5
USH2A	53	5.4
FCGBP	52	5.3
RYR3	52	5.3
OBSCN	48	4.9
HMCN1	46	4.7
DMD	45	4.6
HRNR	44	4.5
NEB	43	4.4
SPTA1	43	4.4
NCOR1	42	4.3
SYNE2	41	4.2
DST	40	4.1
RYR1	40	4.1
SPEN	40	4.1
ABCA13	39	4
FAT3	39	4
MUC17	39	4
APOB	38	3.9
CSMD1	38	3.9
HUWE1	38	3.9
LRP2	38	3.9
ZFHX4	38	3.9
MACF1	37	3.8
MDN1	37	3.8
HYDIN	36	3.7
TBP	36	3.7
PTEN	35	3.6
PCLO	34	3.5
RNF213	34	3.5
LRP1	33	3.4
MXRA5	33	3.4
UBR4	33	3.4
XIRP2	33	3.4
ANK2	32	3.3
CSMD2	32	3.3
FRG1B	32	3.3
GOLGA6L2	32	3.3
GPR98	32	3.3
HERC2	32	3.3
MAP2K4	32	3.3
AHNAK2	31	3.2
CACNA1E	31	3.2
COL6A5	31	3.2
DNAH17	31	3.2
DNAH9	31	3.2
MGAM	31	3.2
NF1	31	3.2
PKHD1L1	31	3.2
RNA5-8SP6	31	3.2
RUNX1	31	3.2
ARID1A	30	3.1
NOTCH2	30	3.1
ODZ1	30	3.1
USP34	30	3.1
CUBN	29	3
DNAH11	29	3
DYNC1H1	29	3
FMN2	29	3
MUC20	29	3
LRP1B	28	2.9
MED12	28	2.9
MLL2	28	2.9
MST1P9	28	2.9
PRUNE2	28	2.9
SRCAP	28	2.9
AHNAK	27	2.8
APOBR	27	2.8
CSMD3	27	2.8
DNAH3	27	2.8
HECTD4	27	2.8
LRBA	27	2.8
SACS	27	2.8
TBX3	27	2.8
UTRN	27	2.8
ASPM	26	2.7
CEP350	26	2.7
CHD4	26	2.7
CHD6	26	2.7
FLNC	26	2.7
GON4L	26	2.7
LYST	26	2.7
MAP1A	26	2.7
RELN	26	2.7
ZAN	26	2.7
AKAP9	25	2.6
BIRC6	25	2.6
CMYA5	25	2.6
DCHS2	25	2.6
DNAH10	25	2.6
DNAH2	25	2.6
DNAH7	25	2.6
FAT4	25	2.6
HERC1	25	2.6
KIAA1109	25	2.6
PCNXL2	25	2.6
VPS13B	25	2.6
ANKRD30BL	24	2.5
ASTN1	24	2.5
ATM	24	2.5
CACNA1C	24	2.5
CBFB	24	2.5
DNAH1	24	2.5
DNAH5	24	2.5
DOCK11	24	2.5
FAT1	24	2.5
FAT2	24	2.5
FBN1	24	2.5
FBN3	24	2.5
MTOR	24	2.5
MYH9	24	2.5
PKHD1	24	2.5
QSER1	24	2.5
SMG1	24	2.5
TEX15	24	2.5
AFF2	23	2.4
ANK3	23	2.4
CACNA1F	23	2.4
COL6A3	23	2.4
DYNC2H1	23	2.4
EYS	23	2.4
FOXA1	23	2.4
FRAS1	23	2.4
FREM1	23	2.4
HEATR7B2	23	2.4
KIAA1210	23	2.4
LAMA1	23	2.4
PCDH19	23	2.4
PRKDC	23	2.4
RP1	23	2.4
SCN2A	23	2.4
SPHKAP	23	2.4
SVEP1	23	2.4
TG	23	2.4
UBR5	23	2.4
VCAN	23	2.4
VPS13D	23	2.4
ZFHX3	23	2.4
ADAMTSL1	22	2.3
DNAH12	22	2.3
F8	22	2.3
FLNA	22	2.3
IGSF10	22	2.3
MEGF8	22	2.3
MLL	22	2.3
MYH11	22	2.3
PKD1L1	22	2.3
PREX2	22	2.3
RB1	22	2.3
RPGR	22	2.3
TAF1L	22	2.3
TNXB	22	2.3
WDFY3	22	2.3
AHCTF1	21	2.1
ANKRD12	21	2.1
ASXL3	21	2.1
ATP10B	21	2.1
ATRX	21	2.1
BAZ2B	21	2.1
BRWD1	21	2.1
C9orf174	21	2.1
CACNA1D	21	2.1
CDH23	21	2.1
COL12A1	21	2.1
DMXL2	21	2.1
DNAH14	21	2.1
DNAH6	21	2.1
DNAH8	21	2.1
DSCAM	21	2.1
DYSF	21	2.1
ERBB2	21	2.1
FAM157B	21	2.1
FLG2	21	2.1
FRMPD4	21	2.1
GPR112	21	2.1
HECW1	21	2.1
ITPR2	21	2.1
KIF4A	21	2.1
LCT	21	2.1
MAP2	21	2.1
MYO18B	21	2.1
NBPF1	21	2.1
ODZ4	21	2.1
OTOGL	21	2.1
PAPPA2	21	2.1
PDE4DIP	21	2.1
PDZD2	21	2.1
PTPRB	21	2.1
PTPRD	21	2.1
TCHH	21	2.1
ZNF208	21	2.1
AKAP13	20	2
ALMS1	20	2
APC	20	2
CACNA1A	20	2
CENPE	20	2
CNTRL	20	2
CTCF	20	2
DMXL1	20	2
DNHD1	20	2
DSPP	20	2
F5	20	2
HDAC6	20	2
KIAA0430	20	2
KIAA0947	20	2
MGA	20	2
MYCBP2	20	2
MYH1	20	2
MYH7	20	2
PCNT	20	2
PEG3	20	2
PLXNA4	20	2
SCN10A	20	2
SDK1	20	2
TLN1	20	2
TNRC6B	20	2
TP53BP1	20	2
USP9X	20	2
ABCB1	19	1.9
AKD1	19	1.9
ANK1	19	1.9
ASH1L	19	1.9
BCORL1	19	1.9
C5orf42	19	1.9
CHD5	19	1.9
CIT	19	1.9
CNTNAP2	19	1.9
COL14A1	19	1.9
COL7A1	19	1.9
CROCC	19	1.9
DOCK7	19	1.9
ERBB3	19	1.9
FAM75D1	19	1.9
FREM2	19	1.9
HSPG2	19	1.9
ITPR1	19	1.9
KIF26B	19	1.9
LAMA2	19	1.9
MADD	19	1.9
MUC2	19	1.9
MYO5B	19	1.9
MYT1L	19	1.9
NALCN	19	1.9
NAV3	19	1.9
NIPBL	19	1.9
NRXN2	19	1.9
NWD1	19	1.9
PCDH10	19	1.9
PDE3A	19	1.9
PIWIL1	19	1.9
POM121	19	1.9
RGPD3	19	1.9
SCN7A	19	1.9
SDK2	19	1.9
SETD2	19	1.9
SI	19	1.9
STARD9	19	1.9
THSD7B	19	1.9
TMEM132D	19	1.9
TPR	19	1.9
TRIO	19	1.9
UNC13C	19	1.9
VPS13C	19	1.9
WNK1	19	1.9
ABCA12	18	1.8
ASXL2	18	1.8
CACNA1B	18	1.8
CD163L1	18	1.8
CHD7	18	1.8
CHD8	18	1.8
COL5A1	18	1.8
CSPP1	18	1.8
EPG5	18	1.8
FAM208B	18	1.8
FAM47C	18	1.8
GOLGB1	18	1.8
GRID1	18	1.8
GRIN2A	18	1.8
HS6ST1	18	1.8
ITPR3	18	1.8
KAT6B	18	1.8
KIAA0913	18	1.8
KIAA2022	18	1.8
LAMA3	18	1.8
MYH8	18	1.8
MYO3A	18	1.8
NBPF10	18	1.8
NHS	18	1.8
OTOF	18	1.8
PCDH11X	18	1.8
PCDH15	18	1.8
PKD1L2	18	1.8
PLCE1	18	1.8
PLEC	18	1.8
PRRC2C	18	1.8
SPTB	18	1.8
SRRM2	18	1.8
SSPO	18	1.8
THSD7A	18	1.8
TNRC18	18	1.8
UNC5D	18	1.8
UNC79	18	1.8
VPS13A	18	1.8
WDFY4	18	1.8
WDR52	18	1.8
ZFP64	18	1.8
ZNF292	18	1.8
ZNF462	18	1.8
ZNF536	18	1.8
ABCA4	17	1.7
ACACA	17	1.7
ADAMTSL3	17	1.7
ARID1B	17	1.7
BPTF	17	1.7
BRCA1	17	1.7
BRCA2	17	1.7
BRWD3	17	1.7
C1orf173	17	1.7
C2orf16	17	1.7
CADPS	17	1.7
CASZ1	17	1.7
CECR2	17	1.7
CELSR3	17	1.7
CHD3	17	1.7
CHD9	17	1.7
CNTNAP5	17	1.7
CPAMD8	17	1.7
CREBBP	17	1.7
EP400	17	1.7
ERCC6	17	1.7
FLNB	17	1.7
FREM3	17	1.7
GRIA3	17	1.7
GRIN2B	17	1.7
HCFC1	17	1.7
ITGAX	17	1.7
KCNN3	17	1.7
LPA	17	1.7
MLLT4	17	1.7
MUC6	17	1.7
MYH10	17	1.7
NAV1	17	1.7
NLRC5	17	1.7
ODZ2	17	1.7
PAPPA	17	1.7
PARP4	17	1.7
PCSK5	17	1.7
PHKA2	17	1.7
PIK3R1	17	1.7
PLCH1	17	1.7
RGAG1	17	1.7
RLF	17	1.7
RTL1	17	1.7
SAGE1	17	1.7
SCN11A	17	1.7
SCN5A	17	1.7
SETDB1	17	1.7
SF3B1	17	1.7
SHROOM2	17	1.7
SUPT6H	17	1.7
SZT2	17	1.7
TANC2	17	1.7
TEP1	17	1.7
TRPM6	17	1.7
VWF	17	1.7
WNK3	17	1.7
YLPM1	17	1.7
ZDBF2	17	1.7
ZMYM3	17	1.7
ABCA8	16	1.6
ABCC8	16	1.6
ABR	16	1.6
ACACB	16	1.6
ADCY9	16	1.6
AKAP6	16	1.6
ATN1	16	1.6
ATP10A	16	1.6
ATP1A4	16	1.6
ATP2A1	16	1.6
ATXN2	16	1.6
BDP1	16	1.6
BOD1L1	16	1.6
CACNA1G	16	1.6
CCDC168	16	1.6
CDC42BPA	16	1.6
CELSR1	16	1.6
CEP250	16	1.6
CFH	16	1.6
CNOT1	16	1.6
COL22A1	16	1.6
COL27A1	16	1.6
COL4A5	16	1.6
COL6A6	16	1.6
CTNNA2	16	1.6
DCC	16	1.6
DCHS1	16	1.6
DEPDC5	16	1.6
DIP2A	16	1.6
DNAJC13	16	1.6
DNM1P46	16	1.6
DOCK10	16	1.6
DSP	16	1.6
ERBB4	16	1.6
FAM123B	16	1.6
FAM75D5	16	1.6
FASN	16	1.6
FBXW7	16	1.6
FNDC1	16	1.6
FRMPD2	16	1.6
FSIP2	16	1.6
GLI2	16	1.6
GREB1L	16	1.6
GRIK2	16	1.6
GTF3C1	16	1.6
HECW2	16	1.6
INTS1	16	1.6
KALRN	16	1.6
KDM6A	16	1.6
KIF16B	16	1.6
KIF1B	16	1.6
KIF21B	16	1.6
LOXHD1	16	1.6
LRP4	16	1.6
LRRK2	16	1.6
MALAT1	16	1.6
MED23	16	1.6
MYH13	16	1.6
MYH7B	16	1.6
MYO10	16	1.6
MYO16	16	1.6
MYO7B	16	1.6
NACAD	16	1.6
NBEA	16	1.6
NCOA6	16	1.6
NES	16	1.6
NLGN3	16	1.6
NRCAM	16	1.6
NRXN1	16	1.6
PLXNA1	16	1.6
POTEF	16	1.6
PXDNL	16	1.6
RBMXL3	16	1.6
RPTOR	16	1.6
SCN1A	16	1.6
SCN3A	16	1.6
SCN8A	16	1.6
SETX	16	1.6
SHANK2	16	1.6
SNRNP200	16	1.6
STAB1	16	1.6
SVIL	16	1.6
TACC2	16	1.6
TAF1	16	1.6
TECTA	16	1.6
TRRAP	16	1.6
VWA3A	16	1.6
WDR66	16	1.6
XIST	16	1.6
ABCC9	15	1.5
ACE	15	1.5
AGBL1	15	1.5
AMBRA1	15	1.5
ANKRD11	15	1.5
ANO4	15	1.5
ARHGAP35	15	1.5
ATP11A	15	1.5
BCOR	15	1.5
C2CD3	15	1.5
C2orf71	15	1.5
CAD	15	1.5
CBLB	15	1.5
CCDC108	15	1.5
CCNB3	15	1.5
CDK12	15	1.5
CDK5RAP2	15	1.5
CELSR2	15	1.5
CEP152	15	1.5
CNTN1	15	1.5
COL19A1	15	1.5
COL4A6	15	1.5
CR1	15	1.5
DBC1	15	1.5
DLG1	15	1.5
DOCK3	15	1.5
DOCK4	15	1.5
DSCAML1	15	1.5
EHMT1	15	1.5
EML5	15	1.5
EP300	15	1.5
EPPK1	15	1.5
FAM186A	15	1.5
FAM5C	15	1.5
FCRL5	15	1.5
GCN1L1	15	1.5
GPR125	15	1.5
GRIN3A	15	1.5
HEG1	15	1.5
HLA-DRB1	15	1.5
HTT	15	1.5
IGSF1	15	1.5
KIF20B	15	1.5
LAMB4	15	1.5
LINGO2	15	1.5
LRRK1	15	1.5
LTBP2	15	1.5
MCM3AP	15	1.5
MKI67	15	1.5
MYH15	15	1.5
MYLK	15	1.5
MYO7A	15	1.5
MYO9A	15	1.5
MYOF	15	1.5
MYOM2	15	1.5
NBEAL1	15	1.5
NEDD9	15	1.5
NID1	15	1.5
NLRP7	15	1.5
NRK	15	1.5
NRXN3	15	1.5
NSD1	15	1.5
ODZ3	15	1.5
PCDHB7	15	1.5
PIK3C2B	15	1.5
PKD1	15	1.5
PLXNA3	15	1.5
POLA1	15	1.5
POTEE	15	1.5
PRPF8	15	1.5
PRRC2B	15	1.5
RALGAPA2	15	1.5
RAPGEF6	15	1.5
RBMX	15	1.5
RGPD4	15	1.5
RIF1	15	1.5
RIMBP2	15	1.5
ROBO1	15	1.5
RP1L1	15	1.5
SCN4A	15	1.5
SCN9A	15	1.5
SDHAP1	15	1.5
SIGLEC1	15	1.5
SIPA1L1	15	1.5
SLC12A5	15	1.5
SPEG	15	1.5
SPTBN2	15	1.5
TCF20	15	1.5
TLN2	15	1.5
TRPC5	15	1.5
TRPM2	15	1.5
TSHZ3	15	1.5
UBA1	15	1.5
UBC	15	1.5
UBE4B	15	1.5
UBR2	15	1.5
UGGT2	15	1.5
UNC13A	15	1.5
UNC80	15	1.5
WDR44	15	1.5
WSCD2	15	1.5
ZFPM2	15	1.5
ZZEF1	15	1.5
ABCA10	14	1.4
ABCA6	14	1.4
ABCB11	14	1.4
ABCC12	14	1.4
ACTN2	14	1.4
ADAMTS20	14	1.4
AFF3	14	1.4
AIM1	14	1.4
AMPD1	14	1.4
ANKHD1	14	1.4
ANKRD30B	14	1.4
ARFGEF1	14	1.4
ARHGAP29	14	1.4
ASXL1	14	1.4
ATP2B1	14	1.4
ATP2B3	14	1.4
ATP7A	14	1.4
BACH2	14	1.4
BCR	14	1.4
BSN	14	1.4
C9orf43	14	1.4
CARD11	14	1.4
CASP8AP2	14	1.4
CCDC144A	14	1.4
CDC42BPB	14	1.4
CDH8	14	1.4
CNTN6	14	1.4
CNTNAP3B	14	1.4
COL1A2	14	1.4
CPSF1	14	1.4
CRIPAK	14	1.4
CRNKL1	14	1.4
CTTNBP2	14	1.4
CXorf22	14	1.4
DDX11	14	1.4
DENND4B	14	1.4
DIDO1	14	1.4
DIP2C	14	1.4
DLC1	14	1.4
DOCK8	14	1.4
DOCK9	14	1.4
DSE	14	1.4
EPHB1	14	1.4
ESPL1	14	1.4
FAM171A1	14	1.4
FAM47B	14	1.4
FER1L6	14	1.4
FHOD3	14	1.4
FRYL	14	1.4
GCC2	14	1.4
GNAS	14	1.4
GRM3	14	1.4
HEATR5A	14	1.4
HIVEP1	14	1.4
IQGAP3	14	1.4
IQSEC2	14	1.4
IRS4	14	1.4
ITGA10	14	1.4
KCNH7	14	1.4
KCNT2	14	1.4
KDM5C	14	1.4
KIAA0195	14	1.4
KIAA0232	14	1.4
KIAA1731	14	1.4
KIAA2018	14	1.4
KIF13A	14	1.4
LAMA5	14	1.4
LRRC41	14	1.4
LRRIQ1	14	1.4
MAGI1	14	1.4
MAST1	14	1.4
MECOM	14	1.4
MED13	14	1.4
MIA3	14	1.4
MLL4	14	1.4
MLL5	14	1.4
MPDZ	14	1.4
MUC19	14	1.4
MYBPC2	14	1.4
MYH14	14	1.4
MYH2	14	1.4
NCKAP5	14	1.4
NOS1	14	1.4
NOTCH3	14	1.4
NUP160	14	1.4
NUP214	14	1.4
NYNRIN	14	1.4
PCDHB12	14	1.4
PCDHGA1	14	1.4
PCDHGA2	14	1.4
PER3	14	1.4
PIEZO2	14	1.4
PIKFYVE	14	1.4
PLCB4	14	1.4
PLXNA2	14	1.4
POLE	14	1.4
POLQ	14	1.4
POLR1A	14	1.4
PRIC285	14	1.4
PTCH1	14	1.4
PXDN	14	1.4
RBBP6	14	1.4
REV3L	14	1.4
ROS1	14	1.4
SHANK1	14	1.4
SHROOM4	14	1.4
SLC4A11	14	1.4
TARBP1	14	1.4
TBC1D4	14	1.4
TET1	14	1.4
TGS1	14	1.4
TLR4	14	1.4
TNC	14	1.4
TNIK	14	1.4
TNRC6A	14	1.4
TNRC6C	14	1.4
TRANK1	14	1.4
TRPM3	14	1.4
TTC40	14	1.4
TULP4	14	1.4
UTP20	14	1.4
VWA3B	14	1.4
WDR17	14	1.4
WDR87	14	1.4
ZNF407	14	1.4
ZNF592	14	1.4
ZNF831	14	1.4
ZP4	14	1.4
ABCA9	13	1.3
ABCC4	13	1.3
ADAMTS7	13	1.3
AKAP4	13	1.3
ANKRD17	13	1.3
ANKRD27	13	1.3
ANKRD36C	13	1.3
ARAP3	13	1.3
ARHGAP31	13	1.3
ARID2	13	1.3
ARID4B	13	1.3
ATP8B2	13	1.3
ATR	13	1.3
C20orf26	13	1.3
CACNA1S	13	1.3
CASP8	13	1.3
CCDC88A	13	1.3
CCDC88C	13	1.3
CDH26	13	1.3
CDH9	13	1.3
CEP170	13	1.3
CKAP5	13	1.3
CLIP1	13	1.3
CNOT3	13	1.3
CNTLN	13	1.3
CPED1	13	1.3
CPS1	13	1.3
CUL7	13	1.3
CYP2A13	13	1.3
DDR2	13	1.3
DENND5B	13	1.3
DUOX1	13	1.3
EEA1	13	1.3
EML6	13	1.3
ENSG00000226232	13	1.3
EXPH5	13	1.3
FANCD2	13	1.3
FGD5	13	1.3
FGFR2	13	1.3
FLJ43860	13	1.3
FN1	13	1.3
FRMD4A	13	1.3
GOLGA3	13	1.3
GRIA1	13	1.3
HEPH	13	1.3
HIPK2	13	1.3
HIST1H3B	13	1.3
HIVEP2	13	1.3
HTATSF1	13	1.3
IGF2R	13	1.3
IKBKAP	13	1.3
ITSN2	13	1.3
KDM2A	13	1.3
KIAA0100	13	1.3
KIAA0825	13	1.3
KIAA1239	13	1.3
KIAA1755	13	1.3
KIAA2026	13	1.3
KIFC1	13	1.3
L1CAM	13	1.3
LAMB1	13	1.3
LAMB2	13	1.3
LMTK2	13	1.3
LRRC16A	13	1.3
MAMLD1	13	1.3
MAP3K5	13	1.3
MASP1	13	1.3
MED12L	13	1.3
MED13L	13	1.3
MTUS2	13	1.3
MYH4	13	1.3
MYO18A	13	1.3
NBAS	13	1.3
NFASC	13	1.3
NFATC4	13	1.3
NIN	13	1.3
NINL	13	1.3
NLRC4	13	1.3
NOTCH4	13	1.3
NPHP4	13	1.3
NXF1	13	1.3
ODF2	13	1.3
PASK	13	1.3
PCDHGA3	13	1.3
PIEZO1	13	1.3
PLEKHG2	13	1.3
PLEKHH1	13	1.3
PLEKHH2	13	1.3
PPEF1	13	1.3
PPFIA2	13	1.3
PPP1R9A	13	1.3
PTPN13	13	1.3
PTPRQ	13	1.3
PTPRT	13	1.3
PTPRZ1	13	1.3
RAB3GAP2	13	1.3
RASGRF1	13	1.3
RIMS2	13	1.3
RIPK1	13	1.3
ROBO2	13	1.3
SALL1	13	1.3
2016-09-10	13	1.3
SH3PXD2A	13	1.3
SLIT2	13	1.3
SMARCA2	13	1.3
SMC1A	13	1.3
SPAG17	13	1.3
STAG1	13	1.3
STAG2	13	1.3
STK31	13	1.3
SUPT5H	13	1.3
TCF4	13	1.3
TEK	13	1.3
THBS1	13	1.3
TIAM2	13	1.3
TMEM131	13	1.3
TMEM132B	13	1.3
TNKS1BP1	13	1.3
TNR	13	1.3
TNS3	13	1.3
TOPBP1	13	1.3
TRIP11	13	1.3
USPL1	13	1.3
VCPIP1	13	1.3
WDR72	13	1.3
WWC3	13	1.3
WWP2	13	1.3
XIRP1	13	1.3
XPO1	13	1.3
ZFP106	13	1.3
ZMYM4	13	1.3
ZNF469	13	1.3
ZNF687	13	1.3
ZNFX1	13	1.3
AAK1	12	1.2
ABCA3	12	1.2
ABCB4	12	1.2
ABCC1	12	1.2
ADAM21P1	12	1.2
ADAMTS16	12	1.2
ADCY5	12	1.2
ADCY7	12	1.2
ADGB	12	1.2
ALS2CR11	12	1.2
ANKRD20A4	12	1.2
AP1B1	12	1.2
ARHGAP5	12	1.2
ARHGEF11	12	1.2
ARHGEF15	12	1.2
ATAD2	12	1.2
BAI3	12	1.2
BMPR2	12	1.2
C10orf12	12	1.2
C1orf101	12	1.2
CAMSAP1	12	1.2
CAMTA2	12	1.2
CASR	12	1.2
CCDC147	12	1.2
CDH24	12	1.2
CENPF	12	1.2
CEP192	12	1.2
CFTR	12	1.2
CHD2	12	1.2
CNKSR2	12	1.2
CNTN4	12	1.2
CNTNAP1	12	1.2
COL16A1	12	1.2
COL4A4	12	1.2
COL5A3	12	1.2
COPA	12	1.2
CRAT	12	1.2
CRYBG3	12	1.2
CSPG4	12	1.2
CYFIP2	12	1.2
DNA2	12	1.2
DNMBP	12	1.2
DNMT1	12	1.2
DOCK2	12	1.2
DOCK5	12	1.2
DOPEY1	12	1.2
EFCAB5	12	1.2
ELTD1	12	1.2
ENAM	12	1.2
EPB41L3	12	1.2
ESPNP	12	1.2
FAM21A	12	1.2
FAM86B1	12	1.2
FAM86B2	12	1.2
FBN2	12	1.2
FRY	12	1.2
GANAB	12	1.2
GFPT2	12	1.2
GGT3P	12	1.2
GIMAP8	12	1.2
GLI3	12	1.2
GPR116	12	1.2
GPR179	12	1.2
GPRIN2	12	1.2
GREB1	12	1.2
GRID2	12	1.2
GRIK1	12	1.2
GUCY2F	12	1.2
HDLBP	12	1.2
HEATR1	12	1.2
HEATR8	12	1.2
HECTD1	12	1.2
HELZ	12	1.2
IFT140	12	1.2
IGFN1	12	1.2
INADL	12	1.2
INSR	12	1.2
IREB2	12	1.2
ITGA11	12	1.2
ITGB2	12	1.2
KDM4C	12	1.2
KDM5B	12	1.2
KIAA0368	12	1.2
KIAA0922	12	1.2
KIAA1549L	12	1.2
KIDINS220	12	1.2
KIF1A	12	1.2
LARP1	12	1.2
LRRC16B	12	1.2
LRRC7	12	1.2
LTBP1	12	1.2
MAGEA12	12	1.2
MAGI3	12	1.2
MAML3	12	1.2
MAP3K4	12	1.2
MAP4K4	12	1.2
MEFV	12	1.2
MICAL3	12	1.2
MORC1	12	1.2
MTM1	12	1.2
MTPAP	12	1.2
MYB	12	1.2
MYH6	12	1.2
MYO5A	12	1.2
MYOM3	12	1.2
NAV2	12	1.2
NBEAL2	12	1.2
NELL1	12	1.2
NHSL2	12	1.2
NKTR	12	1.2
NLRP2	12	1.2
NUP98	12	1.2
OBSL1	12	1.2
PCDHA1	12	1.2
PCDHA2	12	1.2
PCDHA8	12	1.2
PCDHA9	12	1.2
PCDHB18	12	1.2
PCDHB6	12	1.2
PCDHGB1	12	1.2
PCDHGB4	12	1.2
PCDHGB6	12	1.2
PDE4B	12	1.2
PHACTR1	12	1.2
PHF8	12	1.2
PLA2R1	12	1.2
PLCL2	12	1.2
PLEKHG1	12	1.2
PLXNB2	12	1.2
PLXNB3	12	1.2
PPL	12	1.2
PPP1R3A	12	1.2
PPRC1	12	1.2
PRKCB	12	1.2
PTPRU	12	1.2
PZP	12	1.2
QRICH2	12	1.2
RALGAPB	12	1.2
RANBP2	12	1.2
RB1CC1	12	1.2
RGS22	12	1.2
RGS7	12	1.2
RNF123	12	1.2
RPLP0P2	12	1.2
RREB1	12	1.2
SAMD9	12	1.2
SEMA5A	12	1.2
SETD1B	12	1.2
SHPRH	12	1.2
SIDT2	12	1.2
SIN3A	12	1.2
SIPA1L2	12	1.2
SMCHD1	12	1.2
SNCAIP	12	1.2
SPTAN1	12	1.2
SRGAP2	12	1.2
STAB2	12	1.2
TANC1	12	1.2
TET3	12	1.2
THADA	12	1.2
THEM5	12	1.2
TLR8	12	1.2
TRAPPC9	12	1.2
TRIOBP	12	1.2
TSC22D1	12	1.2
TTC3	12	1.2
UBR3	12	1.2
WDR13	12	1.2
WDR67	12	1.2
WDR7	12	1.2
ZC3H12B	12	1.2
ZCCHC6	12	1.2
ZNF540	12	1.2
ZNF587	12	1.2
ZNF804B	12	1.2
A2ML1	11	1.1
ABCA1	11	1.1
ABCC5	11	1.1
ACIN1	11	1.1
ADAM21	11	1.1
ADAM29	11	1.1
ADAMTS12	11	1.1
ADAMTS13	11	1.1
ADAMTS17	11	1.1
ADAMTS19	11	1.1
ADAMTS9	11	1.1
ADCY10	11	1.1
ADCY2	11	1.1
ADD2	11	1.1
ADNP	11	1.1
ADNP2	11	1.1
AFF1	11	1.1
AKR1CL1	11	1.1
ALDH1L1	11	1.1
ALDH1L2	11	1.1
ALK	11	1.1
ALS2	11	1.1
ANGPT4	11	1.1
ANKAR	11	1.1
ANKRD26	11	1.1
ANKRD28	11	1.1
ANKRD30A	11	1.1
AP3B1	11	1.1
ARHGEF1	11	1.1
ARPP21	11	1.1
ATAD2B	11	1.1
ATAD5	11	1.1
ATG2A	11	1.1
ATP11C	11	1.1
ATP13A4	11	1.1
AUTS2	11	1.1
BAZ1A	11	1.1
BNC1	11	1.1
BPIFB4	11	1.1
BRPF3	11	1.1
C1orf222	11	1.1
C3	11	1.1
C4orf21	11	1.1
C9orf84	11	1.1
CABIN1	11	1.1
CACNA1H	11	1.1
CACNA2D3	11	1.1
CADM2	11	1.1
CALD1	11	1.1
CAMSAP2	11	1.1
CATSPER2	11	1.1
CCAR1	11	1.1
CDH12	11	1.1
CDHR1	11	1.1
CDKN1B	11	1.1
CEP290	11	1.1
CEP95	11	1.1
CHI3L1	11	1.1
COBLL1	11	1.1
COL18A1	11	1.1
COL4A1	11	1.1
COL4A2	11	1.1
COL9A1	11	1.1
CP	11	1.1
DDB1	11	1.1
DDX3X	11	1.1
DENND1B	11	1.1
DGKD	11	1.1
DISP1	11	1.1
DMBT1	11	1.1
DPP10	11	1.1
DUOX2	11	1.1
DUSP27	11	1.1
EFCAB6	11	1.1
EPHA4	11	1.1
ERCC6L	11	1.1
EVPL	11	1.1
FAM135B	11	1.1
FAM208A	11	1.1
FAM47A	11	1.1
FAM65C	11	1.1
FANCI	11	1.1
FBXO18	11	1.1
FCRL3	11	1.1
FMO1	11	1.1
FOCAD	11	1.1
FOLH1	11	1.1
FRG1	11	1.1
FSHR	11	1.1
GAB3	11	1.1
GLYR1	11	1.1
GOLGA4	11	1.1
GOLGA6L6	11	1.1
GPRASP1	11	1.1
GPRASP2	11	1.1
GPS2	11	1.1
GUCY2C	11	1.1
HDX	11	1.1
HERC2P4	11	1.1
IFT122	11	1.1
ILF3	11	1.1
INPPL1	11	1.1
ITIH6	11	1.1
ITSN1	11	1.1
JAK1	11	1.1
JMJD1C	11	1.1
KCNA5	11	1.1
KCNB2	11	1.1
KCND2	11	1.1
KCNJ12	11	1.1
KCNQ3	11	1.1
KCNQ5	11	1.1
KCNU1	11	1.1
KIAA1211	11	1.1
KIAA1429	11	1.1
KIF13B	11	1.1
KIF14	11	1.1
KIF2B	11	1.1
KIF5C	11	1.1
KNTC1	11	1.1
LETM1	11	1.1
LGR5	11	1.1
LHCGR	11	1.1
LPHN2	11	1.1
LRPPRC	11	1.1
LRRTM1	11	1.1
LTBP4	11	1.1
MAGED1	11	1.1
MAGEE1	11	1.1
MAGI2	11	1.1
MAML2	11	1.1
MAP1B	11	1.1
MAP3K13	11	1.1
MAST4	11	1.1
MCF2L	11	1.1
MDGA2	11	1.1
MFI2	11	1.1
MYO15A	11	1.1
MYO5C	11	1.1
MYO9B	11	1.1
NFAT5	11	1.1
NFE2L3	11	1.1
NID2	11	1.1
NLGN4X	11	1.1
NOL6	11	1.1
NPC1	11	1.1
NPR2	11	1.1
NUMA1	11	1.1
NUP153	11	1.1
NUP155	11	1.1
NUP188	11	1.1
NUP210L	11	1.1
OCRL	11	1.1
OR2T2	11	1.1
OTOG	11	1.1
OTUD4	11	1.1
OTUD7B	11	1.1
PARP1	11	1.1
PCDHA10	11	1.1
PCDHA11	11	1.1
PCDHB11	11	1.1
PCDHB16	11	1.1
PCDHB8	11	1.1
PCDHGA11	11	1.1
PCDHGA4	11	1.1
PCNX	11	1.1
PCNXL3	11	1.1
PDCD11	11	1.1
PDS5B	11	1.1
PEX1	11	1.1
PHF12	11	1.1
PHF3	11	1.1
PHLDB1	11	1.1
PHLDB2	11	1.1
PHRF1	11	1.1
PJA1	11	1.1
PKDREJ	11	1.1
PLCB1	11	1.1
PLCG1	11	1.1
PLEKHA5	11	1.1
PLOD3	11	1.1
PRAMEF4	11	1.1
PREX1	11	1.1
PRICKLE3	11	1.1
PRPF4B	11	1.1
PRX	11	1.1
PSD2	11	1.1
PTCHD4	11	1.1
PTPN22	11	1.1
PTPRF	11	1.1
PTPRM	11	1.1
RERE	11	1.1
RET	11	1.1
RFC1	11	1.1
RICTOR	11	1.1
RPTN	11	1.1
SBF1	11	1.1
SBF2	11	1.1
SBNO1	11	1.1
SDHAP2	11	1.1
SEC24A	11	1.1
SEC24B	11	1.1
SGSM1	11	1.1
SH3KBP1	11	1.1
SIGLEC7	11	1.1
SIK3	11	1.1
SIPA1L3	11	1.1
SLC4A2	11	1.1
SLC4A3	11	1.1
SLITRK2	11	1.1
SMARCA4	11	1.1
SMTN	11	1.1
SOGA1	11	1.1
SORBS1	11	1.1
SORBS2	11	1.1
SORCS1	11	1.1
SPATA1	11	1.1
SPEF2	11	1.1
SPTBN1	11	1.1
SPTBN4	11	1.1
SRGAP1	11	1.1
SSC5D	11	1.1
ST18	11	1.1
STAT6	11	1.1
STXBP5	11	1.1
SYMPK	11	1.1
SYNJ2	11	1.1
TARS2	11	1.1
TAS2R43	11	1.1
TBC1D3P5	11	1.1
TBC1D8B	11	1.1
TCF12	11	1.1
TDRD6	11	1.1
TET2	11	1.1
TFE3	11	1.1
TMEM247	11	1.1
TNN	11	1.1
TNS1	11	1.1
TPTE	11	1.1
TRAPPC8	11	1.1
TRO	11	1.1
TRPC6	11	1.1
TRPM5	11	1.1
TRPV2	11	1.1
TSHZ2	11	1.1
TTLL5	11	1.1
TUBBP5	11	1.1
UBN2	11	1.1
UHRF1BP1L	11	1.1
UMODL1	11	1.1
URB2	11	1.1
USP15	11	1.1
USP54	11	1.1
VWA8	11	1.1
WDR33	11	1.1
WHAMMP2	11	1.1
WRN	11	1.1
XPO4	11	1.1
YEATS2	11	1.1
ZC3HAV1	11	1.1
ZFC3H1	11	1.1
ZNF318	11	1.1
ZNF41	11	1.1
ZNF425	11	1.1
ZNF646	11	1.1
ZNF658	11	1.1
ZNF99	11	1.1
AARS	10	1
ABCA7	10	1
ABCC6	10	1
ACAN	10	1
ACTL6B	10	1
ACTN3	10	1
ACTN4	10	1
ACVR2A	10	1
ADAMTS14	10	1
ADAMTS3	10	1
ADCY8	10	1
AEBP1	10	1
AGAP1	10	1
AGAP7	10	1
AGTPBP1	10	1
AMOTL1	10	1
AMPH	10	1
ANAPC1	10	1
ANKRD36	10	1
AP1G2	10	1
APBA2	10	1
AR	10	1
ARAP2	10	1
ARFGEF2	10	1
ARHGAP21	10	1
ARHGEF10L	10	1
ARHGEF12	10	1
ARHGEF2	10	1
ARHGEF5	10	1
ARHGEF7	10	1
ASCC2	10	1
ATG2B	10	1
ATG9B	10	1
ATHL1	10	1
ATP1A1	10	1
ATP2B2	10	1
ATP2B4	10	1
ATP6V1B1	10	1
ATP7B	10	1
ATP9A	10	1
ATXN2L	10	1
BAI1	10	1
BAX	10	1
BAZ2A	10	1
BBS9	10	1
BCL9	10	1
BLM	10	1
C15orf39	10	1
C1QTNF5	10	1
C3orf20	10	1
C6	10	1
CACHD1	10	1
CACNA2D2	10	1
CAPN2	10	1
CASC5	10	1
CASK	10	1
CCDC135	10	1
CCDC136	10	1
CCDC155	10	1
CCPG1	10	1
CD97	10	1
CDHR2	10	1
CDK18	10	1
CHD1L	10	1
CILP	10	1
CLASP1	10	1
CLCNKA	10	1
CLIP2	10	1
CLSTN2	10	1
CNGB1	10	1
CNTNAP3	10	1
COG1	10	1
COL11A1	10	1
COL17A1	10	1
COL20A1	10	1
COL24A1	10	1
COL5A2	10	1
COL8A1	10	1
CPXM1	10	1
CRAMP1L	10	1
CRMP1	10	1
CUL9	10	1
CYFIP1	10	1
DAAM1	10	1
DAPK1	10	1
DCAF6	10	1
DCLK1	10	1
DENND1A	10	1
DENND2C	10	1
DGKI	10	1
DHX30	10	1
DIAPH2	10	1
DIP2B	10	1
DOT1L	10	1
ECE2	10	1
EEF1A1	10	1
EIF4G3	10	1
ELMO1	10	1
EMR2	10	1
ENPP2	10	1
EPHA5	10	1
EPHB2	10	1
EPRS	10	1
ERBB2IP	10	1
FADS2	10	1
FAM13B	10	1
FAM13C	10	1
FAM160A2	10	1
FAM171B	10	1
FAM179B	10	1
FAM75A6	10	1
FARP2	10	1
FGFR1	10	1
FHAD1	10	1
FKBP15	10	1
FLII	10	1
FRMPD1	10	1
FYCO1	10	1
GARNL3	10	1
GBP4	10	1
GLDC	10	1
GPC5	10	1
GPR64	10	1
GPSM2	10	1
GRIA4	10	1
GYG2	10	1
HCFC2	10	1
HIP1	10	1
HIVEP3	10	1
HLA-J	10	1
HMHA1	10	1
HNRNPUL1	10	1
HPS3	10	1
HRC	10	1
HSPD1	10	1
IARS	10	1
IARS2	10	1
IDS	10	1
IFI16	10	1
IKBKE	10	1
IL1RAPL1	10	1
INPP5B	10	1
INSRR	10	1
INTS6	10	1
IQGAP2	10	1
ITGAV	10	1
ITPKB	10	1
JAG1	10	1
JAK3	10	1
KANK2	10	1
KANSL3	10	1
KAT6A	10	1
KCNA1	10	1
KCNA4	10	1
KCNH1	10	1
KCNH6	10	1
KCNMA1	10	1
KCNQ2	10	1
KCTD3	10	1
KDM4A	10	1
KDM5A	10	1
KIAA0319L	10	1
KIAA1009	10	1
KIAA1033	10	1
KIAA1217	10	1
KIAA1244	10	1
KIAA1432	10	1
KIAA1462	10	1
KIF24	10	1
KIR2DL4	10	1
KIRREL	10	1
KLHL1	10	1
LAMC1	10	1
LIFR	10	1
LILRB3	10	1
LNX1	10	1
LOXL3	10	1
LRCH1	10	1
LRIG2	10	1
LRRC37A3	10	1
LRRC8C	10	1
LRRD1	10	1
MAGEC3	10	1
MAN2A1	10	1
MAP4K1	10	1
MARS	10	1
MAS1L	10	1
MBTPS2	10	1
MDC1	10	1
MDGA1	10	1
MED14	10	1
MID1	10	1
MIS18BP1	10	1
MLLT10	10	1
MMRN1	10	1
MOV10	10	1
MOV10L1	10	1
MRC2	10	1
MSH3	10	1
MSH6	10	1
MTHFD1	10	1
MUSK	10	1
MYADML	10	1
MYO6	10	1
MYT1	10	1
N4BP2	10	1
NBPF12	10	1
NCF2	10	1
NCOR2	10	1
NEK9	10	1
NLRP13	10	1
NLRP3	10	1
NLRP9	10	1
NOS2	10	1
NOTCH1	10	1
NPAS4	10	1
OR6C76	10	1
OR7D2	10	1
OTUD7A	10	1
PARP8	10	1
PC	10	1
PCDH18	10	1
PCDH9	10	1
PCDHA4	10	1
PCDHB1	10	1
PCDHB10	10	1
PCDHB2	10	1
PCF11	10	1
PDE10A	10	1
PEAK1	10	1
PFKM	10	1
PHF20L1	10	1
PHIP	10	1
PIPSL	10	1
PITPNM1	10	1
PLD1	10	1
PLD5	10	1
PLG	10	1
PLK2	10	1
PMFBP1	10	1
POLR2B	10	1
POTEM	10	1
PPFIA1	10	1
PRDM1	10	1
PRDM2	10	1
PRKG2	10	1
PROSER1	10	1
PRPF6	10	1
PSMD1	10	1
PTCHD1	10	1
PTPN23	10	1
PTPRC	10	1
RAD54B	10	1
RARB	10	1
RFX4	10	1
ROR1	10	1
ROR2	10	1
RRBP1	10	1
RTTN	10	1
RUNX1T1	10	1
SALL4	10	1
SATB1	10	1
SCAF4	10	1
SEC16B	10	1
SELP	10	1
SEMA6A	10	1
SETBP1	10	1
SFMBT2	10	1
SGIP1	10	1
SKOR1	10	1
SLC13A3	10	1
SLC26A9	10	1
SLC4A4	10	1
SLC4A5	10	1
SLC5A5	10	1
SLC5A9	10	1
SLC8A1	10	1
SLC9A2	10	1
SLCO1C1	10	1
SLITRK3	10	1
SMARCA1	10	1
SMARCC1	10	1
SMARCC2	10	1
SMC4	10	1
SMG5	10	1
SMG8	10	1
SORL1	10	1
SP100	10	1
SPATA13	10	1
SPG11	10	1
SPG20	10	1
SRRT	10	1
SSH1	10	1
ST6GALNAC1	10	1
STAT4	10	1
SYBU	10	1
SYCP2	10	1
SYNPO2	10	1
TBC1D25	10	1
TBCD	10	1
TBL1XR1	10	1
TBX22	10	1
TGM1	10	1
THOC2	10	1
TJP1	10	1
TLR7	10	1
TMC2	10	1
TRAK2	10	1
TRIM46	10	1
TRIP12	10	1
TRPC7	10	1
TRPM8	10	1
TSC2	10	1
TSHZ1	10	1
TTC28	10	1
TTC39A	10	1
TUBGCP6	10	1
TXNDC11	10	1
TYRP1	10	1
UBAP2	10	1
UBE3B	10	1
UGT1A4	10	1
ULK4	10	1
UPF2	10	1
USH1C	10	1
USP24	10	1
USP32	10	1
USP36	10	1
VANGL2	10	1
VCL	10	1
VPRBP	10	1
VWDE	10	1
WASH6P	10	1
WDR6	10	1
WLS	10	1
XPO6	10	1
XRN1	10	1
ZBTB40	10	1
ZC3H13	10	1
ZFR	10	1
ZMYM2	10	1
ZNF142	10	1
ZNF217	10	1
ZNF229	10	1
ZNF423	10	1
ZNF644	10	1
ZNF648	10	1
ZNF841	10	1
ZRANB3	10	1
A2M	9	0.9
ABAT	9	0.9
ABCA5	9	0.9
ABCC11	9	0.9
ABCG4	9	0.9
ACLY	9	0.9
ACSM5	9	0.9
ACTB	9	0.9
ACVR1B	9	0.9
ADAMTS2	9	0.9
ADAMTS5	9	0.9
ADAMTS6	9	0.9
ADRA1A	9	0.9
AHI1	9	0.9
AKAP11	9	0.9
AKAP3	9	0.9
ALDH1A1	9	0.9
ALMS1P	9	0.9
ALPK2	9	0.9
ALPK3	9	0.9
AMY2B	9	0.9
ANKRD36B	9	0.9
ANO2	9	0.9
ANPEP	9	0.9
APAF1	9	0.9
APBA1	9	0.9
ARHGAP6	9	0.9
ARHGEF4	9	0.9
ARHGEF40	9	0.9
ARHGEF9	9	0.9
ARMCX5	9	0.9
ASAP1	9	0.9
ASB10	9	0.9
ASCC3	9	0.9
ASTN2	9	0.9
ATP10D	9	0.9
ATP8B3	9	0.9
ATXN1	9	0.9
BAI2	9	0.9
BAZ1B	9	0.9
BCL9L	9	0.9
BNC2	9	0.9
BRIP1	9	0.9
BRSK2	9	0.9
BTK	9	0.9
BZRAP1	9	0.9
C10orf2	9	0.9
C10orf68	9	0.9
C11orf30	9	0.9
C14orf38	9	0.9
C17orf97	9	0.9
C1orf127	9	0.9
C5	9	0.9
C7	9	0.9
C9orf3	9	0.9
CACNA1I	9	0.9
CAPN1	9	0.9
CARD6	9	0.9
CARD9	9	0.9
CARS	9	0.9
CCDC150	9	0.9
CCDC18	9	0.9
CCDC39	9	0.9
CCDC60	9	0.9
CCDC74A	9	0.9
CCDC80	9	0.9
CCNL2	9	0.9
CD1E	9	0.9
CD93	9	0.9
CDC5L	9	0.9
CDH20	9	0.9
CDK19	9	0.9
CDK5RAP1	9	0.9
CEL	9	0.9
CEP120	9	0.9
CEP128	9	0.9
CFHR5	9	0.9
CGNL1	9	0.9
CHGB	9	0.9
CHSY3	9	0.9
CIC	9	0.9
CLCN6	9	0.9
CLEC16A	9	0.9
CNTN3	9	0.9
COL6A2	9	0.9
CORO7	9	0.9
CPA1	9	0.9
CPQ	9	0.9
CR2	9	0.9
CTNND2	9	0.9
CWH43	9	0.9
CXorf57	9	0.9
CYB5R1	9	0.9
CYP24A1	9	0.9
CYP2C19	9	0.9
CYP2S1	9	0.9
CYP4A11	9	0.9
CYP4F11	9	0.9
CYP7B1	9	0.9
DAB2IP	9	0.9
DALRD3	9	0.9
DCAF4L2	9	0.9
DENND3	9	0.9
DENND4C	9	0.9
DENND5A	9	0.9
DGCR14	9	0.9
DGKG	9	0.9
DHX9	9	0.9
DIAPH3	9	0.9
DICER1	9	0.9
DLG5	9	0.9
DLGAP4	9	0.9
DNAI1	9	0.9
DNAJC11	9	0.9
DNAJC14	9	0.9
DNM2	9	0.9
DNM3	9	0.9
DOCK1	9	0.9
DOPEY2	9	0.9
DROSHA	9	0.9
DUSP10	9	0.9
DZANK1	9	0.9
ECE1	9	0.9
EGFR	9	0.9
EHD1	9	0.9
EIF2AK4	9	0.9
EIF2C1	9	0.9
EIF2C2	9	0.9
EIF3A	9	0.9
EIF4A2	9	0.9
EIF4ENIF1	9	0.9
EIF4G1	9	0.9
EIF5B	9	0.9
EPB41L2	9	0.9
EPHA7	9	0.9
ERN2	9	0.9
ESYT1	9	0.9
ETV5	9	0.9
EXOC4	9	0.9
EXOC6	9	0.9
F13A1	9	0.9
FAM111A	9	0.9
FAM160A1	9	0.9
FAM182B	9	0.9
FAM184A	9	0.9
FAM205A	9	0.9
FAM22F	9	0.9
FAM5B	9	0.9
FAM71B	9	0.9
FANCM	9	0.9
FBLN2	9	0.9
FBXL18	9	0.9
FBXW10	9	0.9
FGG	9	0.9
FHDC1	9	0.9
FILIP1	9	0.9
FKBP8	9	0.9
FLAD1	9	0.9
FLRT2	9	0.9
FMN1	9	0.9
FMNL3	9	0.9
FRMD6	9	0.9
FXR1	9	0.9
GABRA4	9	0.9
GALNT8	9	0.9
GAPVD1	9	0.9
GBF1	9	0.9
GNPTAB	9	0.9
GPATCH8	9	0.9
GPC2	9	0.9
GPNMB	9	0.9
GPR110	9	0.9
GRHL2	9	0.9
GRIN2C	9	0.9
GRIPAP1	9	0.9
GRM1	9	0.9
GRM8	9	0.9
GTSE1	9	0.9
GYS1	9	0.9
HDAC1	9	0.9
HERC2P2	9	0.9
HERC4	9	0.9
HLA-C	9	0.9
HLA-DRB6	9	0.9
HOOK1	9	0.9
HSD17B4	9	0.9
IGSF3	9	0.9
IGSF9	9	0.9
IL1RAP	9	0.9
IL1RL2	9	0.9
IL27RA	9	0.9
IMPG1	9	0.9
IMPG2	9	0.9
ITGA4	9	0.9
ITGA8	9	0.9
ITGAM	9	0.9
ITGB4	9	0.9
ITGB6	9	0.9
ITIH2	9	0.9
IVNS1ABP	9	0.9
JPH4	9	0.9
KAT2B	9	0.9
KCNB1	9	0.9
KDM2B	9	0.9
KDM3A	9	0.9
KDM3B	9	0.9
KDR	9	0.9
KIAA0226	9	0.9
KIAA0319	9	0.9
KIAA0754	9	0.9
KIAA1324L	9	0.9
KIAA1804	9	0.9
KIF15	9	0.9
KIF17	9	0.9
KIF21A	9	0.9
KIF27	9	0.9
KIF6	9	0.9
KLHL14	9	0.9
KRT1	9	0.9
KSR2	9	0.9
KTN1	9	0.9
L3MBTL1	9	0.9
L3MBTL3	9	0.9
LAMA4	9	0.9
LARGE	9	0.9
LCA5L	9	0.9
LDB2	9	0.9
LEKR1	9	0.9
LEPR	9	0.9
LILRA1	9	0.9
LILRB1	9	0.9
LIMA1	9	0.9
LINC00200	9	0.9
LPHN3	9	0.9
LRP6	9	0.9
LRRC32	9	0.9
LRRC37A6P	9	0.9
LTK	9	0.9
LY75	9	0.9
LZTR1	9	0.9
MAGEC1	9	0.9
MAN2B2	9	0.9
MAP3K15	9	0.9
MAPKBP1	9	0.9
MAPRE3	9	0.9
MBD5	9	0.9
MCC	9	0.9
MCF2L2	9	0.9
MCM10	9	0.9
MCM4	9	0.9
MCOLN3	9	0.9
MEIS2	9	0.9
MEP1A	9	0.9
MET	9	0.9
MGAT4A	9	0.9
MKL2	9	0.9
MLH3	9	0.9
MRE11A	9	0.9
MTMR4	9	0.9
MTMR8	9	0.9
MYH3	9	0.9
MYO1A	9	0.9
MYO1H	9	0.9
MYPN	9	0.9
MYRIP	9	0.9
NAALADL2	9	0.9
NCKAP1L	9	0.9
NCOA2	9	0.9
NCOA3	9	0.9
NEDD4L	9	0.9
NEK5	9	0.9
NFE2L1	9	0.9
NLRC3	9	0.9
NLRP11	9	0.9
NLRP5	9	0.9
NOP14	9	0.9
NOP2	9	0.9
NRIP1	9	0.9
NRP2	9	0.9
NTRK2	9	0.9
NTRK3	9	0.9
NUP107	9	0.9
NUP205	9	0.9
NXF5	9	0.9
OFD1	9	0.9
OGDH	9	0.9
OLFML2B	9	0.9
OR14C36	9	0.9
OR2G3	9	0.9
OR2T34	9	0.9
OR4A15	9	0.9
OR4M1	9	0.9
OR5I1	9	0.9
OSBPL10	9	0.9
OTOA	9	0.9
PALB2	9	0.9
PALM2-AKAP2	9	0.9
PARD3	9	0.9
PARP14	9	0.9
PCDH1	9	0.9
PCDHA13	9	0.9
PCDHA5	9	0.9
PCDHA7	9	0.9
PCDHAC1	9	0.9
PCDHAC2	9	0.9
PCDHB14	9	0.9
PCDHGA5	9	0.9
PCDHGA7	9	0.9
PCDHGB7	9	0.9
PDE4D	9	0.9
PDIA5	9	0.9
PDPR	9	0.9
PDZRN3	9	0.9
PER1	9	0.9
PER2	9	0.9
PGAP1	9	0.9
PHC2	9	0.9
PHC3	9	0.9
PHKA1	9	0.9
PHLPP1	9	0.9
PI4KA	9	0.9
PIK3C2G	9	0.9
PIK3CB	9	0.9
PIK3CG	9	0.9
PITRM1	9	0.9
PIWIL3	9	0.9
PLCG2	9	0.9
PLCL1	9	0.9
PLCZ1	9	0.9
PLEKHA6	9	0.9
PLIN4	9	0.9
PMEL	9	0.9
PMS2	9	0.9
POLG	9	0.9
POTEH	9	0.9
POTEJ	9	0.9
POU6F2	9	0.9
PPFIA3	9	0.9
PPFIBP2	9	0.9
PPOX	9	0.9
PPP1R12A	9	0.9
PRAMEF2	9	0.9
PRAMEF7	9	0.9
PRKCE	9	0.9
PRKD3	9	0.9
PROX1	9	0.9
PRRX1	9	0.9
PRTG	9	0.9
PSIP1	9	0.9
PTCH2	9	0.9
PTPRE	9	0.9
PTPRG	9	0.9
PTPRJ	9	0.9
PYHIN1	9	0.9
QSOX1	9	0.9
RAB11FIP1	9	0.9
RAG1	9	0.9
RALGAPA1	9	0.9
RAPGEF2	9	0.9
RBL1	9	0.9
RBM12	9	0.9
RBM47	9	0.9
RBM6	9	0.9
RBP3	9	0.9
RHBDF2	9	0.9
ROBO4	9	0.9
ROCK2	9	0.9
RPGRIP1L	9	0.9
RTN4	9	0.9
SAMD9L	9	0.9
SARDH	9	0.9
[truncated: 15,690 more rows]

## Sheet: CESC
Gene symbol	# of mutated samples	Mutation rate (%)
TTN	84	42.4
MUC16	46	23.2
SYNE1	30	15.2
DST	29	14.6
MLL2	29	14.6
GPR98	27	13.6
MLL3	27	13.6
RYR2	27	13.6
OBSCN	26	13.1
AHNAK2	25	12.6
EP300	24	12.1
SYNE2	23	11.6
CREBBP	20	10.1
DNAH10	20	10.1
MUC17	20	10.1
DMD	19	9.6
GOLGB1	19	9.6
HUWE1	19	9.6
LRP2	19	9.6
MACF1	19	9.6
MDN1	19	9.6
MUC4	19	9.6
NAV3	19	9.6
NEB	19	9.6
PCLO	19	9.6
USH2A	19	9.6
CSMD1	18	9.1
FAT2	18	9.1
FBXW7	18	9.1
HMCN1	18	9.1
LRP1B	18	9.1
ABCA13	17	8.6
DYNC1H1	17	8.6
FAM18B2	17	8.6
MUC5B	17	8.6
PIK3CA	17	8.6
RNF213	17	8.6
TRRAP	17	8.6
TUBA1C	17	8.6
UBR4	17	8.6
ZFHX3	17	8.6
APOB	16	8.1
DNAH11	16	8.1
DNAH3	16	8.1
DNAH6	16	8.1
FLNA	16	8.1
GPR179	16	8.1
HSPG2	16	8.1
MYO15A	16	8.1
PLEC	16	8.1
RYR1	16	8.1
SRCAP	16	8.1
VPS13A	16	8.1
ARID1A	15	7.6
DNAH8	15	7.6
ODZ1	15	7.6
PKHD1L1	15	7.6
RP4-697K14.7	15	7.6
RYR3	15	7.6
VPS13D	15	7.6
WDFY4	15	7.6
ZFHX4	15	7.6
ABCA12	14	7.1
AHNAK	14	7.1
BAI3	14	7.1
BSN	14	7.1
CHD7	14	7.1
CUBN	14	7.1
DNAH1	14	7.1
FAT3	14	7.1
FAT4	14	7.1
FLNC	14	7.1
KIAA1109	14	7.1
MGA	14	7.1
MKI67	14	7.1
MYH13	14	7.1
MYH9	14	7.1
NBEAL2	14	7.1
ODZ2	14	7.1
PCDH15	14	7.1
PKHD1	14	7.1
SPEN	14	7.1
TSC2	14	7.1
CACNA1B	13	6.6
CACNA1C	13	6.6
CSMD3	13	6.6
DNAH2	13	6.6
DNAH5	13	6.6
ERBB2	13	6.6
FAT1	13	6.6
FLG	13	6.6
FRAS1	13	6.6
HIVEP2	13	6.6
MAP1B	13	6.6
MTOR	13	6.6
MXRA5	13	6.6
MYH15	13	6.6
NBEA	13	6.6
NFE2L2	13	6.6
PRKDC	13	6.6
TCHH	13	6.6
TP53BP1	13	6.6
TRIOBP	13	6.6
XIRP2	13	6.6
ZAN	13	6.6
ADAMTS20	12	6.1
AFF3	12	6.1
AKAP13	12	6.1
ANK2	12	6.1
ANK3	12	6.1
BCOR	12	6.1
BOD1L1	12	6.1
BPTF	12	6.1
CHD3	12	6.1
CHD4	12	6.1
CHD6	12	6.1
CMYA5	12	6.1
CNTRL	12	6.1
COL12A1	12	6.1
DCC	12	6.1
DNAH7	12	6.1
GPR112	12	6.1
HERC2	12	6.1
HFM1	12	6.1
KIF1B	12	6.1
MAGEC3	12	6.1
MAP2	12	6.1
MYH2	12	6.1
MYH3	12	6.1
MYO7B	12	6.1
NBEAL1	12	6.1
NF1	12	6.1
NHS	12	6.1
NIPBL	12	6.1
NSD1	12	6.1
PDZD2	12	6.1
PTPRT	12	6.1
SMARCA4	12	6.1
SMG1	12	6.1
SPTBN5	12	6.1
THSD7B	12	6.1
TRPM1	12	6.1
UHRF1BP1	12	6.1
VCAN	12	6.1
ZNF318	12	6.1
ADAMTS16	11	5.6
ASPM	11	5.6
ATM	11	5.6
BRWD3	11	5.6
CACNA1E	11	5.6
CAD	11	5.6
CASP8	11	5.6
DCHS1	11	5.6
DMXL2	11	5.6
DNAH17	11	5.6
DOCK11	11	5.6
DOCK9	11	5.6
DSP	11	5.6
DYNC2H1	11	5.6
EYS	11	5.6
FAM75D1	11	5.6
FBN2	11	5.6
FLG2	11	5.6
FSIP2	11	5.6
IGSF10	11	5.6
IQGAP1	11	5.6
KALRN	11	5.6
LAMA2	11	5.6
LAMA3	11	5.6
MDC1	11	5.6
MED1	11	5.6
MYBPC2	11	5.6
MYH7	11	5.6
MYH8	11	5.6
MYO9A	11	5.6
NLRC5	11	5.6
ODZ4	11	5.6
PCNT	11	5.6
PKD1	11	5.6
PLCB1	11	5.6
PLXNB2	11	5.6
POLQ	11	5.6
SBSN	11	5.6
SETD2	11	5.6
SPTAN1	11	5.6
TCF20	11	5.6
TTC40	11	5.6
VPS13B	11	5.6
WNK1	11	5.6
ZNF536	11	5.6
ZNF99	11	5.6
ACACB	10	5.1
ADAMTS12	10	5.1
ADAMTSL1	10	5.1
ADCY8	10	5.1
AKD1	10	5.1
ALMS1	10	5.1
AP1B1	10	5.1
ATRX	10	5.1
BIRC6	10	5.1
BRWD1	10	5.1
CNTNAP2	10	5.1
COL11A1	10	5.1
COL6A6	10	5.1
DCHS2	10	5.1
DSCAML1	10	5.1
DSG3	10	5.1
ERBB3	10	5.1
FAM208B	10	5.1
GON4L	10	5.1
GPRASP1	10	5.1
HECW1	10	5.1
INTS1	10	5.1
ITPR1	10	5.1
KIAA0947	10	5.1
KIAA1009	10	5.1
KIF26B	10	5.1
KNTC1	10	5.1
LYST	10	5.1
MAP1A	10	5.1
MAPK1	10	5.1
MED12	10	5.1
MGAM	10	5.1
MTUS2	10	5.1
MUC2	10	5.1
MYCBP2	10	5.1
MYH10	10	5.1
MYH6	10	5.1
NBAS	10	5.1
OBSL1	10	5.1
PCDHA13	10	5.1
PCDHA2	10	5.1
PRDM9	10	5.1
PRG4	10	5.1
PRRC2B	10	5.1
PSD	10	5.1
PTPRD	10	5.1
PTPRF	10	5.1
PUM1	10	5.1
RP1L1	10	5.1
SCN8A	10	5.1
SI	10	5.1
SPTBN2	10	5.1
TEX15	10	5.1
TICRR	10	5.1
TNIK	10	5.1
TTC3	10	5.1
TYK2	10	5.1
UNC80	10	5.1
YTHDC2	10	5.1
ZZEF1	10	5.1
ABCA3	9	4.5
ABCC3	9	4.5
AC107613.1	9	4.5
ACACA	9	4.5
ACAN	9	4.5
ANKHD1	9	4.5
ARFGEF2	9	4.5
ARHGAP35	9	4.5
ARHGAP6	9	4.5
ASH1L	9	4.5
BAI2	9	4.5
BCORL1	9	4.5
BDP1	9	4.5
C1orf173	9	4.5
C1orf222	9	4.5
C2CD3	9	4.5
C4orf21	9	4.5
CCDC108	9	4.5
CDK12	9	4.5
CECR2	9	4.5
CELSR2	9	4.5
CEP128	9	4.5
CIC	9	4.5
CLMN	9	4.5
CNTNAP5	9	4.5
COL7A1	9	4.5
CPSF1	9	4.5
CRAMP1L	9	4.5
CSMD2	9	4.5
DIDO1	9	4.5
DLG5	9	4.5
DOCK8	9	4.5
DOPEY2	9	4.5
EHMT1	9	4.5
EML6	9	4.5
EPHA5	9	4.5
FAM171A1	9	4.5
FAM193A	9	4.5
FBN1	9	4.5
FCGBP	9	4.5
FNDC1	9	4.5
FREM2	9	4.5
FRY	9	4.5
GRIA3	9	4.5
GTF3C1	9	4.5
HECTD4	9	4.5
HSD17B4	9	4.5
HTT	9	4.5
INO80	9	4.5
KDM5A	9	4.5
KIAA0556	9	4.5
KIF1A	9	4.5
KIF4A	9	4.5
LPHN3	9	4.5
MAP3K5	9	4.5
MCF2L	9	4.5
MED13	9	4.5
MLLT4	9	4.5
NAV1	9	4.5
NOTCH3	9	4.5
NPAP1	9	4.5
NPC1	9	4.5
NRXN1	9	4.5
PEG3	9	4.5
PHKA2	9	4.5
PLXNA4	9	4.5
PREX1	9	4.5
PRRC2A	9	4.5
PTEN	9	4.5
PTPN13	9	4.5
PTPRM	9	4.5
QRICH2	9	4.5
RALGAPA1	9	4.5
RBM10	9	4.5
RELN	9	4.5
ROBO1	9	4.5
RTTN	9	4.5
SCN2A	9	4.5
SCN4A	9	4.5
SEC16A	9	4.5
SMCHD1	9	4.5
SORL1	9	4.5
SPTA1	9	4.5
SRRM2	9	4.5
SVEP1	9	4.5
SYTL2	9	4.5
TAF1	9	4.5
TANC2	9	4.5
TARSL2	9	4.5
TDRD6	9	4.5
TEP1	9	4.5
TG	9	4.5
THOP1	9	4.5
THSD7A	9	4.5
TMEM132C	9	4.5
TP53	9	4.5
TPR	9	4.5
TRIP12	9	4.5
UACA	9	4.5
UBE3C	9	4.5
UBR5	9	4.5
UNC13A	9	4.5
UPF1	9	4.5
USP34	9	4.5
USP43	9	4.5
UTP20	9	4.5
VPS13C	9	4.5
VWA5B1	9	4.5
WDR87	9	4.5
ZNF236	9	4.5
ZNF521	9	4.5
ABCA4	8	4
ADAMTS19	8	4
ALPK3	8	4
AQR	8	4
ARFGEF1	8	4
ARHGAP36	8	4
ARHGEF11	8	4
ARMCX2	8	4
ARPP21	8	4
ASAP1	8	4
C20orf132	8	4
CACNA1F	8	4
CACNB4	8	4
CADPS	8	4
CARD11	8	4
CDH23	8	4
CDK13	8	4
CDK5RAP2	8	4
CELSR1	8	4
CELSR3	8	4
CENPE	8	4
CENPF	8	4
CEP192	8	4
CHD1	8	4
CLTCL1	8	4
COL15A1	8	4
COL19A1	8	4
COL2A1	8	4
COL5A1	8	4
COL6A3	8	4
COL6A5	8	4
CROCC	8	4
CSE1L	8	4
CUL1	8	4
CUL9	8	4
CYFIP1	8	4
DENND2C	8	4
DLC1	8	4
DNAH9	8	4
DOCK10	8	4
DOPEY1	8	4
DSCAM	8	4
DZIP1L	8	4
ECE2	8	4
EHD1	8	4
EP400	8	4
EPHA2	8	4
ERBB2IP	8	4
F5	8	4
FAM123B	8	4
FAM135B	8	4
FAM47C	8	4
FGA	8	4
FLT1	8	4
GRID1	8	4
HDLBP	8	4
HIVEP1	8	4
IMPG2	8	4
IPO5	8	4
ITSN1	8	4
ITSN2	8	4
JARID2	8	4
KIAA0754	8	4
KIAA1239	8	4
KIAA1549	8	4
KIAA2022	8	4
KIAA2026	8	4
KIDINS220	8	4
KIF3B	8	4
KIF7	8	4
KLHL4	8	4
KTN1	8	4
LARP1	8	4
LATS1	8	4
LIG4	8	4
LRPPRC	8	4
MAP3K15	8	4
MAP3K4	8	4
MAST3	8	4
MAST4	8	4
MED12L	8	4
MED23	8	4
MORC3	8	4
MOV10L1	8	4
MPDZ	8	4
MYH14	8	4
MYH4	8	4
MYO10	8	4
MYO5A	8	4
NAA15	8	4
NAV2	8	4
NCOR1	8	4
NOTCH1	8	4
NPAS4	8	4
NWD1	8	4
NYNRIN	8	4
ODZ3	8	4
PAPPA2	8	4
PARD3	8	4
PCDH19	8	4
PCDHB11	8	4
PDE4DIP	8	4
PEAK1	8	4
PIEZO1	8	4
PLCH1	8	4
PLXNC1	8	4
POLR1A	8	4
POLR2A	8	4
PPL	8	4
PRDM16	8	4
PRPF8	8	4
PRUNE2	8	4
PRX	8	4
PXDNL	8	4
RIMS1	8	4
RLTPR	8	4
RNF40	8	4
RP1	8	4
RPGR	8	4
RPGRIP1	8	4
RUNX1T1	8	4
SACS	8	4
SBNO1	8	4
SCN5A	8	4
SCN7A	8	4
SDK2	8	4
SETDB1	8	4
SHROOM3	8	4
SIPA1L1	8	4
SIPA1L2	8	4
SLC44A2	8	4
SLC9A7	8	4
SMC4	8	4
SNAPC4	8	4
SON	8	4
SPAG17	8	4
SRGAP1	8	4
SRRT	8	4
STXBP4	8	4
SVIL	8	4
TAOK2	8	4
TCOF1	8	4
TET1	8	4
TIAM1	8	4
TNS3	8	4
TRPM6	8	4
TTF2	8	4
TUBGCP6	8	4
UBE2O	8	4
UROC1	8	4
USP9X	8	4
WDFY3	8	4
WDR7	8	4
WDR81	8	4
WIZ	8	4
WNK3	8	4
YLPM1	8	4
ZBBX	8	4
ZBTB38	8	4
ZFYVE26	8	4
ZNF814	8	4
ZNF91	8	4
ABCA10	7	3.5
ABCG8	7	3.5
ABL1	7	3.5
AC124309.1	7	3.5
ADAMTSL3	7	3.5
ADCY10	7	3.5
ADCY5	7	3.5
ADD1	7	3.5
AFF2	7	3.5
AGTPBP1	7	3.5
AHCTF1	7	3.5
AIM1	7	3.5
AKNA	7	3.5
AL589642.1	7	3.5
ALS2CR11	7	3.5
AMOT	7	3.5
AMOTL2	7	3.5
ANKRD12	7	3.5
AP2B1	7	3.5
APC	7	3.5
ARHGAP21	7	3.5
ARHGAP31	7	3.5
ARHGAP4	7	3.5
ARHGEF12	7	3.5
ARHGEF2	7	3.5
ARHGEF9	7	3.5
ARID1B	7	3.5
ASTN1	7	3.5
ATAD2	7	3.5
ATF4	7	3.5
ATF7IP	7	3.5
ATG2A	7	3.5
ATG2B	7	3.5
ATN1	7	3.5
ATP10A	7	3.5
ATP10B	7	3.5
ATP2B3	7	3.5
ATR	7	3.5
BAHCC1	7	3.5
BAIAP3	7	3.5
BCAN	7	3.5
BRIP1	7	3.5
C12orf55	7	3.5
C1orf112	7	3.5
C3	7	3.5
C9orf3	7	3.5
CACNA1G	7	3.5
CACNA1I	7	3.5
CDC42BPB	7	3.5
CDH10	7	3.5
CDH12	7	3.5
CDKL5	7	3.5
CEP250	7	3.5
CEP350	7	3.5
CFHR5	7	3.5
CHD5	7	3.5
CHD8	7	3.5
CHRM2	7	3.5
CLASP1	7	3.5
CLCC1	7	3.5
CLIP3	7	3.5
CNKSR2	7	3.5
CNTNAP1	7	3.5
COBLL1	7	3.5
COG4	7	3.5
COL4A6	7	3.5
COL8A1	7	3.5
CPAMD8	7	3.5
CTNNA2	7	3.5
CTNNA3	7	3.5
CUX1	7	3.5
DDX3X	7	3.5
DIP2B	7	3.5
DIRC2	7	3.5
DMBT1	7	3.5
DNAH14	7	3.5
DNAJC13	7	3.5
DNMBP	7	3.5
DOCK6	7	3.5
DPCR1	7	3.5
E2F8	7	3.5
EGFR	7	3.5
ELMO1	7	3.5
ENPP2	7	3.5
ENPP3	7	3.5
EPPK1	7	3.5
EPRS	7	3.5
ESPL1	7	3.5
EVC2	7	3.5
F8	7	3.5
FAM179A	7	3.5
FAM208A	7	3.5
FARP1	7	3.5
FBXO11	7	3.5
FHAD1	7	3.5
FLNB	7	3.5
FLT4	7	3.5
FSTL5	7	3.5
GBF1	7	3.5
GOLGA3	7	3.5
GRAMD1B	7	3.5
GRIK5	7	3.5
GRIN2A	7	3.5
GRIP1	7	3.5
GRM6	7	3.5
HEATR1	7	3.5
HEATR7B2	7	3.5
HECTD1	7	3.5
HIST1H1B	7	3.5
HIST2H2AB	7	3.5
HK2	7	3.5
HRC	7	3.5
HSPA1L	7	3.5
IDS	7	3.5
ITGA4	7	3.5
ITGB4	7	3.5
JAK2	7	3.5
KAT6B	7	3.5
KDM2A	7	3.5
KDM4C	7	3.5
KDM5B	7	3.5
KDM5C	7	3.5
KIAA0100	7	3.5
KIAA1407	7	3.5
KIAA2018	7	3.5
KIF13B	7	3.5
KIF20B	7	3.5
KIF23	7	3.5
KIF4B	7	3.5
L1CAM	7	3.5
LAMA1	7	3.5
LAMA5	7	3.5
LAMB1	7	3.5
LAMB3	7	3.5
LCT	7	3.5
LEPR	7	3.5
LIN9	7	3.5
LMTK2	7	3.5
LPIN2	7	3.5
LRBA	7	3.5
LRP6	7	3.5
LRRK1	7	3.5
LVRN	7	3.5
MAB21L1	7	3.5
MADD	7	3.5
MAGEC1	7	3.5
MAGEE1	7	3.5
MAP3K6	7	3.5
MAP4	7	3.5
MAPK8IP3	7	3.5
MB21D2	7	3.5
MEP1A	7	3.5
MIA3	7	3.5
MLL	7	3.5
MPHOSPH9	7	3.5
MPP5	7	3.5
MYH7B	7	3.5
MYO1H	7	3.5
MYOF	7	3.5
MYT1L	7	3.5
NCAPH2	7	3.5
NCOA6	7	3.5
NCOR2	7	3.5
NLGN4X	7	3.5
NLRP9	7	3.5
NOTCH2	7	3.5
NOTCH4	7	3.5
NPC1L1	7	3.5
NUGGC	7	3.5
OFD1	7	3.5
OGT	7	3.5
PABPC3	7	3.5
PARD3B	7	3.5
PARP14	7	3.5
PCDH17	7	3.5
PCDHA1	7	3.5
PCDHA11	7	3.5
PCDHA7	7	3.5
PCDHB7	7	3.5
PCNXL2	7	3.5
PDE1C	7	3.5
PEX5L	7	3.5
PHLPP1	7	3.5
PHRF1	7	3.5
PI4KA	7	3.5
PIK3C2B	7	3.5
PKD1L1	7	3.5
PLCE1	7	3.5
PLEKHG1	7	3.5
PLIN4	7	3.5
PLXNA1	7	3.5
PLXNA3	7	3.5
POGZ	7	3.5
POLE	7	3.5
PPFIA1	7	3.5
PPFIA3	7	3.5
PPP1R12A	7	3.5
PTPRB	7	3.5
PTPRG	7	3.5
PTPRK	7	3.5
PXDN	7	3.5
RAD54L2	7	3.5
RALGAPA2	7	3.5
RB1	7	3.5
RBFOX1	7	3.5
RBMXL3	7	3.5
RERE	7	3.5
RGAG1	7	3.5
ROR2	7	3.5
RPTOR	7	3.5
RRBP1	7	3.5
SCAND3	7	3.5
SCN9A	7	3.5
SEC31A	7	3.5
SEMA4B	7	3.5
SETX	7	3.5
SGSM1	7	3.5
SIGLEC1	7	3.5
SLIT2	7	3.5
SLIT3	7	3.5
SMG8	7	3.5
SNAP91	7	3.5
SNRNP200	7	3.5
SORBS1	7	3.5
SPG11	7	3.5
SPTBN1	7	3.5
SPTBN4	7	3.5
SSH2	7	3.5
SUSD4	7	3.5
SYMPK	7	3.5
SYNPO	7	3.5
SZT2	7	3.5
TACC2	7	3.5
TARBP1	7	3.5
TBC1D9B	7	3.5
TIMELESS	7	3.5
TJP2	7	3.5
TMC2	7	3.5
TMEM132D	7	3.5
TNRC6B	7	3.5
TP63	7	3.5
TPO	7	3.5
TRIM9	7	3.5
TRIO	7	3.5
TRPM2	7	3.5
TRPM3	7	3.5
TTC28	7	3.5
TTI1	7	3.5
UBAP2L	7	3.5
UNC79	7	3.5
USP11	7	3.5
USP8	7	3.5
USPL1	7	3.5
UTRN	7	3.5
VPS8	7	3.5
WDR17	7	3.5
WDR3	7	3.5
WDR45	7	3.5
WDR6	7	3.5
WDR64	7	3.5
WDR90	7	3.5
WNK2	7	3.5
YEATS2	7	3.5
ZDBF2	7	3.5
ZEB2	7	3.5
ZFC3H1	7	3.5
ZFHX2	7	3.5
ZMAT1	7	3.5
ZNF613	7	3.5
ZNF646	7	3.5
AAK1	6	3
ABCA2	6	3
ABCA9	6	3
ABCB1	6	3
ABCC1	6	3
ABCC10	6	3
ABCC4	6	3
AC004381.6	6	3
AC010642.1	6	3
ACIN1	6	3
ACOX2	6	3
ADCY4	6	3
ADCY6	6	3
ADCY9	6	3
AGBL5	6	3
AKAP2	6	3
AKAP6	6	3
ALG8	6	3
ALPK1	6	3
AMBRA1	6	3
ANKFN1	6	3
ANKRD26	6	3
ANKRD30A	6	3
ANKS1B	6	3
ANO6	6	3
APOBEC3G	6	3
AR	6	3
ARHGAP5	6	3
ARID4A	6	3
ARMC4	6	3
ASUN	6	3
ASXL3	6	3
ATP13A4	6	3
ATP2B2	6	3
ATP2B4	6	3
ATP8B2	6	3
ATRNL1	6	3
ATXN2	6	3
BACH1	6	3
BAZ1B	6	3
BEND3	6	3
BEND7	6	3
BEST3	6	3
BTBD11	6	3
BZRAP1	6	3
C2orf16	6	3
C3orf20	6	3
C5orf42	6	3
CACNA1H	6	3
CAMSAP2	6	3
CAMTA1	6	3
CAPN1	6	3
CAPN13	6	3
CAPN6	6	3
CARS	6	3
CBLB	6	3
CC2D2A	6	3
CCAR1	6	3
CCDC141	6	3
CCDC88A	6	3
CCNB3	6	3
CD109	6	3
CDC42BPG	6	3
CDH11	6	3
CDK10	6	3
CEP152	6	3
CEP164	6	3
CEP72	6	3
CKAP5	6	3
CLEC14A	6	3
CLTC	6	3
CNOT1	6	3
CNOT3	6	3
CNTN3	6	3
COL14A1	6	3
COL22A1	6	3
COL24A1	6	3
COL27A1	6	3
COL4A2	6	3
COL4A5	6	3
CRB1	6	3
CSPG4	6	3
CTNND1	6	3
CUL4B	6	3
CUL7	6	3
DAPK1	6	3
DBC1	6	3
DDR2	6	3
DDX46	6	3
DENND2A	6	3
DENND4B	6	3
DENND4C	6	3
DHX29	6	3
DHX9	6	3
DICER1	6	3
DISP1	6	3
DMKN	6	3
DNAH12	6	3
DNAJC21	6	3
DNHD1	6	3
DOCK4	6	3
DRP2	6	3
DSE	6	3
DSEL	6	3
DSG4	6	3
DUOX1	6	3
DUS3L	6	3
DUSP27	6	3
DZIP1	6	3
DZIP3	6	3
EDEM3	6	3
EHMT2	6	3
EIF3B	6	3
ELL	6	3
EPB41	6	3
EPB41L3	6	3
EPHB3	6	3
EPS15	6	3
ERCC6L2	6	3
ERVW-1	6	3
ESYT2	6	3
EZH1	6	3
EZR	6	3
FAM111A	6	3
FAM178A	6	3
FAM186A	6	3
FAM194A	6	3
FAM214A	6	3
FAM48A	6	3
FAM5C	6	3
FAM65A	6	3
FAM75E1	6	3
FANCA	6	3
FARP2	6	3
FBN3	6	3
FER1L6	6	3
FHDC1	6	3
FILIP1L	6	3
FNDC3B	6	3
FOXRED2	6	3
FREM1	6	3
FRMPD2	6	3
FYCO1	6	3
GABRB3	6	3
GAD1	6	3
GANAB	6	3
GAPVD1	6	3
GCN1L1	6	3
GEMIN5	6	3
GFPT2	6	3
GHR	6	3
GLI3	6	3
GLIS1	6	3
GOLGA4	6	3
GPATCH8	6	3
GPR133	6	3
GPR64	6	3
GRIPAP1	6	3
GRM8	6	3
GSPT2	6	3
GUCY2F	6	3
HDAC4	6	3
HEATR4	6	3
HEPH	6	3
HERC1	6	3
HERC5	6	3
HERC6	6	3
HIVEP3	6	3
ICA1	6	3
IFI16	6	3
IFNGR1	6	3
IFT172	6	3
IGF1R	6	3
IGSF1	6	3
IGSF9B	6	3
IL4R	6	3
INPP4B	6	3
INSRR	6	3
INTS3	6	3
IQCA1	6	3
IRF1	6	3
IRGQ	6	3
ITGA8	6	3
ITIH6	6	3
ITPR3	6	3
JAG1	6	3
JAKMIP1	6	3
KAT6A	6	3
KCNK16	6	3
KCNQ2	6	3
KCNT2	6	3
KDM6A	6	3
KIAA1683	6	3
KIF11	6	3
KIF2C	6	3
KLF5	6	3
KNDC1	6	3
KRT85	6	3
LARP4B	6	3
LEPREL1	6	3
LRIF1	6	3
LRP1	6	3
LRP5	6	3
LRRC16A	6	3
LRRIQ1	6	3
LRRK2	6	3
MAGI3	6	3
MAP3K9	6	3
MAP7D3	6	3
2016-03-06	6	3
MBD5	6	3
MDGA2	6	3
MED17	6	3
MED24	6	3
MEGF8	6	3
MLL4	6	3
MLLT6	6	3
MMP16	6	3
MOV10	6	3
MPRIP	6	3
MS4A14	6	3
MST1R	6	3
MYH1	6	3
MYH11	6	3
MYO16	6	3
MYO18A	6	3
MYO5B	6	3
MYOM1	6	3
NAA25	6	3
NCAM2	6	3
NDC80	6	3
NEMF	6	3
NFASC	6	3
NFATC3	6	3
NIN	6	3
NLGN1	6	3
NLRP1	6	3
NLRP12	6	3
NLRP2	6	3
NLRP5	6	3
NOL6	6	3
NOS2	6	3
NOS3	6	3
NRAP	6	3
NRK	6	3
NRXN3	6	3
NUP155	6	3
NUP188	6	3
NUP205	6	3
NUP210L	6	3
NUP214	6	3
NUP62	6	3
NUP98	6	3
PAF1	6	3
PCDH10	6	3
PCDH12	6	3
PCDHA10	6	3
PCDHA3	6	3
PCDHB6	6	3
PCDHGA2	6	3
PCDHGA5	6	3
PCDHGB1	6	3
PCF11	6	3
PCNX	6	3
PDE4B	6	3
PDILT	6	3
PDS5A	6	3
PDZRN4	6	3
PER3	6	3
PFAS	6	3
PHF3	6	3
PHF8	6	3
PIK3C2G	6	3
PIKFYVE	6	3
PLA2G4F	6	3
PLAT	6	3
PLCG1	6	3
PLEKHG3	6	3
PLEKHG4	6	3
PLXNA2	6	3
PLXNB1	6	3
PLXND1	6	3
PML	6	3
POLA1	6	3
POLR2B	6	3
PPARGC1B	6	3
PPP2R1A	6	3
PPP6R3	6	3
PREX2	6	3
PRKCI	6	3
PRKG2	6	3
PRRC2C	6	3
PTCHD2	6	3
PTGFRN	6	3
PTPRC	6	3
PTPRN2	6	3
PTPRU	6	3
PUM2	6	3
PWP2	6	3
PZP	6	3
RAB11FIP1	6	3
RAD21	6	3
RAI1	6	3
RASA3	6	3
RASGRP4	6	3
RB1CC1	6	3
RBM6	6	3
RC3H2	6	3
REEP5	6	3
RFWD2	6	3
RICTOR	6	3
RIF1	6	3
ROS1	6	3
RPS6KA2	6	3
RTN3	6	3
RUSC2	6	3
SCAF4	6	3
SCAPER	6	3
SCN11A	6	3
SCRIB	6	3
SEMA6D	6	3
SERPINA3	6	3
SETD5	6	3
SEZ6L	6	3
SH3TC1	6	3
SHANK1	6	3
SHROOM2	6	3
SIGLEC8	6	3
SIK2	6	3
SLC17A8	6	3
SLC26A4	6	3
SLC38A10	6	3
SLC7A14	6	3
SLITRK5	6	3
SMARCA2	6	3
SMARCAD1	6	3
SMARCC2	6	3
SMC1A	6	3
SMC6	6	3
SMEK1	6	3
SND1	6	3
SOS2	6	3
SPEF2	6	3
SPG7	6	3
SPHKAP	6	3
STARD9	6	3
STAT2	6	3
STX11	6	3
SULF2	6	3
SYT7	6	3
TANC1	6	3
TARS2	6	3
TAS1R2	6	3
TDRD1	6	3
TEX2	6	3
THADA	6	3
TLN1	6	3
TMC6	6	3
TMEM131	6	3
TMEM51	6	3
TNC	6	3
TNRC18	6	3
TNRC6A	6	3
TNS1	6	3
TNXB	6	3
TONSL	6	3
TOPBP1	6	3
TP73	6	3
TPST2	6	3
TRAF7	6	3
TRERF1	6	3
TRIM67	6	3
TRIP11	6	3
TRPC3	6	3
TSC1	6	3
TSPEAR	6	3
TTBK1	6	3
TTLL6	6	3
TXNDC2	6	3
UBE3A	6	3
UBR3	6	3
UNC13C	6	3
UPF2	6	3
USP26	6	3
USP31	6	3
USP48	6	3
USP6	6	3
VAC14	6	3
VCPIP1	6	3
VPRBP	6	3
VPS52	6	3
VSIG1	6	3
WDR65	6	3
WHSC1	6	3
WNK4	6	3
WRNIP1	6	3
YSK4	6	3
ZBTB40	6	3
ZC3H12A	6	3
ZC3H12C	6	3
ZC3H13	6	3
ZFX	6	3
ZMYM3	6	3
ZNF101	6	3
ZNF302	6	3
ZNF347	6	3
ZNF419	6	3
ZNF423	6	3
ZNF462	6	3
ZNF469	6	3
ZNF483	6	3
ZNF484	6	3
ZNF493	6	3
ZNF544	6	3
ZNF578	6	3
ZNF676	6	3
ZNF677	6	3
ZNF711	6	3
ZNF750	6	3
ZNF804B	6	3
ZNF836	6	3
ABCA1	5	2.5
ABCA5	5	2.5
ABCA7	5	2.5
ABCA8	5	2.5
ABCB5	5	2.5
ABCC12	5	2.5
ABCC5	5	2.5
ABCC6	5	2.5
ABCF2	5	2.5
ABI3BP	5	2.5
AC011443.1	5	2.5
AC110491.1	5	2.5
ACE	5	2.5
ACPT	5	2.5
ACRC	5	2.5
ACSBG1	5	2.5
ACTL6A	5	2.5
ACTN4	5	2.5
ADAMTS14	5	2.5
ADAMTS17	5	2.5
ADAMTS3	5	2.5
ADAMTS6	5	2.5
ADAR	5	2.5
ADCY3	5	2.5
ADGB	5	2.5
ADRBK1	5	2.5
AEBP1	5	2.5
AFTPH	5	2.5
AHI1	5	2.5
AK7	5	2.5
AKAP11	5	2.5
AKAP12	5	2.5
AKAP3	5	2.5
AKAP4	5	2.5
ALAS2	5	2.5
ALOX5	5	2.5
ALS2CL	5	2.5
AMD1	5	2.5
ANAPC2	5	2.5
ANK1	5	2.5
ANKFY1	5	2.5
ANKRD27	5	2.5
ANO7	5	2.5
AP2A2	5	2.5
AP3D1	5	2.5
AP4B1	5	2.5
APAF1	5	2.5
APBB1IP	5	2.5
ARAP3	5	2.5
ARHGAP27	5	2.5
ARHGAP30	5	2.5
ARHGEF10L	5	2.5
ARHGEF15	5	2.5
ARHGEF19	5	2.5
ARHGEF28	5	2.5
ARHGEF4	5	2.5
ARHGEF7	5	2.5
ARID2	5	2.5
ARID4B	5	2.5
ASPH	5	2.5
ATP10D	5	2.5
ATP11A	5	2.5
ATP11B	5	2.5
ATP2A3	5	2.5
ATP7B	5	2.5
ATP8B4	5	2.5
ATXN1	5	2.5
ATXN3L	5	2.5
AUTS2	5	2.5
BAP1	5	2.5
BAZ2B	5	2.5
BBS1	5	2.5
BBS12	5	2.5
BCAR3	5	2.5
BCHE	5	2.5
BCR	5	2.5
BICD2	5	2.5
BIN2	5	2.5
BMPR2	5	2.5
BRD7	5	2.5
BRD8	5	2.5
BTAF1	5	2.5
BUB1	5	2.5
C15orf44	5	2.5
C17orf70	5	2.5
C1orf116	5	2.5
C2orf78	5	2.5
C6	5	2.5
C6orf70	5	2.5
C7	5	2.5
CACHD1	5	2.5
CACNA1S	5	2.5
CACNA2D3	5	2.5
CAMSAP1	5	2.5
CAMSAP3	5	2.5
CAPN8	5	2.5
CAPRIN2	5	2.5
CASR	5	2.5
CASZ1	5	2.5
CCDC11	5	2.5
CCDC33	5	2.5
CCDC38	5	2.5
CCDC40	5	2.5
CCDC64	5	2.5
CCDC88B	5	2.5
CCNF	5	2.5
CD163	5	2.5
CDH4	5	2.5
CDH8	5	2.5
CDON	5	2.5
CEBPZ	5	2.5
CEP135	5	2.5
CEP290	5	2.5
CEP95	5	2.5
CERCAM	5	2.5
CGN	5	2.5
CHD9	5	2.5
CHERP	5	2.5
CIT	5	2.5
CIZ1	5	2.5
CLEC4F	5	2.5
CLK1	5	2.5
CLK2	5	2.5
CMKLR1	5	2.5
CNGB1	5	2.5
CNTLN	5	2.5
CNTN4	5	2.5
CNTN6	5	2.5
COL17A1	5	2.5
COL18A1	5	2.5
COL20A1	5	2.5
COL5A2	5	2.5
COPA	5	2.5
CORO7	5	2.5
CPZ	5	2.5
CROT	5	2.5
CRTAC1	5	2.5
CRX	5	2.5
CRYBG3	5	2.5
CSPP1	5	2.5
CSTF2	5	2.5
CTNNA1	5	2.5
CTTNBP2	5	2.5
CUL4A	5	2.5
CX3CL1	5	2.5
CXorf30	5	2.5
CYP11A1	5	2.5
CYP3A7	5	2.5
DAAM1	5	2.5
DAAM2	5	2.5
DACT1	5	2.5
DAGLA	5	2.5
DAPK3	5	2.5
DBNL	5	2.5
DCAF5	5	2.5
DDR1	5	2.5
DDX23	5	2.5
DDX26B	5	2.5
DDX41	5	2.5
DDX5	5	2.5
DDX60	5	2.5
DENND4A	5	2.5
DENND5B	5	2.5
DEPDC5	5	2.5
DFNB31	5	2.5
DHX33	5	2.5
DHX38	5	2.5
DIP2C	5	2.5
DISP2	5	2.5
DLEC1	5	2.5
DLG1	5	2.5
DLGAP1	5	2.5
DNAAF2	5	2.5
DNAJC14	5	2.5
DNMT1	5	2.5
DOCK1	5	2.5
DOCK2	5	2.5
DOCK7	5	2.5
DOT1L	5	2.5
DPP6	5	2.5
DTNA	5	2.5
DYRK1A	5	2.5
DYSF	5	2.5
ECI1	5	2.5
ECI2	5	2.5
ECT2	5	2.5
EFCAB6	5	2.5
EIF2C4	5	2.5
EIF4A2	5	2.5
EIF4G3	5	2.5
EMC1	5	2.5
EML3	5	2.5
ENAH	5	2.5
ENO1	5	2.5
EPAS1	5	2.5
EPB41L1	5	2.5
EPHA3	5	2.5
EPHA4	5	2.5
EPX	5	2.5
ERBB4	5	2.5
ETFB	5	2.5
EXPH5	5	2.5
EYA1	5	2.5
FAM120B	5	2.5
FAM184A	5	2.5
FAM47B	5	2.5
FAM71B	5	2.5
FAS	5	2.5
FASN	5	2.5
FBXO15	5	2.5
FBXO24	5	2.5
FBXO46	5	2.5
FCRL5	5	2.5
FEM1B	5	2.5
FHOD1	5	2.5
FKBP10	5	2.5
FMO5	5	2.5
FOCAD	5	2.5
FOXM1	5	2.5
FRMD3	5	2.5
FRMD6	5	2.5
FRMPD3	5	2.5
FRYL	5	2.5
GAB4	5	2.5
GABRD	5	2.5
GABRG3	5	2.5
GAK	5	2.5
GEMIN4	5	2.5
GJD2	5	2.5
GLI2	5	2.5
GLIS3	5	2.5
GNAS	5	2.5
GNPTAB	5	2.5
GP6	5	2.5
GPATCH2	5	2.5
GPBP1	5	2.5
GPKOW	5	2.5
GPR110	5	2.5
GPR111	5	2.5
GPR116	5	2.5
GPR126	5	2.5
GPR156	5	2.5
GPR50	5	2.5
GPS1	5	2.5
GRAMD2	5	2.5
GRAMD4	5	2.5
GREB1	5	2.5
GRIA1	5	2.5
GRIK3	5	2.5
GRXCR1	5	2.5
GUCY1A2	5	2.5
GUCY1B3	5	2.5
HAUS2	5	2.5
HAUS6	5	2.5
HCFC1	5	2.5
HCN1	5	2.5
HDHD1	5	2.5
HEATR5B	5	2.5
HEATR8	5	2.5
HECTD3	5	2.5
HELQ	5	2.5
HIPK4	5	2.5
HIST2H2AC	5	2.5
HTR1A	5	2.5
HTR3D	5	2.5
HTR3E	5	2.5
HYOU1	5	2.5
IARS2	5	2.5
IGF2BP1	5	2.5
IGF2BP3	5	2.5
IGFN1	5	2.5
IGSF9	5	2.5
IL1RAP	5	2.5
IL1RAPL2	5	2.5
IL27RA	5	2.5
INADL	5	2.5
ING1	5	2.5
INTS7	5	2.5
IPO9	5	2.5
IQCG	5	2.5
IQGAP3	5	2.5
IRX6	5	2.5
ITGA10	5	2.5
ITGAE	5	2.5
KANK1	5	2.5
KCNA6	5	2.5
KCNAB1	5	2.5
KCNB2	5	2.5
KCNG1	5	2.5
KCNH3	5	2.5
KCNJ6	5	2.5
KCNV1	5	2.5
KDM1B	5	2.5
KDM3A	5	2.5
KDM3B	5	2.5
KDM4B	5	2.5
KIAA0232	5	2.5
KIAA0240	5	2.5
KIAA0430	5	2.5
KIAA0913	5	2.5
KIAA1024	5	2.5
KIAA1210	5	2.5
KIAA1217	5	2.5
KIAA1244	5	2.5
KIAA1524	5	2.5
KIAA1549L	5	2.5
KIAA1551	5	2.5
KIAA1731	5	2.5
KIF21A	5	2.5
KIF21B	5	2.5
KIF24	5	2.5
KLB	5	2.5
KLC2	5	2.5
KLHL1	5	2.5
KLHL13	5	2.5
KRBA1	5	2.5
KRT1	5	2.5
KRT31	5	2.5
KRT35	5	2.5
KRT6B	5	2.5
KRTAP10-4	5	2.5
LAMA4	5	2.5
LAMC1	5	2.5
LAMC3	5	2.5
LARGE	5	2.5
LARP1B	5	2.5
LARS	5	2.5
LDHC	5	2.5
LILRB2	5	2.5
LIMCH1	5	2.5
LIMK1	5	2.5
LINS	5	2.5
LIPH	5	2.5
LONRF2	5	2.5
LPCAT2	5	2.5
LPHN2	5	2.5
LPO	5	2.5
LRCH2	5	2.5
LRCH3	5	2.5
LRIG2	5	2.5
LRP5L	5	2.5
LRRC16B	5	2.5
LRSAM1	5	2.5
LTBP2	5	2.5
LYZL2	5	2.5
MACC1	5	2.5
MAGI2	5	2.5
MAML1	5	2.5
MAML3	5	2.5
MAN1B1	5	2.5
MAN2B1	5	2.5
MAP4K2	5	2.5
MAP7D2	5	2.5
MARS	5	2.5
MASP1	5	2.5
MAST1	5	2.5
MBD6	5	2.5
MBTD1	5	2.5
MCF2	5	2.5
MCF2L2	5	2.5
MGRN1	5	2.5
MICAL3	5	2.5
MLH3	5	2.5
MMP2	5	2.5
MON2	5	2.5
MPP7	5	2.5
MSH4	5	2.5
MSH5	5	2.5
MTDH	5	2.5
MTMR1	5	2.5
MTMR4	5	2.5
MUC20	5	2.5
MUC6	5	2.5
MUM1	5	2.5
MUM1L1	5	2.5
MYBBP1A	5	2.5
MYO15B	5	2.5
MYO18B	5	2.5
MYOM2	5	2.5
NAB2	5	2.5
NCAN	5	2.5
NCKAP5	5	2.5
NCOA1	5	2.5
NDST2	5	2.5
NDST3	5	2.5
NDST4	5	2.5
NEK4	5	2.5
NELL2	5	2.5
NEO1	5	2.5
NETO1	5	2.5
NFAT5	5	2.5
NFATC1	5	2.5
NFATC2	5	2.5
NGLY1	5	2.5
NINL	5	2.5
NIPAL1	5	2.5
NKTR	5	2.5
NLN	5	2.5
NLRP4	5	2.5
NLRX1	5	2.5
NOL8	5	2.5
NOP58	5	2.5
NPAS2	5	2.5
NPHS1	5	2.5
NPR1	5	2.5
NTRK3	5	2.5
NUMB	5	2.5
NXF1	5	2.5
NXF3	5	2.5
ODF2	5	2.5
OGDH	5	2.5
OR5L2	5	2.5
OR8I2	5	2.5
OSBPL5	5	2.5
OSBPL9	5	2.5
OTOGL	5	2.5
PABPC5	5	2.5
PACS2	5	2.5
PAK2	5	2.5
PAK7	5	2.5
PALB2	5	2.5
PALLD	5	2.5
PALM	5	2.5
PAN3	5	2.5
PARP9	5	2.5
PBX3	5	2.5
PCDHA4	5	2.5
PCDHB13	5	2.5
PCDHB15	5	2.5
PCDHGA6	5	2.5
PCDHGA9	5	2.5
PCIF1	5	2.5
PCNXL3	5	2.5
PCNXL4	5	2.5
PCOLCE2	5	2.5
PCSK5	5	2.5
PDE3A	5	2.5
PER1	5	2.5
PEX6	5	2.5
PHC2	5	2.5
PHF12	5	2.5
PHF20	5	2.5
PHKA1	5	2.5
PHKB	5	2.5
PIDD	5	2.5
PIK3C3	5	2.5
PIK3R1	5	2.5
PIWIL3	5	2.5
PKD2L1	5	2.5
PKDREJ	5	2.5
PLCB3	5	2.5
PLD1	5	2.5
PLEKHD1	5	2.5
PLEKHG5	5	2.5
PLXNB3	5	2.5
PMFBP1	5	2.5
PNKP	5	2.5
PNLIPRP1	5	2.5
PNPLA6	5	2.5
PPIP5K2	5	2.5
PPP1R3A	5	2.5
PPP1R9A	5	2.5
PPP6R2	5	2.5
PRDM11	5	2.5
PRDM15	5	2.5
PRDM5	5	2.5
PROM2	5	2.5
PRPF40A	5	2.5
PRR12	5	2.5
PRR14L	5	2.5
PRRX1	5	2.5
PSMD2	5	2.5
PTCH2	5	2.5
PTCHD1	5	2.5
PTPN12	5	2.5
PXN	5	2.5
QSER1	5	2.5
RAB11FIP2	5	2.5
RABGAP1	5	2.5
RABGAP1L	5	2.5
RABL6	5	2.5
RALGAPB	5	2.5
RALGDS	5	2.5
RANBP2	5	2.5
RANBP6	5	2.5
RASGRP2	5	2.5
RBBP8	5	2.5
RBM27	5	2.5
RBMXL1	5	2.5
RBP3	5	2.5
RECQL	5	2.5
RECQL5	5	2.5
RGS3	5	2.5
RHD	5	2.5
RHOA	5	2.5
RIMS2	5	2.5
RIT1	5	2.5
RNF111	5	2.5
RNF17	5	2.5
ROCK2	5	2.5
RP5-862P8.2	5	2.5
RPA1	5	2.5
RPAP1	5	2.5
RPAP2	5	2.5
RPE65	5	2.5
RPS6KA6	5	2.5
RRP12	5	2.5
RSF1	5	2.5
RSPRY1	5	2.5
RTEL1	5	2.5
RTL1	5	2.5
SAMD4A	5	2.5
SAMD9	5	2.5
SAP130	5	2.5
SASH1	5	2.5
SBF2	5	2.5
SBNO2	5	2.5
SCARF1	5	2.5
SCN10A	5	2.5
SCN3A	5	2.5
SEC24C	5	2.5
SEC61A2	5	2.5
SEMA4F	5	2.5
SEMA5A	5	2.5
SERPINA7	5	2.5
SERPINB11	5	2.5
SF1	5	2.5
SF3B2	5	2.5
SFMBT1	5	2.5
SGOL2	5	2.5
SH3BP1	5	2.5
SH3KBP1	5	2.5
SH3PXD2B	5	2.5
SH3RF2	5	2.5
SHANK2	5	2.5
SHKBP1	5	2.5
SHOC2	5	2.5
SIGLEC10	5	2.5
SIM1	5	2.5
SIN3A	5	2.5
SKAP1	5	2.5
SLC12A5	5	2.5
SLC22A24	5	2.5
SLC22A6	5	2.5
SLC25A12	5	2.5
SLC25A42	5	2.5
SLC26A3	5	2.5
SLC26A8	5	2.5
SLC2A6	5	2.5
SLC4A3	5	2.5
SLC5A11	5	2.5
SLC9A1	5	2.5
SLC9A6	5	2.5
SLCO2A1	5	2.5
SLITRK1	5	2.5
SLITRK3	5	2.5
SLITRK4	5	2.5
SLITRK6	5	2.5
SLX4	5	2.5
SMC2	5	2.5
SMEK2	5	2.5
SMG5	5	2.5
SMG6	5	2.5
SMG7	5	2.5
SMOX	5	2.5
SMPD1	5	2.5
SNCAIP	5	2.5
SNED1	5	2.5
SNX29	5	2.5
SORCS3	5	2.5
SOS1	5	2.5
SPARCL1	5	2.5
SPEG	5	2.5
SPTB	5	2.5
SREBF1	5	2.5
SRP19	5	2.5
SRPK2	5	2.5
SRSF12	5	2.5
STAG2	5	2.5
STK11	5	2.5
STXBP5L	5	2.5
SUCO	5	2.5
SUPV3L1	5	2.5
SYNGAP1	5	2.5
T	5	2.5
TAB3	5	2.5
TAF4	5	2.5
TAP2	5	2.5
TAPBP	5	2.5
TBC1D1	5	2.5
TBC1D25	5	2.5
TBC1D2B	5	2.5
TCF25	5	2.5
TECPR2	5	2.5
TECTA	5	2.5
TEK	5	2.5
TENC1	5	2.5
TEX14	5	2.5
TGM3	5	2.5
THAP9	5	2.5
THBS3	5	2.5
THOC2	5	2.5
THOC5	5	2.5
THRAP3	5	2.5
THUMPD3	5	2.5
TIE1	5	2.5
TLL2	5	2.5
TLR3	5	2.5
TMC4	5	2.5
TMCO7	5	2.5
TMEM132B	5	2.5
TMEM175	5	2.5
TMEM63B	5	2.5
TMTC3	5	2.5
TNFRSF21	5	2.5
TNKS1BP1	5	2.5
TNRC6C	5	2.5
TOX	5	2.5
TRANK1	5	2.5
TRAPPC9	5	2.5
TRIM2	5	2.5
TRIM42	5	2.5
TRMT2A	5	2.5
TRO	5	2.5
TROAP	5	2.5
TRPC1	5	2.5
TRPC5	5	2.5
TRPC7	5	2.5
TRPM4	5	2.5
TRPS1	5	2.5
TSKS	5	2.5
TSSC4	5	2.5
TTLL11	5	2.5
TTLL12	5	2.5
TUB	5	2.5
TUT1	5	2.5
UBXN4	5	2.5
UHRF2	5	2.5
ULK4	5	2.5
UNC5D	5	2.5
UNC93A	5	2.5
USP20	5	2.5
USP28	5	2.5
USP4	5	2.5
USP42	5	2.5
USP7	5	2.5
UTP14A	5	2.5
UVRAG	5	2.5
VNN3	5	2.5
VWA5B2	5	2.5
VWF	5	2.5
WBSCR17	5	2.5
WDPCP	5	2.5
WDR33	5	2.5
WDR52	5	2.5
WDR62	5	2.5
WDR96	5	2.5
WHSC1L1	5	2.5
WWC1	5	2.5
WWC2	5	2.5
WWOX	5	2.5
WWP2	5	2.5
XKR4	5	2.5
ZBED4	5	2.5
ZBTB37	5	2.5
ZBTB4	5	2.5
ZC3H18	5	2.5
ZC3H4	5	2.5
ZC3H6	5	2.5
ZC3H7B	5	2.5
ZCCHC11	5	2.5
ZCCHC6	5	2.5
ZCCHC8	5	2.5
ZER1	5	2.5
ZFP106	5	2.5
ZFPL1	5	2.5
ZFYVE9	5	2.5
ZHX3	5	2.5
ZKSCAN2	5	2.5
ZNF148	5	2.5
ZNF157	5	2.5
ZNF233	5	2.5
ZNF234	5	2.5
ZNF257	5	2.5
ZNF292	5	2.5
ZNF331	5	2.5
ZNF354C	5	2.5
ZNF358	5	2.5
ZNF407	5	2.5
ZNF433	5	2.5
ZNF470	5	2.5
ZNF626	5	2.5
ZNF638	5	2.5
ZNF773	5	2.5
ZNF808	5	2.5
ZNF831	5	2.5
ZNF841	5	2.5
ZNF862	5	2.5
ZNFX1	5	2.5
ZSWIM4	5	2.5
ZYG11A	5	2.5
A2M	4	2
AASDH	4	2
AATK	4	2
ABCB11	4	2
ABCB4	4	2
ABCC11	4	2
ABCC2	4	2
ABCD3	4	2
ABCD4	4	2
ABHD2	4	2
ABP1	4	2
AC013461.1	4	2
AC063977.1	4	2
AC069154.2	4	2
AC099489.1	4	2
ACCSL	4	2
ACLY	4	2
ACSL4	4	2
ACTC1	4	2
ACTL7B	4	2
ACVR2A	4	2
ADAD1	4	2
ADAM12	4	2
ADAM15	4	2
ADAM17	4	2
ADAM22	4	2
ADAM7	4	2
ADAM9	4	2
ADAMTS10	4	2
ADAMTS18	4	2
ADAMTS2	4	2
ADAMTSL4	4	2
ADCYAP1R1	4	2
ADD2	4	2
ADD3	4	2
ADNP	4	2
ADRA1A	4	2
AK8	4	2
AKAP7	4	2
AKAP9	4	2
ALDH4A1	4	2
ALG13	4	2
ALK	4	2
ALKBH8	4	2
ALOX15B	4	2
ALS2	4	2
ANHX	4	2
ANKLE2	4	2
ANKRD11	4	2
ANKRD13B	4	2
ANKRD30B	4	2
ANKRD34A	4	2
ANKRD36	4	2
ANKRD44	4	2
ANKRD55	4	2
ANO1	4	2
ANO10	4	2
ANO2	4	2
ANO4	4	2
ANO8	4	2
AP5B1	4	2
APEX2	4	2
APH1A	4	2
APLP1	4	2
APOBR	4	2
AQP10	4	2
ARAP1	4	2
ARAP2	4	2
ARCN1	4	2
ARF6	4	2
ARGFX	4	2
ARHGAP11A	4	2
ARHGAP23	4	2
ARHGEF17	4	2
ARHGEF3	4	2
ARHGEF6	4	2
ARID5B	4	2
ARL14EP	4	2
ARMC5	4	2
ARMC9	4	2
ART4	4	2
ASB15	4	2
ASCC3	4	2
[truncated: 11,400 more rows]

## Sheet: CHOL
Gene symbol	# of mutated samples	Mutation rate (%)
MUC4	14	38.9
MT-RNR2	12	33.3
BAGE2	10	27.8
BAP1	9	25
PBRM1	8	22.2
HMGB1P5	7	19.4
TUBBP5	7	19.4
ADAM21P1	6	16.7
ANKRD36C	6	16.7
DPY19L2P2	6	16.7
LINC00969	6	16.7
NUDT10	6	16.7
RP11-262H14.1	6	16.7
RP11-798G7.5	6	16.7
AC017002.1	5	13.9
ARID1A	5	13.9
CROCCP2	5	13.9
FMN2	5	13.9
HERC2P3	5	13.9
IDH1	5	13.9
KMT2C	5	13.9
MLLT3	5	13.9
MT-CO1	5	13.9
MT-CO2	5	13.9
NBPF10	5	13.9
RP11-106M3.2	5	13.9
SEC22B	5	13.9
SMG1	5	13.9
TTN	5	13.9
AMZ2P1	4	11.1
ANKRD20A8P	4	11.1
ANKRD36BP2	4	11.1
APOB	4	11.1
DNAH5	4	11.1
DNM1P47	4	11.1
EPHA2	4	11.1
FAM182B	4	11.1
GUSBP1	4	11.1
HSD17B7P2	4	11.1
LL22NC03-80A10.6	4	11.1
MT-CYB	4	11.1
MUC16	4	11.1
MUC5B	4	11.1
POTEC	4	11.1
RP11-1166P10.8	4	11.1
RP11-146E13.4	4	11.1
RP11-417J8.6	4	11.1
SDHAP1	4	11.1
TP53	4	11.1
AC009120.6	3	8.3
AC093642.5	3	8.3
ADAM30	3	8.3
AGAP6	3	8.3
AHNAK	3	8.3
ALB	3	8.3
ANKRD36	3	8.3
ARID1B	3	8.3
ATM	3	8.3
BCOR	3	8.3
BIRC6	3	8.3
BMS1	3	8.3
CCT6P3	3	8.3
CEACAM20	3	8.3
CROCCP3	3	8.3
CSMD2	3	8.3
CYP21A1P	3	8.3
CYP4Z2P	3	8.3
DNAH8	3	8.3
ESPNP	3	8.3
FAM35A	3	8.3
FBN2	3	8.3
FGFR2	3	8.3
GOLGA8DP	3	8.3
GPR179	3	8.3
GPR98	3	8.3
HSP90AB1	3	8.3
HTT	3	8.3
HYDIN	3	8.3
KCP	3	8.3
KIAA1109	3	8.3
KIF1B	3	8.3
KRT8	3	8.3
MACF1	3	8.3
MAGED1	3	8.3
MPDZ	3	8.3
MROH5	3	8.3
PCLO	3	8.3
PKD1L2	3	8.3
PLEKHH3	3	8.3
PLXNA4	3	8.3
PTPRVP	3	8.3
RANBP2	3	8.3
RP11-1023L17.1	3	8.3
RP11-156P1.3	3	8.3
RP11-252A24.2	3	8.3
RP11-403I13.4	3	8.3
RP11-782C8.2	3	8.3
RYR1	3	8.3
SPTBN1	3	8.3
TENM2	3	8.3
TPTE	3	8.3
TPTE2P6	3	8.3
TUBB8P7	3	8.3
VWA5B1	3	8.3
ZC3H11A	3	8.3
ZNF345	3	8.3
ABCA13	2	5.6
ABCA7	2	5.6
AC002055.4	2	5.6
AC006116.24	2	5.6
AC009499.1	2	5.6
AC016995.3	2	5.6
AC024560.3	2	5.6
AC074391.1	2	5.6
ACSM5	2	5.6
ACTR3C	2	5.6
ADAM3A	2	5.6
ADAMTS16	2	5.6
ADCK5	2	5.6
AE000661.37	2	5.6
AGTR2	2	5.6
AHNAK2	2	5.6
AIM1	2	5.6
ALPK3	2	5.6
ANGEL1	2	5.6
ANK1	2	5.6
ANK2	2	5.6
ANKRD20A12P	2	5.6
ANKRD30BP2	2	5.6
ANKRD62	2	5.6
APPL1	2	5.6
ARAF	2	5.6
ARFGAP2	2	5.6
ASCC2	2	5.6
ATAD5	2	5.6
ATP13A3	2	5.6
BCAN	2	5.6
BCL3	2	5.6
BCL9	2	5.6
BIN1	2	5.6
BRWD3	2	5.6
BTN3A1	2	5.6
C11orf52	2	5.6
C17orf76-AS1	2	5.6
C3	2	5.6
C3P1	2	5.6
C6orf183	2	5.6
CACNA1E	2	5.6
CACNA1F	2	5.6
CALCR	2	5.6
CAPRIN1	2	5.6
CCDC83	2	5.6
CCNB3	2	5.6
CCNYL2	2	5.6
CCT6P1	2	5.6
CDH13	2	5.6
CDH7	2	5.6
CDKN2A	2	5.6
CELP	2	5.6
CEP68	2	5.6
CHAMP1	2	5.6
CHD7	2	5.6
CHEK2	2	5.6
CHRM2	2	5.6
CNTN2	2	5.6
COL20A1	2	5.6
COL22A1	2	5.6
COL4A3	2	5.6
COL5A1	2	5.6
COL6A3	2	5.6
COL7A1	2	5.6
COL9A1	2	5.6
CSMD1	2	5.6
CTD-2066L21.3	2	5.6
CTNNA2	2	5.6
CTTNBP2NL	2	5.6
CXorf57	2	5.6
CYP2B7P1	2	5.6
DAPK1	2	5.6
DDB2	2	5.6
DDX11	2	5.6
DENND1A	2	5.6
DENND4B	2	5.6
DNAH17	2	5.6
DNAH6	2	5.6
DNAH7	2	5.6
DOCK10	2	5.6
DOCK2	2	5.6
ELF3	2	5.6
ELL2	2	5.6
EML5	2	5.6
EP400	2	5.6
ERBB2	2	5.6
ERVK13-1	2	5.6
FAM184A	2	5.6
FAM5C	2	5.6
FAM72A	2	5.6
FAM86DP	2	5.6
FAT1	2	5.6
FBN3	2	5.6
FER1L6	2	5.6
FGFRL1	2	5.6
FTX	2	5.6
GBF1	2	5.6
GBP1P1	2	5.6
GLG1	2	5.6
GLIS3	2	5.6
GLRA2	2	5.6
GOLGA2B	2	5.6
GPX1	2	5.6
GRIK2	2	5.6
GSDMA	2	5.6
GTF2H2B	2	5.6
GTF2IRD2P1	2	5.6
GZF1	2	5.6
HAR1A	2	5.6
HMGCL	2	5.6
HNRNPA1P48	2	5.6
IDH2	2	5.6
IMPG2	2	5.6
IRS1	2	5.6
ISL2	2	5.6
ITPR2	2	5.6
KEAP1	2	5.6
KIAA1024	2	5.6
KIF19	2	5.6
KLHL20	2	5.6
KLHL25	2	5.6
KRAS	2	5.6
KRT16P3	2	5.6
LAMA3	2	5.6
LEO1	2	5.6
LINC00303	2	5.6
LINC00839	2	5.6
LRP1	2	5.6
LRP1B	2	5.6
LRP6	2	5.6
LRRC71	2	5.6
MAGEA1	2	5.6
MAGEC1	2	5.6
MAGEE1	2	5.6
2016-03-06	2	5.6
MAST4	2	5.6
MC1R	2	5.6
MLK4	2	5.6
MLLT4	2	5.6
MLXIPL	2	5.6
MME	2	5.6
MSN	2	5.6
MT-CO3	2	5.6
MT-ND4	2	5.6
MT-ND4L	2	5.6
MT-ND6	2	5.6
MUC2	2	5.6
MYEOV	2	5.6
MYO7A	2	5.6
MYO9A	2	5.6
NBN	2	5.6
NBR2	2	5.6
NEB	2	5.6
NF2	2	5.6
NID1	2	5.6
NLRP5	2	5.6
NLRP8	2	5.6
NLRX1	2	5.6
NOL4	2	5.6
NOM1	2	5.6
NPEPPS	2	5.6
NPIPB11	2	5.6
NPR2	2	5.6
NTRK3	2	5.6
NXF4	2	5.6
NYAP2	2	5.6
OBSCN	2	5.6
OLFM3	2	5.6
OR51A4	2	5.6
OTX2	2	5.6
OTX2-AS1	2	5.6
OVCH2	2	5.6
PADI6	2	5.6
PCDH7	2	5.6
PCDHA4	2	5.6
PCDHGA4	2	5.6
PDE4DIP	2	5.6
PHF20L1	2	5.6
PHF3	2	5.6
PI15	2	5.6
PIK3CA	2	5.6
PKHD1	2	5.6
PKHD1L1	2	5.6
PLGLA	2	5.6
PMS2CL	2	5.6
PMS2P3	2	5.6
POM121	2	5.6
PPFIBP2	2	5.6
PPL	2	5.6
PRG4	2	5.6
PRMT3	2	5.6
PSG5	2	5.6
PTCH1	2	5.6
PTH2	2	5.6
PXDN	2	5.6
PXMP4	2	5.6
RAB11B	2	5.6
RABGAP1	2	5.6
RALGAPB	2	5.6
RB1CC1	2	5.6
RBM4	2	5.6
RIOK2	2	5.6
RNF219-AS1	2	5.6
RNPC3	2	5.6
ROCK1	2	5.6
ROR2	2	5.6
RP1	2	5.6
RP1-153P14.8	2	5.6
RP11-10K17.6	2	5.6
RP11-119F19.2	2	5.6
RP11-136K7.2	2	5.6
RP11-162D16.2	2	5.6
RP11-178C3.2	2	5.6
RP11-241G9.3	2	5.6
RP11-324H6.5	2	5.6
RP11-333E1.1	2	5.6
RP11-390F4.6	2	5.6
RP11-399F4.4	2	5.6
RP11-3P17.4	2	5.6
RP11-435B5.4	2	5.6
RP11-566K19.6	2	5.6
RP11-597A11.1	2	5.6
RP11-59E19.1	2	5.6
RP11-666A1.5	2	5.6
RP11-713N11.5	2	5.6
RP11-726G1.1	2	5.6
RP11-764K9.1	2	5.6
RP4-610C12.1	2	5.6
RP6-206I17.1	2	5.6
RPS6KA3	2	5.6
RREB1	2	5.6
RUFY1	2	5.6
RYR3	2	5.6
SALL1	2	5.6
SCN8A	2	5.6
SDK2	2	5.6
SF3B1	2	5.6
SHANK2	2	5.6
SIGLEC10	2	5.6
SIPA1L3	2	5.6
SKIDA1	2	5.6
SLC12A7	2	5.6
SLC3A2	2	5.6
SLC43A3	2	5.6
SLC5A1	2	5.6
SLC9A3	2	5.6
SLC9C1	2	5.6
SLX4	2	5.6
SMARCA5	2	5.6
SMCR2	2	5.6
SNHG14	2	5.6
SORBS1	2	5.6
SPTBN2	2	5.6
SRCAP	2	5.6
ST3GAL3	2	5.6
SUPT20H	2	5.6
SYNJ1	2	5.6
TAF2	2	5.6
TENM1	2	5.6
TEX2	2	5.6
TGFBR2	2	5.6
TMC4	2	5.6
TMCC1	2	5.6
TMEM132D	2	5.6
TMEM87A	2	5.6
TPRN	2	5.6
TRAF4	2	5.6
TTC25	2	5.6
TYK2	2	5.6
UBE3A	2	5.6
UBN2	2	5.6
UBR1	2	5.6
UBR2	2	5.6
UBTF	2	5.6
UBXN8	2	5.6
UHMK1	2	5.6
UNC13C	2	5.6
UNC5D	2	5.6
UNC80	2	5.6
USP2-AS1	2	5.6
USP34	2	5.6
USP9X	2	5.6
VWF	2	5.6
WASH3P	2	5.6
WDFY4	2	5.6
WDR33	2	5.6
XKR4	2	5.6
XPNPEP1	2	5.6
ZFC3H1	2	5.6
ZFYVE26	2	5.6
ZHX3	2	5.6
ZNF100	2	5.6
ZNF12	2	5.6
ZNF136	2	5.6
ZNF184	2	5.6
ZNF208	2	5.6
ZNF234	2	5.6
ZNF500	2	5.6
ZNF521	2	5.6
ZNF598	2	5.6
ZNF821	2	5.6
ZNF99	2	5.6
ZYX	2	5.6
A1CF	1	2.8
A2M	1	2.8
AASS	1	2.8
ABCA17P	1	2.8
ABCA8	1	2.8
ABCA9	1	2.8
ABCB11	1	2.8
ABCB4	1	2.8
ABCC1	1	2.8
ABCC2	1	2.8
ABCC3	1	2.8
ABCC6	1	2.8
ABCC9	1	2.8
ABCG2	1	2.8
ABHD1	1	2.8
ABHD17A	1	2.8
ABHD17B	1	2.8
ABI3	1	2.8
AC002117.1	1	2.8
AC002485.1	1	2.8
AC004381.6	1	2.8
AC005003.1	1	2.8
AC007275.2	1	2.8
AC007383.4	1	2.8
AC008103.5	1	2.8
AC008694.3	1	2.8
AC011718.2	1	2.8
AC012487.2	1	2.8
AC018865.8	1	2.8
AC026495.1	1	2.8
AC068831.10	1	2.8
AC073321.4	1	2.8
AC074323.1	1	2.8
AC079305.8	1	2.8
AC103965.1	1	2.8
AC105399.2	1	2.8
AC107218.3	1	2.8
AC109351.1	1	2.8
AC112229.4	1	2.8
AC112778.1	1	2.8
AC123768.4	1	2.8
AC129492.6	1	2.8
AC136604.1	1	2.8
ACADVL	1	2.8
ACBD3	1	2.8
ACHE	1	2.8
ACLY	1	2.8
ACO2	1	2.8
ACSL3	1	2.8
ACSL5	1	2.8
ACSM2B	1	2.8
ACTC1	1	2.8
ACVR1B	1	2.8
ACVR2A	1	2.8
ADAM21	1	2.8
ADAM32	1	2.8
ADAM33	1	2.8
ADAMTS12	1	2.8
ADAMTS13	1	2.8
ADAMTS18	1	2.8
ADAMTS20	1	2.8
ADAMTSL1	1	2.8
ADCY10	1	2.8
ADCY3	1	2.8
ADCY8	1	2.8
ADH6	1	2.8
ADRBK1	1	2.8
AF146191.4	1	2.8
AFF4	1	2.8
AGAP2	1	2.8
AGFG1	1	2.8
AGO3	1	2.8
AHCYL1	1	2.8
AIFM3	1	2.8
AJ271736.10	1	2.8
AK3	1	2.8
AKAP11	1	2.8
AKAP13	1	2.8
AKNA	1	2.8
AKR7L	1	2.8
AL022341.3	1	2.8
AL356693.1	1	2.8
ALDH16A1	1	2.8
ALDH3A1	1	2.8
ALMS1	1	2.8
ALMS1P	1	2.8
ALOX12B	1	2.8
ALPP	1	2.8
AMBP	1	2.8
AMBRA1	1	2.8
AMMECR1L	1	2.8
AMPD1	1	2.8
AMY2A	1	2.8
ANAPC1	1	2.8
ANGEL2	1	2.8
ANGPT1	1	2.8
ANK3	1	2.8
ANKFY1	1	2.8
ANKHD1	1	2.8
ANKK1	1	2.8
ANKMY1	1	2.8
ANKRD12	1	2.8
ANKRD13C	1	2.8
ANKRD17	1	2.8
ANKRD20A11P	1	2.8
ANKRD30A	1	2.8
ANKRD30BL	1	2.8
ANKRD33	1	2.8
ANKRD34A	1	2.8
ANKRD42	1	2.8
ANKRD45	1	2.8
ANKS1A	1	2.8
ANO7P1	1	2.8
ANXA6	1	2.8
AOX1	1	2.8
AOX2P	1	2.8
AP000282.2	1	2.8
AP000889.3	1	2.8
AP001255.2	1	2.8
AP002387.1	1	2.8
AP005901.1	1	2.8
AP2S1	1	2.8
AP3S2	1	2.8
APAF1	1	2.8
APBB3	1	2.8
APC	1	2.8
APMAP	1	2.8
APOA4	1	2.8
APOBEC4	1	2.8
APOL2	1	2.8
APP	1	2.8
AR	1	2.8
AREL1	1	2.8
ARHGAP28	1	2.8
ARHGAP29	1	2.8
ARHGAP36	1	2.8
ARHGAP6	1	2.8
ARHGEF2	1	2.8
ARHGEF38	1	2.8
ARHGEF4	1	2.8
ARID4B	1	2.8
ARID5A	1	2.8
ARL8A	1	2.8
ARMC4	1	2.8
ARMC5	1	2.8
ARMC6	1	2.8
ARMC9	1	2.8
ARSD	1	2.8
ARSE	1	2.8
ARSF	1	2.8
ART5	1	2.8
ASB2	1	2.8
ASB7	1	2.8
ASCC1	1	2.8
ASCC3	1	2.8
ASH1L	1	2.8
ASH2L	1	2.8
ASIC4	1	2.8
ASPM	1	2.8
ASPRV1	1	2.8
ASXL3	1	2.8
ATAD2	1	2.8
ATAD2B	1	2.8
ATAD3A	1	2.8
ATAD3C	1	2.8
ATE1	1	2.8
ATF4	1	2.8
ATF5	1	2.8
ATF6B	1	2.8
ATF7IP	1	2.8
ATG2A	1	2.8
ATN1	1	2.8
ATP11C	1	2.8
ATP13A2	1	2.8
ATP1A3	1	2.8
ATP2B1	1	2.8
ATP5G2	1	2.8
ATP5O	1	2.8
ATP5S	1	2.8
ATP6V1G1	1	2.8
ATP7B	1	2.8
ATP8B1	1	2.8
ATP8B3	1	2.8
ATP9A	1	2.8
ATP9B	1	2.8
ATR	1	2.8
ATXN1L	1	2.8
ATXN7L3B	1	2.8
AXIN2	1	2.8
AZGP1P1	1	2.8
B2M	1	2.8
B3GNT1	1	2.8
B3GNT2	1	2.8
B3GNT6	1	2.8
B4GALNT3	1	2.8
B9D1	1	2.8
BAD	1	2.8
BAIAP3	1	2.8
BBS7	1	2.8
BCAP29	1	2.8
BCHE	1	2.8
BCLAF1	1	2.8
BCO2	1	2.8
BCORL1	1	2.8
BEND7	1	2.8
BEST2	1	2.8
BFSP1	1	2.8
BID	1	2.8
BIRC2	1	2.8
BIRC3	1	2.8
BLK	1	2.8
BLM	1	2.8
BLOC1S3	1	2.8
BMP15	1	2.8
BMP2	1	2.8
BMP4	1	2.8
BMP5	1	2.8
BMP6	1	2.8
BMP7	1	2.8
BNC2	1	2.8
BOC	1	2.8
BOD1L1	1	2.8
BRAF	1	2.8
BRCA2	1	2.8
BRD2	1	2.8
BRD7	1	2.8
BRD9	1	2.8
BRDT	1	2.8
BRF1	1	2.8
BRWD1	1	2.8
BTBD8	1	2.8
BTG3	1	2.8
BTN2A3P	1	2.8
BTNL9	1	2.8
C10orf128	1	2.8
C10orf62	1	2.8
C11orf31	1	2.8
C11orf88	1	2.8
C12orf43	1	2.8
C12orf49	1	2.8
C12orf55	1	2.8
C12orf63	1	2.8
C14orf159	1	2.8
C14orf183	1	2.8
C15orf52	1	2.8
C16orf59	1	2.8
C16orf71	1	2.8
C16orf78	1	2.8
C16orf86	1	2.8
C17orf53	1	2.8
C17orf70	1	2.8
C17orf77	1	2.8
C18orf54	1	2.8
C18orf63	1	2.8
C19orf26	1	2.8
C19orf54	1	2.8
C19orf68	1	2.8
C1QBP	1	2.8
C1QTNF9	1	2.8
C1S	1	2.8
C1orf174	1	2.8
C1orf94	1	2.8
C2	1	2.8
C21orf90	1	2.8
C2CD2L	1	2.8
C2CD4C	1	2.8
C2orf71	1	2.8
C3orf56	1	2.8
C4orf29	1	2.8
C4orf50	1	2.8
C5orf60	1	2.8
C6orf132	1	2.8
C6orf70	1	2.8
C8B	1	2.8
C8orf33	1	2.8
C8orf34	1	2.8
C9orf131	1	2.8
C9orf152	1	2.8
C9orf50	1	2.8
C9orf85	1	2.8
CA6	1	2.8
CABIN1	1	2.8
CACFD1	1	2.8
CACNA1G	1	2.8
CACNA1I	1	2.8
CACNG2	1	2.8
CACNG5	1	2.8
CAD	1	2.8
CADM2	1	2.8
CADM4	1	2.8
CALCB	1	2.8
CALD1	1	2.8
CALHM3	1	2.8
CALN1	1	2.8
CAMK2D	1	2.8
CAMSAP1	1	2.8
CAMSAP3	1	2.8
CAMTA1	1	2.8
CAND1	1	2.8
CAP1	1	2.8
CAPN1	1	2.8
CAPN12	1	2.8
CAPN13	1	2.8
CAPN9	1	2.8
CARD10	1	2.8
CARD11	1	2.8
CARD6	1	2.8
CARNS1	1	2.8
CASD1	1	2.8
CASK	1	2.8
CASKIN1	1	2.8
CATSPER3	1	2.8
CATSPERB	1	2.8
CCBE1	1	2.8
CCDC135	1	2.8
CCDC147	1	2.8
CCDC154	1	2.8
CCDC168	1	2.8
CCDC170	1	2.8
CCDC178	1	2.8
CCDC57	1	2.8
CCDC61	1	2.8
CCDC74A	1	2.8
CCDC88C	1	2.8
CCK	1	2.8
CCNA2	1	2.8
CCNT2	1	2.8
CCT4	1	2.8
CCT8L2	1	2.8
CD177	1	2.8
CD72	1	2.8
CD81	1	2.8
CD93	1	2.8
CD96	1	2.8
CDAN1	1	2.8
CDC14A	1	2.8
CDC20B	1	2.8
CDC37L1	1	2.8
CDC42BPB	1	2.8
CDC42BPG	1	2.8
CDC42EP1	1	2.8
CDH12	1	2.8
CDH17	1	2.8
CDH2	1	2.8
CDH20	1	2.8
CDH23	1	2.8
CDH26	1	2.8
CDH5	1	2.8
CDHR2	1	2.8
CDIPT	1	2.8
CDK12	1	2.8
CDK2	1	2.8
CDR2L	1	2.8
CDX4	1	2.8
CEACAM5	1	2.8
CELF3	1	2.8
CELF4	1	2.8
CENPB	1	2.8
CENPE	1	2.8
CENPI	1	2.8
CEP152	1	2.8
CEP250	1	2.8
CEP350	1	2.8
CEP95	1	2.8
CFHR5	1	2.8
CGGBP1	1	2.8
CHADL	1	2.8
CHAF1A	1	2.8
CHD1	1	2.8
CHD2	1	2.8
CHD9	1	2.8
CHEK2P2	1	2.8
CHI3L1	1	2.8
CHIA	1	2.8
CHL1	1	2.8
CHMP1A	1	2.8
CHRM3	1	2.8
CHRNA5	1	2.8
CHRNB1	1	2.8
CHTF18	1	2.8
CIDEB	1	2.8
CKS1B	1	2.8
CLCC1	1	2.8
CLCN4	1	2.8
CLCN5	1	2.8
CLCN6	1	2.8
CLCNKB	1	2.8
CLDN7	1	2.8
CLEC14A	1	2.8
CLHC1	1	2.8
CLIP4	1	2.8
CLSTN1	1	2.8
CMA1	1	2.8
CMBL	1	2.8
CNBD2	1	2.8
CNKSR2	1	2.8
CNN3	1	2.8
CNOT1	1	2.8
CNTLN	1	2.8
CNTN6	1	2.8
CNTNAP2	1	2.8
CNTNAP3	1	2.8
CNTNAP5	1	2.8
CNTRL	1	2.8
CNTROB	1	2.8
COG7	1	2.8
COG8	1	2.8
COL24A1	1	2.8
COL26A1	1	2.8
COL28A1	1	2.8
COL4A5	1	2.8
COL6A1	1	2.8
COL6A6	1	2.8
COL8A2	1	2.8
COPA	1	2.8
COX10-AS1	1	2.8
CP	1	2.8
CPD	1	2.8
CPLX4	1	2.8
CPNE4	1	2.8
CPNE9	1	2.8
CPSF1	1	2.8
CR1	1	2.8
CR2	1	2.8
CRAT	1	2.8
CREB3L1	1	2.8
CREB3L4	1	2.8
CREM	1	2.8
CRIM1	1	2.8
CRTAM	1	2.8
CRYBG3	1	2.8
CRYGA	1	2.8
CSDC2	1	2.8
CSE1L	1	2.8
CSF1	1	2.8
CSF1R	1	2.8
CSHL1	1	2.8
CSMD3	1	2.8
CSNK1A1L	1	2.8
CSPG4	1	2.8
CSPG4P12	1	2.8
CSRP2BP	1	2.8
CTA-481E9.3	1	2.8
CTB-52I2.8	1	2.8
CTB-58E17.3	1	2.8
CTC-228N24.1	1	2.8
CTC-260E6.6	1	2.8
CTC-338M12.4	1	2.8
CTC-457E21.3	1	2.8
CTC-457E21.9	1	2.8
CTC-535M15.2	1	2.8
CTC-559E9.6	1	2.8
CTC1	1	2.8
CTCF	1	2.8
CTCFL	1	2.8
CTD-2001E22.1	1	2.8
CTD-2001E22.2	1	2.8
CTD-2020K17.1	1	2.8
CTD-2049J23.2	1	2.8
CTD-2154I11.2	1	2.8
CTD-2224J9.8	1	2.8
CTD-2247C11.3	1	2.8
CTD-2311B13.7	1	2.8
CTD-2324F15.2	1	2.8
CTD-2384B11.2	1	2.8
CTD-2509G16.5	1	2.8
CTD-3187F8.14	1	2.8
CTIF	1	2.8
CTNND1	1	2.8
CTR9	1	2.8
CTSB	1	2.8
CTSD	1	2.8
CTSL3P	1	2.8
CTSW	1	2.8
CUBN	1	2.8
CUZD1	1	2.8
CWF19L2	1	2.8
CWH43	1	2.8
CYBB	1	2.8
CYC1	1	2.8
CYFIP1	1	2.8
CYP20A1	1	2.8
CYP2A13	1	2.8
CYP2D6	1	2.8
CYP2F1	1	2.8
CYP2S1	1	2.8
CYP3A43	1	2.8
CYP3A5	1	2.8
CYP4F22	1	2.8
CYP4F3	1	2.8
CYSLTR1	1	2.8
DARS	1	2.8
DAXX	1	2.8
DAZAP1	1	2.8
DAZL	1	2.8
DBNDD2	1	2.8
DCAF4L2	1	2.8
DCAF7	1	2.8
DCHS1	1	2.8
DCT	1	2.8
DCUN1D3	1	2.8
DDX11-AS1	1	2.8
DDX19A	1	2.8
DDX52	1	2.8
DDX55	1	2.8
DDX59	1	2.8
DENND4C	1	2.8
DFNB59	1	2.8
DGAT1	1	2.8
DGKA	1	2.8
DGKB	1	2.8
DGKI	1	2.8
DGKK	1	2.8
DHH	1	2.8
DHTKD1	1	2.8
DHX37	1	2.8
DHX40	1	2.8
DHX9	1	2.8
DIAPH3	1	2.8
DICER1	1	2.8
DIDO1	1	2.8
DIP2C	1	2.8
DISP1	1	2.8
DKKL1	1	2.8
DLAT	1	2.8
DLG5	1	2.8
DLGAP2	1	2.8
DLGAP3	1	2.8
DLK1	1	2.8
DLL1	1	2.8
DMD	1	2.8
DMXL1	1	2.8
DMXL2	1	2.8
DNA2	1	2.8
DNAAF2	1	2.8
DNAAF3	1	2.8
DNAH11	1	2.8
DNAH2	1	2.8
DNAI1	1	2.8
DNAJA3	1	2.8
DNAJB13	1	2.8
DNAJB6	1	2.8
DNAJB8	1	2.8
DNAJC11	1	2.8
DNAJC14	1	2.8
DNAJC16	1	2.8
DNAJC9	1	2.8
DNASE1L1	1	2.8
DNASE1L2	1	2.8
DNASE1L3	1	2.8
DNM2	1	2.8
DOCK7	1	2.8
DOCK9	1	2.8
DOK4	1	2.8
DOM3Z	1	2.8
DPF3	1	2.8
DPH2	1	2.8
DPP3	1	2.8
DPY19L2P1	1	2.8
DPY19L3	1	2.8
DPYSL4	1	2.8
DRAM2	1	2.8
DRD1	1	2.8
DRD5	1	2.8
DRG2	1	2.8
DRGX	1	2.8
DSC1	1	2.8
DSCAM	1	2.8
DSCAML1	1	2.8
DSTYK	1	2.8
DTX1	1	2.8
DVL2	1	2.8
DYRK4	1	2.8
DZIP3	1	2.8
EAPP	1	2.8
ECI2	1	2.8
ECM2	1	2.8
EDEM2	1	2.8
EEF1A1	1	2.8
EEF1D	1	2.8
EEF2K	1	2.8
EEFSEC	1	2.8
EFCAB2	1	2.8
EFCAB5	1	2.8
EFCAB6	1	2.8
EGFEM1P	1	2.8
EGFR	1	2.8
EGR4	1	2.8
EHMT2	1	2.8
EIF1AD	1	2.8
EIF3H	1	2.8
EIF4E2	1	2.8
EIF4ENIF1	1	2.8
EIF4G1	1	2.8
ELAVL1	1	2.8
ELF4	1	2.8
ELK1	1	2.8
ELMOD1	1	2.8
ELMSAN1	1	2.8
ELN	1	2.8
ELP5	1	2.8
EMC4	1	2.8
EMILIN2	1	2.8
EML6	1	2.8
EMR2	1	2.8
ENC1	1	2.8
ENGASE	1	2.8
ENOX1	1	2.8
EP300	1	2.8
EPB41L4A	1	2.8
EPB41L5	1	2.8
EPC1	1	2.8
EPG5	1	2.8
EPHA7	1	2.8
EPHA8	1	2.8
EPRS	1	2.8
ERBB4	1	2.8
ERCC2	1	2.8
ERLEC1	1	2.8
ERN1	1	2.8
ESPN	1	2.8
ESX1	1	2.8
ESYT1	1	2.8
ESYT2	1	2.8
ETS1	1	2.8
ETV5	1	2.8
EVPL	1	2.8
EXD1	1	2.8
EXD3	1	2.8
EXOC1	1	2.8
EXOC3	1	2.8
EXTL3	1	2.8
EYS	1	2.8
EZH2	1	2.8
EZR	1	2.8
F12	1	2.8
F13A1	1	2.8
F2RL1	1	2.8
F8	1	2.8
F9	1	2.8
FADS1	1	2.8
FAH	1	2.8
FAM111B	1	2.8
FAM126B	1	2.8
FAM127A	1	2.8
FAM135A	1	2.8
FAM138D	1	2.8
FAM157C	1	2.8
FAM169A	1	2.8
FAM179A	1	2.8
FAM208B	1	2.8
FAM209A	1	2.8
FAM230B	1	2.8
FAM46A	1	2.8
FAM47C	1	2.8
FAM50B	1	2.8
FAM64A	1	2.8
FAM66D	1	2.8
FAM71B	1	2.8
FAM71E2	1	2.8
FAM71F2	1	2.8
FAM83H	1	2.8
FAM86FP	1	2.8
FAM86HP	1	2.8
FAM86JP	1	2.8
FAM99B	1	2.8
FARP2	1	2.8
FARS2	1	2.8
FAT2	1	2.8
FAT3	1	2.8
FAXDC2	1	2.8
FBL	1	2.8
FBP1	1	2.8
FBRS	1	2.8
FBRSL1	1	2.8
FBXO24	1	2.8
FBXO28	1	2.8
FBXO5	1	2.8
FBXO6	1	2.8
FCGR1B	1	2.8
FCHO2	1	2.8
FEN1	1	2.8
FER1L6-AS2	1	2.8
FERMT1	1	2.8
FEZ1	1	2.8
FFAR3	1	2.8
FGF16	1	2.8
FGFR1OP	1	2.8
FHOD3	1	2.8
FILIP1L	1	2.8
FIP1L1	1	2.8
FKBP8	1	2.8
FKBP9L	1	2.8
FKRP	1	2.8
FLG	1	2.8
FLII	1	2.8
FLJ20306	1	2.8
FLJ27365	1	2.8
FLNA	1	2.8
FLT3	1	2.8
FMN1	1	2.8
FMNL1	1	2.8
FNBP4	1	2.8
FNDC3A	1	2.8
FOXA2	1	2.8
FOXK1	1	2.8
FOXP2	1	2.8
FOXRED1	1	2.8
FPR1	1	2.8
FRAS1	1	2.8
FRG1B	1	2.8
FRMPD3	1	2.8
FRY	1	2.8
FSCN1	1	2.8
FSHB	1	2.8
FSIP2	1	2.8
FST	1	2.8
FSTL4	1	2.8
FSTL5	1	2.8
FTSJD2	1	2.8
FUS	1	2.8
FUZ	1	2.8
FZD8	1	2.8
GAB2	1	2.8
GABRA4	1	2.8
GABRB3	1	2.8
GAGE12J	1	2.8
GALNT12	1	2.8
GALNT14	1	2.8
GALNT5	1	2.8
GALNT9	1	2.8
GARNL3	1	2.8
GATAD1	1	2.8
GATAD2A	1	2.8
GBA3	1	2.8
GBP1	1	2.8
GBP4	1	2.8
GC	1	2.8
GCN1L1	1	2.8
GCNT1	1	2.8
GCNT2	1	2.8
GDI1	1	2.8
GDPD4	1	2.8
GFM1	1	2.8
GGCX	1	2.8
GGH	1	2.8
GGT3P	1	2.8
GHDC	1	2.8
GIGYF2	1	2.8
GIMAP2	1	2.8
GIMAP8	1	2.8
GIPC3	1	2.8
GJA10	1	2.8
GLTSCR1	1	2.8
GLUD1P2	1	2.8
GMFG	1	2.8
GMPR	1	2.8
GNA12	1	2.8
GNA15	1	2.8
GNAS	1	2.8
GOLGA6B	1	2.8
GON4L	1	2.8
GPATCH1	1	2.8
GPATCH2	1	2.8
GPBP1	1	2.8
GPD2	1	2.8
GPN2	1	2.8
GPR113	1	2.8
GPR123	1	2.8
GPR144	1	2.8
GPR149	1	2.8
GPR155	1	2.8
GPR17	1	2.8
GPR21	1	2.8
GPR31	1	2.8
GPR37L1	1	2.8
GPR64	1	2.8
GPR85	1	2.8
GPR97	1	2.8
GPS2	1	2.8
GPX2	1	2.8
GRB14	1	2.8
GRB2	1	2.8
GREM1	1	2.8
GRIK5	1	2.8
GRIN2A	1	2.8
GRK4	1	2.8
GRM3	1	2.8
GRM5	1	2.8
GS1-124K5.2	1	2.8
GSDMD	1	2.8
GSTK1	1	2.8
GTF2I	1	2.8
GTF2IRD1	1	2.8
GTPBP4	1	2.8
GUCY2F	1	2.8
GUSB	1	2.8
GUSBP2	1	2.8
GXYLT1	1	2.8
GYG2	1	2.8
H2BFM	1	2.8
HAAO	1	2.8
HADHB	1	2.8
HAGHL	1	2.8
HAMP	1	2.8
HAPLN3	1	2.8
HAS1	1	2.8
HAS2	1	2.8
HAUS4	1	2.8
HAUS6	1	2.8
HBS1L	1	2.8
HCN1	1	2.8
HCN2	1	2.8
HDAC4	1	2.8
HDAC5	1	2.8
HDAC6	1	2.8
HDAC9	1	2.8
HDC	1	2.8
HDGF	1	2.8
HDX	1	2.8
HEATR6	1	2.8
HECW2	1	2.8
HEG1	1	2.8
HELQ	1	2.8
HEPH	1	2.8
HERC2	1	2.8
HERC2P2	1	2.8
HERC4	1	2.8
HHLA2	1	2.8
HIPK4	1	2.8
HIRA	1	2.8
HIST1H2AI	1	2.8
HIST1H3G	1	2.8
HIST3H2BB	1	2.8
HK2	1	2.8
HLA-A	1	2.8
HLA-DMA	1	2.8
HLA-DOA	1	2.8
HLA-DRA	1	2.8
HLA-DRB6	1	2.8
HLA-F	1	2.8
HLA-F-AS1	1	2.8
HMGB3	1	2.8
HMGB3P22	1	2.8
HMGCS2	1	2.8
HMHA1	1	2.8
HNRNPA2B1	1	2.8
HNRNPF	1	2.8
HNRNPK	1	2.8
HNRNPKP3	1	2.8
HNRNPM	1	2.8
HNRNPU	1	2.8
HNRNPU-AS1	1	2.8
HNRNPUL1	1	2.8
HNRNPUL2	1	2.8
HOOK1	1	2.8
HOPX	1	2.8
HOXA6	1	2.8
HOXB3	1	2.8
HOXD-AS2	1	2.8
HOXD4	1	2.8
HPN-AS1	1	2.8
HPSE2	1	2.8
HRCT1	1	2.8
HRH1	1	2.8
HRH3	1	2.8
HRNR	1	2.8
HS3ST1	1	2.8
HSCB	1	2.8
HSD17B14	1	2.8
HSF1	1	2.8
HSF5	1	2.8
HSP90AB2P	1	2.8
HSPA12B	1	2.8
HSPA13	1	2.8
HSPA8	1	2.8
HSPBAP1	1	2.8
HSPD1P6	1	2.8
HTATSF1	1	2.8
HTN1	1	2.8
HTR5A	1	2.8
HTRA4	1	2.8
HUWE1	1	2.8
HYAL3	1	2.8
IARS	1	2.8
IBSP	1	2.8
ICA1	1	2.8
ICAM1	1	2.8
IDE	1	2.8
IFIT5	1	2.8
IFITM3	1	2.8
IFNL3	1	2.8
IFRD1	1	2.8
IFT52	1	2.8
IGF2BP2	1	2.8
IGF2R	1	2.8
IGHD	1	2.8
IGHD2-2	1	2.8
IGHV3-16	1	2.8
IGHV3-48	1	2.8
IGHV3OR16-9	1	2.8
IGJ	1	2.8
IGKV1-9	1	2.8
IGSF9B	1	2.8
IKZF5	1	2.8
IL10RA	1	2.8
IL12B	1	2.8
IL17C	1	2.8
IL1F10	1	2.8
IL32	1	2.8
IL33	1	2.8
IMP3	1	2.8
IMPA1	1	2.8
INADL	1	2.8
INHBA	1	2.8
INPP5D	1	2.8
INPP5F	1	2.8
INPPL1	1	2.8
INTS10	1	2.8
INTS2	1	2.8
INTS7	1	2.8
INTS8	1	2.8
IPO11	1	2.8
IPO13	1	2.8
IPO5	1	2.8
IPPK	1	2.8
IQGAP2	1	2.8
IQSEC3	1	2.8
IRAK2	1	2.8
IRF2BPL	1	2.8
IRF6	1	2.8
ISCA1	1	2.8
ISLR2	1	2.8
ISX	1	2.8
ISY1-RAB43	1	2.8
ITFG3	1	2.8
ITGB4	1	2.8
ITGB6	1	2.8
ITIH1	1	2.8
ITK	1	2.8
ITPKB	1	2.8
ITPR1	1	2.8
ITPR3	1	2.8
ITPRIP	1	2.8
IVL	1	2.8
IZUMO2	1	2.8
JAG2	1	2.8
JAKMIP2	1	2.8
JMJD1C	1	2.8
JMJD4	1	2.8
KANK1	1	2.8
KATNAL2	1	2.8
KBTBD4	1	2.8
KBTBD8	1	2.8
KCNAB2	1	2.8
KCNB2	1	2.8
KCNC2	1	2.8
KCNF1	1	2.8
KCNG1	1	2.8
KCNH2	1	2.8
KCNH8	1	2.8
KCNIP2	1	2.8
KCNIP4	1	2.8
KCNJ5	1	2.8
KCNK13	1	2.8
KCNK17	1	2.8
KCNK4	1	2.8
KCNMA1	1	2.8
KCNMB2	1	2.8
KCNQ3	1	2.8
KCNT2	1	2.8
KCNU1	1	2.8
KCNV2	1	2.8
KCTD7	1	2.8
KDM3A	1	2.8
KDM4C	1	2.8
KDM6B	1	2.8
KDR	1	2.8
KHK	1	2.8
KHNYN	1	2.8
KIAA0100	1	2.8
KIAA0226	1	2.8
KIAA0247	1	2.8
KIAA0319L	1	2.8
KIAA0368	1	2.8
KIAA0754	1	2.8
KIAA0825	1	2.8
KIAA0947	1	2.8
KIAA1009	1	2.8
KIAA1199	1	2.8
KIAA1211L	1	2.8
KIAA1324L	1	2.8
KIAA1377	1	2.8
KIAA1407	1	2.8
KIAA1429	1	2.8
KIAA1462	1	2.8
KIAA1586	1	2.8
KIAA1683	1	2.8
KIAA1715	1	2.8
KIAA2026	1	2.8
KIF14	1	2.8
KIF4B	1	2.8
KIF6	1	2.8
KIF7	1	2.8
KIR3DX1	1	2.8
KIRREL2	1	2.8
KLHL11	1	2.8
KLHL14	1	2.8
KLHL29	1	2.8
KLK5	1	2.8
KMO	1	2.8
KMT2A	1	2.8
KMT2E	1	2.8
KPNA3	1	2.8
KPNA7	1	2.8
KRCC1	1	2.8
KREMEN2	1	2.8
KRT1	1	2.8
KRT10	1	2.8
KRT18P55	1	2.8
KRT3	1	2.8
KRT85	1	2.8
KRT8P12	1	2.8
KRTAP10-6	1	2.8
KRTAP12-2	1	2.8
KRTAP27-1	1	2.8
KRTAP4-11	1	2.8
KRTAP4-7	1	2.8
KRTAP5-4	1	2.8
KTI12	1	2.8
KTN1	1	2.8
KYNU	1	2.8
L1TD1	1	2.8
LA16c-306E5.3	1	2.8
LAIR2	1	2.8
LAMA1	1	2.8
LAMA4	1	2.8
LAMA5	1	2.8
LAMB3	1	2.8
LAP3	1	2.8
LARP1	1	2.8
LARP1B	1	2.8
LARP4	1	2.8
LARS2	1	2.8
LASP1	1	2.8
LAX1	1	2.8
LBR	1	2.8
LCA10	1	2.8
LCE2B	1	2.8
LCN12	1	2.8
LDLR	1	2.8
LDLRAD1	1	2.8
LEF1	1	2.8
LGALS17A	1	2.8
LIAS	1	2.8
LILRB1	1	2.8
LIM2	1	2.8
LIMCH1	1	2.8
LIMD1	1	2.8
LINC00032	1	2.8
LINC00052	1	2.8
LINC00092	1	2.8
LINC00152	1	2.8
LINC00174	1	2.8
LINC00200	1	2.8
LINC00264	1	2.8
LINC00271	1	2.8
LINC00283	1	2.8
LINC00346	1	2.8
LINC00475	1	2.8
LINC00493	1	2.8
LINC00529	1	2.8
LINC00596	1	2.8
LINC00645	1	2.8
LINC00710	1	2.8
LINC00854	1	2.8
LINC00898	1	2.8
LINC00937	1	2.8
LIPA	1	2.8
LIPE-AS1	1	2.8
LIX1L	1	2.8
LMBR1	1	2.8
LMLN	1	2.8
LMNA	1	2.8
LNP1	1	2.8
LNX2	1	2.8
LONP2	1	2.8
LOXL2	1	2.8
LPAL2	1	2.8
LPIN2	1	2.8
LPP	1	2.8
LRCH2	1	2.8
LRFN4	1	2.8
LRIT3	1	2.8
LRP12	1	2.8
LRP2	1	2.8
LRP8	1	2.8
LRRC15	1	2.8
LRRC16B	1	2.8
LRRC3	1	2.8
LRRC37A11P	1	2.8
LRRC37A16P	1	2.8
LRRC48	1	2.8
LRRC52	1	2.8
LRRC55	1	2.8
LRRC6	1	2.8
LRRC63	1	2.8
LRRC7	1	2.8
LRRC8B	1	2.8
LRRCC1	1	2.8
LRRTM3	1	2.8
LRRTM4	1	2.8
LTBP2	1	2.8
LTN1	1	2.8
LYSMD4	1	2.8
MACROD2	1	2.8
MAEL	1	2.8
MAGEB10	1	2.8
MAGEH1	1	2.8
MAGEL2	1	2.8
MALAT1	1	2.8
MAMDC4	1	2.8
MAN1A2	1	2.8
MAOB	1	2.8
MAP1A	1	2.8
MAP1B	1	2.8
MAP2K1	1	2.8
MAP3K1	1	2.8
MAP3K11	1	2.8
MAP3K14	1	2.8
MAP3K19	1	2.8
MAP3K2	1	2.8
MAP4K3	1	2.8
MAP7D2	1	2.8
2016-03-02	1	2.8
2016-03-07	1	2.8
2016-03-09	1	2.8
MARCO	1	2.8
MARVELD3	1	2.8
MAST1	1	2.8
MATK	1	2.8
MCCC1	1	2.8
MCEE	1	2.8
MCOLN1	1	2.8
MDM4	1	2.8
MDN1	1	2.8
ME1	1	2.8
MED12	1	2.8
MED13	1	2.8
MED16	1	2.8
MED19	1	2.8
MED24	1	2.8
MED28	1	2.8
MEF2A	1	2.8
MEF2D	1	2.8
MEI1	1	2.8
MEIS2	1	2.8
MERTK	1	2.8
METTL8	1	2.8
MFSD2A	1	2.8
MGA	1	2.8
MGAT4C	1	2.8
MGAT5B	1	2.8
MGC20647	1	2.8
MGEA5	1	2.8
MGME1	1	2.8
MICAL1	1	2.8
MICAL3	1	2.8
MICALL1	1	2.8
MIR3118-6	1	2.8
MIR450B	1	2.8
MIR548H4	1	2.8
MIR602	1	2.8
MIR9-3	1	2.8
MKI67	1	2.8
MLF1IP	1	2.8
MLH1	1	2.8
MLTK	1	2.8
MMP16	1	2.8
MMP9	1	2.8
MOCOS	1	2.8
MON1A	1	2.8
MORC3	1	2.8
MOSPD2	1	2.8
MOV10	1	2.8
MPPED1	1	2.8
MPRIP	1	2.8
MPZL3	1	2.8
MREG	1	2.8
MRGPRE	1	2.8
MRGPRX1	1	2.8
MROH8	1	2.8
MRPL11	1	2.8
MRPL2	1	2.8
MRPL37	1	2.8
MRPL44	1	2.8
MRPL45	1	2.8
MRPS16	1	2.8
MRPS27	1	2.8
MRTO4	1	2.8
MRVI1	1	2.8
MSRB2	1	2.8
MT-ATP6	1	2.8
MT-ND1	1	2.8
MT-ND5	1	2.8
MTERFD3	1	2.8
MTFMT	1	2.8
MTG2	1	2.8
MTHFD1	1	2.8
MTHFD2	1	2.8
MTM1	1	2.8
MTR	1	2.8
MTRR	1	2.8
MTUS1	1	2.8
MTUS2	1	2.8
MUC6	1	2.8
MUC7	1	2.8
MUCL1	1	2.8
MVD	1	2.8
MVP	1	2.8
MXD3	1	2.8
MYBBP1A	1	2.8
MYCBP2	1	2.8
MYH14	1	2.8
MYH15	1	2.8
MYH2	1	2.8
MYH7B	1	2.8
MYH9	1	2.8
MYO15A	1	2.8
MYO18A	1	2.8
MYO1A	1	2.8
MYO1C	1	2.8
MYO5B	1	2.8
MYO5C	1	2.8
MYOM1	1	2.8
MYOT	1	2.8
MYPN	1	2.8
MYRIP	1	2.8
N4BP2	1	2.8
NAA35	1	2.8
NAB1	1	2.8
NACA	1	2.8
NACAD	1	2.8
NAP1L1	1	2.8
NAV1	1	2.8
NAV2	1	2.8
NAV3	1	2.8
NBEA	1	2.8
NBEAL1	1	2.8
NBPF1	1	2.8
NBPF8	1	2.8
NBPF9	1	2.8
NCAPG2	1	2.8
NCK2	1	2.8
NCOA6	1	2.8
NCOR1	1	2.8
NCOR2	1	2.8
NDEL1	1	2.8
NDN	1	2.8
NDRG3	1	2.8
NDUFA13	1	2.8
NDUFB10	1	2.8
NDUFV1	1	2.8
NEIL3	1	2.8
NEK6	1	2.8
NELL1	1	2.8
NELL2	1	2.8
NES	1	2.8
NET1	1	2.8
NEURL4	1	2.8
NEUROD1	1	2.8
NFE2L1	1	2.8
NFE2L2	1	2.8
NFE2L3	1	2.8
NFKBIE	1	2.8
NFKBIZ	1	2.8
NGEF	1	2.8
NHLRC1	1	2.8
NHLRC2	1	2.8
NID2	1	2.8
NIPAL1	1	2.8
NIPBL	1	2.8
NISCH	1	2.8
NKD2	1	2.8
NKX2-2	1	2.8
NLGN1	1	2.8
NLRP11	1	2.8
NLRP7	1	2.8
NNT	1	2.8
NOA1	1	2.8
NOD2	1	2.8
NOL12	1	2.8
NONO	1	2.8
NOS3	1	2.8
NOTCH1	1	2.8
NOTCH2NL	1	2.8
NOTCH4	1	2.8
NOX4	1	2.8
NOXO1	1	2.8
NPBWR2	1	2.8
NPFFR1	1	2.8
NPIPB6	1	2.8
NPIPB7	1	2.8
NPLOC4	1	2.8
NPM3	1	2.8
NPTN	1	2.8
NR1I3	1	2.8
NR2C1	1	2.8
NRAS	1	2.8
NRG2	1	2.8
NRIP1	1	2.8
NRIP3	1	2.8
NRK	1	2.8
NRROS	1	2.8
NSD1	1	2.8
NT5C1B	1	2.8
NT5DC2	1	2.8
NTF3	1	2.8
NUB1	1	2.8
NUDT22	1	2.8
NUMBL	1	2.8
NUP210	1	2.8
NUP98	1	2.8
NVL	1	2.8
NXPE3	1	2.8
NXPH4	1	2.8
OC90	1	2.8
OCRL	1	2.8
ODF1	1	2.8
ODF2	1	2.8
OGDHL	1	2.8
OGFOD1	1	2.8
OLFM2	1	2.8
ONECUT2	1	2.8
OPRD1	1	2.8
OR10A5	1	2.8
OR10G3	1	2.8
OR10H1	1	2.8
OR10H4	1	2.8
OR10J3	1	2.8
OR10X1	1	2.8
OR11H1	1	2.8
OR1D5	1	2.8
OR1S1	1	2.8
OR2A12	1	2.8
OR2D3	1	2.8
OR2J3	1	2.8
OR2L13	1	2.8
OR2L2	1	2.8
OR2T12	1	2.8
OR4Q3	1	2.8
OR51G2	1	2.8
OR51I1	1	2.8
OR51S1	1	2.8
OR52I1	1	2.8
OR5D16	1	2.8
OR5H1	1	2.8
OR5H14	1	2.8
OR5L2	1	2.8
OR5M11	1	2.8
OR6B3	1	2.8
OR6C3	1	2.8
OR6P1	1	2.8
OR6T1	1	2.8
OR6V1	1	2.8
OR7C1	1	2.8
OR8B3	1	2.8
OR9I1	1	2.8
ORAI1	1	2.8
ORM1	1	2.8
OSGIN1	1	2.8
OTOF	1	2.8
OTOP1	1	2.8
OTUD5	1	2.8
OVCH1	1	2.8
P4HA2	1	2.8
PABPC5-AS1	1	2.8
PABPN1L	1	2.8
PACS1	1	2.8
PAFAH1B1	1	2.8
PAFAH1B2	1	2.8
PAGE2B	1	2.8
PAIP2	1	2.8
PALLD	1	2.8
PANX1	1	2.8
PAOX	1	2.8
PAPPA2	1	2.8
PAQR9	1	2.8
PARD3	1	2.8
PARP10	1	2.8
PARP12	1	2.8
PASK	1	2.8
PAX3	1	2.8
PAX6	1	2.8
PAX8	1	2.8
PCDH10	1	2.8
PCDH11X	1	2.8
PCDHA11	1	2.8
PCDHA5	1	2.8
PCDHA9	1	2.8
PCDHAC2	1	2.8
PCDHB7	1	2.8
PCDHGA3	1	2.8
PCDHGA6	1	2.8
PCDHGA9	1	2.8
PCDHGB1	1	2.8
PCF11	1	2.8
PCGF5	1	2.8
PCM1	1	2.8
PCNT	1	2.8
PCNXL2	1	2.8
PCSK1	1	2.8
PCSK2	1	2.8
PCSK4	1	2.8
PCSK6	1	2.8
PDCD2L	1	2.8
PDCD6IP	1	2.8
PDCL	1	2.8
PDE3B	1	2.8
PDE4A	1	2.8
PDE4B	1	2.8
PDE9A	1	2.8
PDGFRB	1	2.8
PDGFRL	1	2.8
PDIA2	1	2.8
PDIK1L	1	2.8
PDP1	1	2.8
PDP2	1	2.8
PEAK1	1	2.8
PEPD	1	2.8
PER1	1	2.8
PEX1	1	2.8
PEX11B	1	2.8
PF4V1	1	2.8
PFKL	1	2.8
PFKM	1	2.8
PFKP	1	2.8
PGBD1	1	2.8
PGBD2	1	2.8
PGC	1	2.8
PHC3	1	2.8
PHIP	1	2.8
PHKA1	1	2.8
PHKA2	1	2.8
PHLDB1	1	2.8
PHLDB2	1	2.8
PHLPP1	1	2.8
PHYH	1	2.8
PHYHIP	1	2.8
PICK1	1	2.8
PIEZO2	1	2.8
PIGS	1	2.8
PIH1D2	1	2.8
PIK3CB	1	2.8
PIK3R1	1	2.8
PIK3R4	1	2.8
PIK3R6	1	2.8
PIKFYVE	1	2.8
PINX1	1	2.8
PIP5KL1	1	2.8
PIWIL2	1	2.8
PJA1	1	2.8
PJA2	1	2.8
PKP1	1	2.8
PLA2G4C	1	2.8
PLA2G4D	1	2.8
PLA2G4E	1	2.8
PLCB1	1	2.8
PLCG1	1	2.8
PLCL1	1	2.8
PLD1	1	2.8
PLEC	1	2.8
PLEKHA6	1	2.8
PLEKHG4	1	2.8
PLEKHM1P	1	2.8
PLIN4	1	2.8
PLK3	1	2.8
PLOD1	1	2.8
PLRG1	1	2.8
PLXNA2	1	2.8
PLXNA3	1	2.8
PLXNB2	1	2.8
PLXNB3	1	2.8
PMFBP1	1	2.8
PNCK	1	2.8
PNLDC1	1	2.8
PNLIPRP2	1	2.8
PNPLA4	1	2.8
POC1B	1	2.8
POC1B-GALNT4	1	2.8
PODN	1	2.8
PODXL	1	2.8
POLA1	1	2.8
POLA2	1	2.8
POLE	1	2.8
POLR2J4	1	2.8
POLR3C	1	2.8
POLR3E	1	2.8
POR	1	2.8
POTEG	1	2.8
PPA1	1	2.8
PPAP2A	1	2.8
PPCS	1	2.8
PPM1H	1	2.8
PPM1J	1	2.8
PPP1CB	1	2.8
PPP1R16A	1	2.8
PPP1R1A	1	2.8
PPP1R3C	1	2.8
PPP3CB	1	2.8
PPP4R1	1	2.8
PPP5C	1	2.8
PPP6C	1	2.8
PRAMEF12	1	2.8
PRB2	1	2.8
PRDM1	1	2.8
PRDM13	1	2.8
PRDM15	1	2.8
PRDM2	1	2.8
PRDM4	1	2.8
PRDM6	1	2.8
PRDM9	1	2.8
PRDX1	1	2.8
PREX2	1	2.8
PRH2	1	2.8
PRICKLE3	1	2.8
PRICKLE4	1	2.8
PRKAA2	1	2.8
PRKAB2	1	2.8
PRKCD	1	2.8
PRKCQ	1	2.8
PRKDC	1	2.8
PRKG1	1	2.8
PRMT7	1	2.8
PRPF39	1	2.8
PRPF40A	1	2.8
PRR11	1	2.8
PRR22	1	2.8
PRRC2C	1	2.8
PRSS12	1	2.8
PRSS33	1	2.8
PRSS3P2	1	2.8
PSD3	1	2.8
PSEN2	1	2.8
PSG8	1	2.8
PSIP1	1	2.8
PSMA5	1	2.8
PSMC1	1	2.8
PSMD5-AS1	1	2.8
PSMD9	1	2.8
PSMG1	1	2.8
PSPC1	1	2.8
PTCD2	1	2.8
PTDSS2	1	2.8
PTEN	1	2.8
PTGER2	1	2.8
PTGER3	1	2.8
PTGER4	1	2.8
PTH1R	1	2.8
PTK2	1	2.8
PTPN14	1	2.8
PTPN18	1	2.8
PTPN21	1	2.8
PTPN3	1	2.8
PTPN4	1	2.8
PTPRA	1	2.8
PTPRC	1	2.8
PTPRF	1	2.8
PTPRG	1	2.8
PTPRK	1	2.8
PUM1	1	2.8
PUM2	1	2.8
PVR	1	2.8
PXDNL	1	2.8
PYGM	1	2.8
PYURF	1	2.8
QPRT	1	2.8
R3HDM2	1	2.8
RAB19	1	2.8
RAB27B	1	2.8
RAB3B	1	2.8
RAB3GAP2	1	2.8
RAB6A	1	2.8
RABEP2	1	2.8
RABL6	1	2.8
RAD17	1	2.8
RAD50	1	2.8
RALGAPA1	1	2.8
RALGPS2	1	2.8
[truncated: 785 more rows]

## Sheet: COAD
Gene symbol	# of mutated samples	Mutation rate (%)
APC	159	73.6
TTN	128	59.3
TP53	121	56
KRAS	92	42.6
NEFH	90	41.7
OBSCN	76	35.2
MUC16	73	33.8
SYNE1	69	31.9
FAT4	61	28.2
PIK3CA	60	27.8
RYR2	59	27.3
TBP	57	26.4
ZFHX4	57	26.4
PHF2	56	25.9
DSPP	55	25.5
IRF5	54	25
CACNA1B	53	24.5
MUC4	52	24.1
PLEC	49	22.7
ATXN1	48	22.2
CSMD3	48	22.2
KRTAP4-5	48	22.2
TMPRSS13	48	22.2
DNAH5	47	21.8
MUC5B	47	21.8
FAT3	46	21.3
CACNA1H	45	20.8
LAMA5	45	20.8
PCLO	45	20.8
ABCA13	43	19.9
RYR3	43	19.9
SSPO	42	19.4
ZNF469	42	19.4
COL18A1	41	19
NCOR2	41	19
COL6A3	40	18.5
DCHS2	40	18.5
LRP1B	40	18.5
RP1L1	40	18.5
RYR1	40	18.5
CSMD1	39	18.1
PRIC285	39	18.1
MLL2	38	17.6
USH2A	38	17.6
GPR98	37	17.1
SDK1	37	17.1
APOB	36	16.7
CROCC	36	16.7
DNAH8	36	16.7
HMCN1	36	16.7
MAML2	36	16.7
DNAH11	35	16.2
EP400	35	16.2
GLI3	35	16.2
KCNN3	35	16.2
KNDC1	35	16.2
TNXB	35	16.2
WNK2	35	16.2
XIRP2	35	16.2
ZNF814	35	16.2
BRAF	34	15.7
CSMD2	34	15.7
DNAH2	34	15.7
FLG	34	15.7
MUC6	34	15.7
NEB	34	15.7
PCDHA7	34	15.7
ZFHX3	34	15.7
ABCA7	33	15.3
DNAH17	33	15.3
DSCAM	33	15.3
DST	33	15.3
MLL4	33	15.3
PTPRT	33	15.3
ZNF831	33	15.3
AHNAK2	32	14.8
AR	32	14.8
DNAH1	32	14.8
FAM194B	32	14.8
HERC2	32	14.8
KIF26A	32	14.8
LRP2	32	14.8
RNF43	32	14.8
UNC80	32	14.8
ANK3	31	14.4
ARID1A	31	14.4
COL12A1	31	14.4
DNAH9	31	14.4
EYS	31	14.4
HSPG2	31	14.4
KIF17	31	14.4
MYO15A	31	14.4
TRPS1	31	14.4
UNC13C	31	14.4
ADAMTS2	30	13.9
ATM	30	13.9
CACNA1E	30	13.9
CCDC168	30	13.9
DNAH10	30	13.9
DNHD1	30	13.9
FBN3	30	13.9
FREM2	30	13.9
HECW1	30	13.9
LAMA1	30	13.9
MDN1	30	13.9
MYCBP2	30	13.9
SYNE2	30	13.9
UBR4	30	13.9
COL6A6	29	13.4
CUBN	29	13.4
DNAH3	29	13.4
FLNC	29	13.4
GLTSCR1	29	13.4
MACF1	29	13.4
MXRA5	29	13.4
SMAD4	29	13.4
TCHH	29	13.4
TSHZ3	29	13.4
VPS13B	29	13.4
WDFY4	29	13.4
ANK2	28	13
ATP10A	28	13
BIRC6	28	13
COL5A1	28	13
FBN1	28	13
HYDIN	28	13
KIAA1109	28	13
KRT1	28	13
LAMC3	28	13
LRRK2	28	13
MEGF8	28	13
NBEA	28	13
ODZ4	28	13
PCDH17	28	13
PKD1L1	28	13
PPM1E	28	13
RELN	28	13
SOX9	28	13
SPTA1	28	13
TNC	28	13
TNRC18	28	13
UNC79	28	13
ADAMTSL4	27	12.5
CELSR1	27	12.5
COL27A1	27	12.5
DNAH7	27	12.5
FAT1	27	12.5
FAT2	27	12.5
FRY	27	12.5
GPRIN2	27	12.5
GRIK2	27	12.5
MAP1S	27	12.5
MTUS2	27	12.5
MUC17	27	12.5
NRXN1	27	12.5
ODZ1	27	12.5
PCDH15	27	12.5
PCDHA2	27	12.5
RNF213	27	12.5
SACS	27	12.5
SCN9A	27	12.5
STAB1	27	12.5
TECTA	27	12.5
WDR87	27	12.5
AKAP9	26	12
BSN	26	12
CDH23	26	12
COL7A1	26	12
DCHS1	26	12
DIDO1	26	12
DNAH14	26	12
DSCAML1	26	12
FASN	26	12
FBXW7	26	12
FMN2	26	12
FN1	26	12
GRIN3B	26	12
KRTAP4-3	26	12
LOXHD1	26	12
LRP1	26	12
MEFV	26	12
MLL3	26	12
NALCN	26	12
PCDH10	26	12
PLXNB2	26	12
POLRMT	26	12
PREX2	26	12
PXDNL	26	12
RECQL4	26	12
RIMS2	26	12
ROBO2	26	12
SORCS1	26	12
SPEG	26	12
CELSR2	25	11.6
COL6A5	25	11.6
DENND4B	25	11.6
DMD	25	11.6
DOCK3	25	11.6
FNDC1	25	11.6
FRAS1	25	11.6
KIF26B	25	11.6
LAMA2	25	11.6
MLL	25	11.6
MYO3A	25	11.6
NOTCH3	25	11.6
ODZ3	25	11.6
PAPPA2	25	11.6
PKHD1L1	25	11.6
PTPRS	25	11.6
ROBO1	25	11.6
SCN5A	25	11.6
TCF7L2	25	11.6
ADAD2	24	11.1
AHNAK	24	11.1
ALMS1	24	11.1
ASPM	24	11.1
CHD7	24	11.1
CNTNAP2	24	11.1
COL11A1	24	11.1
EPPK1	24	11.1
FAM123B	24	11.1
IRF2BPL	24	11.1
KIAA0284	24	11.1
MUC2	24	11.1
MYH7	24	11.1
MYO16	24	11.1
NAV2	24	11.1
NAV3	24	11.1
NFASC	24	11.1
NLRC5	24	11.1
NRXN2	24	11.1
OTOF	24	11.1
PDE4DIP	24	11.1
PKD1	24	11.1
PLEKHG4B	24	11.1
PLXNA3	24	11.1
PLXNB3	24	11.1
RIMS1	24	11.1
SCN1A	24	11.1
SVEP1	24	11.1
TTC28	24	11.1
ZNF536	24	11.1
ABCA12	23	10.6
ADAMTS13	23	10.6
ANKLE1	23	10.6
CACNA1A	23	10.6
CASZ1	23	10.6
CMYA5	23	10.6
CUX2	23	10.6
DOCK2	23	10.6
ESPNL	23	10.6
EVC2	23	10.6
EVPL	23	10.6
FCGBP	23	10.6
FLNB	23	10.6
HTT	23	10.6
MAGI2	23	10.6
MEGF6	23	10.6
MYH14	23	10.6
OPRD1	23	10.6
PAPPA	23	10.6
PCDHA11	23	10.6
PCDHB5	23	10.6
PCNT	23	10.6
PKHD1	23	10.6
PLXNA1	23	10.6
POLQ	23	10.6
PTPRQ	23	10.6
RADIL	23	10.6
SETD1B	23	10.6
TMEM131	23	10.6
TRIO	23	10.6
TRRAP	23	10.6
USP9X	23	10.6
VCAN	23	10.6
ZFPM1	23	10.6
ZNF423	23	10.6
A2ML1	22	10.2
ACAN	22	10.2
BCL9L	22	10.2
BRCA2	22	10.2
C15orf2	22	10.2
DNAH6	22	10.2
DYSF	22	10.2
GNAS	22	10.2
IGF2R	22	10.2
ITPR3	22	10.2
KIAA0182	22	10.2
KIF1A	22	10.2
LATS2	22	10.2
MAST4	22	10.2
MYH6	22	10.2
MYO18B	22	10.2
NOTCH1	22	10.2
ODZ2	22	10.2
PANX2	22	10.2
PCDHB3	22	10.2
PIK3CG	22	10.2
POLE	22	10.2
PTCHD2	22	10.2
PTPRZ1	22	10.2
SMARCA4	22	10.2
SVIL	22	10.2
TEP1	22	10.2
TIAM1	22	10.2
TNR	22	10.2
TNS1	22	10.2
TTC40	22	10.2
WDR66	22	10.2
ABCC1	21	9.7
ACACB	21	9.7
ACVR2A	21	9.7
ADAMTS16	21	9.7
ARAP1	21	9.7
ASH1L	21	9.7
ATG2A	21	9.7
ATN1	21	9.7
BRWD3	21	9.7
C11orf41	21	9.7
C12orf51	21	9.7
CACNA1D	21	9.7
COL22A1	21	9.7
CTNNA2	21	9.7
DGKB	21	9.7
DIP2C	21	9.7
DYNC2H1	21	9.7
EIF2AK4	21	9.7
FAM83H	21	9.7
FER1L6	21	9.7
GABRA5	21	9.7
GOLGB1	21	9.7
GRM7	21	9.7
IGSF9B	21	9.7
KIF21A	21	9.7
LAMA4	21	9.7
MAP1B	21	9.7
MN1	21	9.7
MYH13	21	9.7
MYH9	21	9.7
MYO7A	21	9.7
NCOA3	21	9.7
NCOR1	21	9.7
NOS1	21	9.7
PCDH9	21	9.7
PCDHA8	21	9.7
PCDHA9	21	9.7
PDZD2	21	9.7
PDZRN3	21	9.7
PLXND1	21	9.7
PTPLA	21	9.7
PXDN	21	9.7
RTL1	21	9.7
SCRIB	21	9.7
SDK2	21	9.7
SFMBT2	21	9.7
SIPA1L3	21	9.7
SLIT3	21	9.7
SOGA2	21	9.7
SPTBN2	21	9.7
SRCAP	21	9.7
TEX15	21	9.7
TNRC6B	21	9.7
TRIOBP	21	9.7
WDFY3	21	9.7
WDR81	21	9.7
WDR90	21	9.7
ZNF707	21	9.7
ZNF837	21	9.7
ABCA1	20	9.3
ABCA2	20	9.3
ABCA4	20	9.3
ADCY5	20	9.3
ADGB	20	9.3
ALPK2	20	9.3
APBA2	20	9.3
ATP8B3	20	9.3
BCL9	20	9.3
CACNA1G	20	9.3
CARD11	20	9.3
CHD5	20	9.3
COL4A1	20	9.3
COL5A3	20	9.3
CREBBP	20	9.3
DPP6	20	9.3
GREB1	20	9.3
GRIN2A	20	9.3
HCLS1	20	9.3
HDAC9	20	9.3
HLA-A	20	9.3
IGSF10	20	9.3
ITGB4	20	9.3
KALRN	20	9.3
KIAA0664	20	9.3
LAMA3	20	9.3
LCT	20	9.3
MGAM	20	9.3
MYOM1	20	9.3
NCOA6	20	9.3
NIN	20	9.3
NTSR2	20	9.3
OTOGL	20	9.3
PCDHA12	20	9.3
PCDHA6	20	9.3
PCDHB8	20	9.3
PCDHGA6	20	9.3
PLXNA4	20	9.3
PRR12	20	9.3
PRRC2B	20	9.3
PRUNE2	20	9.3
PSME4	20	9.3
PTEN	20	9.3
RALY	20	9.3
RIN3	20	9.3
ROBO3	20	9.3
ROS1	20	9.3
RP1	20	9.3
RPS6KA2	20	9.3
SALL3	20	9.3
SEMA5B	20	9.3
SLIT1	20	9.3
SPAG17	20	9.3
SPTB	20	9.3
SPTBN5	20	9.3
THBS2	20	9.3
TPO	20	9.3
TRPC3	20	9.3
USP42	20	9.3
VPS13A	20	9.3
ADAMTS7	19	8.8
AFF3	19	8.8
AGRN	19	8.8
ANK1	19	8.8
ANKRD11	19	8.8
ARHGAP5	19	8.8
ASXL1	19	8.8
BAI2	19	8.8
BMPR2	19	8.8
C1orf173	19	8.8
C5orf42	19	8.8
CACNA1C	19	8.8
CACNA1S	19	8.8
CDC42BPG	19	8.8
CHD6	19	8.8
CIC	19	8.8
CILP2	19	8.8
CNTN6	19	8.8
CNTNAP5	19	8.8
CRMP1	19	8.8
CUX1	19	8.8
DLC1	19	8.8
DMBT1	19	8.8
DMKN	19	8.8
DOT1L	19	8.8
F8	19	8.8
FAM171B	19	8.8
FAM75D1	19	8.8
FBN2	19	8.8
FER1L5	19	8.8
FLNA	19	8.8
GLTPD2	19	8.8
GRM5	19	8.8
HSPA12B	19	8.8
INTS1	19	8.8
ITPR1	19	8.8
JAG2	19	8.8
JPH3	19	8.8
KCNQ2	19	8.8
KIAA2018	19	8.8
KIF1B	19	8.8
MAP2	19	8.8
MAP4K4	19	8.8
MYH2	19	8.8
MYO1F	19	8.8
MYO9B	19	8.8
NFATC1	19	8.8
NLRC3	19	8.8
NWD1	19	8.8
PCDHA5	19	8.8
PCDHB10	19	8.8
PEG3	19	8.8
PIEZO1	19	8.8
PRDM16	19	8.8
PRSS36	19	8.8
RAVER1	19	8.8
RET	19	8.8
REV3L	19	8.8
SALL4	19	8.8
SCN2A	19	8.8
SCN3A	19	8.8
SHANK1	19	8.8
SPTBN1	19	8.8
SSC5D	19	8.8
TAF1L	19	8.8
TG	19	8.8
TMEM132D	19	8.8
TNRC6A	19	8.8
TPRX1	19	8.8
TRPM3	19	8.8
UMOD	19	8.8
UTRN	19	8.8
VWDE	19	8.8
VWF	19	8.8
ZDBF2	19	8.8
ZNF462	19	8.8
ZNF804A	19	8.8
A2M	18	8.3
ABCA3	18	8.3
ADAMTS20	18	8.3
ADAMTSL1	18	8.3
ADCY8	18	8.3
ALK	18	8.3
ANKRD30A	18	8.3
ATP8B2	18	8.3
ATRX	18	8.3
AXIN2	18	8.3
BAI3	18	8.3
CACNA2D1	18	8.3
CCDC88A	18	8.3
CDH10	18	8.3
CEP192	18	8.3
COL14A1	18	8.3
COL6A2	18	8.3
CPAMD8	18	8.3
CTNNB1	18	8.3
DYNC1H1	18	8.3
EPHA5	18	8.3
EPHB1	18	8.3
FAM179A	18	8.3
FHOD3	18	8.3
GAA	18	8.3
GLIS3	18	8.3
GPR179	18	8.3
GRIK3	18	8.3
GRM1	18	8.3
HCN4	18	8.3
HDGFRP2	18	8.3
HIVEP3	18	8.3
HRNR	18	8.3
HUWE1	18	8.3
IGFALS	18	8.3
IGSF3	18	8.3
KCNH7	18	8.3
KIAA0825	18	8.3
KLHL30	18	8.3
KRTAP10-10	18	8.3
LPHN3	18	8.3
LRRC7	18	8.3
LRRIQ1	18	8.3
MBD6	18	8.3
MGA	18	8.3
MPDZ	18	8.3
MTOR	18	8.3
MYBPC2	18	8.3
MYH8	18	8.3
MYOM2	18	8.3
NCAM1	18	8.3
NF1	18	8.3
NID1	18	8.3
NIPBL	18	8.3
NLRP6	18	8.3
NOM1	18	8.3
NYAP2	18	8.3
OPLAH	18	8.3
OSMR	18	8.3
PCDHA13	18	8.3
PCDHB12	18	8.3
POLD1	18	8.3
PTCHD3	18	8.3
RASGRF1	18	8.3
RNF145	18	8.3
SALL1	18	8.3
SBF1	18	8.3
SCARF2	18	8.3
SCN4A	18	8.3
SCN7A	18	8.3
SHROOM4	18	8.3
SIGLEC1	18	8.3
SIPA1L1	18	8.3
SLX4	18	8.3
SNX18	18	8.3
SPEF2	18	8.3
SZT2	18	8.3
THSD7A	18	8.3
TLN1	18	8.3
TMEM184A	18	8.3
TNN	18	8.3
TRPC4	18	8.3
TUBA3C	18	8.3
UBR5	18	8.3
USP34	18	8.3
VWA5B2	18	8.3
ZNF787	18	8.3
ZNF804B	18	8.3
ZZEF1	18	8.3
ABCB1	17	7.9
ADAMTS9	17	7.9
ADAMTSL3	17	7.9
AKAP12	17	7.9
AP5Z1	17	7.9
ARAP2	17	7.9
ARAP3	17	7.9
ARHGAP22	17	7.9
ASTN2	17	7.9
ATAD2B	17	7.9
ATP2B2	17	7.9
B3GNT6	17	7.9
BCOR	17	7.9
BRAT1	17	7.9
BTBD11	17	7.9
CACNA2D3	17	7.9
CAMTA1	17	7.9
CCDC141	17	7.9
CCDC88B	17	7.9
CDH9	17	7.9
CDK5RAP2	17	7.9
CNTNAP4	17	7.9
COL4A2	17	7.9
CTBS	17	7.9
DENND2C	17	7.9
DNAH12	17	7.9
DOCK1	17	7.9
DOCK4	17	7.9
DOCK6	17	7.9
DPYD	17	7.9
DSP	17	7.9
ERBB4	17	7.9
FAM186A	17	7.9
FAM47C	17	7.9
FIGNL2	17	7.9
FLRT2	17	7.9
FLT4	17	7.9
FRYL	17	7.9
GCN1L1	17	7.9
GRIA2	17	7.9
GRID2IP	17	7.9
INF2	17	7.9
ITPR2	17	7.9
JARID2	17	7.9
KCNA5	17	7.9
KCNQ5	17	7.9
KDM4B	17	7.9
KIAA1211	17	7.9
KIAA1549	17	7.9
LPHN1	17	7.9
LRIT1	17	7.9
LTBP2	17	7.9
LURAP1L	17	7.9
MYADML2	17	7.9
MYH11	17	7.9
MYH3	17	7.9
MYH7B	17	7.9
MYOF	17	7.9
MYT1L	17	7.9
NLRP4	17	7.9
NOTCH4	17	7.9
NRG1	17	7.9
OCA2	17	7.9
OPRM1	17	7.9
PAPLN	17	7.9
PARP14	17	7.9
PCDH11X	17	7.9
PCDHA1	17	7.9
PCDHA3	17	7.9
PCDHB7	17	7.9
PCDHGA5	17	7.9
PFKP	17	7.9
PKDREJ	17	7.9
PLEKHA7	17	7.9
PPP1R26	17	7.9
PRDM9	17	7.9
PTPRK	17	7.9
RAI1	17	7.9
RGS12	17	7.9
RIMBP2	17	7.9
SETD1A	17	7.9
SEZ6L	17	7.9
SHROOM3	17	7.9
SLC12A7	17	7.9
SMTN	17	7.9
SP8	17	7.9
SRRM2	17	7.9
STAB2	17	7.9
TACC2	17	7.9
TANC1	17	7.9
THEM6	17	7.9
TMEM132C	17	7.9
TRHDE	17	7.9
TULP4	17	7.9
WDR17	17	7.9
WNK1	17	7.9
YLPM1	17	7.9
YTHDC2	17	7.9
ZNF598	17	7.9
ZNF646	17	7.9
ZNF862	17	7.9
AATK	16	7.4
ADAMTS18	16	7.4
ADCY9	16	7.4
AHDC1	16	7.4
AKAP6	16	7.4
ALG13	16	7.4
AP3D1	16	7.4
ARHGEF17	16	7.4
ARHGEF33	16	7.4
ATAD2	16	7.4
ATP13A2	16	7.4
ATP2A1	16	7.4
ATP2B3	16	7.4
ATP8A2	16	7.4
BIVM-ERCC5	16	7.4
BNC2	16	7.4
BOD1L1	16	7.4
C2orf71	16	7.4
CASR	16	7.4
CCDC39	16	7.4
CD109	16	7.4
CDH18	16	7.4
CDH2	16	7.4
CDH4	16	7.4
CELSR3	16	7.4
CHD3	16	7.4
CHD8	16	7.4
CHL1	16	7.4
CNOT1	16	7.4
COBL	16	7.4
COL5A2	16	7.4
CPZ	16	7.4
CRCT1	16	7.4
CSPG4	16	7.4
CTNND2	16	7.4
CTTNBP2	16	7.4
DAB2IP	16	7.4
DAPK1	16	7.4
DCAF4L2	16	7.4
DCLK1	16	7.4
DENND5B	16	7.4
DLG2	16	7.4
DOCK8	16	7.4
EEF1D	16	7.4
EML6	16	7.4
FAM193A	16	7.4
FRMPD1	16	7.4
FSTL5	16	7.4
GIGYF2	16	7.4
GLI2	16	7.4
GPR124	16	7.4
GPR78	16	7.4
GRID1	16	7.4
GRIN2B	16	7.4
GSG2	16	7.4
HERC1	16	7.4
HFM1	16	7.4
ING1	16	7.4
IQSEC3	16	7.4
IRS2	16	7.4
IRX1	16	7.4
ITGB2	16	7.4
ITIH5	16	7.4
JAKMIP1	16	7.4
KCNB2	16	7.4
KCNH1	16	7.4
KCNJ12	16	7.4
KCNQ3	16	7.4
KIAA0556	16	7.4
KIAA0564	16	7.4
KIAA1024	16	7.4
KIF13A	16	7.4
LRBA	16	7.4
LRRN1	16	7.4
LYST	16	7.4
MAGI1	16	7.4
MAML3	16	7.4
MAP3K4	16	7.4
MCC	16	7.4
MDGA1	16	7.4
MECOM	16	7.4
NBEAL2	16	7.4
NCKAP5	16	7.4
NEFM	16	7.4
NINL	16	7.4
NLRP3	16	7.4
NLRP7	16	7.4
NLRP8	16	7.4
NOL6	16	7.4
NOS3	16	7.4
NPHP4	16	7.4
NRXN3	16	7.4
OBSL1	16	7.4
OGFR	16	7.4
OTOP1	16	7.4
PCDHA10	16	7.4
PCDHB2	16	7.4
PDXDC1	16	7.4
PHIP	16	7.4
PHRF1	16	7.4
PIWIL1	16	7.4
PLCB3	16	7.4
PLEKHA6	16	7.4
PLXNB1	16	7.4
POU4F2	16	7.4
PPP2R3B	16	7.4
PTPRF	16	7.4
PTPRN2	16	7.4
PTPRU	16	7.4
PYGB	16	7.4
SCAF11	16	7.4
SEC16A	16	7.4
SLC39A3	16	7.4
SLIT2	16	7.4
SLITRK2	16	7.4
SMCHD1	16	7.4
SORBS2	16	7.4
SPEN	16	7.4
SULF1	16	7.4
SYNPO2	16	7.4
TAF1C	16	7.4
TANC2	16	7.4
TAOK2	16	7.4
TBC1D9	16	7.4
TCEB3B	16	7.4
TCERG1	16	7.4
TGIF1	16	7.4
TRANK1	16	7.4
UBR3	16	7.4
UGGT2	16	7.4
UTP20	16	7.4
XYLT2	16	7.4
ZC3H18	16	7.4
ZDHHC8	16	7.4
ZNF318	16	7.4
ZNF384	16	7.4
ZSCAN1	16	7.4
ABCA9	15	6.9
ABCB4	15	6.9
ABCC12	15	6.9
ACACA	15	6.9
ADAM7	15	6.9
ADAMTS5	15	6.9
AKAP13	15	6.9
AKD1	15	6.9
ALDH16A1	15	6.9
ALX4	15	6.9
AMPH	15	6.9
ANKRD26	15	6.9
ANO7	15	6.9
ARFGEF1	15	6.9
ARID1B	15	6.9
ARVCF	15	6.9
ATP13A5	15	6.9
AVPR1A	15	6.9
B4GALNT4	15	6.9
BAI1	15	6.9
BCORL1	15	6.9
BDP1	15	6.9
BRD4	15	6.9
BZRAP1	15	6.9
C14orf43	15	6.9
C4orf21	15	6.9
C7orf58	15	6.9
CACNA1F	15	6.9
CAMSAP1	15	6.9
CASC5	15	6.9
CCDC9	15	6.9
CCDC96	15	6.9
CD163	15	6.9
CD163L1	15	6.9
CDC42BPA	15	6.9
CDHR3	15	6.9
CENPE	15	6.9
CFH	15	6.9
CHAT	15	6.9
CHRD	15	6.9
CHST2	15	6.9
CLSTN2	15	6.9
CNTN1	15	6.9
CNTN5	15	6.9
CRIPAK	15	6.9
CUL9	15	6.9
DAAM2	15	6.9
DFNB31	15	6.9
DIP2A	15	6.9
DLGAP2	15	6.9
DMXL2	15	6.9
DOCK10	15	6.9
DOCK9	15	6.9
ELMO1	15	6.9
EPHA3	15	6.9
ESR1	15	6.9
FAM5C	15	6.9
FANCM	15	6.9
FREM1	15	6.9
FRMPD4	15	6.9
GGT5	15	6.9
GPR112	15	6.9
GPR158	15	6.9
GPR20	15	6.9
GPRIN1	15	6.9
GRIA1	15	6.9
GRIA4	15	6.9
GRM6	15	6.9
GTF3C1	15	6.9
GTPBP3	15	6.9
HEATR7B2	15	6.9
HGFAC	15	6.9
HLA-B	15	6.9
HNRNPL	15	6.9
HOMEZ	15	6.9
HRC	15	6.9
HSPA2	15	6.9
HTR5A	15	6.9
ICAM5	15	6.9
IGFN1	15	6.9
INSL3	15	6.9
KCNB1	15	6.9
KCND2	15	6.9
KCNH5	15	6.9
KCNT1	15	6.9
KDM6B	15	6.9
KIAA0195	15	6.9
KIAA1217	15	6.9
KIAA1383	15	6.9
KIAA1462	15	6.9
KIAA1804	15	6.9
KIF21B	15	6.9
KIF4B	15	6.9
LMF2	15	6.9
LPA	15	6.9
LRP3	15	6.9
LRP4	15	6.9
MAP3K5	15	6.9
MAP7D1	15	6.9
MAST2	15	6.9
MED12L	15	6.9
MKI67	15	6.9
MOV10L1	15	6.9
MSH6	15	6.9
MYLK	15	6.9
MYO18A	15	6.9
MYO7B	15	6.9
MYOCD	15	6.9
NCAPD3	15	6.9
NLRP2	15	6.9
NLRP9	15	6.9
NPHS1	15	6.9
NRAP	15	6.9
NRD1	15	6.9
NUMBL	15	6.9
NUP205	15	6.9
NUP210	15	6.9
OAS3	15	6.9
OR5H6	15	6.9
PCDHA4	15	6.9
PCDHAC2	15	6.9
PCDHB15	15	6.9
PCDHB6	15	6.9
PCDHGA11	15	6.9
PCDHGB3	15	6.9
PDE3A	15	6.9
PIK3C2B	15	6.9
PLB1	15	6.9
PLCE1	15	6.9
PLEKHG2	15	6.9
PLXNA2	15	6.9
PLXNC1	15	6.9
PPRC1	15	6.9
PRDM2	15	6.9
PRR14	15	6.9
RAPGEF2	15	6.9
RBMXL3	15	6.9
RERE	15	6.9
SAMD9	15	6.9
SCN8A	15	6.9
SEMA5A	15	6.9
SETX	15	6.9
SLC8A2	15	6.9
SLITRK5	15	6.9
SMC1B	15	6.9
SOLH	15	6.9
SRGAP1	15	6.9
STK31	15	6.9
TET2	15	6.9
TGM6	15	6.9
TNIK	15	6.9
TNKS1BP1	15	6.9
TNS3	15	6.9
TRIP12	15	6.9
TRPA1	15	6.9
TTBK1	15	6.9
UNC13A	15	6.9
USP35	15	6.9
VSIG10L	15	6.9
ZC3H13	15	6.9
ZFR2	15	6.9
ZFYVE28	15	6.9
ZNF292	15	6.9
ABCA5	14	6.5
ABCA8	14	6.5
ABCB11	14	6.5
ACIN1	14	6.5
ACTL9	14	6.5
ADAMTS1	14	6.5
ADCY6	14	6.5
ALPK3	14	6.5
ALS2	14	6.5
ANKRD30B	14	6.5
ANXA2	14	6.5
ARC	14	6.5
ARHGAP35	14	6.5
ARHGAP39	14	6.5
ARHGEF10	14	6.5
ARID2	14	6.5
ASAP2	14	6.5
ATG2B	14	6.5
AZI1	14	6.5
BICC1	14	6.5
BMP1	14	6.5
BTNL9	14	6.5
C10orf140	14	6.5
C3	14	6.5
CACNA1I	14	6.5
CACNA2D4	14	6.5
CADPS	14	6.5
CASS4	14	6.5
CCDC108	14	6.5
CCDC129	14	6.5
CCDC66	14	6.5
CD248	14	6.5
CDC42BPB	14	6.5
CDH11	14	6.5
CDH12	14	6.5
CDK12	14	6.5
CEP290	14	6.5
CEP350	14	6.5
CHD4	14	6.5
CHEK2	14	6.5
CIITA	14	6.5
CLCA4	14	6.5
CLEC16A	14	6.5
CNTLN	14	6.5
COL2A1	14	6.5
COL4A4	14	6.5
COL6A1	14	6.5
CRTC1	14	6.5
CTNNA3	14	6.5
DACT1	14	6.5
DCDC5	14	6.5
DIS3L	14	6.5
DISP1	14	6.5
DLEC1	14	6.5
DMXL1	14	6.5
DOPEY1	14	6.5
DOPEY2	14	6.5
DSEL	14	6.5
EFCAB6	14	6.5
EIF3A	14	6.5
ENAM	14	6.5
ENPEP	14	6.5
ENTPD2	14	6.5
EPB41L4A	14	6.5
EPG5	14	6.5
EPHA7	14	6.5
EPHA8	14	6.5
EPS8L1	14	6.5
ERCC2	14	6.5
FAM135B	14	6.5
FAM46A	14	6.5
FAM47B	14	6.5
FAM58BP	14	6.5
FBXL18	14	6.5
FGD1	14	6.5
FGFR3	14	6.5
FHOD1	14	6.5
FLCN	14	6.5
FLG2	14	6.5
FSIP2	14	6.5
GAK	14	6.5
GLUD2	14	6.5
GPR108	14	6.5
GREB1L	14	6.5
HCFC1	14	6.5
HCN1	14	6.5
HEG1	14	6.5
HHIPL2	14	6.5
IGSF8	14	6.5
IGSF9	14	6.5
ITSN1	14	6.5
JAG1	14	6.5
KANK1	14	6.5
KBTBD13	14	6.5
KCNG1	14	6.5
KCNH8	14	6.5
KIAA0922	14	6.5
KIF19	14	6.5
KIT	14	6.5
KLHL34	14	6.5
KRT2	14	6.5
KSR2	14	6.5
LARP4B	14	6.5
LENG8	14	6.5
LMO7	14	6.5
LRFN5	14	6.5
MAGEC1	14	6.5
MAGEC3	14	6.5
MAP1A	14	6.5
MAP2K7	14	6.5
MCF2	14	6.5
MCM3AP	14	6.5
MTX1	14	6.5
MYBPC3	14	6.5
MYH15	14	6.5
MYO10	14	6.5
MYO1G	14	6.5
MYO3B	14	6.5
MYO5B	14	6.5
NACAD	14	6.5
NAV1	14	6.5
NBEAL1	14	6.5
NEDD4	14	6.5
NES	14	6.5
NLGN4X	14	6.5
NLRP1	14	6.5
NRG3	14	6.5
NUP210L	14	6.5
PCDH18	14	6.5
PCDH20	14	6.5
PCDHB13	14	6.5
PCDHGA4	14	6.5
PCDHGB2	14	6.5
PCDHGB6	14	6.5
PCNX	14	6.5
PCNXL2	14	6.5
PDIA2	14	6.5
PI4KA	14	6.5
PKN1	14	6.5
PLCG2	14	6.5
PNPLA7	14	6.5
PPFIA2	14	6.5
PPL	14	6.5
PRDM6	14	6.5
PRG4	14	6.5
PRRC2A	14	6.5
PTCH1	14	6.5
PTPN13	14	6.5
PTPN14	14	6.5
PTPN23	14	6.5
PTPRB	14	6.5
QRICH2	14	6.5
RANBP2	14	6.5
RBM20	14	6.5
RGS22	14	6.5
RIF1	14	6.5
RPGRIP1	14	6.5
SBK2	14	6.5
SBNO2	14	6.5
SCAF4	14	6.5
SCN11A	14	6.5
SETBP1	14	6.5
SH3TC1	14	6.5
SHKBP1	14	6.5
SHROOM2	14	6.5
SLC15A1	14	6.5
SLC45A4	14	6.5
SLC6A5	14	6.5
SLC9C1	14	6.5
SNAPC4	14	6.5
SPG20	14	6.5
SPHK1	14	6.5
SPHKAP	14	6.5
SPTAN1	14	6.5
ST6GAL2	14	6.5
SYNJ1	14	6.5
TARSL2	14	6.5
TAS1R2	14	6.5
TBC1D9B	14	6.5
TDRD6	14	6.5
TIE1	14	6.5
TMEM132B	14	6.5
TMEM151B	14	6.5
TRAK1	14	6.5
TRIM58	14	6.5
TRPM4	14	6.5
TRPM6	14	6.5
TSHZ2	14	6.5
TYSND1	14	6.5
UBE4B	14	6.5
UBXN11	14	6.5
UNC45B	14	6.5
VPS13C	14	6.5
VPS13D	14	6.5
WASL	14	6.5
WDR33	14	6.5
WDR49	14	6.5
WDR7	14	6.5
XIRP1	14	6.5
ZBTB20	14	6.5
ZFP64	14	6.5
ZNF208	14	6.5
ZNF609	14	6.5
ZNFX1	14	6.5
ZNRF4	14	6.5
ABCA10	13	6
ABCC9	13	6
ABL2	13	6
ABLIM3	13	6
ACSF3	13	6
ADAMTS17	13	6
ADSSL1	13	6
ANKS1B	13	6
ANO8	13	6
AP2A2	13	6
APBA3	13	6
APOBR	13	6
ARHGEF26	13	6
ASTN1	13	6
ATAD5	13	6
ATP11A	13	6
ATP1A2	13	6
ATP8B1	13	6
ATR	13	6
AXIN1	13	6
BAZ1A	13	6
BCL11A	13	6
BEGAIN	13	6
BNC1	13	6
BRD3	13	6
BRD8	13	6
C10orf90	13	6
C15orf39	13	6
C1orf129	13	6
CABIN1	13	6
CACHD1	13	6
CAMSAP3	13	6
CD58	13	6
CEL	13	6
CENPF	13	6
CHD2	13	6
CLASP1	13	6
CNGA3	13	6
CNGB3	13	6
CNTN2	13	6
CNTN4	13	6
COL15A1	13	6
COL19A1	13	6
COL20A1	13	6
COL24A1	13	6
COL4A5	13	6
COL4A6	13	6
CP	13	6
CRB1	13	6
CTNND1	13	6
CXXC11	13	6
CYFIP1	13	6
CYP2A7	13	6
CYP2W1	13	6
DCC	13	6
DDX60L	13	6
DHX34	13	6
DNMT3B	13	6
DOCK11	13	6
DOK7	13	6
E4F1	13	6
EFCAB5	13	6
EGFLAM	13	6
EP300	13	6
ERC2	13	6
ERCC6	13	6
EVC	13	6
FAM110B	13	6
FAM179B	13	6
FAM194A	13	6
FAM214B	13	6
FAM71E2	13	6
FAM83E	13	6
FBXL7	13	6
FLI1	13	6
FRMD4A	13	6
FYCO1	13	6
GIGYF1	13	6
GIMAP8	13	6
GP6	13	6
GPR144	13	6
GRIK4	13	6
GRM2	13	6
GRP	13	6
GUCY2D	13	6
HDAC5	13	6
HDX	13	6
HIF3A	13	6
HMHA1	13	6
IFITM3	13	6
INADL	13	6
INSRR	13	6
IRS1	13	6
IRS4	13	6
ITGA8	13	6
ITGAL	13	6
ITPKB	13	6
KANK2	13	6
KANSL1	13	6
KCNA1	13	6
KCNH3	13	6
KCNH4	13	6
KCNT2	13	6
KCNU1	13	6
KDM2B	13	6
KDR	13	6
KIAA1239	13	6
KIAA2022	13	6
KIF2B	13	6
KIF7	13	6
KLHDC7A	13	6
KRTAP4-6	13	6
KSR1	13	6
LAMB1	13	6
LMTK3	13	6
LPHN2	13	6
LRFN2	13	6
LRIG1	13	6
LRWD1	13	6
MAMDC4	13	6
MARK4	13	6
MED12	13	6
MED13	13	6
MEGF11	13	6
MEI1	13	6
MICALL2	13	6
MLL5	13	6
MMP2	13	6
MON2	13	6
N4BP2	13	6
NBAS	13	6
NCAM2	13	6
NEDD9	13	6
NLE1	13	6
NOD2	13	6
NPC1	13	6
NR0B1	13	6
NSD1	13	6
NXPH4	13	6
NYNRIN	13	6
OLFML2A	13	6
PABPC4L	13	6
PACSIN2	13	6
PAM	13	6
PARD3B	13	6
PBRM1	13	6
PCDH19	13	6
PCDH7	13	6
PCDHGA10	13	6
PCDHGA2	13	6
PCDHGA3	13	6
PCDHGA8	13	6
PCDHGB7	13	6
PCNXL3	13	6
PDCD11	13	6
PDE4A	13	6
PELP1	13	6
PHLPP1	13	6
PIKFYVE	13	6
PITPNM3	13	6
PITRM1	13	6
PLCB1	13	6
PLG	13	6
PLIN4	13	6
POU3F4	13	6
PPP6R2	13	6
PRAM1	13	6
PRDM10	13	6
PRLHR	13	6
PRRC2C	13	6
PRRT4	13	6
PTGFRN	13	6
PZP	13	6
RASA1	13	6
RASSF5	13	6
RFC1	13	6
RFX7	13	6
RGMA	13	6
RNF123	13	6
RPTOR	13	6
RTN1	13	6
SCN10A	13	6
SEMA6A	13	6
SERPINH1	13	6
SETD2	13	6
SH3BP4	13	6
SH3RF3	13	6
SHANK2	13	6
SHANK3	13	6
SIN3A	13	6
SLC12A5	13	6
SLC13A3	13	6
SLC16A6	13	6
SLC16A8	13	6
SMARCA2	13	6
SNX13	13	6
SOGA1	13	6
ST5	13	6
STAG1	13	6
TBC1D5	13	6
TCF20	13	6
TICAM1	13	6
TJP2	13	6
TJP3	13	6
TLR7	13	6
TMC6	13	6
TMCO3	13	6
TMEM245	13	6
TRIM56	13	6
TRIM9	13	6
TRO	13	6
TRPC7	13	6
TSKS	13	6
TSPYL5	13	6
TSSK1B	13	6
TTC3	13	6
TYRO3	13	6
UBE3B	13	6
URI1	13	6
USP6	13	6
WDR18	13	6
WDR65	13	6
WFS1	13	6
WISP2	13	6
WWP1	13	6
XKR6	13	6
YEATS2	13	6
ZAR1L	13	6
ZER1	13	6
ZMYND8	13	6
ZSWIM5	13	6
AASDH	12	5.6
ABCC8	12	5.6
ABI3BP	12	5.6
ACTA1	12	5.6
ACTR5	12	5.6
ADAM29	12	5.6
ADAMTS14	12	5.6
ADAMTS8	12	5.6
ADRA2B	12	5.6
AFF4	12	5.6
AGBL1	12	5.6
AIM1	12	5.6
AKNAD1	12	5.6
ALDH1L1	12	5.6
ALOX12	12	5.6
ALPP	12	5.6
AMBRA1	12	5.6
ANKMY1	12	5.6
ANKRD18B	12	5.6
ANO5	12	5.6
ARHGAP21	12	5.6
ARHGEF4	12	5.6
ATP1A4	12	5.6
ATP2B4	12	5.6
ATP9A	12	5.6
AUTS2	12	5.6
BAIAP3	12	5.6
BANP	12	5.6
BRPF3	12	5.6
BRWD1	12	5.6
C2orf55	12	5.6
C6orf118	12	5.6
C6orf170	12	5.6
CAMSAP2	12	5.6
CAND2	12	5.6
CASKIN1	12	5.6
CASP9	12	5.6
CBX8	12	5.6
CC2D2A	12	5.6
CCDC158	12	5.6
CCDC37	12	5.6
CCDC40	12	5.6
CCDC62	12	5.6
CCKBR	12	5.6
CCT8L2	12	5.6
CDH8	12	5.6
CDHR5	12	5.6
CDON	12	5.6
CEP164	12	5.6
CEP250	12	5.6
CHRNA4	12	5.6
CHST13	12	5.6
CLCA1	12	5.6
CLIC6	12	5.6
CNTNAP1	12	5.6
CNTRL	12	5.6
COG5	12	5.6
COL1A2	12	5.6
COL3A1	12	5.6
CPS1	12	5.6
CPSF1	12	5.6
CR1	12	5.6
CRB2	12	5.6
CTBP2	12	5.6
CYHR1	12	5.6
CYP1B1	12	5.6
DCAF12L2	12	5.6
DCTN1	12	5.6
DNM3	12	5.6
DNMT1	12	5.6
DOCK5	12	5.6
DOCK7	12	5.6
EDC4	12	5.6
EDNRB	12	5.6
EGR2	12	5.6
EHD2	12	5.6
EIF5B	12	5.6
EMILIN3	12	5.6
EMR1	12	5.6
EPHA10	12	5.6
EPHB6	12	5.6
EPN1	12	5.6
EPRS	12	5.6
EXOC6	12	5.6
F2	12	5.6
FAM184B	12	5.6
FAM200B	12	5.6
FAM208B	12	5.6
FAM47A	12	5.6
FBLN2	12	5.6
FILIP1	12	5.6
FLRT1	12	5.6
FOXK1	12	5.6
FTCD	12	5.6
FURIN	12	5.6
GABBR1	12	5.6
GABBR2	12	5.6
GAL3ST3	12	5.6
GALNT9	12	5.6
GAS6	12	5.6
GCNT2	12	5.6
GDF5	12	5.6
GEMIN5	12	5.6
GJA8	12	5.6
GLI1	12	5.6
GP5	12	5.6
GPSM1	12	5.6
GRID2	12	5.6
GRIK1	12	5.6
GRM8	12	5.6
GUCY2F	12	5.6
HECW2	12	5.6
HGF	12	5.6
HGS	12	5.6
HIVEP1	12	5.6
HIVEP2	12	5.6
HK3	12	5.6
HNF1A	12	5.6
HNRNPM	12	5.6
HOXD3	12	5.6
HSD17B1	12	5.6
IFI16	12	5.6
IFT140	12	5.6
IGSF1	12	5.6
IMPG1	12	5.6
INSR	12	5.6
IQCA1	12	5.6
ITGA1	12	5.6
ITGAM	12	5.6
ITGB6	12	5.6
JAKMIP2	12	5.6
KAT6B	12	5.6
KCNC3	12	5.6
KDM3B	12	5.6
KIAA0430	12	5.6
KIAA0586	12	5.6
KIAA0754	12	5.6
KIAA1009	12	5.6
KIAA1107	12	5.6
KIAA1244	12	5.6
KIAA1324L	12	5.6
KIAA1683	12	5.6
KIAA1755	12	5.6
KIAA2026	12	5.6
KIDINS220	12	5.6
KIRREL3	12	5.6
KLHDC7B	12	5.6
KLHL14	12	5.6
KNTC1	12	5.6
KRT31	12	5.6
KRT4	12	5.6
KRTAP4-11	12	5.6
LAMB2	12	5.6
LENG9	12	5.6
LGI4	12	5.6
LHX1	12	5.6
LIG1	12	5.6
LIG4	12	5.6
LINGO2	12	5.6
LPPR4	12	5.6
LRCH2	12	5.6
LRP5	12	5.6
LRRC33	12	5.6
LRRCC1	12	5.6
MAD1L1	12	5.6
MAPK8IP3	12	5.6
MAST3	12	5.6
MBD5	12	5.6
MCF2L2	12	5.6
MCTP1	12	5.6
MED13L	12	5.6
MED16	12	5.6
MERTK	12	5.6
MICAL3	12	5.6
MLLT6	12	5.6
MMP9	12	5.6
MMRN1	12	5.6
MYO5A	12	5.6
MYRIP	12	5.6
MYT1	12	5.6
NCKAP1L	12	5.6
NEURL4	12	5.6
NFKB2	12	5.6
NHSL1	12	5.6
NLRP10	12	5.6
NLRP5	12	5.6
NOL4	12	5.6
NRP2	12	5.6
NUAK1	12	5.6
OR6K2	12	5.6
OSBPL7	12	5.6
PAX3	12	5.6
PCDH12	12	5.6
PCDHB14	12	5.6
PCDHB4	12	5.6
PCDHGA1	12	5.6
PCDHGA12	12	5.6
PCF11	12	5.6
PDGFRA	12	5.6
PEAK1	12	5.6
PGR	12	5.6
PHC2	12	5.6
PIK3R1	12	5.6
PITPNM1	12	5.6
PKDCC	12	5.6
PLCL1	12	5.6
POLR3E	12	5.6
POSTN	12	5.6
POU3F2	12	5.6
PPP1R3G	12	5.6
PRKD1	12	5.6
PRR14L	12	5.6
PTK2B	12	5.6
PTPRC	12	5.6
RAB11FIP1	12	5.6
RALGAPA2	12	5.6
RB1CC1	12	5.6
RBM46	12	5.6
REST	12	5.6
RGL2	12	5.6
ROR2	12	5.6
RTEL1	12	5.6
RUNX1T1	12	5.6
SDHA	12	5.6
SEMA3D	12	5.6
SEMA4D	12	5.6
SEMA6C	12	5.6
SIM1	12	5.6
SLC12A4	12	5.6
SLC12A6	12	5.6
SLC22A16	12	5.6
SLC22A3	12	5.6
SLC24A2	12	5.6
SLC4A11	12	5.6
SLC4A2	12	5.6
SLC4A3	12	5.6
SLC5A10	12	5.6
SLC6A19	12	5.6
SLC9A3	12	5.6
SLCO6A1	12	5.6
SLFN5	12	5.6
SLITRK1	12	5.6
SMARCC2	12	5.6
SMPD1	12	5.6
SNED1	12	5.6
SNTG2	12	5.6
SOCS7	12	5.6
SON	12	5.6
SORL1	12	5.6
SPERT	12	5.6
SRCIN1	12	5.6
SRRM4	12	5.6
SSTR4	12	5.6
STOX2	12	5.6
SYCP2	12	5.6
SYNJ2	12	5.6
SYNPO2L	12	5.6
TACC3	12	5.6
TAF2	12	5.6
TBX18	12	5.6
TBX5	12	5.6
TCF15	12	5.6
TCF3	12	5.6
TDRD3	12	5.6
TECPR1	12	5.6
TEK	12	5.6
TET1	12	5.6
TET3	12	5.6
TMC5	12	5.6
TMPRSS11A	12	5.6
TNFAIP2	12	5.6
TOPBP1	12	5.6
TPTE	12	5.6
TRPC5	12	5.6
TRPC6	12	5.6
TRPM8	12	5.6
TRPV5	12	5.6
TSC22D2	12	5.6
TSHZ1	12	5.6
TTC29	12	5.6
TTLL11	12	5.6
TUBGCP6	12	5.6
TUSC1	12	5.6
UBQLN3	12	5.6
ULK1	12	5.6
URGCP	12	5.6
USP24	12	5.6
USP48	12	5.6
WBSCR17	12	5.6
WDR11	12	5.6
WNK3	12	5.6
WNT9A	12	5.6
WWC3	12	5.6
XDH	12	5.6
ZBTB46	12	5.6
ZFP36L2	12	5.6
ZNF135	12	5.6
ZNF142	12	5.6
ZNF217	12	5.6
ZNF236	12	5.6
ZNF407	12	5.6
ZNF442	12	5.6
ZNF512B	12	5.6
ZNF516	12	5.6
ZNF521	12	5.6
ZNF717	12	5.6
ZNF835	12	5.6
ZNF91	12	5.6
ZNRF3	12	5.6
ABCA6	11	5.1
ABCB5	11	5.1
ABR	11	5.1
ADAMTS12	11	5.1
ADAMTS15	11	5.1
ADCY10	11	5.1
ADCY2	11	5.1
ADD1	11	5.1
ADO	11	5.1
ADRBK1	11	5.1
AFF2	11	5.1
AKAP11	11	5.1
ALOX12B	11	5.1
ALPL	11	5.1
ALS2CL	11	5.1
AMIGO3	11	5.1
AMOT	11	5.1
AMOTL1	11	5.1
AMPD1	11	5.1
AMPD2	11	5.1
ANKHD1	11	5.1
ANKRD12	11	5.1
ANKRD17	11	5.1
ARFGEF2	11	5.1
ARHGAP23	11	5.1
ARHGAP30	11	5.1
ARHGEF1	11	5.1
ARHGEF11	11	5.1
ARHGEF18	11	5.1
ARHGEF40	11	5.1
ARMC4	11	5.1
ATP10B	11	5.1
ATP13A3	11	5.1
ATP2A3	11	5.1
ATP2C2	11	5.1
ATP4A	11	5.1
BAIAP2L2	11	5.1
BCAS3	11	5.1
BCHE	11	5.1
BMPER	11	5.1
BPIFB4	11	5.1
BRD1	11	5.1
BTAF1	11	5.1
C10orf71	11	5.1
C18orf34	11	5.1
C1orf106	11	5.1
C3orf20	11	5.1
C6	11	5.1
C8orf80	11	5.1
CAD	11	5.1
CALD1	11	5.1
CAMTA2	11	5.1
CAPRIN2	11	5.1
CARD10	11	5.1
CBX4	11	5.1
CC2D1A	11	5.1
CCDC132	11	5.1
CCDC19	11	5.1
CCDC73	11	5.1
CCDC85A	11	5.1
CCDC88C	11	5.1
CCNA1	11	5.1
CD97	11	5.1
CDC42EP1	11	5.1
CDH22	11	5.1
CDH6	11	5.1
CDHR2	11	5.1
CEBPB	11	5.1
CENPJ	11	5.1
CFTR	11	5.1
CHTF18	11	5.1
CLEC14A	11	5.1
CLIP1	11	5.1
CLSTN1	11	5.1
CNR1	11	5.1
COL16A1	11	5.1
COL21A1	11	5.1
COL4A3	11	5.1
COL9A1	11	5.1
COL9A3	11	5.1
CORO7-PAM16	11	5.1
CRAMP1L	11	5.1
CRNKL1	11	5.1
CTSA	11	5.1
CYLC1	11	5.1
DAGLA	11	5.1
DBC1	11	5.1
DDR2	11	5.1
DDX18	11	5.1
DHX9	11	5.1
DICER1	11	5.1
DLGAP1	11	5.1
DLGAP4	11	5.1
DNAJC13	11	5.1
DNTTIP1	11	5.1
DPYSL4	11	5.1
DRD5	11	5.1
DZIP1L	11	5.1
E2F7	11	5.1
ECE2	11	5.1
EEA1	11	5.1
EFEMP1	11	5.1
EHD3	11	5.1
ELFN2	11	5.1
EMILIN1	11	5.1
EML2	11	5.1
EML5	11	5.1
EPB41L3	11	5.1
EPB41L5	11	5.1
EPHA2	11	5.1
ERI1	11	5.1
EXD3	11	5.1
EXOC3L4	11	5.1
EXOC4	11	5.1
EXTL1	11	5.1
FAM120B	11	5.1
FAM120C	11	5.1
FAM151A	11	5.1
FAM5B	11	5.1
FAM65C	11	5.1
FCRL5	11	5.1
FGA	11	5.1
FGD3	11	5.1
FGD5	11	5.1
FGFR4	11	5.1
FOLH1	11	5.1
FRMD1	11	5.1
FUT1	11	5.1
GABRA1	11	5.1
GABRB3	11	5.1
GCFC1	11	5.1
GDF2	11	5.1
GFPT2	11	5.1
GON4L	11	5.1
GP2	11	5.1
GPR113	11	5.1
GPR123	11	5.1
GPR133	11	5.1
GPR149	11	5.1
GPR50	11	5.1
GPR64	11	5.1
GPRASP1	11	5.1
GRIN3A	11	5.1
GRM3	11	5.1
GSX1	11	5.1
HAP1	11	5.1
HCK	11	5.1
HDAC4	11	5.1
HEATR4	11	5.1
HEATR5A	11	5.1
HEPHL1	11	5.1
HERC6	11	5.1
HLA-C	11	5.1
HOXC10	11	5.1
HPS1	11	5.1
HSPA12A	11	5.1
HTR1A	11	5.1
IDH3A	11	5.1
IFT122	11	5.1
IGSF5	11	5.1
INVS	11	5.1
IQSEC1	11	5.1
IQSEC2	11	5.1
ITGA10	11	5.1
ITGA11	11	5.1
ITGA4	11	5.1
ITGA6	11	5.1
ITGAX	11	5.1
JMJD4	11	5.1
KAT6A	11	5.1
KCNC1	11	5.1
KCNH2	11	5.1
KCNS2	11	5.1
KCNV2	11	5.1
KCTD1	11	5.1
KCTD3	11	5.1
KIAA0319L	11	5.1
KIAA0913	11	5.1
KIAA1429	11	5.1
KLB	11	5.1
KLF1	11	5.1
KLF14	11	5.1
KLHL36	11	5.1
KLHL5	11	5.1
KRT19	11	5.1
KRTAP10-2	11	5.1
KRTAP17-1	11	5.1
LARS	11	5.1
LEPR	11	5.1
LGR5	11	5.1
LIFR	11	5.1
LOR	11	5.1
LRGUK	11	5.1
LRP12	11	5.1
LRRC36	11	5.1
LRRC49	11	5.1
LRRIQ3	11	5.1
LRRK1	11	5.1
LRRTM1	11	5.1
LUZP1	11	5.1
MADD	11	5.1
MAMLD1	11	5.1
MAN2B2	11	5.1
MAP3K10	11	5.1
MAP3K11	11	5.1
MATN4	11	5.1
MCM7	11	5.1
MDH2	11	5.1
MEF2A	11	5.1
MFI2	11	5.1
MGAT3	11	5.1
MIA3	11	5.1
MICAL1	11	5.1
MIS18BP1	11	5.1
MLH3	11	5.1
MON1B	11	5.1
MRC2	11	5.1
MSANTD1	11	5.1
MSH2	11	5.1
MTA1	11	5.1
MTMR12	11	5.1
MTTP	11	5.1
MUS81	11	5.1
MYBPC1	11	5.1
MYH1	11	5.1
MYO1C	11	5.1
MYO5C	11	5.1
MYOM3	11	5.1
N4BP2L2	11	5.1
NACC2	11	5.1
NID2	11	5.1
NKAPL	11	5.1
NLRP12	11	5.1
NLRP13	11	5.1
NLRX1	11	5.1
NOA1	11	5.1
NPAS3	11	5.1
NPAT	11	5.1
NPHP3	11	5.1
NSUN2	11	5.1
NTNG2	11	5.1
NUMA1	11	5.1
ODF2	11	5.1
OR4C15	11	5.1
OR4L1	11	5.1
OR5L2	11	5.1
ORC2	11	5.1
PABPC3	11	5.1
PAX6	11	5.1
PCDHAC1	11	5.1
PCDHB1	11	5.1
PCDHB16	11	5.1
PCDHGA7	11	5.1
PCDHGB4	11	5.1
PCDHGB5	11	5.1
PCSK1	11	5.1
PDE2A	11	5.1
PDE6B	11	5.1
PDHA2	11	5.1
[truncated: 15,045 more rows]

## Sheet: ESCA
Gene symbol	# of mutated samples	Mutation rate (%)
TP53	153	82.7
TTN	117	63.2
MUC16	63	34.1
SYNE1	55	29.7
LRP1B	47	25.4
CSMD3	43	23.2
RYR2	41	22.2
DST	40	21.6
HMCN1	40	21.6
DNAH5	39	21.1
MUC4	38	20.5
FLG	36	19.5
KMT2D	35	18.9
USH2A	35	18.9
PCLO	34	18.4
MUC12	31	16.8
RIMS2	31	16.8
SPTA1	31	16.8
CSMD1	30	16.2
MACF1	30	16.2
OBSCN	30	16.2
XIRP2	30	16.2
FAT3	29	15.7
FAT4	29	15.7
NEB	29	15.7
EYS	28	15.1
PCDH15	28	15.1
PKHD1L1	28	15.1
FMN2	27	14.6
MT-ND5	27	14.6
DYNC2H1	26	14.1
APOB	25	13.5
MT-CO1	25	13.5
RYR3	25	13.5
CACNA1E	24	13
COL11A1	24	13
DNAH10	24	13
GPR98	24	13
MUC19	24	13
MUC5B	24	13
COL6A5	23	12.4
DNAH7	23	12.4
DNM1P47	23	12.4
LRRK2	23	12.4
MUC17	23	12.4
SNHG14	23	12.4
UNC13C	23	12.4
ATM	22	11.9
CNTNAP5	22	11.9
CSMD2	22	11.9
DMD	22	11.9
LAMA1	22	11.9
MALAT1	22	11.9
MDN1	22	11.9
NBEA	22	11.9
NTM	22	11.9
RNF213	22	11.9
SYNE2	22	11.9
ZFHX4	22	11.9
ZNF804B	22	11.9
ANK2	21	11.4
CDKN2A	21	11.4
DCHS2	21	11.4
DNAH14	21	11.4
DNAH3	21	11.4
DOCK2	21	11.4
FSIP2	21	11.4
HECTD4	21	11.4
LRP2	21	11.4
PREX2	21	11.4
PTPRD	21	11.4
SACS	21	11.4
SDK1	21	11.4
SSPO	21	11.4
VCAN	21	11.4
ABCA13	20	10.8
BAI3	20	10.8
CACNA1C	20	10.8
COL6A3	20	10.8
DCC	20	10.8
DNAH11	20	10.8
DNAH9	20	10.8
ENSG00000232274	20	10.8
GNAS	20	10.8
KMT2C	20	10.8
MT-RNR2	20	10.8
MYO18B	20	10.8
PLEC	20	10.8
RELN	20	10.8
RIMS1	20	10.8
ZNF99	20	10.8
AHNAK2	19	10.3
ANK3	19	10.3
CMYA5	19	10.3
DYNC1H1	19	10.3
ENSG00000225411	19	10.3
FREM2	19	10.3
HUWE1	19	10.3
HYDIN	19	10.3
LOC101927345	19	10.3
NAV3	19	10.3
NOTCH1	19	10.3
NRXN1	19	10.3
PAPPA2	19	10.3
PIK3CA	19	10.3
PLXNA2	19	10.3
WDFY4	19	10.3
ZNF208	19	10.3
BOD1L1	18	9.7
CACNA1A	18	9.7
DCDC1	18	9.7
ERBB4	18	9.7
FBN1	18	9.7
HRNR	18	9.7
LRRIQ1	18	9.7
MAP1B	18	9.7
MED12L	18	9.7
NALCN	18	9.7
SI	18	9.7
TENM4	18	9.7
APC	17	9.2
ARID1B	17	9.2
ATRNL1	17	9.2
DOCK3	17	9.2
ERC2	17	9.2
FAT2	17	9.2
FBN2	17	9.2
HSPG2	17	9.2
KMT2A	17	9.2
NRG1	17	9.2
PCDH11X	17	9.2
PDE4DIP	17	9.2
PDZD2	17	9.2
SPEF2	17	9.2
TCHH	17	9.2
TGFBR2	17	9.2
TRPM3	17	9.2
UBR4	17	9.2
VWF	17	9.2
XIST	17	9.2
ZIC4	17	9.2
ANKRD30A	16	8.6
ANKRD30B	16	8.6
ARID1A	16	8.6
ASXL3	16	8.6
BRINP1	16	8.6
CDH11	16	8.6
CUBN	16	8.6
DNAH8	16	8.6
DUSP10	16	8.6
FAT1	16	8.6
FCGBP	16	8.6
HCN1	16	8.6
HERC1	16	8.6
KIAA2018	16	8.6
MAML3	16	8.6
MAP2	16	8.6
MGA	16	8.6
MGAM	16	8.6
MYCBP2	16	8.6
NCOR2	16	8.6
NFE2L2	16	8.6
NOTCH3	16	8.6
PAXIP1	16	8.6
PEG3	16	8.6
PRKDC	16	8.6
RP1	16	8.6
RYR1	16	8.6
SALL1	16	8.6
SCN5A	16	8.6
SETBP1	16	8.6
TG	16	8.6
TNXB	16	8.6
TRHDE	16	8.6
ZNF536	16	8.6
ZNF804A	16	8.6
ABCA12	15	8.1
ADAMTS2	15	8.1
AHNAK	15	8.1
ARHGAP5	15	8.1
C10orf112	15	8.1
C12orf55	15	8.1
CCDC30	15	8.1
CELSR2	15	8.1
COL12A1	15	8.1
COL5A1	15	8.1
DNAH6	15	8.1
DSCAML1	15	8.1
EPB41L3	15	8.1
FAM230B	15	8.1
FOLH1	15	8.1
HERC2	15	8.1
IVL	15	8.1
KALRN	15	8.1
LAMA5	15	8.1
MDGA2	15	8.1
MLLT3	15	8.1
MUC6	15	8.1
MYO15A	15	8.1
NCKAP5	15	8.1
NIPBL	15	8.1
NRXN3	15	8.1
PCDH9	15	8.1
PCNT	15	8.1
PLXNA4	15	8.1
PTPRT	15	8.1
ROBO2	15	8.1
SCN7A	15	8.1
SMAD4	15	8.1
SPATA31D1	15	8.1
SPTBN4	15	8.1
TMEM132C	15	8.1
TSHZ3	15	8.1
UNC80	15	8.1
VPS13C	15	8.1
WDR17	15	8.1
ZNF469	15	8.1
ZNF521	15	8.1
ABCC9	14	7.6
ADCY8	14	7.6
BIRC6	14	7.6
CDC27	14	7.6
CNTN5	14	7.6
DLC1	14	7.6
DNAH2	14	7.6
ENSG00000244306	14	7.6
EP400	14	7.6
FAM135B	14	7.6
FANCM	14	7.6
FLRT2	14	7.6
FRYL	14	7.6
GPR158	14	7.6
GRIA4	14	7.6
GRM8	14	7.6
HELZ2	14	7.6
HTT	14	7.6
KANK1	14	7.6
KIF26B	14	7.6
MROH2B	14	7.6
MT-RNR1	14	7.6
MYH2	14	7.6
NAV2	14	7.6
OTOF	14	7.6
PCDH17	14	7.6
PIEZO2	14	7.6
PLXNB2	14	7.6
PRDM9	14	7.6
PRIM2	14	7.6
SAMD9L	14	7.6
SCN9A	14	7.6
SLITRK5	14	7.6
SMARCA4	14	7.6
TENM3	14	7.6
TNR	14	7.6
TRRAP	14	7.6
TTC40	14	7.6
UNC13A	14	7.6
UNC5D	14	7.6
VPS13B	14	7.6
VPS13D	14	7.6
WDR87	14	7.6
ZFPM2	14	7.6
ZNF90	14	7.6
ADAMTS12	13	7
ADAMTS19	13	7
AKAP13	13	7
AKAP9	13	7
AMBRA1	13	7
ASXL1	13	7
ATP10B	13	7
ATP10D	13	7
C1orf173	13	7
CAD	13	7
CDH10	13	7
CDH12	13	7
CHD7	13	7
CHD8	13	7
CNOT1	13	7
CNTN1	13	7
CNTN3	13	7
CNTNAP2	13	7
COL22A1	13	7
CREBBP	13	7
DIDO1	13	7
DLG2	13	7
DPP10	13	7
ENSG00000203849	13	7
EP300	13	7
FBXW7	13	7
GLI3	13	7
GON4L	13	7
GRID1	13	7
GRM1	13	7
HDAC9	13	7
HERC2P3	13	7
KCNJ12	13	7
KCNMA1	13	7
KCNT2	13	7
KMT2E	13	7
LOXHD1	13	7
LRFN5	13	7
LRP12	13	7
MEGF8	13	7
MKI67	13	7
MYH1	13	7
MYH6	13	7
MYH7	13	7
NCAM2	13	7
NIN	13	7
PCDH10	13	7
PI4KA	13	7
PKHD1	13	7
PLCE1	13	7
PLCL1	13	7
POLE	13	7
POLQ	13	7
POSTN	13	7
PTCH1	13	7
PTPRZ1	13	7
REV3L	13	7
RIMBP2	13	7
SCN3A	13	7
SLIT2	13	7
SPAG17	13	7
SPHKAP	13	7
SRCAP	13	7
STAB1	13	7
STAB2	13	7
TECTA	13	7
TIAM1	13	7
TPTE	13	7
USP24	13	7
ZC3H13	13	7
ZFHX3	13	7
ZNF292	13	7
ZNF676	13	7
ZNF831	13	7
ACACA	12	6.5
ACACB	12	6.5
ADAMTS20	12	6.5
ADAMTSL1	12	6.5
AFF3	12	6.5
ANKRD20A5P	12	6.5
ASTN1	12	6.5
ASTN2	12	6.5
BICC1	12	6.5
BRINP3	12	6.5
C5orf42	12	6.5
CACNA1H	12	6.5
CDH23	12	6.5
CFH	12	6.5
COL6A6	12	6.5
CRB1	12	6.5
CTNNA2	12	6.5
CYFIP2	12	6.5
DCHS1	12	6.5
DGKI	12	6.5
DSEL	12	6.5
DYSF	12	6.5
ENSG00000212857	12	6.5
ENSG00000257743	12	6.5
EPHB1	12	6.5
EVC2	12	6.5
FAM230A	12	6.5
FBN3	12	6.5
FLNC	12	6.5
FN1	12	6.5
FREM3	12	6.5
GOLGB1	12	6.5
GREB1	12	6.5
GRIK4	12	6.5
GRM3	12	6.5
HDAC4	12	6.5
HMGB1P5	12	6.5
KDM2A	12	6.5
LCT	12	6.5
LPHN2	12	6.5
LRBA	12	6.5
LY75	12	6.5
LYST	12	6.5
MAML2	12	6.5
MCC	12	6.5
MMP16	12	6.5
MROH9	12	6.5
MTUS2	12	6.5
MYH13	12	6.5
NCAPD3	12	6.5
NCOA6	12	6.5
NELL1	12	6.5
NID1	12	6.5
NSD1	12	6.5
OTOG	12	6.5
PCDHA9	12	6.5
PCDHB3	12	6.5
PKD1	12	6.5
PKD1L1	12	6.5
PLXND1	12	6.5
PTCHD2	12	6.5
PXDN	12	6.5
RASGRF1	12	6.5
RP1L1	12	6.5
SCN1A	12	6.5
SIPA1L1	12	6.5
SLIT3	12	6.5
SOGA2	12	6.5
SPTAN1	12	6.5
SRRM2	12	6.5
SUPT6H	12	6.5
TDRD15	12	6.5
TEX15	12	6.5
THSD7B	12	6.5
TLL1	12	6.5
TLN2	12	6.5
TMEM132D	12	6.5
TNRC18	12	6.5
TPO	12	6.5
WASH3P	12	6.5
WBSCR17	12	6.5
ZDHHC11B	12	6.5
ZMYM6	12	6.5
ZNF880	12	6.5
ABCC8	11	5.9
ACSS3	11	5.9
ADAMTS9	11	5.9
AEBP1	11	5.9
AGBL1	11	5.9
AHCTF1	11	5.9
AKAP6	11	5.9
ALMS1	11	5.9
AMY2B	11	5.9
ANKRD36C	11	5.9
ARAP2	11	5.9
ARHGAP28	11	5.9
ASPM	11	5.9
ATAD2	11	5.9
ATP2B2	11	5.9
BCL9L	11	5.9
BCR	11	5.9
BDP1	11	5.9
BRCA2	11	5.9
C2CD3	11	5.9
C3	11	5.9
C6orf118	11	5.9
CASZ1	11	5.9
CD109	11	5.9
CDH9	11	5.9
CELSR1	11	5.9
CHD2	11	5.9
CHD9	11	5.9
CHRM2	11	5.9
CNTN6	11	5.9
COL14A1	11	5.9
COPA	11	5.9
DAPK1	11	5.9
DEPDC5	11	5.9
DNAH1	11	5.9
DNAH12	11	5.9
DOCK10	11	5.9
ELMO1	11	5.9
ENSG00000234978	11	5.9
EPG5	11	5.9
EPHA5	11	5.9
EPPK1	11	5.9
ERBB2	11	5.9
ESPL1	11	5.9
FIGN	11	5.9
FOXG1	11	5.9
FOXP1	11	5.9
FPGT-TNNI3K	11	5.9
FREM1	11	5.9
FRY	11	5.9
GRIA1	11	5.9
GRID2	11	5.9
GRID2IP	11	5.9
GRIK2	11	5.9
GTF2IRD2P1	11	5.9
HDLBP	11	5.9
HIVEP2	11	5.9
IGF2R	11	5.9
IGFN1	11	5.9
IGSF10	11	5.9
ITGA8	11	5.9
KAT6A	11	5.9
KCNQ3	11	5.9
KIAA0319	11	5.9
KIDINS220	11	5.9
LAMA2	11	5.9
LOC100996870	11	5.9
LRP1	11	5.9
LRRC7	11	5.9
LTBP1	11	5.9
LZTR1	11	5.9
MAGEL2	11	5.9
MICAL2	11	5.9
MTOR	11	5.9
MTR	11	5.9
MYO16	11	5.9
MYO7A	11	5.9
MYOM2	11	5.9
MYT1L	11	5.9
NPAP1	11	5.9
NUP107	11	5.9
NUP210	11	5.9
OR10Z1	11	5.9
PARD3	11	5.9
PARP4	11	5.9
PCDHA7	11	5.9
PCDHGB7	11	5.9
PIKFYVE	11	5.9
PPFIA2	11	5.9
PRAMEF6	11	5.9
PRKD1	11	5.9
PRRC2C	11	5.9
PTPN14	11	5.9
PTPRQ	11	5.9
PTPRS	11	5.9
PXDNL	11	5.9
RBMXL3	11	5.9
RGS12	11	5.9
RNPC3	11	5.9
RTL1	11	5.9
SCN8A	11	5.9
SETX	11	5.9
SLCO1B3	11	5.9
SLCO3A1	11	5.9
SMC2	11	5.9
SMG1	11	5.9
SNTG2	11	5.9
SORCS3	11	5.9
SULF1	11	5.9
SYTL2	11	5.9
TENM1	11	5.9
TENM2	11	5.9
TRPA1	11	5.9
TRPS1	11	5.9
TSC2	11	5.9
TTN-AS1	11	5.9
UTP20	11	5.9
WDFY3	11	5.9
XDH	11	5.9
ZEB1	11	5.9
ZNF646	11	5.9
ZNF729	11	5.9
ABCA1	10	5.4
ABCA10	10	5.4
ABCA6	10	5.4
ACTN2	10	5.4
ADAMTS16	10	5.4
AK9	10	5.4
AKNA	10	5.4
ALPK3	10	5.4
AMPH	10	5.4
ANKRD30BP2	10	5.4
ANKRD36	10	5.4
ANKS1B	10	5.4
AR	10	5.4
ATP1A2	10	5.4
ATP2B4	10	5.4
ATP8A1	10	5.4
ATP8B3	10	5.4
BAI1	10	5.4
BCHE	10	5.4
BCL9	10	5.4
C4orf50	10	5.4
CACNA1I	10	5.4
CASP5	10	5.4
CCDC141	10	5.4
CCDC175	10	5.4
CCDC180	10	5.4
CCDC88A	10	5.4
CCDC88C	10	5.4
CD1E	10	5.4
CDH18	10	5.4
CDH7	10	5.4
CELSR3	10	5.4
CEP290	10	5.4
CHD3	10	5.4
CHM	10	5.4
CNGB3	10	5.4
CNTLN	10	5.4
COL18A1	10	5.4
COL4A5	10	5.4
COPB1	10	5.4
CPS1	10	5.4
CSPG4	10	5.4
CTNND2	10	5.4
CUL9	10	5.4
CUX2	10	5.4
DAB2IP	10	5.4
DCLK1	10	5.4
DCLRE1C	10	5.4
DMXL2	10	5.4
DNHD1	10	5.4
DOCK1	10	5.4
DSCAM	10	5.4
EDC4	10	5.4
EHMT1	10	5.4
ETAA1	10	5.4
FASN	10	5.4
FLT1	10	5.4
FLT3	10	5.4
FNDC1	10	5.4
FRAS1	10	5.4
FRMD4A	10	5.4
GMEB1	10	5.4
GRM4	10	5.4
HEATR5B	10	5.4
HIVEP1	10	5.4
ITK	10	5.4
ITPR1	10	5.4
JAKMIP2	10	5.4
KCNA5	10	5.4
KCNU1	10	5.4
KIAA1109	10	5.4
KIAA2022	10	5.4
KIF1B	10	5.4
KMT2B	10	5.4
KPNA1	10	5.4
LOC100131825	10	5.4
LOC285556	10	5.4
LOC441666	10	5.4
LPA	10	5.4
LRP4	10	5.4
LRRC32	10	5.4
LRRK1	10	5.4
MAGEC3	10	5.4
MARK1	10	5.4
MED13L	10	5.4
MICAL3	10	5.4
MROH2A	10	5.4
MST1L	10	5.4
MUC2	10	5.4
MYH4	10	5.4
MYLK	10	5.4
NACA	10	5.4
NBEAL2	10	5.4
NCAPD2	10	5.4
NFASC	10	5.4
NLGN1	10	5.4
NLRC3	10	5.4
NME8	10	5.4
NOX4	10	5.4
NRG3	10	5.4
NTRK3	10	5.4
NUP188	10	5.4
OCA2	10	5.4
PBRM1	10	5.4
PCDHA12	10	5.4
PCDHB8	10	5.4
PCSK5	10	5.4
PDS5B	10	5.4
PHF2	10	5.4
PPP1R12B	10	5.4
PRDM15	10	5.4
PTPN13	10	5.4
PTPRM	10	5.4
RABGAP1	10	5.4
RBBP6	10	5.4
RBM27	10	5.4
ROBO1	10	5.4
RTN1	10	5.4
SCN11A	10	5.4
SCN2A	10	5.4
SEMA6D	10	5.4
SLC12A5	10	5.4
SLC12A7	10	5.4
SLC17A6	10	5.4
SLITRK3	10	5.4
SORBS1	10	5.4
SPEG	10	5.4
SPTBN5	10	5.4
SVEP1	10	5.4
SZT2	10	5.4
TACC2	10	5.4
TBC1D32	10	5.4
TET2	10	5.4
TLN1	10	5.4
TMTC1	10	5.4
TNN	10	5.4
TRERF1	10	5.4
TRIOBP	10	5.4
TSC1	10	5.4
TSGA10	10	5.4
TTC28	10	5.4
TUBA3C	10	5.4
UTRN	10	5.4
ZMYM3	10	5.4
ZNF568	10	5.4
ZNF585B	10	5.4
ZNF644	10	5.4
ZNF667	10	5.4
ZNF750	10	5.4
ABCC11	9	4.9
ABCC12	9	4.9
ACAN	9	4.9
ADAM29	9	4.9
ADCY2	9	4.9
ADRA1A	9	4.9
AFF2	9	4.9
AHDC1	9	4.9
ANKRD36BP2	9	4.9
ANKRD50	9	4.9
ARFGEF2	9	4.9
ARHGAP21	9	4.9
ARHGEF15	9	4.9
ARMC4	9	4.9
ARMCX4	9	4.9
ATP10A	9	4.9
ATP8B5P	9	4.9
ATR	9	4.9
BAI2	9	4.9
BAZ2B	9	4.9
BDNF	9	4.9
BNC1	9	4.9
BPTF	9	4.9
BZRAP1	9	4.9
CA10	9	4.9
CABIN1	9	4.9
CAMTA1	9	4.9
CCDC40	9	4.9
CD163	9	4.9
CD93	9	4.9
CDHR3	9	4.9
CDK13	9	4.9
CENPF	9	4.9
CFTR	9	4.9
CHAT	9	4.9
CHL1	9	4.9
CNTN4	9	4.9
CNTNAP3	9	4.9
COL11A2	9	4.9
COL2A1	9	4.9
COL3A1	9	4.9
CPNE8	9	4.9
CPXM2	9	4.9
CSF1R	9	4.9
CTNNA3	9	4.9
CTNNB1	9	4.9
CTNND1	9	4.9
DENND2C	9	4.9
DIAPH2	9	4.9
DMXL1	9	4.9
DNAH17	9	4.9
DNAJC13	9	4.9
DOPEY1	9	4.9
DPF3	9	4.9
DPP6	9	4.9
EGFLAM	9	4.9
ENO4	9	4.9
ENSG00000259966	9	4.9
ENSG00000270726	9	4.9
EPHA2	9	4.9
EPHA3	9	4.9
EPHA6	9	4.9
F8	9	4.9
FAM86DP	9	4.9
FARP1	9	4.9
FCRL3	9	4.9
FERMT2	9	4.9
FSCB	9	4.9
GIGYF2	9	4.9
GOLGA3	9	4.9
GPR112	9	4.9
GREB1L	9	4.9
GRIK3	9	4.9
GRIN2B	9	4.9
HIVEP3	9	4.9
IFT140	9	4.9
IGDCC4	9	4.9
IGSF3	9	4.9
INF2	9	4.9
INSR	9	4.9
ITIH5	9	4.9
JAKMIP3	9	4.9
JMJD7-PLA2G4B	9	4.9
JPH3	9	4.9
KCNA4	9	4.9
KCNH1	9	4.9
KCNN3	9	4.9
KIAA0947	9	4.9
KIAA1244	9	4.9
KIAA1551	9	4.9
KIAA1755	9	4.9
KIF20B	9	4.9
L3MBTL4	9	4.9
LIMCH1	9	4.9
LOC100506060	9	4.9
LPHN3	9	4.9
LRRC16A	9	4.9
LRRC9	9	4.9
LRTM1	9	4.9
MAGEC1	9	4.9
MAP3K1	9	4.9
MDGA1	9	4.9
MT-CO2	9	4.9
MTUS1	9	4.9
MXRA5	9	4.9
MYB	9	4.9
MYH10	9	4.9
MYH11	9	4.9
MYH14	9	4.9
MYH15	9	4.9
MYH7B	9	4.9
MYO3A	9	4.9
NAV1	9	4.9
NBEAL1	9	4.9
NCAM1	9	4.9
NDST4	9	4.9
NELL2	9	4.9
NETO1	9	4.9
NF1	9	4.9
NLRP1	9	4.9
NLRP14	9	4.9
NOS1	9	4.9
NOTCH2	9	4.9
NRXN2	9	4.9
NUP153	9	4.9
NYAP2	9	4.9
OLFM3	9	4.9
OR4C15	9	4.9
OR4C16	9	4.9
OR5L2	9	4.9
OR8H3	9	4.9
OSBPL6	9	4.9
PALM2-AKAP2	9	4.9
PAPD5	9	4.9
PAX1	9	4.9
PCDH18	9	4.9
PCDH20	9	4.9
PCDHA10	9	4.9
PCDHA13	9	4.9
PCDHA4	9	4.9
PCDHB12	9	4.9
PCDHB2	9	4.9
PCNXL3	9	4.9
PDE3A	9	4.9
PDZRN3	9	4.9
PLXNB1	9	4.9
PNISR	9	4.9
PPL	9	4.9
PRKCB	9	4.9
PROX1	9	4.9
PSD4	9	4.9
PSME4	9	4.9
PTPRC	9	4.9
PTPRK	9	4.9
RICTOR	9	4.9
RNF17	9	4.9
SDK2	9	4.9
SEC16A	9	4.9
SEC24B	9	4.9
SEMA5A	9	4.9
SHROOM2	9	4.9
SIGLEC1	9	4.9
SIPA1L2	9	4.9
SKIDA1	9	4.9
SLC8A1	9	4.9
SLCO1C1	9	4.9
SLITRK1	9	4.9
SMARCA2	9	4.9
SNAP91	9	4.9
SNRNP40	9	4.9
SORBS2	9	4.9
SORCS1	9	4.9
SORL1	9	4.9
SOX11	9	4.9
SP100	9	4.9
SPATA31A6	9	4.9
SPEN	9	4.9
SSH2	9	4.9
ST18	9	4.9
ST6GAL2	9	4.9
STARD9	9	4.9
SYCP1	9	4.9
TANC1	9	4.9
TARS	9	4.9
THBS2	9	4.9
TIMELESS	9	4.9
TNC	9	4.9
TRIM42	9	4.9
TROVE2	9	4.9
TRPM1	9	4.9
TTC3	9	4.9
UBR1	9	4.9
UGGT1	9	4.9
UNC5C	9	4.9
UNC79	9	4.9
VCL	9	4.9
VCP	9	4.9
VWDE	9	4.9
WDR81	9	4.9
WHSC1L1	9	4.9
WNK1	9	4.9
WRN	9	4.9
XKR4	9	4.9
YLPM1	9	4.9
ZDBF2	9	4.9
ZEB2	9	4.9
ZNF185	9	4.9
ZNF257	9	4.9
ZNF385D	9	4.9
ZNF461	9	4.9
ZNF496	9	4.9
ZNF540	9	4.9
ZNF582	9	4.9
ZNF608	9	4.9
ZNF850	9	4.9
ABCA2	8	4.3
ADAM12	8	4.3
ADCY10	8	4.3
AJAP1	8	4.3
AKAP3	8	4.3
ALK	8	4.3
ALPK2	8	4.3
AMOT	8	4.3
ANK1	8	4.3
ANKRD11	8	4.3
ANO2	8	4.3
AOX1	8	4.3
APOBR	8	4.3
ARHGAP23	8	4.3
ARHGEF18	8	4.3
ASTE1	8	4.3
ATF7IP	8	4.3
ATP13A1	8	4.3
ATRX	8	4.3
AZI2	8	4.3
BMS1P8	8	4.3
BRCA1	8	4.3
BRD4	8	4.3
BSN	8	4.3
BTBD11	8	4.3
C12orf40	8	4.3
C8orf34	8	4.3
CACNA1G	8	4.3
CACNA2D1	8	4.3
CAMSAP2	8	4.3
CAPN15	8	4.3
CASC5	8	4.3
CCDC39	8	4.3
CCDC88B	8	4.3
CDH4	8	4.3
CDH6	8	4.3
CDK5RAP2	8	4.3
CEACAM18	8	4.3
CEP152	8	4.3
CEP170	8	4.3
CEP350	8	4.3
CHD1	8	4.3
CHD5	8	4.3
CHRD	8	4.3
CHRM3	8	4.3
CIC	8	4.3
CLEC9A	8	4.3
CLSTN2	8	4.3
CNNM2	8	4.3
CNTNAP4	8	4.3
COL19A1	8	4.3
COL21A1	8	4.3
COL5A2	8	4.3
COL6A1	8	4.3
COL6A2	8	4.3
COL7A1	8	4.3
CPAMD8	8	4.3
CPED1	8	4.3
CPSF1	8	4.3
CSF2RA	8	4.3
CUX1	8	4.3
CYFIP1	8	4.3
CYLC1	8	4.3
DAGLA	8	4.3
DCAF12L1	8	4.3
DCAF12L2	8	4.3
DDX60	8	4.3
DHX9	8	4.3
DLEC1	8	4.3
DOCK4	8	4.3
DOCK5	8	4.3
DOPEY2	8	4.3
DSG1	8	4.3
DTX2	8	4.3
ECE2	8	4.3
EFCAB1	8	4.3
EIF5B	8	4.3
ELFN2	8	4.3
EML4	8	4.3
ENSG00000223579	8	4.3
ENTHD1	8	4.3
EPHA10	8	4.3
ESPNP	8	4.3
FAM13C	8	4.3
FAM208B	8	4.3
FAM65B	8	4.3
FCRL5	8	4.3
FER1L6	8	4.3
FHOD3	8	4.3
FLG2	8	4.3
FLJ46361	8	4.3
FOCAD	8	4.3
FRG1B	8	4.3
FSTL5	8	4.3
FUK	8	4.3
GABRA1	8	4.3
GABRA2	8	4.3
GABRB1	8	4.3
GALNT8	8	4.3
GAS2L2	8	4.3
GCC2	8	4.3
GCN1L1	8	4.3
GLB1L3	8	4.3
GLI1	8	4.3
GLRB	8	4.3
GRIN2A	8	4.3
GRM7	8	4.3
GZF1	8	4.3
HECW2	8	4.3
HERC4	8	4.3
HNRNPR	8	4.3
HYOU1	8	4.3
IGSF9B	8	4.3
IMPG2	8	4.3
ITGAL	8	4.3
ITPKB	8	4.3
ITPR2	8	4.3
JARID2	8	4.3
KCTD16	8	4.3
KDM3B	8	4.3
KDM6A	8	4.3
KHDRBS2	8	4.3
KIAA1324L	8	4.3
KIAA1549	8	4.3
KIAA1731	8	4.3
KIAA2026	8	4.3
KIT	8	4.3
KNTC1	8	4.3
KSR2	8	4.3
LAMA4	8	4.3
LAMB4	8	4.3
LIMA1	8	4.3
LINC00052	8	4.3
LINC00937	8	4.3
LOC100293748	8	4.3
LOC101929948	8	4.3
LOC202181	8	4.3
LPIN3	8	4.3
LRP6	8	4.3
LRPPRC	8	4.3
LRRC37A3	8	4.3
LRRC4B	8	4.3
LRRC4C	8	4.3
LRRN3	8	4.3
LRRTM4	8	4.3
MADD	8	4.3
MAGEB5	8	4.3
MAGI2	8	4.3
MAP3K19	8	4.3
MAP3K4	8	4.3
MAP3K5	8	4.3
MAST2	8	4.3
MBD5	8	4.3
MC4R	8	4.3
MCPH1	8	4.3
MDC1	8	4.3
MED1	8	4.3
MEF2C	8	4.3
MEGF6	8	4.3
MFN2	8	4.3
MGAT5B	8	4.3
MIA3	8	4.3
MMS22L	8	4.3
MSH6	8	4.3
MTIF2	8	4.3
MYADML	8	4.3
MYBPC3	8	4.3
MYO5C	8	4.3
MYO7B	8	4.3
MYO9B	8	4.3
MYOF	8	4.3
MYPN	8	4.3
MYRF	8	4.3
NCOA3	8	4.3
NDST2	8	4.3
NES	8	4.3
NFATC2	8	4.3
NKPD1	8	4.3
NLGN3	8	4.3
NLRC5	8	4.3
NLRP7	8	4.3
NOD2	8	4.3
NOTCH4	8	4.3
NOX3	8	4.3
NPHS1	8	4.3
NRCAM	8	4.3
NUP210L	8	4.3
NWD1	8	4.3
OLFM1	8	4.3
OR2M2	8	4.3
OR4A16	8	4.3
OR4C6	8	4.3
OR5D13	8	4.3
OR5T2	8	4.3
OTOGL	8	4.3
PABPC3	8	4.3
PCDHA8	8	4.3
PCDHB14	8	4.3
PCDHB4	8	4.3
PCDHB6	8	4.3
PCDHB7	8	4.3
PCNXL2	8	4.3
PDCD11	8	4.3
PDE4D	8	4.3
PHLPP1	8	4.3
PIK3C2B	8	4.3
PKD2	8	4.3
PKDREJ	8	4.3
PLD5	8	4.3
PLXNA1	8	4.3
POLR3A	8	4.3
POM121L9P	8	4.3
PPP1R26	8	4.3
PPP1R3A	8	4.3
PRB2	8	4.3
PRDM10	8	4.3
PRKD2	8	4.3
PROSER1	8	4.3
PRPF8	8	4.3
PRR16	8	4.3
PRRC2B	8	4.3
PRUNE2	8	4.3
PSMC4	8	4.3
PTPRF	8	4.3
PTPRJ	8	4.3
RAB3GAP2	8	4.3
RANBP17	8	4.3
RAPGEF4	8	4.3
RBMXL2	8	4.3
RET	8	4.3
RFX3	8	4.3
RFX6	8	4.3
RGPD3	8	4.3
RIN2	8	4.3
ROR2	8	4.3
RRBP1	8	4.3
RUNX1T1	8	4.3
SCAP	8	4.3
SCAPER	8	4.3
SCN10A	8	4.3
SCN4A	8	4.3
SEC22B	8	4.3
SEMA3A	8	4.3
SEMA3D	8	4.3
SETD2	8	4.3
SHANK2	8	4.3
SHROOM3	8	4.3
SLC12A1	8	4.3
SLC23A2	8	4.3
SLC39A12	8	4.3
SLC6A10P	8	4.3
SLC6A3	8	4.3
SLC9A4	8	4.3
SLC9A5	8	4.3
SLC9C1	8	4.3
SLITRK2	8	4.3
SNORA72	8	4.3
SNRNP200	8	4.3
SNTG1	8	4.3
SPATA31E1	8	4.3
SPG11	8	4.3
SPTBN2	8	4.3
STAG1	8	4.3
STARD13	8	4.3
STT3B	8	4.3
SYCP2	8	4.3
SYNDIG1	8	4.3
TADA2B	8	4.3
TAF1L	8	4.3
TANGO6	8	4.3
TCEB3B	8	4.3
TCF20	8	4.3
TDRD6	8	4.3
TECRL	8	4.3
TET3	8	4.3
TEX14	8	4.3
TOP2B	8	4.3
TOPBP1	8	4.3
TPP2	8	4.3
TPTE2	8	4.3
TRANK1	8	4.3
TRDN	8	4.3
TRIM49	8	4.3
TRIO	8	4.3
TRIP10	8	4.3
TRIP12	8	4.3
TRPM6	8	4.3
UMOD	8	4.3
USP34	8	4.3
VAV1	8	4.3
WDR33	8	4.3
WDR66	8	4.3
WDR7	8	4.3
XIRP1	8	4.3
XRRA1	8	4.3
ZAN	8	4.3
ZBTB7B	8	4.3
ZMAT1	8	4.3
ZNF268	8	4.3
ZNF423	8	4.3
ZNF425	8	4.3
ZNF525	8	4.3
ZNF570	8	4.3
ZNF678	8	4.3
ZNF681	8	4.3
ZNF720	8	4.3
ZNFX1	8	4.3
ABCB1	7	3.8
ABCC4	7	3.8
ABCC5	7	3.8
ABCG2	7	3.8
ACSM5	7	3.8
ACTA2	7	3.8
ACTL9	7	3.8
ADAM18	7	3.8
ADAM22	7	3.8
ADAM23	7	3.8
ADAM7	7	3.8
ADAMTS18	7	3.8
ADCY7	7	3.8
ADH7	7	3.8
AFF1	7	3.8
AFG3L2	7	3.8
AGL	7	3.8
ANGPT1	7	3.8
ANO4	7	3.8
AQPEP	7	3.8
ARHGAP31	7	3.8
ARHGAP36	7	3.8
ARHGEF10	7	3.8
ARID2	7	3.8
ARID4B	7	3.8
ARSJ	7	3.8
ARVCF	7	3.8
ASAP2	7	3.8
ASMT	7	3.8
ATG2B	7	3.8
ATP13A5	7	3.8
ATP2C1	7	3.8
ATP4A	7	3.8
ATP8A2	7	3.8
ATP9A	7	3.8
BAGE2	7	3.8
BAZ2A	7	3.8
BCAR1	7	3.8
BICD2	7	3.8
BNC2	7	3.8
BOC	7	3.8
BRWD1	7	3.8
BTAF1	7	3.8
C10orf68	7	3.8
C10orf71	7	3.8
C10orf76	7	3.8
C10orf90	7	3.8
C16orf96	7	3.8
C6	7	3.8
C7orf63	7	3.8
CACNA1B	7	3.8
CACNA1D	7	3.8
CACNA1F	7	3.8
CACNA1S	7	3.8
CACNA2D3	7	3.8
CAMSAP1	7	3.8
CAPN6	7	3.8
CARS	7	3.8
CBL	7	3.8
CCDC150	7	3.8
CCDC37	7	3.8
CCDC80	7	3.8
CCL20	7	3.8
CCNC	7	3.8
CCP110	7	3.8
CCSER1	7	3.8
CCT5	7	3.8
CD22	7	3.8
CD46	7	3.8
CDC42BPB	7	3.8
CDK11B	7	3.8
CEL	7	3.8
CENPE	7	3.8
CEP170B	7	3.8
CEP250	7	3.8
CIZ1	7	3.8
CKAP5	7	3.8
CLASP2	7	3.8
CLTCL1	7	3.8
CNTN2	7	3.8
COBLL1	7	3.8
COL24A1	7	3.8
COL4A2	7	3.8
COL9A1	7	3.8
CORO7-PAM16	7	3.8
CRIM1	7	3.8
CRMP1	7	3.8
CROCCP2	7	3.8
CSF2RB	7	3.8
CSF3R	7	3.8
CTNNA1	7	3.8
CUL7	7	3.8
CWF19L2	7	3.8
CYLC2	7	3.8
DAAM1	7	3.8
DAAM2	7	3.8
DACH2	7	3.8
DCLRE1A	7	3.8
DDX3X	7	3.8
DDX60L	7	3.8
DENND2A	7	3.8
DENND4B	7	3.8
DGKK	7	3.8
DIAPH3	7	3.8
DIP2B	7	3.8
DLGAP3	7	3.8
DLGAP4	7	3.8
DLGAP5	7	3.8
DMBT1	7	3.8
DNER	7	3.8
DNM1P46	7	3.8
DOCK11	7	3.8
DOCK8	7	3.8
DPYD	7	3.8
DRD5	7	3.8
DUOX2	7	3.8
EBF1	7	3.8
EEF2	7	3.8
EIF4G3	7	3.8
ELMSAN1	7	3.8
EMR1	7	3.8
ENSG00000161103	7	3.8
ENSG00000214581	7	3.8
ENSG00000225946	7	3.8
ENSG00000235994	7	3.8
ENSG00000254420	7	3.8
ENSG00000255622	7	3.8
ENSG00000257434	7	3.8
ENSG00000271894	7	3.8
EPB41L2	7	3.8
EPB41L4A	7	3.8
EPHA7	7	3.8
ERBB3	7	3.8
ERCC6L2	7	3.8
ERN2	7	3.8
EVC	7	3.8
FAM135A	7	3.8
FAM155A	7	3.8
FAM160A2	7	3.8
FAM178A	7	3.8
FAM182B	7	3.8
FAM184A	7	3.8
FAM205B	7	3.8
FAM208A	7	3.8
FAM47A	7	3.8
FAM47C	7	3.8
FAM78A	7	3.8
FANCD2	7	3.8
FBXO43	7	3.8
FCRL2	7	3.8
FHAD1	7	3.8
FILIP1	7	3.8
FLOT2	7	3.8
FLT4	7	3.8
FMN1	7	3.8
FRMPD3	7	3.8
FSHR	7	3.8
GABRA6	7	3.8
GABRB3	7	3.8
GABRG1	7	3.8
GALNT18	7	3.8
GOLGA2P5	7	3.8
GPATCH8	7	3.8
GPR161	7	3.8
GPR32	7	3.8
GPR83	7	3.8
GPRC6A	7	3.8
GRIA2	7	3.8
GRXCR1	7	3.8
GSDMC	7	3.8
GSN	7	3.8
GTPBP2	7	3.8
GVINP1	7	3.8
HCRTR2	7	3.8
HEATR1	7	3.8
HEATR5A	7	3.8
HECW1	7	3.8
HEG1	7	3.8
HELB	7	3.8
HEPH	7	3.8
HIPK2	7	3.8
HIST1H1B	7	3.8
HLA-B	7	3.8
HM13	7	3.8
HNF4A	7	3.8
HSPA12A	7	3.8
IARS	7	3.8
IBSP	7	3.8
ICAM5	7	3.8
IFI16	7	3.8
IFT80	7	3.8
IGF1R	7	3.8
IKBKAP	7	3.8
INADL	7	3.8
INHBA	7	3.8
INO80D	7	3.8
INTS1	7	3.8
IPP	7	3.8
IQGAP1	7	3.8
IREB2	7	3.8
IRX1	7	3.8
ITGA10	7	3.8
ITGA4	7	3.8
ITGA6	7	3.8
ITGAD	7	3.8
ITGAV	7	3.8
ITSN1	7	3.8
JMJD1C	7	3.8
KAT2B	7	3.8
KAT6B	7	3.8
KCND2	7	3.8
KCNQ5	7	3.8
KCTD19	7	3.8
KDM4A	7	3.8
KDM4C	7	3.8
KDM5A	7	3.8
KDM6B	7	3.8
KEAP1	7	3.8
KHDRBS3	7	3.8
KIAA0430	7	3.8
KIAA1210	7	3.8
KIAA1217	7	3.8
KIAA1407	7	3.8
KIAA1467	7	3.8
KIAA1549L	7	3.8
KIAA1841	7	3.8
KIF13A	7	3.8
KIF13B	7	3.8
KIF17	7	3.8
KIF1A	7	3.8
KIF21A	7	3.8
KIF6	7	3.8
KLHL29	7	3.8
KRT23	7	3.8
KRT8	7	3.8
KSR1	7	3.8
LAMA3	7	3.8
LAMB1	7	3.8
LAMC3	7	3.8
LEPR	7	3.8
LHCGR	7	3.8
LINC00969	7	3.8
LMO7	7	3.8
LOC440040	7	3.8
LOC440518	7	3.8
LOC728715	7	3.8
LONP2	7	3.8
LPAL2	7	3.8
LRRC63	7	3.8
LRRTM1	7	3.8
MAGEE1	7	3.8
MAMDC4	7	3.8
MAMLD1	7	3.8
MAP4	7	3.8
2016-03-02	7	3.8
2016-03-04	7	3.8
2016-03-06	7	3.8
MASP1	7	3.8
MAST1	7	3.8
MED12	7	3.8
MED13	7	3.8
MED14	7	3.8
MEG3	7	3.8
METTL13	7	3.8
MIR624	7	3.8
MLLT4	7	3.8
MN1	7	3.8
MON2	7	3.8
MPPED2	7	3.8
MSN	7	3.8
MSR1	7	3.8
MTMR4	7	3.8
MUC15	7	3.8
MYH3	7	3.8
MYO1A	7	3.8
MYO5B	7	3.8
MYO6	7	3.8
MYOM1	7	3.8
MYT1	7	3.8
NAALADL2	7	3.8
NBAS	7	3.8
NCL	7	3.8
NCOA1	7	3.8
NKD2	7	3.8
NLRC4	7	3.8
NLRP12	7	3.8
NLRP2	7	3.8
NLRP3	7	3.8
NLRP9	7	3.8
NOP14	7	3.8
NPR1	7	3.8
OBSL1	7	3.8
OGDHL	7	3.8
OPA1	7	3.8
OPCML	7	3.8
OR10X1	7	3.8
OR11L1	7	3.8
OR2J1	7	3.8
OR2T33	7	3.8
OR4A15	7	3.8
OR4A5	7	3.8
OR4C12	7	3.8
OR4K1	7	3.8
OR4N2	7	3.8
OR51G1	7	3.8
OR5I1	7	3.8
OR8H1	7	3.8
OTUD4	7	3.8
OTUD7B	7	3.8
OVCH1	7	3.8
PAPPA	7	3.8
PCDH1	7	3.8
PCDHA2	7	3.8
PCDHA3	7	3.8
PCDHAC2	7	3.8
PCDHGA3	7	3.8
PCDHGA6	7	3.8
PCDHGB2	7	3.8
PCDHGC5	7	3.8
PCNX	7	3.8
PCSK7	7	3.8
PDHA2	7	3.8
PDS5A	7	3.8
PDZRN4	7	3.8
PER3	7	3.8
PEX5L	7	3.8
PHF3	7	3.8
PHLDB1	7	3.8
PHLDB2	7	3.8
PIEZO1	7	3.8
PIGQ	7	3.8
PITPNM2	7	3.8
PIWIL1	7	3.8
PKP4	7	3.8
PLEKHH2	7	3.8
PLIN4	7	3.8
PLXNB3	7	3.8
PNLIPRP3	7	3.8
POLR1A	7	3.8
POM121L2	7	3.8
POTEC	7	3.8
POTEE	7	3.8
POTEH-AS1	7	3.8
PPFIBP2	7	3.8
PPP1R9A	7	3.8
PPRC1	7	3.8
PRB3	7	3.8
PRG4	7	3.8
PRR12	7	3.8
PRR5L	7	3.8
PRSS3	7	3.8
PRSS36	7	3.8
PSPH	7	3.8
PTCHD3	7	3.8
PTEN	7	3.8
PTENP1	7	3.8
PTPN21	7	3.8
PTPRH	7	3.8
PTPRN	7	3.8
PTPRO	7	3.8
PTPRR	7	3.8
PTPRU	7	3.8
PVRL1	7	3.8
R3HDM2	7	3.8
RADIL	7	3.8
RALGAPA1	7	3.8
RAPGEF2	7	3.8
RASA1	7	3.8
RB1	7	3.8
RBM24	7	3.8
RDX	7	3.8
RECQL	7	3.8
RERE	7	3.8
RFX7	7	3.8
RGPD4	7	3.8
RIC3	7	3.8
RNF111	7	3.8
RNF43	7	3.8
RPTOR	7	3.8
RTEL1	7	3.8
RUNX2	7	3.8
SATB2	7	3.8
SCAND3	7	3.8
SCUBE3	7	3.8
SEC61A1	7	3.8
SEL1L2	7	3.8
SEL1L3	7	3.8
SEMA4D	7	3.8
SERINC3	7	3.8
SFI1	7	3.8
SGIP1	7	3.8
SHPRH	7	3.8
SLC30A5	7	3.8
SLC44A5	7	3.8
SLC6A19	7	3.8
SLCO6A1	7	3.8
SLIT1	7	3.8
SLITRK4	7	3.8
SLX4	7	3.8
SMC1B	7	3.8
SMG8	7	3.8
SMIM11	7	3.8
SMYD1	7	3.8
SNRPN	7	3.8
SNX29	7	3.8
SOBP	7	3.8
SON	7	3.8
SPAG9	7	3.8
SRCIN1	7	3.8
SRGAP3	7	3.8
STON1-GTF2A1L	7	3.8
STXBP5L	7	3.8
SVIL	7	3.8
SYNJ1	7	3.8
SYNJ2	7	3.8
TADA1	7	3.8
TAF1	7	3.8
TANK	7	3.8
TBC1D1	7	3.8
TBP	7	3.8
TBX5	7	3.8
TCF4	7	3.8
TDRD5	7	3.8
TEK	7	3.8
TFAP2B	7	3.8
THADA	7	3.8
THRA	7	3.8
THSD7A	7	3.8
TIE1	7	3.8
TIGD7	7	3.8
TLR4	7	3.8
TMEM131	7	3.8
TMPRSS9	7	3.8
TNKS2	7	3.8
TNS1	7	3.8
TOP2A	7	3.8
TOP3B	7	3.8
TPRXL	7	3.8
TRIM49B	7	3.8
TRIML2	7	3.8
TRPC1	7	3.8
TRPC4	7	3.8
TRPC6	7	3.8
TSHZ2	7	3.8
TTC21A	7	3.8
TTC21B	7	3.8
TTC24	7	3.8
TTK	7	3.8
TTLL7	7	3.8
TUBBP5	7	3.8
TYRO3	7	3.8
UNC13B	7	3.8
UNKL	7	3.8
USP31	7	3.8
USP6NL	7	3.8
USP7	7	3.8
USP8	7	3.8
USP9Y	7	3.8
VANGL2	7	3.8
VSTM2A	7	3.8
WASF3	7	3.8
WASH6P	7	3.8
WDR52	7	3.8
YEATS2	7	3.8
ZC3H18	7	3.8
ZC3H3	7	3.8
ZCCHC11	7	3.8
ZFAT	7	3.8
ZFC3H1	7	3.8
ZFHX2	7	3.8
ZFP42	7	3.8
ZFR	7	3.8
ZMYM1	7	3.8
ZNF107	7	3.8
ZNF271	7	3.8
ZNF320	7	3.8
ZNF335	7	3.8
ZNF33A	7	3.8
ZNF415	7	3.8
ZNF43	7	3.8
ZNF616	7	3.8
ZNF638	7	3.8
ZNF721	7	3.8
ZNF730	7	3.8
ZNF829	7	3.8
ZNF835	7	3.8
A2M	6	3.2
AARS2	6	3.2
AASDH	6	3.2
ABCA3	6	3.2
ABCA7	6	3.2
ABCA8	6	3.2
ABCB11	6	3.2
ABCB6	6	3.2
ABCC2	6	3.2
ABI3BP	6	3.2
ACOT11	6	3.2
ACSS2	6	3.2
ACTN4	6	3.2
ADAM2	6	3.2
ADAM21P1	6	3.2
ADAM28	6	3.2
ADAM32	6	3.2
ADCK5	6	3.2
ADCY1	6	3.2
ADCY9	6	3.2
ADD2	6	3.2
ADGB	6	3.2
ADORA2A	6	3.2
AGAP1	6	3.2
AGO4	6	3.2
AGRN	6	3.2
AKAP4	6	3.2
AKT1	6	3.2
ALG13	6	3.2
ALOX5	6	3.2
ALPP	6	3.2
ALS2CR11	6	3.2
AMOTL2	6	3.2
ANAPC2	6	3.2
ANGEL2	6	3.2
ANKFN1	6	3.2
ANKHD1	6	3.2
ANKLE2	6	3.2
ANKRD20A11P	6	3.2
ANKRD26	6	3.2
ANKRD26P1	6	3.2
ANKRD27	6	3.2
ANKRD32	6	3.2
ANKS1A	6	3.2
ANKS6	6	3.2
ANO1	6	3.2
AOC3	6	3.2
AOX2P	6	3.2
AP3B1	6	3.2
AP3B2	6	3.2
AP4E1	6	3.2
APAF1	6	3.2
AQR	6	3.2
ARHGAP32	6	3.2
ARHGAP35	6	3.2
ARHGEF38	6	3.2
ASCC3	6	3.2
ASH1L	6	3.2
ASIC2	6	3.2
ATP13A2	6	3.2
ATP13A3	6	3.2
ATP1A1	6	3.2
ATP2B1	6	3.2
ATP8B1	6	3.2
ATRN	6	3.2
AUTS2	6	3.2
AXDND1	6	3.2
BACH1	6	3.2
BARD1	6	3.2
BBS1	6	3.2
BBS7	6	3.2
BCAS3	6	3.2
BCLAF1	6	3.2
BRINP2	6	3.2
BRIP1	6	3.2
BRPF1	6	3.2
BRWD3	6	3.2
BTN3A1	6	3.2
C20orf112	6	3.2
C20orf26	6	3.2
C22orf34	6	3.2
C2CD2L	6	3.2
C2orf71	6	3.2
C4orf21	6	3.2
C7	6	3.2
C8A	6	3.2
C9orf131	6	3.2
C9orf78	6	3.2
CACNA2D4	6	3.2
CADPS	6	3.2
CAPN13	6	3.2
CAPRIN1	6	3.2
CAPS2	6	3.2
CARD11	6	3.2
CASP8AP2	6	3.2
CASS4	6	3.2
CATSPER1	6	3.2
CBWD6	6	3.2
CCDC13	6	3.2
CCDC168	6	3.2
CCDC178	6	3.2
CCDC27	6	3.2
CCDC57	6	3.2
CCDC73	6	3.2
CCDC85A	6	3.2
CCER1	6	3.2
CCSER2	6	3.2
CCT8L2	6	3.2
CD163L1	6	3.2
CDC42BPA	6	3.2
CDCA7L	6	3.2
CDH2	6	3.2
CDH22	6	3.2
CELF2	6	3.2
CELP	6	3.2
CEP164	6	3.2
CEP85L	6	3.2
CES1	6	3.2
CGN	6	3.2
CHAMP1	6	3.2
CHD6	6	3.2
CHML	6	3.2
CHPF2	6	3.2
CHRNA4	6	3.2
CHRNB1	6	3.2
CHST1	6	3.2
CHSY3	6	3.2
CHUK	6	3.2
CILP	6	3.2
CILP2	6	3.2
CISD3	6	3.2
CLASP1	6	3.2
CLCN7	6	3.2
CLEC14A	6	3.2
CLSTN3	6	3.2
CNBD1	6	3.2
CNTNAP1	6	3.2
CNTRL	6	3.2
COG4	6	3.2
COG5	6	3.2
COL15A1	6	3.2
COL16A1	6	3.2
COL17A1	6	3.2
COL1A2	6	3.2
COL27A1	6	3.2
COL4A3	6	3.2
COL4A4	6	3.2
COL4A6	6	3.2
COLEC12	6	3.2
CPD	6	3.2
CPEB4	6	3.2
CPNE4	6	3.2
CPT1B	6	3.2
CR2	6	3.2
CRYAA	6	3.2
CTBP2	6	3.2
CTDP1	6	3.2
CTTNBP2NL	6	3.2
CWH43	6	3.2
CXADRP3	6	3.2
CYP24A1	6	3.2
DCBLD2	6	3.2
DCN	6	3.2
DCSTAMP	6	3.2
DCT	6	3.2
DDX51	6	3.2
DHX32	6	3.2
DHX57	6	3.2
DHX8	6	3.2
DICER1	6	3.2
DIP2A	6	3.2
DNMBP	6	3.2
DNMT1	6	3.2
DOT1L	6	3.2
DPY19L2P1	6	3.2
DROSHA	6	3.2
DRP2	6	3.2
DSP	6	3.2
DTNA	6	3.2
ECEL1	6	3.2
EDIL3	6	3.2
EFCAB6	6	3.2
EFR3B	6	3.2
EGFR	6	3.2
EHBP1	6	3.2
EIF4G1	6	3.2
ELAVL2	6	3.2
ELMO2	6	3.2
ELN	6	3.2
EMC1	6	3.2
ENPEP	6	3.2
ENPP1	6	3.2
ENPP3	6	3.2
ENSG00000173213	6	3.2
ENSG00000180458	6	3.2
ENSG00000188850	6	3.2
ENSG00000188971	6	3.2
ENSG00000232220	6	3.2
ENSG00000235999	6	3.2
ENSG00000261238	6	3.2
ENSG00000267848	6	3.2
ENSG00000272299	6	3.2
EPAS1	6	3.2
EPB41L1	6	3.2
EPHA4	6	3.2
EPHA8	6	3.2
EPHB6	6	3.2
EPS15	6	3.2
EPS15L1	6	3.2
ERBB2IP	6	3.2
ERCC6	6	3.2
ESR1	6	3.2
EVL	6	3.2
EVPL	6	3.2
EXD2	6	3.2
F2	6	3.2
FAM129B	6	3.2
FAM138D	6	3.2
FAM171A1	6	3.2
FAM179A	6	3.2
FAM179B	6	3.2
FAM189A1	6	3.2
FAM194A	6	3.2
FAM65C	6	3.2
FBLN2	6	3.2
FBXL7	6	3.2
FBXO15	6	3.2
FBXW5	6	3.2
FGD6	6	3.2
FGF23	6	3.2
FGF5	6	3.2
FIP1L1	6	3.2
FLJ36000	6	3.2
FLNB	6	3.2
FLVCR2	6	3.2
FRMD6	6	3.2
FTSJ3	6	3.2
FZD2	6	3.2
G2E3	6	3.2
GAB4	6	3.2
GALNT13	6	3.2
GALNT15	6	3.2
GARNL3	6	3.2
GART	6	3.2
GBF1	6	3.2
GBP1	6	3.2
GK5	6	3.2
GNAI2	6	3.2
GOLGA2	6	3.2
GPBP1L1	6	3.2
GPC6	6	3.2
GPR116	6	3.2
GPR179	6	3.2
GPR26	6	3.2
GPR52	6	3.2
GRAMD4	6	3.2
GRIA3	6	3.2
GRIK5	6	3.2
GTF2IRD1	6	3.2
GTF3C3	6	3.2
GUCY1A2	6	3.2
GUCY1B2	6	3.2
HACE1	6	3.2
HAS3	6	3.2
HCN4	6	3.2
HDX	6	3.2
HGFAC	6	3.2
HIF1A	6	3.2
HLA-J	6	3.2
HNF1A	6	3.2
HSD17B7P2	6	3.2
HTR1E	6	3.2
IBTK	6	3.2
IDE	6	3.2
IGDCC3	6	3.2
IGSF22	6	3.2
IL1RAPL1	6	3.2
IL6ST	6	3.2
IMPG1	6	3.2
INPP5F	6	3.2
INTS2	6	3.2
INTS3	6	3.2
INTS8	6	3.2
IQCE	6	3.2
IQGAP3	6	3.2
ISL2	6	3.2
ITGB4	6	3.2
ITPR3	6	3.2
JAK3	6	3.2
JAKMIP1	6	3.2
KANK4	6	3.2
KCNAB2	6	3.2
KCNC3	6	3.2
KCNH2	6	3.2
KCNH6	6	3.2
KCNH8	6	3.2
KCNJ8	6	3.2
KCNK13	6	3.2
KCNN2	6	3.2
[truncated: 14,971 more rows]

## Sheet: GBM
Gene symbol	# of mutated samples	Mutation rate (%)
DUX4L19	103	32.6
TTN	90	28.5
PTEN	87	27.5
MUC16	80	25.3
DUX4L16	79	25
TP53	74	23.4
DUX4L17	70	22.2
DUX4L18	57	18
FCGBP	57	18
NF1	55	17.4
ARHGAP5	51	16.1
EGFR	49	15.5
PCLO	49	15.5
SCN9A	49	15.5
SLC26A3	45	14.2
DUX4L13	43	13.6
SLIT1	42	13.3
HSPG2	40	12.7
DOCK8	39	12.3
LAMB3	38	12
MARK2	38	12
COL7A1	37	11.7
PLEC	37	11.7
AHNAK2	36	11.4
BZRAP1	36	11.4
FLG	36	11.4
ITSN2	36	11.4
IWS1	36	11.4
OGFOD1	36	11.4
RYR2	36	11.4
WDR92	36	11.4
SLC6A14	35	11.1
CACNA1D	34	10.8
HMCN1	34	10.8
SEMA6C	34	10.8
TNC	34	10.8
EPHB2	33	10.4
GAS2L2	33	10.4
KALRN	33	10.4
OBSCN	33	10.4
CCDC151	32	10.1
CPN2	32	10.1
CTD-2089O24.1	32	10.1
PFAS	32	10.1
PRRC2B	31	9.8
RB1	31	9.8
UGGT1	31	9.8
ZEB2	31	9.8
ALK	30	9.5
CCBE1	30	9.5
DMD	30	9.5
KIF3C	30	9.5
UBR4	30	9.5
ZNF512	30	9.5
BID	29	9.2
DNM1P47	29	9.2
EIF3K	29	9.2
MEGF9	29	9.2
PLXNA2	29	9.2
SOSTDC1	29	9.2
TMED6	29	9.2
TMEM104	29	9.2
TRIM39	29	9.2
XPO7	29	9.2
ATRX	28	8.9
BRPF1	28	8.9
DZIP1L	28	8.9
GEMIN2	28	8.9
ISLR2	28	8.9
SYNE1	28	8.9
TOM1	28	8.9
VARS	28	8.9
ZBTB12	28	8.9
COBL	27	8.5
LAD1	27	8.5
MYO5BP3	27	8.5
NEB	27	8.5
RP11-715L17.1	27	8.5
SFRP4	27	8.5
TBC1D4	27	8.5
ATP9B	26	8.2
BSN	26	8.2
CUX2	26	8.2
FOXRED1	26	8.2
FRAS1	26	8.2
GPR98	26	8.2
MRPL21	26	8.2
PIK3R1	26	8.2
PLA2G2A	26	8.2
PTCD2	26	8.2
SLC13A2	26	8.2
SPTA1	26	8.2
ADAMTS14	25	7.9
ADAMTS9	25	7.9
CD163L1	25	7.9
CDHR5	25	7.9
DOCK5	25	7.9
EDA	25	7.9
MARS	25	7.9
MMEL1	25	7.9
NPHS1	25	7.9
PIK3CA	25	7.9
PKHD1L1	25	7.9
RAB6C	25	7.9
RORA	25	7.9
SERINC2	25	7.9
SLC26A10	25	7.9
SSTR4	25	7.9
TENM2	25	7.9
ZBTB3	25	7.9
BUD31	24	7.6
CCDC158	24	7.6
CDC27P2	24	7.6
CHST6	24	7.6
CNOT4	24	7.6
DNAH5	24	7.6
EIF2A	24	7.6
KDM6B	24	7.6
LRP2	24	7.6
MUC5B	24	7.6
PHLPP2	24	7.6
PSEN1	24	7.6
RPL5P18	24	7.6
SCAF11	24	7.6
USH2A	24	7.6
CACNA1C	23	7.3
COL6A3	23	7.3
E2F4	23	7.3
FAM90A1	23	7.3
FAT2	23	7.3
FMN1	23	7.3
KAT8	23	7.3
LAMA1	23	7.3
LATS1	23	7.3
MYO9B	23	7.3
NOTCH1	23	7.3
OR10H3	23	7.3
PI15	23	7.3
SYNGAP1	23	7.3
TTBK2	23	7.3
WDR81	23	7.3
ZNF711	23	7.3
ABR	22	7
ATG2B	22	7
CDAN1	22	7
CYP4F12	22	7
DIAPH1	22	7
DOCK4	22	7
EPHA10	22	7
FHL3	22	7
FUT6	22	7
GRHPR	22	7
HMGCS1	22	7
HRNR	22	7
JAG1	22	7
KCND3	22	7
KCNJ3	22	7
LANCL2	22	7
NISCH	22	7
NWD1	22	7
NYAP1	22	7
OGDHL	22	7
PKHD1	22	7
PRR21	22	7
RP11-1166P10.6	22	7
SSPO	22	7
ABCA2	21	6.6
ABCC10	21	6.6
AKAP6	21	6.6
ANKRD20A5P	21	6.6
CAPN6	21	6.6
CCDC171	21	6.6
CHMP1B	21	6.6
DDX24	21	6.6
DMXL1	21	6.6
DYSF	21	6.6
EI24P4	21	6.6
EIF4G3	21	6.6
GRSF1	21	6.6
MAP3K15	21	6.6
NUPL2	21	6.6
PPFIBP2	21	6.6
RELN	21	6.6
ROR2	21	6.6
RP11-764K9.4	21	6.6
RYR3	21	6.6
SLC24A1	21	6.6
ZNF831	21	6.6
ZP4	21	6.6
ANAPC4	20	6.3
CTGLF11P	20	6.3
DNAH10	20	6.3
FSTL4	20	6.3
IL27RA	20	6.3
JARID2	20	6.3
MLPH	20	6.3
MLST8	20	6.3
RICTOR	20	6.3
ST6GALNAC5	20	6.3
TCHH	20	6.3
TGM7	20	6.3
TNKS1BP1	20	6.3
TOPBP1	20	6.3
UBR5	20	6.3
UGT2A1	20	6.3
ANKRD52	19	6
CACNG5	19	6
CCDC36	19	6
CIAO1	19	6
COL12A1	19	6
COL4A2	19	6
CORO2A	19	6
COX10	19	6
DNAJC8	19	6
DNMT3B	19	6
FGD3	19	6
FLNC	19	6
FOXA3	19	6
GPC1	19	6
HAVCR1	19	6
HDX	19	6
IL12A	19	6
LMTK2	19	6
MACF1	19	6
MICAL1	19	6
MTL5	19	6
MYO5C	19	6
NACC2	19	6
PTGER4P2	19	6
PTPN14	19	6
PTPRD	19	6
SLC6A12	19	6
TOE1	19	6
ZNF668	19	6
ACSM4	18	5.7
ANKRD55	18	5.7
ATP6V1C1	18	5.7
B3GNT8	18	5.7
CDC16	18	5.7
CLIP2	18	5.7
COL27A1	18	5.7
DCST2	18	5.7
DEPTOR	18	5.7
DIS3L2	18	5.7
DNAH2	18	5.7
EP400	18	5.7
FBN3	18	5.7
GALC	18	5.7
GIMAP8	18	5.7
HCN3	18	5.7
HLA-H	18	5.7
HRC	18	5.7
KMT2C	18	5.7
KSR2	18	5.7
LEFTY2	18	5.7
LHX4	18	5.7
MYO5BP2	18	5.7
NDUFA4L2	18	5.7
PARP8	18	5.7
PCOLCE	18	5.7
PRRC2A	18	5.7
RALGAPA2	18	5.7
RAVER1	18	5.7
RP11-313J2.1	18	5.7
RP11-385D13.1	18	5.7
SH3KBP1	18	5.7
SLC2A4	18	5.7
SRP19	18	5.7
SYNPO	18	5.7
THBS2	18	5.7
TMEM45B	18	5.7
AC105342.1	17	5.4
ADAMTS7	17	5.4
ANK2	17	5.4
ATP10D	17	5.4
CABIN1	17	5.4
CACNA1S	17	5.4
CACNB3	17	5.4
CGN	17	5.4
CNTN4	17	5.4
CPSF3	17	5.4
CTGLF12P	17	5.4
DDX39A	17	5.4
DNAH8	17	5.4
DNAH9	17	5.4
FAM180A	17	5.4
FBXO24	17	5.4
FGD5	17	5.4
FOXN1	17	5.4
FRYL	17	5.4
HAO1	17	5.4
HYDIN	17	5.4
IDH1	17	5.4
KIAA2018	17	5.4
LCA5L	17	5.4
LEFTY1	17	5.4
LIMCH1	17	5.4
LRRIQ1	17	5.4
LYST	17	5.4
MAD2L2	17	5.4
MFGE8	17	5.4
MKI67	17	5.4
MUC6	17	5.4
NBPF1	17	5.4
NOTCH2	17	5.4
NUP93	17	5.4
PCK1	17	5.4
PIDD	17	5.4
PLA2R1	17	5.4
PLXNC1	17	5.4
POLR1A	17	5.4
PRSS3	17	5.4
RLTPR	17	5.4
SIK2	17	5.4
SLC45A2	17	5.4
STAB1	17	5.4
TSHZ3	17	5.4
VPS13C	17	5.4
ZC3H3	17	5.4
ZNF594	17	5.4
ZNF646	17	5.4
ZNF800	17	5.4
ABCG8	16	5.1
AOC2	16	5.1
ATP5G1	16	5.1
AVIL	16	5.1
C1orf110	16	5.1
CACNA1E	16	5.1
CDH19	16	5.1
COL22A1	16	5.1
COL4A6	16	5.1
CYP1A2	16	5.1
DBT	16	5.1
DNAH3	16	5.1
DNM1P46	16	5.1
ECE2	16	5.1
EDN1	16	5.1
FAM169A	16	5.1
FAT3	16	5.1
GPR133	16	5.1
HIVEP1	16	5.1
HOXA7	16	5.1
IFT122	16	5.1
ITPRIP	16	5.1
KIAA1407	16	5.1
LRP1B	16	5.1
MAN2A1	16	5.1
NAALADL1	16	5.1
NLRP8	16	5.1
NR1H3	16	5.1
OLFML3	16	5.1
OPN5	16	5.1
OSR2	16	5.1
PANX3	16	5.1
PTPRN2	16	5.1
RASGRP4	16	5.1
RBP3	16	5.1
RUNDC3B	16	5.1
RYR1	16	5.1
SCN8A	16	5.1
SLC27A2	16	5.1
SLIT3	16	5.1
SNX19	16	5.1
SPTBN5	16	5.1
TTBK1	16	5.1
TUBGCP3	16	5.1
VPS13D	16	5.1
ZDHHC8	16	5.1
AHNAK	15	4.7
AMPD2	15	4.7
ASXL2	15	4.7
BRD8	15	4.7
CACNA1H	15	4.7
CAMK2B	15	4.7
CCR9	15	4.7
CDK2AP2P3	15	4.7
CNTNAP2	15	4.7
DCHS2	15	4.7
DDR2	15	4.7
FKBP9	15	4.7
GFI1B	15	4.7
GPR107	15	4.7
GPR112	15	4.7
HERC2	15	4.7
ICAM5	15	4.7
ITPR1	15	4.7
KRTAP5-5	15	4.7
LZTS2	15	4.7
MAP1A	15	4.7
MFSD6	15	4.7
MROH2B	15	4.7
MUC2	15	4.7
MXRA5	15	4.7
MYH13	15	4.7
MYO5BP1	15	4.7
MYOCD	15	4.7
NCKAP1L	15	4.7
NLRP3	15	4.7
OR4N4	15	4.7
OR4N5	15	4.7
PCDH8	15	4.7
PGM2	15	4.7
PKD1L1	15	4.7
PKD2L2	15	4.7
PKP3	15	4.7
PPP1R12C	15	4.7
RP11-296E7.1	15	4.7
SLC5A3	15	4.7
SLC9B1P3	15	4.7
SLITRK4	15	4.7
SOGA2	15	4.7
SP4	15	4.7
SPZ1	15	4.7
SRCAP	15	4.7
SRRT	15	4.7
STIL	15	4.7
SUSD3	15	4.7
SYNRG	15	4.7
TNPO2	15	4.7
TONSL	15	4.7
TPSD1	15	4.7
VWCE	15	4.7
WNT3	15	4.7
ZAN	15	4.7
ZNF329	15	4.7
ZNF511	15	4.7
ZNF790	15	4.7
ABCC6	14	4.4
AHRR	14	4.4
BACH2	14	4.4
BEND7	14	4.4
BLMH	14	4.4
BRAP	14	4.4
C3orf30	14	4.4
CACNA1B	14	4.4
CARKD	14	4.4
CHD5	14	4.4
CNGA2	14	4.4
COL1A1	14	4.4
COL5A3	14	4.4
CPAMD8	14	4.4
CTNND2	14	4.4
DNAH17	14	4.4
DSP	14	4.4
DST	14	4.4
DUSP27	14	4.4
EPHA5	14	4.4
FAT1	14	4.4
FBN2	14	4.4
FMN2	14	4.4
FRMD8	14	4.4
FRS3	14	4.4
GPR179	14	4.4
IGHV7-27	14	4.4
KAT2B	14	4.4
KEL	14	4.4
KIAA1549	14	4.4
MECOM	14	4.4
MITF	14	4.4
MTUS1	14	4.4
MUC17	14	4.4
MYCBP2	14	4.4
MYLK3	14	4.4
MYO16	14	4.4
NFATC2	14	4.4
NLN	14	4.4
NOS3	14	4.4
NPLOC4	14	4.4
OR10H4	14	4.4
PCDH7	14	4.4
PCYOX1	14	4.4
PLXNA4	14	4.4
PPAN-P2RY11	14	4.4
PTCH1	14	4.4
RALGAPB	14	4.4
RFPL3	14	4.4
RP11-1081L13.3	14	4.4
SAP130	14	4.4
STAG2	14	4.4
T	14	4.4
TLN2	14	4.4
TMTC2	14	4.4
TP53BP1	14	4.4
TUBB7P	14	4.4
VWA3B	14	4.4
ZC3H15	14	4.4
ZFX	14	4.4
ZNF311	14	4.4
AC024937.6	13	4.1
ADAMTS18	13	4.1
APOB	13	4.1
BICD1	13	4.1
CAMTA1	13	4.1
CLCNKA	13	4.1
COL6A2	13	4.1
CRLF1	13	4.1
CSPG4P11	13	4.1
CYP11B2	13	4.1
DNAJC11	13	4.1
ERLIN1	13	4.1
FAM129C	13	4.1
FBLN1	13	4.1
FBXO40	13	4.1
FLII	13	4.1
FLNA	13	4.1
FRG2B	13	4.1
GABRA6	13	4.1
GPR6	13	4.1
GRIK1	13	4.1
GRIN2A	13	4.1
INO80B	13	4.1
IPO9	13	4.1
JPH2	13	4.1
MICAL2	13	4.1
NOTCH3	13	4.1
NPBWR2	13	4.1
OR2M2	13	4.1
OSBPL6	13	4.1
PCDHA12	13	4.1
PCDHB5	13	4.1
PIWIL3	13	4.1
PKD1	13	4.1
PLXNB2	13	4.1
POLG	13	4.1
POLR3E	13	4.1
POM121L12	13	4.1
PRSS16	13	4.1
RIMS2	13	4.1
RPN2	13	4.1
SACS	13	4.1
SPEN	13	4.1
SYNE2	13	4.1
TECTA	13	4.1
THRB	13	4.1
TMEM132D	13	4.1
TMEM183A	13	4.1
TNRC18P2	13	4.1
USP31	13	4.1
VCL	13	4.1
WRAP53	13	4.1
ZNRF3	13	4.1
ABCC9	12	3.8
AC073464.4	12	3.8
AGAP3	12	3.8
AHCTF1P1	12	3.8
ALDOC	12	3.8
ANK3	12	3.8
ANKRD20A17P	12	3.8
ANKRD36C	12	3.8
AQP7	12	3.8
BANP	12	3.8
BAZ2A	12	3.8
BCL9	12	3.8
BRCA2	12	3.8
C3	12	3.8
CASKIN2	12	3.8
CCDC108	12	3.8
COG7	12	3.8
CSF2RA	12	3.8
CSMD3	12	3.8
CTD-2373J19.1	12	3.8
DGKE	12	3.8
DMBT1	12	3.8
DNAH11	12	3.8
DPP10	12	3.8
DSCAM	12	3.8
EGF	12	3.8
EGR1	12	3.8
ENPP6	12	3.8
GDPD2	12	3.8
GLI2	12	3.8
GPR137	12	3.8
GRHL3	12	3.8
HCN1	12	3.8
HECTD4	12	3.8
HMCES	12	3.8
IPO5	12	3.8
IRS4	12	3.8
ITGA10	12	3.8
KIAA0232	12	3.8
KIAA1244	12	3.8
KRT24	12	3.8
LCP1	12	3.8
LPHN1	12	3.8
LRP1	12	3.8
LRP4	12	3.8
LTBP2	12	3.8
LZTR1	12	3.8
MALAT1	12	3.8
MAST3	12	3.8
MTMR3	12	3.8
MYOM1	12	3.8
MYOM3	12	3.8
NAT16	12	3.8
NPC1L1	12	3.8
NPY2R	12	3.8
PCNXL3	12	3.8
PHF8	12	3.8
PIK3C2G	12	3.8
PIK3CG	12	3.8
PKP4	12	3.8
PLEKHG4B	12	3.8
PRDM9	12	3.8
PRSS45	12	3.8
PSMD2	12	3.8
PTH2R	12	3.8
RGR	12	3.8
ROBO2	12	3.8
ROBO4	12	3.8
RP11-417J8.6	12	3.8
SCN10A	12	3.8
SDK1	12	3.8
SH2B1	12	3.8
SLC5A11	12	3.8
SLC6A6	12	3.8
SLC6A7	12	3.8
SPTBN1	12	3.8
SPTBN2	12	3.8
SVIL	12	3.8
TACC2	12	3.8
TAS2R63P	12	3.8
TEX15	12	3.8
TMEM8A	12	3.8
TMPRSS9	12	3.8
TRIML1	12	3.8
UBXN7	12	3.8
VWF	12	3.8
XIRP2	12	3.8
ZBTB10	12	3.8
ZDBF2	12	3.8
ZNF106	12	3.8
ZNF416	12	3.8
ABCB4	11	3.5
ABCB5	11	3.5
AC018865.5	11	3.5
ADAMTS20	11	3.5
ASAP2	11	3.5
ATP10A	11	3.5
BOD1L1	11	3.5
BTBD11	11	3.5
CASZ1	11	3.5
CD101	11	3.5
CELSR1	11	3.5
CERCAM	11	3.5
CILP2	11	3.5
CMYA5	11	3.5
DDX6P2	11	3.5
DHDDS	11	3.5
DOCK1	11	3.5
DOCK7	11	3.5
EIF5B	11	3.5
EPHA1	11	3.5
EPHA2	11	3.5
EPPK1	11	3.5
EPX	11	3.5
ETV5	11	3.5
F8	11	3.5
FAM120A	11	3.5
FAM53C	11	3.5
FARP2	11	3.5
FER1L6	11	3.5
FKBP4	11	3.5
FLG2	11	3.5
GPR126	11	3.5
GPR146	11	3.5
GPR162	11	3.5
GRK6	11	3.5
HIST1H1D	11	3.5
HLA-DRB5	11	3.5
HMGCR	11	3.5
HUWE1	11	3.5
JAG2	11	3.5
JUNB	11	3.5
KCNS2	11	3.5
KIAA0430	11	3.5
KIF2B	11	3.5
KMO	11	3.5
KRTAP5-1	11	3.5
LAMA5	11	3.5
LARS	11	3.5
MAN2B2	11	3.5
MST1P2	11	3.5
MUC20	11	3.5
MYBPC3	11	3.5
MYL5	11	3.5
MYO15A	11	3.5
NLRP12	11	3.5
NOS1	11	3.5
NPAP1	11	3.5
NPR2	11	3.5
NUTM2HP	11	3.5
NVL	11	3.5
OTOP1	11	3.5
PCDH11X	11	3.5
PCDHA1	11	3.5
PCDHB10	11	3.5
PDE3A	11	3.5
PGS1	11	3.5
PKD2L1	11	3.5
PKP4P1	11	3.5
POM121L9P	11	3.5
PRICKLE2	11	3.5
PTCD3	11	3.5
PTPRM	11	3.5
QTRT1	11	3.5
RAB21	11	3.5
RARG	11	3.5
RGS9	11	3.5
RIMBP2	11	3.5
RNA5-8SP6	11	3.5
RP11-1396O13.2	11	3.5
RP11-159H3.1	11	3.5
RP11-259P6.3	11	3.5
RP11-403I13.4	11	3.5
RP11-445N18.7	11	3.5
RP11-677O4.3	11	3.5
SETBP1	11	3.5
SHROOM4	11	3.5
SIPA1L3	11	3.5
SLC22A10	11	3.5
SLC24A3	11	3.5
SLC25A5P7	11	3.5
SLC9A2	11	3.5
SLIT2	11	3.5
SREBF2	11	3.5
SYT16	11	3.5
TENM1	11	3.5
TG	11	3.5
TICRR	11	3.5
TIFA	11	3.5
TRAPPC9	11	3.5
TTC13	11	3.5
UBL4A	11	3.5
UCKL1	11	3.5
WDR90	11	3.5
WRN	11	3.5
ZC3H7B	11	3.5
ZCCHC2	11	3.5
ZNFX1	11	3.5
ABCC5	10	3.2
AC027612.4	10	3.2
AC060834.2	10	3.2
ACACB	10	3.2
ADAMTS12	10	3.2
ADAMTS2	10	3.2
ADAMTSL3	10	3.2
AFF2	10	3.2
AGRN	10	3.2
AMBN	10	3.2
ANO2	10	3.2
APOL2	10	3.2
ARNT	10	3.2
BAI2	10	3.2
BBS4	10	3.2
BNC2	10	3.2
BRD4	10	3.2
BRWD1	10	3.2
C11orf82	10	3.2
C19orf26	10	3.2
CACNA1G	10	3.2
CAMSAP1	10	3.2
CAMSAP3	10	3.2
CARD11	10	3.2
CCNB1	10	3.2
CCT8L2	10	3.2
CDH18	10	3.2
CDH9	10	3.2
CHD9	10	3.2
CHGB	10	3.2
CLEC16A	10	3.2
CNGA3	10	3.2
CNTD1	10	3.2
CNTN2	10	3.2
COL1A2	10	3.2
COL5A1	10	3.2
CPXM1	10	3.2
CSMD1	10	3.2
CXXC5	10	3.2
DCAF8L1	10	3.2
DCHS1	10	3.2
DYNC1H1	10	3.2
E2F1	10	3.2
FAM160A2	10	3.2
FAM83H	10	3.2
FASN	10	3.2
FBXO15	10	3.2
FGFR3	10	3.2
FLT4	10	3.2
GCN1L1	10	3.2
GJD4	10	3.2
GOLGA6B	10	3.2
HELZ2	10	3.2
HTR3A	10	3.2
HTR3B	10	3.2
IGSF21	10	3.2
ITGAM	10	3.2
KCNB2	10	3.2
KIF15	10	3.2
KRT8P31	10	3.2
LAMA2	10	3.2
LAMB4	10	3.2
LRFN2	10	3.2
LRRC16A	10	3.2
MAP3K1	10	3.2
MAST4	10	3.2
MEGF8	10	3.2
MN1	10	3.2
MPDU1	10	3.2
MRC2	10	3.2
MYH2	10	3.2
MYH6	10	3.2
NAV2	10	3.2
NCAPD2	10	3.2
NCOR1	10	3.2
NEIL1	10	3.2
NHSL2	10	3.2
NINL	10	3.2
NLRP5	10	3.2
NOD1	10	3.2
NOTCH4	10	3.2
NR3C2	10	3.2
NRDE2	10	3.2
OTOA	10	3.2
PABPC1	10	3.2
PABPC1P8	10	3.2
PCDHB3	10	3.2
POTEM	10	3.2
PRKCSH	10	3.2
PSD3	10	3.2
PTPN3	10	3.2
RBM6	10	3.2
RERE	10	3.2
RHBDF2	10	3.2
RHD	10	3.2
RNF123	10	3.2
RNF40	10	3.2
RNF43	10	3.2
ROBO3	10	3.2
RP11-248D7.2	10	3.2
SALL4	10	3.2
SDHAP1	10	3.2
SIM1	10	3.2
SLC17A9	10	3.2
SLC22A9	10	3.2
SLC38A10	10	3.2
SLC5A12	10	3.2
SLCO4A1	10	3.2
SLCO5A1	10	3.2
SPTBN4	10	3.2
SRRM2	10	3.2
STRADA	10	3.2
STT3B	10	3.2
STYK1	10	3.2
TAF1L	10	3.2
TAS2R64P	10	3.2
TELO2	10	3.2
THSD7B	10	3.2
TLN1	10	3.2
TMPRSS15	10	3.2
TPTE2	10	3.2
TRAK2	10	3.2
TRPM2	10	3.2
TUFM	10	3.2
UNC79	10	3.2
USP43	10	3.2
VTI1A	10	3.2
XDH	10	3.2
ZC3H4	10	3.2
ZMYND8	10	3.2
ZNF618	10	3.2
ZNF783	10	3.2
ABCA7	9	2.8
ACACA	9	2.8
ADAM28	9	2.8
ADAMTS16	9	2.8
AF196972.4	9	2.8
AFM	9	2.8
ANKRD20A9P	9	2.8
ANKRD36	9	2.8
AOC1	9	2.8
AQP10	9	2.8
ARL13A	9	2.8
ASPM	9	2.8
B3GALTL	9	2.8
BAHD1	9	2.8
BCOR	9	2.8
BOC	9	2.8
CCDC92	9	2.8
CCNH	9	2.8
CDK2AP2P1	9	2.8
CDK2AP2P2	9	2.8
CENPF	9	2.8
CEP350	9	2.8
CHD8	9	2.8
CHPF2	9	2.8
CHST14	9	2.8
CNTNAP4	9	2.8
COCH	9	2.8
COPB2	9	2.8
CRAT	9	2.8
CRYBA2	9	2.8
CSTF2	9	2.8
CTIF	9	2.8
CXorf22	9	2.8
DDX11	9	2.8
DLC1	9	2.8
DOLK	9	2.8
DYNC2H1	9	2.8
EFEMP2	9	2.8
ESPNP	9	2.8
EXT1	9	2.8
F5	9	2.8
FAM21C	9	2.8
FBLN2	9	2.8
FBXO34	9	2.8
FNDC1	9	2.8
FOXC1	9	2.8
FRMPD3	9	2.8
FSIP2	9	2.8
GAS6	9	2.8
GMEB2	9	2.8
GNPAT	9	2.8
GPR116	9	2.8
GPSM3	9	2.8
GRM8	9	2.8
HDAC9	9	2.8
HOOK2	9	2.8
HYOU1	9	2.8
IGHEP1	9	2.8
IGHV5-51	9	2.8
IGSF3	9	2.8
IL4R	9	2.8
INTS1	9	2.8
IRX4	9	2.8
ITGAD	9	2.8
ITGB4	9	2.8
ITPR3	9	2.8
IVD	9	2.8
KDR	9	2.8
KIAA2022	9	2.8
KIF17	9	2.8
KIF4B	9	2.8
KLHL17	9	2.8
KLHL22	9	2.8
KPRP	9	2.8
KRT18P20	9	2.8
KRT2	9	2.8
KRT7	9	2.8
LAMC1	9	2.8
LPAR2	9	2.8
LRRC55	9	2.8
LRTM2	9	2.8
LY6K	9	2.8
MAGEC1	9	2.8
MAK	9	2.8
MAP4	9	2.8
MAPK7	9	2.8
2016-03-09	9	2.8
MARK1	9	2.8
MED23	9	2.8
MOCS3	9	2.8
MRGPRX2	9	2.8
MRPS21	9	2.8
MYH1	9	2.8
NBEAL2	9	2.8
NBPF13P	9	2.8
NCOA3	9	2.8
NCOA5	9	2.8
NLRP7	9	2.8
NR1I3	9	2.8
NUDCD3	9	2.8
NXPH3	9	2.8
OR10AD1	9	2.8
OR11H12	9	2.8
OTUD4	9	2.8
OTX1	9	2.8
PCDH11Y	9	2.8
PCDHA3	9	2.8
PCDHB7	9	2.8
PCDHGA7	9	2.8
PDGFRA	9	2.8
PDHA2	9	2.8
PHC1P1	9	2.8
PHF10	9	2.8
PLCG2	9	2.8
POLRMTP1	9	2.8
PPFIA3	9	2.8
PPFIA4	9	2.8
PRAME	9	2.8
PTCHD3	9	2.8
PUF60	9	2.8
RAB38	9	2.8
RABL6	9	2.8
RBM19	9	2.8
RFX6	9	2.8
RP11-244H18.4	9	2.8
RP11-626K17.5	9	2.8
RPAP1	9	2.8
SCN1A	9	2.8
SCN5A	9	2.8
SCN7A	9	2.8
SEC16A	9	2.8
SEMA3F	9	2.8
SIPA1L1	9	2.8
SLC1A6	9	2.8
SLC6A19	9	2.8
SLC9B1P1	9	2.8
SMC4	9	2.8
SMG8	9	2.8
SPEG	9	2.8
SV2B	9	2.8
TANC1	9	2.8
TAP2	9	2.8
TAS2R43	9	2.8
TENM3	9	2.8
TLL1	9	2.8
TMEM116	9	2.8
TMEM144	9	2.8
TMEM254	9	2.8
TMIGD2	9	2.8
TNFRSF8	9	2.8
TNS3	9	2.8
TRAF5	9	2.8
TRIO	9	2.8
TRIP12	9	2.8
TRPC7	9	2.8
TRRAP	9	2.8
TSHZ2	9	2.8
TSPAN11	9	2.8
TSPAN31	9	2.8
ULK4	9	2.8
UNC13A	9	2.8
USP20	9	2.8
VCX	9	2.8
VCX3A	9	2.8
WI2-2994D6.1	9	2.8
WNK2	9	2.8
ZBTB39	9	2.8
ZBTB44	9	2.8
ZMYM3	9	2.8
ZNF16	9	2.8
ZNF208	9	2.8
ZNF689	9	2.8
ZNF729	9	2.8
ABCB10P1	8	2.5
ABCC2	8	2.5
ABCC3	8	2.5
ABI3	8	2.5
AC018696.1	8	2.5
AC073869.20	8	2.5
ACAN	8	2.5
ACE	8	2.5
ACTL6A	8	2.5
ADCY10	8	2.5
ADD2	8	2.5
AKR1E2	8	2.5
ANGPT4	8	2.5
ANKRD36BP2	8	2.5
APBA2	8	2.5
ARHGEF40	8	2.5
ARID1B	8	2.5
ARSD	8	2.5
ARSK	8	2.5
ASS1	8	2.5
ATG4D	8	2.5
ATP10B	8	2.5
ATP13A5	8	2.5
ATP6V0A2	8	2.5
ATP8B4	8	2.5
ATRNL1	8	2.5
BICD2	8	2.5
BMS1P20	8	2.5
BTNL9	8	2.5
C10orf113	8	2.5
C1QTNF9B	8	2.5
C1orf173	8	2.5
CALN1	8	2.5
CAPN9	8	2.5
CATSPERG	8	2.5
CCDC60	8	2.5
CDC27	8	2.5
CIDEA	8	2.5
CIITA	8	2.5
CLCNKB	8	2.5
CNTN6	8	2.5
CNTNAP3B	8	2.5
CNTNAP5	8	2.5
COBLL1	8	2.5
COL2A1	8	2.5
CPS1	8	2.5
CREBBP	8	2.5
CRNN	8	2.5
CRTAC1	8	2.5
CSPG4	8	2.5
CUBN	8	2.5
CUL9	8	2.5
CYFIP2	8	2.5
CYP26A1	8	2.5
DAG1	8	2.5
DDX46	8	2.5
DHX34	8	2.5
DIDO1	8	2.5
DIP2A	8	2.5
DIRC2	8	2.5
DNAH7	8	2.5
DNMT3A	8	2.5
DPAGT1	8	2.5
DRD5	8	2.5
DSCAML1	8	2.5
DSG4	8	2.5
DTX4	8	2.5
E2F2	8	2.5
EFTUD2	8	2.5
EHHADH	8	2.5
EIF3B	8	2.5
ERBB2	8	2.5
ERG	8	2.5
ERN2	8	2.5
FAM178B	8	2.5
FAM214B	8	2.5
FAM47A	8	2.5
FAM90A20P	8	2.5
FAM92B	8	2.5
FBXW10	8	2.5
FOXD4L5	8	2.5
FRMD7	8	2.5
FRMPD4	8	2.5
FURIN	8	2.5
GABBR2	8	2.5
GABRQ	8	2.5
GABRR2	8	2.5
GATC	8	2.5
GCNT2	8	2.5
GDPD5	8	2.5
GEM	8	2.5
GFM1	8	2.5
GJA8	8	2.5
GLT6D1	8	2.5
GON4L	8	2.5
GPATCH8	8	2.5
GRIP1	8	2.5
GRK4	8	2.5
GRM3	8	2.5
GRM4	8	2.5
H6PD	8	2.5
HELB	8	2.5
HEPHL1	8	2.5
HERC2P2	8	2.5
HHIPL2	8	2.5
HNF4A	8	2.5
HNRNPKP4	8	2.5
HOXA11	8	2.5
IGFN1	8	2.5
IL22RA1	8	2.5
INO80D	8	2.5
ITGA9	8	2.5
ITGAX	8	2.5
JAK3	8	2.5
KCNH5	8	2.5
KIRREL2	8	2.5
KLHL28	8	2.5
KMT2B	8	2.5
L1CAM	8	2.5
LAMA3	8	2.5
LGMN	8	2.5
LRRC25	8	2.5
LRRK1	8	2.5
MAEA	8	2.5
MAG	8	2.5
MAGEA11	8	2.5
MAGI1	8	2.5
MATN4	8	2.5
MDGA2	8	2.5
MED12	8	2.5
MSNP1	8	2.5
MUC21	8	2.5
MUC3A	8	2.5
MUC4	8	2.5
MYH8	8	2.5
MYO3A	8	2.5
NAALADL2	8	2.5
NBPF14	8	2.5
NCOA2	8	2.5
NEK2P2	8	2.5
NEU2	8	2.5
NIPAL4	8	2.5
NPHP3	8	2.5
NPTX2	8	2.5
NR4A1	8	2.5
NTSR1	8	2.5
NUP188	8	2.5
NUP98	8	2.5
OR51G1	8	2.5
OR5D18	8	2.5
PAQR4	8	2.5
PAQR9	8	2.5
PARD3	8	2.5
PCDHA2	8	2.5
PCDHA5	8	2.5
PCNX	8	2.5
PCSK6	8	2.5
PEX1	8	2.5
PKP2	8	2.5
POC1A	8	2.5
POLR3F	8	2.5
POTEF	8	2.5
PPM1AP1	8	2.5
PPOX	8	2.5
PRKD3	8	2.5
PRKG2	8	2.5
PTPRB	8	2.5
PTPRT	8	2.5
RASGRF1	8	2.5
RERGL	8	2.5
RIPK4	8	2.5
RNF26	8	2.5
RP11-12P19.2	8	2.5
RP11-404E6.1	8	2.5
RP11-435B5.3	8	2.5
RP11-435B5.5	8	2.5
RP11-471N19.1	8	2.5
RP11-566K19.8	8	2.5
RP6-145B8.3	8	2.5
RPRD2	8	2.5
RRS1	8	2.5
SBF1	8	2.5
SDK2	8	2.5
SEMG1	8	2.5
SF3B1	8	2.5
SIPA1L2	8	2.5
SIRT7	8	2.5
SLC13A3	8	2.5
SLC16A5	8	2.5
SLC18A3	8	2.5
SLC26A5	8	2.5
SLC35B1	8	2.5
SLC35F3	8	2.5
SLC41A3	8	2.5
SLC4A10	8	2.5
SLC6A17	8	2.5
SLC9A4	8	2.5
SLC9B1P4	8	2.5
SLCO6A1	8	2.5
SLFN13	8	2.5
SMPD3	8	2.5
SNRK	8	2.5
SPAG17	8	2.5
SPRYD4	8	2.5
SRSF11	8	2.5
STAB2	8	2.5
STRN4	8	2.5
SULT1B1	8	2.5
SUPT6H	8	2.5
SUSD2	8	2.5
SVEP1	8	2.5
TCHHL1	8	2.5
TCTN3	8	2.5
TDRD6	8	2.5
TGM6	8	2.5
THRAP3P1	8	2.5
TLK2P1	8	2.5
TLR6	8	2.5
TMCO6	8	2.5
TMEM2	8	2.5
TMEM59	8	2.5
TNS1	8	2.5
TOP1	8	2.5
TPO	8	2.5
TRPA1	8	2.5
TTC21A	8	2.5
UACA	8	2.5
UBE2N	8	2.5
UGT2B4	8	2.5
UMODL1	8	2.5
UNC13D	8	2.5
USF1	8	2.5
USP12PX	8	2.5
WBSCR17	8	2.5
WDR72	8	2.5
WDR78	8	2.5
XIST	8	2.5
ZNF143	8	2.5
ZNF18	8	2.5
ZNF277	8	2.5
ZNF284	8	2.5
ZNF423	8	2.5
ZNF518B	8	2.5
ZNF585B	8	2.5
ZNF777	8	2.5
ZNF98	8	2.5
ABCA13	7	2.2
ABCA6	7	2.2
ABCC1	7	2.2
ABCD1P5	7	2.2
AC006024.4	7	2.2
AC069213.1	7	2.2
AC073310.4	7	2.2
ACAT2	7	2.2
ADAM29	7	2.2
ADCY2	7	2.2
AGAP2	7	2.2
AHDC1	7	2.2
AHR	7	2.2
AHSG	7	2.2
ALDH6A1	7	2.2
ALMS1	7	2.2
ALPPL2	7	2.2
AMT	7	2.2
ANK1	7	2.2
ANKLE1	7	2.2
ANKRD13B	7	2.2
ANKRD20A4	7	2.2
ANKRD20A8P	7	2.2
ANKRD32	7	2.2
ANO4	7	2.2
APBA1	7	2.2
ARHGEF17	7	2.2
ARL13B	7	2.2
ASTL	7	2.2
ASXL3	7	2.2
ATP4A	7	2.2
AXDND1	7	2.2
B4GALNT3	7	2.2
BCL11A	7	2.2
BMF	7	2.2
BMP5	7	2.2
BMPER	7	2.2
BMS1P8	7	2.2
BRPF3	7	2.2
C17orf97	7	2.2
C1orf63	7	2.2
C2CD3	7	2.2
C2orf71	7	2.2
C3orf67	7	2.2
CACNA2D1	7	2.2
CAD	7	2.2
CADPS	7	2.2
CALCR	7	2.2
CARD6	7	2.2
CASR	7	2.2
CCDC129	7	2.2
CCDC27	7	2.2
CCDC88C	7	2.2
CD209	7	2.2
CD22	7	2.2
CDH15	7	2.2
CELF2	7	2.2
CEP95	7	2.2
CHL1	7	2.2
CHRNG	7	2.2
CLEC18B	7	2.2
CNKSR1	7	2.2
CNKSR2	7	2.2
COL11A2	7	2.2
COL3A1	7	2.2
COL6A5	7	2.2
CROCC	7	2.2
CRTC1	7	2.2
CSMD2	7	2.2
CTC-463N11.1	7	2.2
CYP11B1	7	2.2
DDX12P	7	2.2
DENND4B	7	2.2
DLEC1	7	2.2
DLX4	7	2.2
DMRTB1	7	2.2
DROSHA	7	2.2
DSG3	7	2.2
DTX2	7	2.2
EIF2B5	7	2.2
ELMO1	7	2.2
ELN	7	2.2
EMC1	7	2.2
EPAS1	7	2.2
EPB41L3	7	2.2
EPHA7	7	2.2
EPHB1	7	2.2
EPS8L1	7	2.2
ESPL1	7	2.2
EVPL	7	2.2
EXOSC2	7	2.2
FAM47C	7	2.2
FAM57B	7	2.2
FAM71B	7	2.2
FAM83B	7	2.2
FAM83G	7	2.2
FAM8A3P	7	2.2
FCER1A	7	2.2
FOXRED2	7	2.2
FRMD6	7	2.2
FRMPD2	7	2.2
FTMT	7	2.2
FXR1	7	2.2
GABRA1	7	2.2
GABRA4	7	2.2
GABRA5	7	2.2
GABRB2	7	2.2
GABRG2	7	2.2
GAK	7	2.2
GALNT16	7	2.2
GLI1	7	2.2
GLI3	7	2.2
GMIP	7	2.2
GPATCH1	7	2.2
GRIK4	7	2.2
GRIN2B	7	2.2
HEATR5B	7	2.2
HECW2	7	2.2
HERC1	7	2.2
HERC2P3	7	2.2
HES4	7	2.2
HEXA	7	2.2
HINFP	7	2.2
HIPK1	7	2.2
HMGB1P5	7	2.2
HNRNPM	7	2.2
HNRNPUL2	7	2.2
HTR5A	7	2.2
IFT88	7	2.2
IGF1R	7	2.2
IGHV3-63	7	2.2
IGHV4-4	7	2.2
IGSF1	7	2.2
IGSF10	7	2.2
IL1R1	7	2.2
INTS6P1	7	2.2
IQGAP3	7	2.2
ITGA4	7	2.2
ITGB2	7	2.2
ITIH6	7	2.2
ITPR2	7	2.2
JADE2	7	2.2
KCNQ5	7	2.2
KCNT1	7	2.2
KCNU1	7	2.2
KCTD19	7	2.2
KIAA1462	7	2.2
KMT2D	7	2.2
KRT13	7	2.2
KRTAP4-5	7	2.2
KRTAP4-8	7	2.2
KRTAP9-1	7	2.2
LEO1	7	2.2
LILRB2	7	2.2
LOXL1	7	2.2
LPIN3	7	2.2
LRP5	7	2.2
MAB21L3	7	2.2
MAGEB6	7	2.2
MAGEC2	7	2.2
MAP3K19	7	2.2
MAP3K4	7	2.2
MAPKAPK2	7	2.2
2016-03-01	7	2.2
MAT2A	7	2.2
MCOLN1	7	2.2
MDN1	7	2.2
MEGF11	7	2.2
MET	7	2.2
MFHAS1	7	2.2
MFNG	7	2.2
MGA	7	2.2
MGAM	7	2.2
MGAT3	7	2.2
MGST3	7	2.2
MIA3	7	2.2
MIEF1	7	2.2
MIR663B	7	2.2
MOV10L1	7	2.2
MPI	7	2.2
MPRIP	7	2.2
MXRA5P1	7	2.2
MYH4	7	2.2
MYLK	7	2.2
MYO1B	7	2.2
MYO7A	7	2.2
MYT1L	7	2.2
NBPF10	7	2.2
NCKAP5	7	2.2
NCOA4	7	2.2
NCOR1P3	7	2.2
NDOR1	7	2.2
NDST4	7	2.2
NHS	7	2.2
NLRP1	7	2.2
NLRP2	7	2.2
NPAS4	7	2.2
NSD1	7	2.2
NTRK3	7	2.2
NUP153	7	2.2
NUP210	7	2.2
NUP210L	7	2.2
NUP62	7	2.2
OGFR	7	2.2
OR4K13	7	2.2
OR5A1	7	2.2
OR5W2	7	2.2
P2RY8	7	2.2
PACS1	7	2.2
PALM2-AKAP2	7	2.2
PAN3	7	2.2
PARP4P2	7	2.2
PCDHA4	7	2.2
PCDHGB3	7	2.2
PCDHGB4	7	2.2
PCSK2	7	2.2
PEG3	7	2.2
PHYKPL	7	2.2
PICK1	7	2.2
PKDREJ	7	2.2
PLA2G12B	7	2.2
PLCL1	7	2.2
PLEKHG4	7	2.2
POLA1	7	2.2
POLRMT	7	2.2
POTEE	7	2.2
POTEI	7	2.2
POTEKP	7	2.2
PPP1R26	7	2.2
PTCHD4	7	2.2
RAD51AP2	7	2.2
RAP1GAP	7	2.2
RASA4	7	2.2
RB1CC1	7	2.2
RBM47	7	2.2
RFX4	7	2.2
RHBDF1P1	7	2.2
RNA5-8SP2	7	2.2
ROS1	7	2.2
RP1	7	2.2
RP1-203P18.1	7	2.2
RP11-108M9.2	7	2.2
RP11-364B6.1	7	2.2
RP11-536C10.10	7	2.2
RP11-583F24.4	7	2.2
RP11-618I10.1	7	2.2
RP11-782C8.2	7	2.2
RP11-876N24.1	7	2.2
RP11-958N24.2	7	2.2
RPL23AP7	7	2.2
RPUSD2	7	2.2
RSF1	7	2.2
SAMD9	7	2.2
SCD5	7	2.2
SCN3A	7	2.2
SCN4A	7	2.2
SDHAP2	7	2.2
SELO	7	2.2
SETX	7	2.2
SEZ6L	7	2.2
SH3PXD2B	7	2.2
SLC12A7	7	2.2
SLC16A9	7	2.2
SLC22A2	7	2.2
SLC24A4	7	2.2
SLC5A10	7	2.2
SLC5A7	7	2.2
SLC6A18	7	2.2
SPATA31A6	7	2.2
SPRY2	7	2.2
ST5	7	2.2
STARD13	7	2.2
STXBP5L	7	2.2
SUCNR1	7	2.2
SV2C	7	2.2
SYT11	7	2.2
TAF1	7	2.2
TAF15	7	2.2
TAS1R1	7	2.2
TBC1D32	7	2.2
TBCD	7	2.2
TBX20	7	2.2
TDRD9	7	2.2
TEKT5	7	2.2
TLCD1	7	2.2
TM9SF4	7	2.2
TMC6	7	2.2
TMEM184A	7	2.2
TMEM255B	7	2.2
TMEM67	7	2.2
TMTC1	7	2.2
TNNT3	7	2.2
TNRC6C	7	2.2
TPSAB1	7	2.2
TRHDE	7	2.2
TRIM71	7	2.2
TRPV6	7	2.2
TTF2	7	2.2
TUBB4A	7	2.2
UBASH3A	7	2.2
UGT2A3	7	2.2
UGT2B28	7	2.2
UGT3A2	7	2.2
ULBP1	7	2.2
UNC5C	7	2.2
USP35	7	2.2
VAC14	7	2.2
VWA3A	7	2.2
WDR27	7	2.2
XPO1	7	2.2
ZBTB4	7	2.2
ZC3H12B	7	2.2
ZCCHC14	7	2.2
ZFP42	7	2.2
ZNF142	7	2.2
ZNF385B	7	2.2
ZNF814	7	2.2
ZNF835	7	2.2
ZNF99	7	2.2
A2M	6	1.9
ABCA1	6	1.9
ABCB11	6	1.9
ABCD1	6	1.9
ABCD1P2	6	1.9
ABCD1P4	6	1.9
ACLY	6	1.9
ACTBP2	6	1.9
ACVR2A	6	1.9
ADAM2	6	1.9
ADAM7	6	1.9
ADAMTSL1	6	1.9
ADARB2	6	1.9
ADCY5	6	1.9
AEBP1	6	1.9
AIM1	6	1.9
AKNA	6	1.9
AMBRA1	6	1.9
AMER3	6	1.9
AMPH	6	1.9
ANKRD20A7P	6	1.9
ANKRD30A	6	1.9
ANKRD36B	6	1.9
ANKS1A	6	1.9
AOX1	6	1.9
ARAP3	6	1.9
ARFGEF2	6	1.9
ARHGAP9	6	1.9
ARHGEF28	6	1.9
ARMC4	6	1.9
ARMC5	6	1.9
ASB10	6	1.9
ASXL1	6	1.9
ATP11A	6	1.9
ATP2B3	6	1.9
ATP6V0A4	6	1.9
BAZ1A	6	1.9
BCAN	6	1.9
BCL6B	6	1.9
BCL9L	6	1.9
BIN2P1	6	1.9
BIRC6	6	1.9
BLM	6	1.9
BPTF	6	1.9
BRCA1	6	1.9
BTNL8	6	1.9
C10orf71	6	1.9
C21orf2	6	1.9
C3orf20	6	1.9
C6	6	1.9
C9orf131	6	1.9
CABP4	6	1.9
CACNG3	6	1.9
CADM1	6	1.9
CAMK2A	6	1.9
CAND1	6	1.9
CAND2	6	1.9
CATSPERD	6	1.9
CCDC142	6	1.9
CCDC9	6	1.9
CCNB3	6	1.9
CCT7P1	6	1.9
CD163	6	1.9
CD248	6	1.9
CD300A	6	1.9
CDC42BPG	6	1.9
CDCP1	6	1.9
CDK12	6	1.9
CDKL4	6	1.9
CEACAM4	6	1.9
CELA2B	6	1.9
CEP250	6	1.9
CHEK2P3	6	1.9
CHRM3	6	1.9
CHST11	6	1.9
CLCN3	6	1.9
CLDN14	6	1.9
CLIP1	6	1.9
CLSTN3	6	1.9
CNN2P4	6	1.9
CNTNAP3	6	1.9
COL11A1	6	1.9
COL14A1	6	1.9
COL17A1	6	1.9
CPD	6	1.9
CPEB3	6	1.9
CPNE8	6	1.9
CTBP2	6	1.9
CTNNA1	6	1.9
CTNNAP1	6	1.9
CTSG	6	1.9
CUL1	6	1.9
CUL7	6	1.9
CUX1	6	1.9
CYLC2	6	1.9
CYP4F3	6	1.9
DCAF12L1	6	1.9
DCAF12L2	6	1.9
DCAF5	6	1.9
DCC	6	1.9
DDX50	6	1.9
DHX16	6	1.9
DHX38	6	1.9
DIP2C	6	1.9
DLG5	6	1.9
DLGAP2	6	1.9
DNASE1L1	6	1.9
DOCK10	6	1.9
DOCK2	6	1.9
DPEP1	6	1.9
DRD5P1	6	1.9
DSC1	6	1.9
DSC3	6	1.9
DUOX2	6	1.9
E2F7	6	1.9
E4F1	6	1.9
ECEL1	6	1.9
EHMT2	6	1.9
EIF2AK3	6	1.9
EMILIN1	6	1.9
EML2	6	1.9
EML5	6	1.9
ENGASE	6	1.9
ENPEP	6	1.9
ENPP2	6	1.9
EPHA8	6	1.9
EPHB6	6	1.9
ETS1	6	1.9
FAM13A	6	1.9
FAM46C	6	1.9
FAM71E1	6	1.9
FAM98A	6	1.9
FANCD2	6	1.9
FBN1	6	1.9
FGG	6	1.9
FHOD3	6	1.9
FILIP1	6	1.9
FKBP6	6	1.9
FLNB	6	1.9
FNBP4	6	1.9
FOXA1	6	1.9
FOXR2	6	1.9
FREM1	6	1.9
FRG1	6	1.9
FRMD4A	6	1.9
FSCB	6	1.9
GABRB3	6	1.9
GALNT2	6	1.9
GALNT9	6	1.9
GALNTL6	6	1.9
GANAB	6	1.9
GIGYF2	6	1.9
GNAT3	6	1.9
GOLGA8S	6	1.9
GRIA3	6	1.9
GRIK3	6	1.9
HCK	6	1.9
HECW1	6	1.9
HELZ	6	1.9
HEPACAM	6	1.9
HEXDC	6	1.9
HIC2	6	1.9
HNRNPA1P11	6	1.9
HNRNPA1P23	6	1.9
HS1BP3	6	1.9
HSP90AA4P	6	1.9
HTR1A	6	1.9
HTR3E	6	1.9
IGDCC4	6	1.9
IGF2BP1	6	1.9
IGHA1	6	1.9
IGHV4-39	6	1.9
IL18RAP	6	1.9
ILF3	6	1.9
INSR	6	1.9
IPO4	6	1.9
IQGAP2	6	1.9
IRF7	6	1.9
IRF8	6	1.9
ITGA2	6	1.9
ITGA8	6	1.9
ITIH2	6	1.9
ITIH5	6	1.9
JPH1	6	1.9
KAT6B	6	1.9
KCNH8	6	1.9
KCNQ4	6	1.9
KIAA0922	6	1.9
KIAA1210	6	1.9
KIAA1217	6	1.9
KIAA1377	6	1.9
KIAA1429	6	1.9
KIAA1551	6	1.9
KIAA1958	6	1.9
KIF26B	6	1.9
KIFAP3	6	1.9
KIR3DX1	6	1.9
KIT	6	1.9
KLF14	6	1.9
KLK15	6	1.9
KRT15	6	1.9
KRT18P68	6	1.9
KRT34	6	1.9
KRT37	6	1.9
KRT75	6	1.9
KRT8P49	6	1.9
KRTAP10-11	6	1.9
KRTAP10-6	6	1.9
KRTAP4-6	6	1.9
KRTAP4-9	6	1.9
LAMB2	6	1.9
LAMC3	6	1.9
LCT	6	1.9
LIG3	6	1.9
LILRB1	6	1.9
LONP1	6	1.9
LPHN3	6	1.9
LRBA	6	1.9
LRFN5	6	1.9
LRP8	6	1.9
LRRC41	6	1.9
MAP1B	6	1.9
MAP3K6	6	1.9
MAP4K2	6	1.9
MARCO	6	1.9
MAST2	6	1.9
MC3R	6	1.9
MCCC1	6	1.9
MCM3	6	1.9
MCPH1	6	1.9
MFAP3L	6	1.9
MFI2	6	1.9
MFSD7	6	1.9
MKL1	6	1.9
MOCS1	6	1.9
MON1B	6	1.9
MOV10	6	1.9
MROH5	6	1.9
MS4A14	6	1.9
MST1R	6	1.9
MTMR1	6	1.9
MXD4	6	1.9
MYBPH	6	1.9
MYH11	6	1.9
MYH14	6	1.9
MYH9	6	1.9
MYO10	6	1.9
MYO18B	6	1.9
MYO1A	6	1.9
MYO3B	6	1.9
MYO5B	6	1.9
NASP	6	1.9
NBAS	6	1.9
NBPF16	6	1.9
NCAPD3	6	1.9
NEDD9	6	1.9
NEGR1	6	1.9
NEURL1	6	1.9
NF1P6	6	1.9
NIN	6	1.9
NLRP4	6	1.9
NLRP6	6	1.9
NOD2	6	1.9
NOX3	6	1.9
NPAS2	6	1.9
NPBWR1	6	1.9
NR2C2	6	1.9
NRAP	6	1.9
NRK	6	1.9
NRROS	6	1.9
NRXN1	6	1.9
NRXN3	6	1.9
NTRK1	6	1.9
NUMA1	6	1.9
OR2AK2	6	1.9
OR2M3	6	1.9
OR2T12	6	1.9
OR2T34	6	1.9
OR52B2	6	1.9
OR5M9	6	1.9
OR6T1	6	1.9
OR8K3	6	1.9
OR9A1P	6	1.9
OTOGL	6	1.9
OVGP1	6	1.9
PABPC3	6	1.9
PABPC4	6	1.9
PACS2	6	1.9
PALM2	6	1.9
PARP4	6	1.9
PCDH17	6	1.9
PCDHA8	6	1.9
PCDHB13	6	1.9
PCDHB15	6	1.9
PCDHB16	6	1.9
PCDHB6	6	1.9
PCDHGA1	6	1.9
PCDHGA11	6	1.9
PCDHGA2	6	1.9
PCDHGB6	6	1.9
PCSK4	6	1.9
PHF21A	6	1.9
PHLDB2	6	1.9
PIPSL	6	1.9
PITPNM1	6	1.9
PIWIL1	6	1.9
PKD1L2	6	1.9
PLB1	6	1.9
PLCB2	6	1.9
PLCL2	6	1.9
PLEKHH1	6	1.9
PLG	6	1.9
PLXNA1	6	1.9
PNMA1	6	1.9
PNPLA6	6	1.9
PODNL1	6	1.9
POLR3B	6	1.9
POLR3C	6	1.9
POTEH	6	1.9
POTEJ	6	1.9
PPARGC1B	6	1.9
PPL	6	1.9
PPP2R1B	6	1.9
PRDM10	6	1.9
PRDM15	6	1.9
PREX1	6	1.9
PRKCQ	6	1.9
PRMT7	6	1.9
PROKR2	6	1.9
PSD4	6	1.9
PTCH2	6	1.9
PTPRF	6	1.9
PTPRH	6	1.9
PTPRK	6	1.9
QKI	6	1.9
QSER1	6	1.9
QSOX1	6	1.9
RAB11FIP5	6	1.9
RAB3GAP2	6	1.9
RAG1	6	1.9
RASAL3	6	1.9
RASGRF2	6	1.9
RBBP6	6	1.9
RBM4	6	1.9
RECQL5	6	1.9
REPIN1	6	1.9
RFPL1	6	1.9
RGPD4	6	1.9
RIN1	6	1.9
RNF17	6	1.9
ROBO1	6	1.9
RP11-1033A18.1	6	1.9
RP11-1166P10.7	6	1.9
RP11-1217F2.1	6	1.9
RP11-22B23.1	6	1.9
RP11-23E10.4	6	1.9
RP11-248G5.8	6	1.9
RP11-281P11.1	6	1.9
RP11-348M3.2	6	1.9
RP11-428P16.2	6	1.9
RP11-496I2.5	6	1.9
RP11-597A11.3	6	1.9
RP11-641A6.5	6	1.9
RP11-735A19.2	6	1.9
RP11-747H12.5	6	1.9
RP11-90H3.1	6	1.9
RP4-641G12.4	6	1.9
RPL3P9	6	1.9
RPL5	6	1.9
RRBP1	6	1.9
RUNDC3A	6	1.9
SBSN	6	1.9
SCNN1A	6	1.9
SEC14L5	6	1.9
SERPINB12	6	1.9
SETD2	6	1.9
SF3A3	6	1.9
SGOL2	6	1.9
SH3PXD2A	6	1.9
SH3RF1	6	1.9
SH3RF2	6	1.9
SH3TC2	6	1.9
SHROOM3	6	1.9
SIGIRR	6	1.9
SIGLEC1	6	1.9
SIGLEC6	6	1.9
SLAMF6	6	1.9
SLC12A1	6	1.9
SLC12A5	6	1.9
SLC13A4	6	1.9
[truncated: 14,127 more rows]

[truncated: 22 more sheets: HNSC, KICH, KIRC, KIRP, LIHC, LUAD, LUSC, DLBC, OV, PAAD, PCPG, PRAD, READ, SARC, SKCM, STAD, TGCT, THYM, THCA, UCS …]
