# Supplementary material for: TP53 mutations, expression and interaction networks in human cancers
Source: Oncotarget. 2016 Nov 21;8(1):624–43. doi: 10.18632/oncotarget.13483 (PMC5352183; doi:10.18632/oncotarget.13483)
Supplement: Supplementary file 3 [file oncotarget-08-624-s003.xlsx]

## Sheet: Mutation rate for variant class
Variant Classification	Mutation rate in LAML (%)	Mutation rate in ACC (%)	Mutation rate in BLCA (%)	Mutation rate in LGG (%)	Mutation rate in BRCA (%)	Mutation rate in CESCA (%)	Mutation rate in GBM (%)	Mutation rate in HNSC (%)	Mutation rate in KICH (%)	Mutation rate in KIRC (%)	Mutation rate in KIRP (%)	Mutation rate in LIHC (%)	Mutation rate in LUAD (%)	Mutation rate in LUSC (%)	Mutation rate in DLBC (%)	Mutation rate in OV (%)	Mutation rate in PAAD (%)	Mutation rate in PCPG (%)	Mutation rate in PRAD (%)	Mutation rate in READ (%)	Mutation rate in SARC (%)	Mutation rate in SKCM (%)	Mutation rate in STAD (%)	Mutation rate in TGCT (%)	Mutation rate in THYM (%)	Mutation rate in THCA (%)	Mutation rate in UCS (%)	Mutation rate in UCEC (%)	Mutation rate in UVM (%)
Missense mutation	55	35	67.3	79	59.5	66.7	71.6	54	54.8	72.7	71.4	60	56.6	64.9	60	65.1	64	100	72.5	72.5	54	52.8	64.9	100	75	25	75	75	0
Nonsense mutation	5	15	16.9	4.9	14.1	8.3	10.2	16.8	19.4	9.1	14.3	10	18.4	13	20	12	12.8	0	2.9	14.5	10	24.7	12.2	0	0	50	9.2	7.1	0
Frame shift deletion	10	15	6.5	4.4	12.9	0	6.8	10.6	6.5	0	0	15	9.7	7.8	0	7.3	12	0	13	1.4	11	4.5	11.7	0	25	25	5.3	7.1	0
Splice site	15	15	2.8	8.3	6.6	0	5.7	10.2	16.1	9.1	0	7.5	11.6	6.5	20	9.9	4	0	8.7	5.8	15	10.1	4.8	0	0	0	1.3	8.9	0
Frame shift insertion	10	10	3.2	1	3.9	0	2.3	4.4	0	0	0	2.5	1.3	1.3	0	3.6	6.4	0	2.9	5.8	4	0	3.2	0	0	0	2.6	1.8	0
In-frame deletion	0	5	0.4	1	1.5	0	2.3	1.8	0	0	14.3	1.7	1.3	1.3	0	1	0	0	0	0	4	1.1	2.1	0	0	0	2.6	0	0
Silent	5	5	2.8	1.5	1.5	25	1.1	1.6	3.2	9.1	0	2.5	1.1	4.5	0	0.5	0	0	0	0	2	6.7	1.1	0	0	0	2.6	0	0
In-frame insertion	0	0	0	0	0	0	0	0.4	0	0	0	0.8	0	0.6	0	0.5	0.8	0	0	0	0	0	0	0	0	0	1.3	0	0
