# Supplementary material for: TP53 mutations, expression and interaction networks in human cancers
Source: Oncotarget. 2016 Nov 21;8(1):624–43. doi: 10.18632/oncotarget.13483 (PMC5352183; doi:10.18632/oncotarget.13483)
Supplement: Supplementary file 5 [file oncotarget-08-624-s005.xlsx]

## Sheet: Table S6
"1" indicates that the gene's expression follows the pattern: TP53-mutated cancers > TP53-wildtype cancers > normal controls, otherwise is "0" (fold change > 1.5, FDR < 0.05).
"Sum" indicates the number of cancers in which the gene's expression follows the pattern: TP53-mutated cancers > TP53-wildtype cancers > normal controls.
Gene	BLCA	BRCA	CHOL	COAD	ESCA	GBM	HNSC	KICH	KIRC	KIRP	LIHC	LUAD	LUSC	PAAD	PRAD	READ	STAD	THCA	UCEC	Sum
CENPA	1	1	0	0	1	0	0	0	1	0	1	1	0	0	1	0	1	0	1	9
TTK	1	1	0	0	0	0	0	0	1	1	1	1	0	0	1	0	1	0	1	9
NUF2	1	1	0	0	1	0	0	0	1	0	1	1	0	0	1	0	1	0	1	9
FAM72D	1	1	0	0	0	1	0	0	1	0	1	1	0	0	1	0	1	0	1	9
NEIL3	1	1	0	0	1	0	0	0	1	1	1	1	0	0	1	0	0	0	1	9
KIF14	1	1	0	0	1	0	0	0	1	0	1	1	0	0	1	0	1	0	1	9
TPX2	1	1	0	0	0	0	0	0	1	0	1	1	0	0	1	0	1	0	1	8
MYBL2	1	1	0	0	0	0	0	0	1	0	1	1	0	0	1	0	1	0	1	8
TRIP13	1	1	0	0	0	0	0	0	1	0	1	1	0	0	1	0	1	0	1	8
KIF2C	1	1	0	0	0	0	0	0	1	0	1	1	0	0	1	0	1	0	1	8
FAM72B	1	1	0	0	0	0	0	0	1	0	1	1	0	0	1	0	1	0	1	8
AURKA	1	1	0	0	0	0	0	0	0	1	1	1	0	0	1	0	1	0	1	8
OIP5	1	1	0	0	0	0	0	0	1	1	1	1	0	0	1	0	1	0	0	8
CDC20	1	1	0	0	0	0	0	0	1	0	1	1	0	0	1	0	1	0	1	8
FAM72A	1	1	0	0	0	0	0	0	1	0	1	1	0	0	1	0	1	0	1	8
CENPF	1	1	0	0	1	0	0	0	1	0	1	1	0	0	1	0	0	0	1	8
UBE2C	1	1	0	0	0	0	0	0	1	0	1	1	0	0	1	0	1	0	1	8
ASPM	1	1	0	0	1	0	0	0	1	0	1	1	0	0	1	0	0	0	1	8
ANLN	1	1	0	0	1	0	0	0	1	0	1	1	0	0	1	0	0	0	1	8
MELK	1	1	0	0	0	0	0	0	1	0	1	1	0	0	1	0	0	0	1	7
PLK1	1	1	0	0	0	0	0	0	1	0	1	1	0	0	1	0	0	0	1	7
KIF15	1	1	0	0	0	0	0	0	1	0	1	1	0	0	1	0	0	0	1	7
CDCA5	1	1	0	0	0	0	0	0	1	0	1	1	0	0	1	0	0	0	1	7
NEK2	1	1	0	0	0	0	0	0	1	0	1	1	0	0	1	0	1	0	0	7
KIFC1	1	1	0	0	0	0	0	0	1	0	1	1	0	0	1	0	0	0	1	7
KIF4A	1	1	0	0	0	0	0	0	1	0	1	1	0	0	1	0	0	0	1	7
SKA1	1	1	0	0	0	0	0	0	1	0	1	1	1	0	0	0	0	0	1	7
CDCA8	1	1	0	0	0	0	0	0	1	0	1	1	0	0	1	0	0	0	1	7
CKAP2L	1	1	0	0	0	0	0	0	1	0	1	1	0	0	1	0	0	0	1	7
DLGAP5	1	1	0	0	0	0	0	0	1	0	1	1	0	0	1	0	0	0	1	7
CCNB2	1	1	0	0	0	0	0	0	1	0	1	1	0	0	1	0	0	0	1	7
MCM10	1	1	0	0	0	0	0	0	0	0	1	1	0	0	1	0	1	0	1	7
NCAPH	1	1	0	0	0	0	0	0	1	0	1	1	0	0	1	0	0	0	1	7
SGOL1	1	1	0	0	0	0	0	0	1	0	1	1	0	0	1	0	0	0	1	7
PRC1	1	1	0	0	0	0	0	0	1	0	1	1	0	0	1	0	0	0	1	7
CEP55	1	1	0	0	0	0	0	0	1	0	1	1	0	0	1	0	0	0	1	7
KIF18B	1	1	0	0	0	0	0	0	0	0	1	1	0	0	1	0	1	0	1	7
CDKN3	1	1	0	0	0	0	0	0	1	0	1	1	0	0	1	0	0	0	1	7
EXO1	1	1	0	0	0	0	0	0	1	0	1	1	0	0	1	0	0	0	1	7
C2orf48	1	1	0	0	0	1	0	0	0	0	1	1	0	0	0	0	1	0	1	7
TOP2A	1	1	0	0	0	0	0	0	1	0	1	1	0	0	1	0	1	0	0	7
BUB1B	1	1	0	0	0	0	0	0	1	0	1	1	0	0	1	0	0	0	1	7
TROAP	1	1	0	0	0	0	0	0	0	0	1	1	0	0	1	0	1	0	1	7
HMMR	1	1	0	0	0	0	0	0	1	0	1	1	0	0	1	0	0	0	1	7
ESPL1	1	1	0	0	0	0	0	0	0	0	1	1	0	0	1	0	1	0	1	7
EPR1	1	1	0	0	0	0	0	0	1	0	1	1	0	0	1	0	0	0	1	7
CCNE1	0	1	0	0	0	0	0	0	1	1	1	1	0	0	0	0	1	0	1	7
DNMT3B	0	1	0	1	1	0	0	0	0	0	1	1	0	0	0	0	1	0	1	7
RFC4	1	1	0	0	1	0	0	0	0	0	1	1	0	0	0	0	0	0	1	6
MCM2	1	1	0	0	1	0	0	0	0	0	1	1	0	0	0	0	0	0	1	6
FAM64A	1	1	0	0	1	0	0	0	0	0	1	1	0	0	0	0	0	0	1	6
RAD54L	1	1	0	0	0	0	0	0	0	0	1	1	0	0	1	0	0	0	1	6
BUB1	1	1	0	0	0	0	0	0	0	0	1	1	0	0	1	0	0	0	1	6
SPAG5	1	1	0	0	0	0	0	0	0	0	1	1	0	0	1	0	0	0	1	6
FOXM1	1	1	0	0	0	0	0	0	1	0	1	1	0	0	0	0	0	0	1	6
KIAA1524	1	1	0	0	1	0	0	0	0	0	1	1	0	0	0	0	0	0	1	6
ATAD2	1	1	0	0	1	0	0	0	1	0	0	1	0	0	0	0	0	0	1	6
KIF18A	1	1	0	0	0	0	0	0	1	0	1	1	0	0	0	0	0	0	1	6
DEPDC1	1	1	0	0	0	0	0	0	1	0	1	1	0	0	0	0	0	0	1	6
IQGAP3	1	1	0	0	0	0	0	0	0	0	1	1	0	0	1	0	0	0	1	6
SKA3	1	1	0	0	0	0	0	0	1	0	1	1	0	0	1	0	0	0	0	6
CDC45	1	1	0	0	0	0	0	0	0	0	1	1	0	0	1	0	0	0	1	6
MTBP	1	1	0	0	1	0	0	0	0	0	1	1	0	0	0	0	0	0	1	6
SPC25	1	1	0	0	0	0	0	0	0	0	1	1	0	0	1	0	0	0	1	6
MAD2L1	1	1	0	0	0	0	0	0	1	0	1	1	0	0	0	0	0	0	1	6
NCAPG	1	1	0	0	0	0	0	0	0	0	1	1	0	0	1	0	0	0	1	6
CDC25C	1	1	0	0	0	0	0	0	0	0	1	1	0	0	1	0	0	0	1	6
E2F2	1	1	0	0	0	0	0	0	0	0	1	1	0	0	1	0	0	0	1	6
IGF2BP3	1	0	0	0	0	0	0	0	0	1	1	1	0	0	0	0	1	0	1	6
APOBEC3B	1	1	0	0	0	0	0	0	0	0	1	1	0	0	0	0	1	0	1	6
MAGEA3	1	1	0	0	0	0	1	0	0	0	1	1	0	0	0	0	1	0	0	6
CSAG1	1	1	0	0	0	0	1	0	0	0	1	1	0	0	0	0	1	0	0	6
MAGEA6	1	1	0	0	0	0	1	0	0	0	1	1	0	0	0	0	1	0	0	6
ORC6L	0	1	0	0	0	0	0	0	1	1	1	1	0	0	1	0	0	0	0	6
GTSE1	0	1	0	0	0	0	0	0	1	0	1	1	0	0	1	0	0	0	1	6
HJURP	0	1	0	0	0	0	0	0	0	0	1	1	0	0	1	0	1	0	1	6
ERCC6L	0	1	0	0	0	0	0	0	1	0	1	1	0	0	1	0	0	0	1	6
RCOR2	0	1	0	0	0	0	1	0	0	0	1	1	0	0	0	0	1	0	1	6
CENPE	0	1	0	0	0	0	0	0	1	0	1	1	0	0	1	0	0	0	1	6
CCNB1	0	1	0	0	0	0	0	0	1	1	1	1	0	0	0	0	0	0	1	6
CDKN2A	0	1	0	1	0	0	0	0	0	0	1	1	0	0	0	0	1	0	1	6
CELSR3	0	0	0	1	0	0	0	0	0	0	1	1	0	0	1	0	1	0	1	6
NDC80	1	1	0	0	0	0	0	0	0	0	1	1	0	0	0	0	0	0	1	5
STIL	1	1	0	0	0	0	0	0	1	0	1	1	0	0	0	0	0	0	0	5
E2F1	1	1	0	0	0	0	0	0	0	0	1	1	0	0	0	0	0	0	1	5
ECT2	1	0	0	0	1	0	0	0	0	0	1	1	0	0	0	0	0	0	1	5
SPC24	1	1	0	0	0	0	0	0	0	0	1	1	0	0	0	0	0	0	1	5
CENPI	1	1	0	0	0	0	0	0	0	0	1	1	0	0	0	0	0	0	1	5
ORC1	1	1	0	0	0	0	0	0	0	0	1	1	0	0	0	0	0	0	1	5
KIF23	1	1	0	0	0	0	0	0	0	0	1	1	0	0	0	0	0	0	1	5
GINS1	1	1	0	0	0	0	0	0	0	0	1	1	0	0	0	0	0	0	1	5
CCNE2	1	1	0	0	0	0	0	0	0	0	1	1	0	0	1	0	0	0	0	5
C5orf34	1	1	0	0	0	0	0	0	0	0	1	1	0	0	0	0	0	0	1	5
WDR62	1	1	0	0	0	0	0	0	0	0	1	1	0	0	0	0	0	0	1	5
CDCA3	1	1	0	0	0	0	0	0	0	0	1	1	0	0	0	0	0	0	1	5
NUSAP1	1	1	0	0	0	0	0	0	0	0	1	1	0	0	1	0	0	0	0	5
DIAPH3	1	1	0	0	0	0	0	0	0	0	1	0	0	0	1	0	0	0	1	5
AURKB	1	1	0	0	0	0	0	0	0	0	1	1	0	0	0	0	0	0	1	5
GSG2	1	1	0	0	0	0	0	0	0	0	1	1	0	0	0	0	0	0	1	5
CTSL2	1	0	0	1	0	0	0	0	0	0	1	1	0	0	0	0	1	0	0	5
RAD51AP1	1	1	0	0	0	0	0	0	0	0	1	1	0	0	0	0	0	0	1	5
CLSPN	1	1	0	0	0	0	0	0	0	0	1	1	0	0	0	0	0	0	1	5
BIRC5	1	1	0	0	0	0	0	0	0	0	1	1	0	0	0	0	0	0	1	5
PRR11	1	1	0	0	0	0	0	0	0	0	1	1	0	0	0	0	0	0	1	5
TUBB3	1	1	0	0	0	0	1	0	0	0	0	1	0	0	1	0	0	0	0	5
TERT	1	1	0	0	0	0	0	0	0	0	1	1	0	0	0	0	1	0	0	5
HMGA2	1	0	0	0	0	0	1	0	0	0	1	1	0	0	0	0	0	0	1	5
FAM83D	0	1	0	0	0	1	0	0	0	0	1	1	0	0	0	0	0	0	1	5
ZNF695	0	1	0	0	0	0	0	0	0	0	1	1	0	0	0	0	1	0	1	5
DSCC1	0	1	0	0	0	0	0	0	1	0	1	1	0	0	0	0	0	0	1	5
CCNA2	0	1	0	0	0	0	0	0	0	0	1	1	0	0	1	0	0	0	1	5
C11orf82	0	1	0	0	0	0	0	0	1	1	1	0	0	0	0	0	0	0	1	5
POLQ	0	1	0	0	0	0	0	0	0	0	1	1	0	0	1	0	0	0	1	5
KIF20A	0	1	0	0	0	0	0	0	0	0	1	1	0	0	1	0	0	0	1	5
MKI67	0	1	0	0	0	0	0	0	0	0	1	1	0	0	1	0	0	0	1	5
CDK1	0	1	0	0	0	0	0	0	1	0	1	1	0	0	1	0	0	0	0	5
MEX3A	0	1	0	0	0	0	0	0	0	0	1	1	0	0	1	0	1	0	0	5
DEPDC1B	0	1	0	0	0	0	0	0	0	0	1	1	0	0	1	0	0	0	1	5
RRM2	0	1	0	0	0	0	0	0	0	0	1	1	0	0	1	0	0	0	1	5
GPC2	0	1	0	1	0	0	0	0	0	0	0	1	0	0	1	0	0	0	1	5
GINS4	0	1	0	0	0	0	0	0	0	1	1	1	0	0	0	0	0	0	1	5
KIF11	0	1	0	0	0	0	0	0	1	0	1	1	0	0	0	0	0	0	1	5
ASF1B	0	1	0	0	0	0	0	0	0	0	1	1	0	0	1	0	0	0	1	5
PKMYT1	0	1	0	0	0	0	0	0	0	0	1	1	0	0	1	0	0	0	1	5
RACGAP1	0	1	0	0	0	0	0	0	1	0	1	1	0	0	0	0	0	0	1	5
RECQL4	0	1	0	0	0	0	0	0	0	0	1	1	0	0	0	0	1	0	1	5
NMU	0	1	0	0	0	0	0	0	1	0	0	1	0	0	0	0	1	0	1	5
E2F7	0	1	0	0	1	0	0	0	1	0	1	1	0	0	0	0	0	0	0	5
IGF2BP1	0	1	0	0	0	0	1	0	0	0	1	1	0	0	0	0	1	0	0	5
MAGEA12	0	1	0	0	0	0	1	0	0	0	1	1	0	0	0	0	1	0	0	5
C1orf135	1	1	0	0	0	0	0	0	0	0	0	1	0	0	0	0	0	0	1	4
EZH2	1	1	0	0	0	0	0	0	0	0	1	1	0	0	0	0	0	0	0	4
TCF19	1	1	0	0	0	0	0	0	0	0	1	1	0	0	0	0	0	0	0	4
GPR19	1	1	0	0	0	0	0	0	0	0	1	1	0	0	0	0	0	0	0	4
OR2B6	1	1	0	0	0	0	0	0	0	0	0	0	0	0	0	0	1	0	1	4
SMC1B	1	0	0	0	0	0	0	0	0	0	1	1	0	0	0	0	1	0	0	4
LOC339674	1	1	0	0	0	0	0	0	0	0	1	1	0	0	0	0	0	0	0	4
OTX1	1	1	0	0	0	0	0	0	0	0	1	0	0	0	0	0	0	0	1	4
LRRN4	1	0	0	1	0	0	1	0	0	0	0	0	0	0	0	0	1	0	0	4
CASC5	1	1	0	0	0	0	0	0	0	0	0	1	0	0	1	0	0	0	0	4
CBX2	1	1	0	0	0	0	0	0	0	0	1	0	0	0	1	0	0	0	0	4
GPRIN1	1	0	0	0	0	0	0	0	0	0	1	1	0	0	0	0	1	0	0	4
FSD1	1	1	0	0	0	0	0	0	0	0	0	1	0	0	0	0	0	0	1	4
B3GNT4	1	1	0	0	0	0	1	0	0	0	0	1	0	0	0	0	0	0	0	4
KREMEN2	1	1	0	0	0	0	0	0	0	0	0	1	0	0	0	0	1	0	0	4
LOC647946	1	0	0	0	0	0	0	0	0	0	1	1	0	0	0	0	0	0	1	4
TCAM1P	1	0	0	1	0	0	0	0	0	0	1	1	0	0	0	0	0	0	0	4
CSAG2	1	0	0	0	0	0	1	0	0	0	1	0	0	0	0	0	1	0	0	4
CSAG3	1	1	0	0	0	0	1	0	0	0	0	0	0	0	0	0	1	0	0	4
C5orf46	1	1	0	0	0	0	0	0	0	0	1	1	0	0	0	0	0	0	0	4
FAM54A	0	1	0	0	0	0	0	0	0	0	1	1	0	0	0	0	0	0	1	4
C15orf42	0	1	0	0	0	0	0	0	0	0	1	1	0	0	0	0	0	0	1	4
CDC25A	0	1	0	0	0	0	0	0	0	0	1	1	0	0	0	0	0	0	1	4
CDCA2	0	1	0	0	0	0	0	0	0	0	1	1	0	0	1	0	0	0	0	4
CENPO	0	1	0	0	0	0	0	0	0	0	1	1	0	0	0	0	0	0	1	4
SHCBP1	0	1	0	0	0	0	0	0	0	0	1	1	0	0	1	0	0	0	0	4
FANCB	0	1	0	0	0	0	0	0	0	0	1	1	0	0	0	0	0	0	1	4
NXPH4	0	1	0	0	0	0	0	0	0	0	1	1	0	0	0	0	0	0	1	4
HMGA1	0	1	0	0	0	0	0	0	0	0	1	1	0	0	0	0	0	0	1	4
ULBP1	0	1	0	0	1	0	0	0	0	0	1	0	0	0	0	0	1	0	0	4
PTTG1	0	1	0	0	0	0	0	0	0	0	1	1	0	0	0	0	0	0	1	4
RAD51	0	1	0	0	0	0	0	0	1	0	1	1	0	0	0	0	0	0	0	4
INCENP	0	1	0	0	0	0	0	0	0	0	1	1	0	0	0	0	0	0	1	4
PIF1	0	1	0	0	0	0	0	0	0	0	1	1	0	0	0	0	0	0	1	4
MCM6	0	1	0	0	0	0	0	0	0	0	1	1	0	0	0	0	0	0	1	4
BLM	0	1	0	0	0	0	0	0	1	0	1	1	0	0	0	0	0	0	0	4
ACTL8	0	1	0	0	0	0	0	0	0	0	1	0	0	0	0	0	1	0	1	4
MCM4	0	1	0	0	0	0	0	0	0	0	1	1	0	0	0	0	0	0	1	4
MND1	0	1	0	0	0	0	0	0	0	0	1	1	0	0	1	0	0	0	0	4
CCDC150	0	1	0	0	0	0	0	0	0	0	0	1	0	0	0	0	1	0	1	4
C9orf100	0	1	0	0	0	1	0	0	0	0	1	1	0	0	0	0	0	0	0	4
UBE2T	0	1	0	0	0	0	0	0	1	0	1	1	0	0	0	0	0	0	0	4
E2F8	0	1	0	0	0	0	0	0	0	0	1	1	0	0	0	0	0	0	1	4
UBE2S	0	1	0	0	0	0	0	0	0	0	1	1	0	0	0	0	0	0	1	4
MFSD2B	0	1	0	0	0	0	0	0	0	0	1	1	0	0	0	0	0	0	1	4
PSRC1	0	1	0	0	0	0	0	0	0	0	1	1	0	0	0	0	0	0	1	4
CDC7	0	1	0	0	0	0	0	0	0	0	1	1	0	0	0	0	0	0	1	4
LMNB1	0	1	0	0	0	0	0	0	0	0	1	1	0	0	1	0	0	0	0	4
ARHGAP11A	0	1	0	0	0	0	0	0	1	0	1	1	0	0	0	0	0	0	0	4
XRCC2	0	1	0	0	0	0	0	0	0	0	1	1	0	0	0	0	0	0	1	4
TACC3	0	1	0	0	0	0	0	0	0	0	1	1	0	0	0	0	0	0	1	4
NFKBIL2	0	1	0	0	0	0	0	0	0	0	1	1	0	0	0	0	0	0	1	4
KIF4B	0	1	0	0	0	0	0	0	0	0	1	1	0	0	0	0	0	0	1	4
TK1	0	1	0	0	0	0	0	0	0	0	1	1	0	0	0	0	0	0	1	4
CDC6	0	1	0	0	0	0	0	0	1	0	1	1	0	0	0	0	0	0	0	4
PRAME	0	1	0	0	0	0	1	0	0	0	0	1	0	0	0	0	1	0	0	4
C16orf75	0	1	0	0	0	0	0	0	0	0	1	1	0	0	0	0	0	0	1	4
UHRF1	0	1	0	0	0	0	0	0	0	0	1	1	0	0	1	0	0	0	0	4
EME1	0	1	0	0	0	0	0	0	0	0	1	1	0	0	1	0	0	0	0	4
ARHGAP11B	0	1	0	0	0	0	0	0	0	0	1	1	0	0	0	0	0	0	1	4
ADM2	0	1	0	0	0	0	0	0	0	0	1	0	0	0	0	0	1	0	1	4
VGF	0	1	0	1	0	0	0	0	0	0	1	1	0	0	0	0	0	0	0	4
PBK	0	1	0	0	0	0	0	0	0	0	1	1	0	0	1	0	0	0	0	4
KCNK9	0	1	0	1	0	0	1	0	0	0	1	0	0	0	0	0	0	0	0	4
CLDN9	0	1	0	1	0	0	0	0	0	0	0	1	0	0	0	0	1	0	0	4
SPDYC	0	1	0	1	0	0	1	0	0	0	0	0	0	0	0	0	1	0	0	4
SPP1	0	1	0	0	0	0	1	0	0	0	0	1	0	0	1	0	0	0	0	4
SPERT	0	0	0	1	0	0	1	0	0	0	1	0	0	0	0	0	1	0	0	4
STK31	0	0	0	1	0	0	1	0	0	0	0	0	0	0	0	0	1	0	1	4
DUSP9	0	0	0	0	0	0	1	0	0	0	1	1	0	0	0	0	1	0	0	4
COL11A1	0	0	0	0	0	0	1	0	1	0	1	1	0	0	0	0	0	0	0	4
CTHRC1	0	0	0	0	0	0	1	0	0	0	1	1	0	0	1	0	0	0	0	4
MAGEA1	0	0	0	0	0	0	1	0	0	0	1	1	0	0	0	0	1	0	0	4
CENPW	0	0	0	0	0	0	0	0	1	0	1	1	0	0	0	0	0	0	1	4
MLF1IP	0	0	0	0	0	0	0	0	0	1	1	1	0	0	1	0	0	0	0	4
RDM1	0	0	0	0	0	0	0	0	0	0	1	1	0	0	0	0	1	0	1	4
CKS1B	1	0	0	0	0	0	0	0	0	0	0	1	0	0	0	0	0	0	1	3
MCM8	1	0	0	0	0	0	0	0	0	0	1	1	0	0	0	0	0	0	0	3
STMN1	1	1	0	0	0	0	0	0	0	0	1	0	0	0	0	0	0	0	0	3
RHEBL1	1	0	0	1	0	0	0	0	0	0	1	0	0	0	0	0	0	0	0	3
WDHD1	1	0	0	0	0	0	0	0	0	0	1	1	0	0	0	0	0	0	0	3
MTHFD2	1	1	0	0	0	0	0	0	0	0	0	0	0	0	0	0	0	0	1	3
FBXO43	1	0	0	0	0	0	0	0	0	0	1	1	0	0	0	0	0	0	0	3
HIST1H2BO	1	1	0	0	0	0	0	0	0	0	0	1	0	0	0	0	0	0	0	3
DPF1	1	1	0	0	0	0	1	0	0	0	0	0	0	0	0	0	0	0	0	3
WDR76	1	0	0	0	0	0	0	0	0	0	1	1	0	0	0	0	0	0	0	3
ATAD5	1	0	0	0	0	0	0	0	0	0	1	1	0	0	0	0	0	0	0	3
POLE2	1	0	0	0	0	0	0	0	0	0	1	1	0	0	0	0	0	0	0	3
GGH	1	0	0	0	1	0	0	0	0	0	0	0	0	0	0	0	1	0	0	3
CDCA7	1	0	0	0	0	0	0	0	0	0	1	1	0	0	0	0	0	0	0	3
HIST1H2AG	1	1	0	0	0	0	0	0	0	0	0	1	0	0	0	0	0	0	0	3
TRIB3	1	0	0	0	0	0	0	0	0	0	0	0	0	0	0	0	1	0	1	3
MT1H	1	0	0	0	0	0	0	0	0	0	0	1	0	0	0	0	0	0	1	3
CNTD2	1	0	0	0	0	0	1	0	0	0	0	0	0	0	0	0	1	0	0	3
DUSP5P	1	0	0	0	0	0	0	0	0	0	1	1	0	0	0	0	0	0	0	3
RTBDN	1	0	0	0	0	0	0	0	0	0	0	1	0	0	0	0	0	0	1	3
HIST1H3G	1	1	0	0	0	0	0	0	0	0	0	0	0	0	0	0	0	0	1	3
MAST1	1	1	0	0	0	0	0	0	0	0	0	1	0	0	0	0	0	0	0	3
TM4SF19	1	0	0	0	0	0	1	0	0	0	1	0	0	0	0	0	0	0	0	3
FAM171A2	1	1	0	0	0	0	0	0	0	0	0	1	0	0	0	0	0	0	0	3
RGS20	1	0	0	0	0	0	1	0	0	0	0	1	0	0	0	0	0	0	0	3
ONECUT2	1	1	0	0	0	0	0	0	0	0	0	0	0	0	0	0	1	0	0	3
PPAPDC1A	1	0	0	0	0	0	1	0	0	0	0	1	0	0	0	0	0	0	0	3
CHEK2	0	1	0	0	0	0	0	0	0	0	1	1	0	0	0	0	0	0	0	3
CHEK1	0	1	0	0	0	0	0	0	0	0	1	1	0	0	0	0	0	0	0	3
LRP8	0	1	0	0	0	0	0	0	0	0	1	0	0	0	0	0	0	0	1	3
FANCA	0	1	0	0	0	0	0	0	0	0	1	0	0	0	1	0	0	0	0	3
CDT1	0	1	0	0	0	0	0	0	0	0	1	1	0	0	0	0	0	0	0	3
C9orf140	0	1	0	0	0	0	0	0	0	0	1	1	0	0	0	0	0	0	0	3
RAET1K	0	1	0	0	0	0	0	0	0	0	1	1	0	0	0	0	0	0	0	3
RAD54B	0	1	0	0	0	0	0	0	0	0	1	1	0	0	0	0	0	0	0	3
KPNA2	0	1	0	0	0	0	0	0	0	0	1	1	0	0	0	0	0	0	0	3
RCC1	0	1	0	0	0	0	0	0	0	0	0	1	0	0	0	0	0	0	1	3
CHAF1B	0	1	0	0	0	0	0	0	0	0	1	1	0	0	0	0	0	0	0	3
IL4I1	0	1	0	0	0	0	0	0	0	0	1	1	0	0	0	0	0	0	0	3
MMP1	0	1	0	0	0	0	1	0	0	0	1	0	0	0	0	0	0	0	0	3
SGOL2	0	1	0	0	0	0	0	0	0	0	1	1	0	0	0	0	0	0	0	3
FAM111B	0	1	0	0	0	0	0	0	0	0	1	1	0	0	0	0	0	0	0	3
C12orf48	0	1	0	0	0	0	0	0	0	0	1	1	0	0	0	0	0	0	0	3
P2RY6	0	1	0	0	0	0	0	0	0	0	0	1	0	0	0	0	0	0	1	3
PLK4	0	1	0	0	0	0	0	0	0	0	1	1	0	0	0	0	0	0	0	3
KIF1A	0	1	0	0	0	0	0	0	0	0	0	1	0	0	0	0	0	0	1	3
CENPM	0	1	0	0	0	0	0	0	0	0	1	1	0	0	0	0	0	0	0	3
ADAMDEC1	0	1	0	0	0	0	0	0	0	0	0	1	0	0	0	0	0	0	1	3
ZWINT	0	1	0	0	0	0	0	0	0	0	1	1	0	0	0	0	0	0	0	3
LOC399815	0	1	0	0	0	0	0	0	0	0	1	1	0	0	0	0	0	0	0	3
BRCA2	0	1	0	0	0	0	0	0	0	0	1	0	0	0	0	0	0	0	1	3
HOXB13	0	1	0	0	0	0	0	0	0	0	1	0	0	0	0	0	1	0	0	3
NOTUM	0	1	0	1	0	0	1	0	0	0	0	0	0	0	0	0	0	0	0	3
ZYG11A	0	1	0	0	0	0	0	0	0	0	0	1	0	0	0	0	0	0	1	3
GRIN2D	0	1	0	0	0	0	0	0	0	0	0	1	0	0	0	0	1	0	0	3
SLC7A11	0	1	0	0	0	0	0	0	0	1	1	0	0	0	0	0	0	0	0	3
FGF5	0	1	0	0	0	0	1	0	0	0	0	1	0	0	0	0	0	0	0	3
FGFR4	0	1	0	0	0	0	1	0	0	0	0	0	0	0	0	0	0	0	1	3
AIM1L	0	1	0	0	0	0	0	0	0	0	1	0	0	0	0	0	0	0	1	3
GPR115	0	1	0	0	0	0	0	0	0	0	0	1	0	0	0	0	1	0	0	3
HOXC11	0	1	0	0	0	0	1	0	0	0	0	0	0	0	0	0	1	0	0	3
HOXC13	0	1	0	0	0	0	1	0	0	0	0	0	0	0	0	0	1	0	0	3
C8orf51	0	0	0	1	0	0	0	0	0	0	1	0	0	0	0	0	1	0	0	3
RELL2	0	0	0	1	0	0	0	0	0	0	1	0	0	0	0	0	1	0	0	3
PDZD7	0	0	0	1	0	0	1	0	0	0	1	0	0	0	0	0	0	0	0	3
SH2D5	0	0	0	1	0	0	1	0	0	0	0	0	0	0	0	0	1	0	0	3
PLAC1	0	0	0	1	0	0	1	0	0	0	0	1	0	0	0	0	0	0	0	3
TNNI3	0	0	0	1	0	0	0	0	0	0	0	0	0	0	0	0	1	0	1	3
FER1L4	0	0	0	1	0	0	0	0	0	0	1	1	0	0	0	0	0	0	0	3
SMC4	0	0	0	0	1	0	0	0	0	0	1	0	0	0	0	0	0	0	1	3
DLX4	0	0	0	0	1	0	1	0	0	0	0	0	0	0	0	0	0	0	1	3
IL11	0	0	0	0	0	0	1	0	0	0	0	1	0	0	0	0	0	0	1	3
MMP10	0	0	0	0	0	0	1	0	0	0	1	0	0	0	1	0	0	0	0	3
RAB3B	0	0	0	0	0	0	1	0	0	0	1	1	0	0	0	0	0	0	0	3
NKX6-1	0	0	0	0	0	0	1	0	0	0	0	0	0	0	1	0	0	0	1	3
HTR1D	0	0	0	0	0	0	1	0	0	0	0	1	0	0	0	0	1	0	0	3
GNGT1	0	0	0	0	0	0	1	0	0	0	0	0	0	0	0	0	1	0	1	3
MAGEA2	0	0	0	0	0	0	1	0	0	0	1	0	0	0	0	0	1	0	0	3
BCAT1	0	0	0	0	0	0	1	0	1	0	1	0	0	0	0	0	0	0	0	3
MAGEC2	0	0	0	0	0	0	1	0	0	0	1	1	0	0	0	0	0	0	0	3
LOC440905	0	0	0	0	0	0	1	0	0	0	0	1	0	0	0	0	1	0	0	3
PADI3	0	0	0	0	0	0	1	0	0	0	0	1	0	0	0	0	0	0	1	3
SHOX2	0	0	0	0	0	0	0	0	1	0	1	1	0	0	0	0	0	0	0	3
ZIC5	0	0	0	0	0	0	0	0	1	0	1	1	0	0	0	0	0	0	0	3
AKR1B15	0	0	0	0	0	0	0	0	0	1	1	1	0	0	0	0	0	0	0	3
KRT20	0	0	0	0	0	0	0	0	0	1	1	0	0	0	1	0	0	0	0	3
TRAIP	0	0	0	0	0	0	0	0	0	0	1	1	0	0	0	0	0	0	1	3
C17orf53	0	0	0	0	0	0	0	0	0	0	1	1	0	0	0	0	0	0	1	3
FANCD2	0	0	0	0	0	0	0	0	0	0	1	1	0	0	0	0	0	0	1	3
MCM7	0	0	0	0	0	0	0	0	0	0	1	1	0	0	0	0	0	0	1	3
C19orf40	0	0	0	0	0	0	0	0	0	0	1	1	0	0	0	0	0	0	1	3
CCNF	0	0	0	0	0	0	0	0	0	0	1	1	0	0	0	0	0	0	1	3
NCAPG2	0	0	0	0	0	0	0	0	0	0	1	1	0	0	0	0	0	0	1	3
CLCN2	0	0	0	0	0	0	0	0	0	0	1	0	0	0	0	0	1	0	1	3
RNASEH2A	0	0	0	0	0	0	0	0	0	0	1	1	0	0	0	0	0	0	1	3
HOXA11	0	0	0	0	0	0	0	0	0	0	1	1	0	0	0	0	1	0	0	3
LOC440356	0	0	0	0	0	0	0	0	0	0	1	1	0	0	0	0	0	0	1	3
SP8	0	0	0	0	0	0	0	0	0	0	1	1	0	0	0	0	1	0	0	3
LY6K	0	0	0	0	0	0	0	0	0	0	1	1	0	0	0	0	0	0	1	3
ANKRD34B	0	0	0	0	0	0	0	0	0	0	0	1	0	0	1	0	0	0	1	3
C1orf112	1	0	0	0	0	0	0	0	0	0	0	1	0	0	0	0	0	0	0	2
CDKN2BAS	1	0	0	0	0	0	0	0	0	0	1	0	0	0	0	0	0	0	0	2
HIST1H2BJ	1	1	0	0	0	0	0	0	0	0	0	0	0	0	0	0	0	0	0	2
HIST2H3C	1	0	0	0	0	0	0	0	0	0	0	0	0	0	0	0	1	0	0	2
2016-09-03	1	0	0	0	0	0	0	0	0	0	0	0	0	0	0	0	0	0	1	2
DDN	1	0	0	0	0	0	0	0	0	0	0	1	0	0	0	0	0	0	0	2
FBN2	1	0	0	0	0	0	0	0	0	0	0	0	0	0	0	0	0	0	1	2
CAMK2N2	1	0	0	0	0	0	0	0	0	0	0	1	0	0	0	0	0	0	0	2
FRMD5	1	0	0	0	0	0	0	0	0	0	0	1	0	0	0	0	0	0	0	2
BRIP1	1	0	0	0	0	0	0	0	0	0	0	1	0	0	0	0	0	0	0	2
HIST1H2AM	1	0	0	0	0	0	0	0	0	0	0	1	0	0	0	0	0	0	0	2
FAM40B	1	0	0	0	0	0	0	0	0	0	1	0	0	0	0	0	0	0	0	2
HIST1H3H	1	0	0	0	0	0	0	0	0	0	0	1	0	0	0	0	0	0	0	2
MFAP2	1	0	0	0	0	0	1	0	0	0	0	0	0	0	0	0	0	0	0	2
CNIH2	1	1	0	0	0	0	0	0	0	0	0	0	0	0	0	0	0	0	0	2
C3orf67	1	0	0	0	0	0	0	0	0	0	0	1	0	0	0	0	0	0	0	2
CXCL5	1	0	0	0	0	0	1	0	0	0	0	0	0	0	0	0	0	0	0	2
LIPG	1	0	0	0	0	0	0	0	0	0	0	0	0	0	0	0	0	0	1	2
KLC3	1	0	0	0	0	0	0	0	0	0	0	0	0	0	0	0	0	0	1	2
IFI6	1	0	0	0	0	0	0	0	0	0	0	0	0	0	0	0	0	0	1	2
RPSAP52	1	0	0	0	0	0	1	0	0	0	0	0	0	0	0	0	0	0	0	2
PLEKHG4B	1	0	0	0	0	0	1	0	0	0	0	0	0	0	0	0	0	0	0	2
MAPK8IP2	1	0	0	0	0	0	0	0	0	0	1	0	0	0	0	0	0	0	0	2
CXCL11	1	1	0	0	0	0	0	0	0	0	0	0	0	0	0	0	0	0	0	2
MUC16	1	0	0	0	0	0	0	0	0	0	0	1	0	0	0	0	0	0	0	2
ZNF114	1	0	0	0	0	0	1	0	0	0	0	0	0	0	0	0	0	0	0	2
CENPN	0	1	0	0	0	0	0	0	0	0	0	1	0	0	0	0	0	0	0	2
ECE2	0	1	0	0	0	0	0	0	0	0	0	0	0	0	0	0	0	0	1	2
SOX11	0	1	0	0	0	0	1	0	0	0	0	0	0	0	0	0	0	0	0	2
DBF4	0	1	0	0	0	0	0	0	0	0	0	1	0	0	0	0	0	0	0	2
DONSON	0	1	0	0	0	0	0	0	0	0	0	1	0	0	0	0	0	0	0	2
ALG3	0	1	0	0	0	0	0	0	0	0	0	0	0	0	0	0	0	0	1	2
CCL7	0	1	0	0	0	0	0	0	0	0	0	1	0	0	0	0	0	0	0	2
CKS2	0	1	0	0	0	0	0	0	0	0	1	0	0	0	0	0	0	0	0	2
GPSM2	0	1	0	0	0	0	0	0	0	0	1	0	0	0	0	0	0	0	0	2
TTYH3	0	1	0	0	0	0	0	0	0	0	1	0	0	0	0	0	0	0	0	2
KLRG2	0	1	0	1	0	0	0	0	0	0	0	0	0	0	0	0	0	0	0	2
HN1	0	1	0	0	0	0	0	0	0	0	1	0	0	0	0	0	0	0	0	2
DDX39	0	1	0	0	0	0	0	0	0	0	0	0	0	0	0	0	0	0	1	2
LAMP3	0	1	0	0	0	0	0	0	0	0	0	0	0	0	0	0	0	0	1	2
FEN1	0	1	0	0	0	0	0	0	0	0	0	1	0	0	0	0	0	0	0	2
SH2D2A	0	1	0	0	0	0	0	0	0	0	0	0	0	0	0	0	0	0	1	2
HMGB3	0	1	0	0	1	0	0	0	0	0	0	0	0	0	0	0	0	0	0	2
MKRN3	0	1	0	0	0	0	0	0	0	0	1	0	0	0	0	0	0	0	0	2
DNA2	0	1	0	0	0	0	0	0	0	0	0	1	0	0	0	0	0	0	0	2
CXCL10	0	1	0	0	0	0	0	0	0	0	0	0	0	0	0	0	0	0	1	2
TYMS	0	1	0	0	0	0	0	0	0	0	0	1	0	0	0	0	0	0	0	2
PTK7	0	1	0	0	1	0	0	0	0	0	0	0	0	0	0	0	0	0	0	2
KCNK12	0	1	0	0	0	0	0	0	0	0	0	1	0	0	0	0	0	0	0	2
SH3BP1	0	1	0	0	0	0	0	0	0	0	0	0	0	0	0	0	0	0	1	2
KLHDC7B	0	1	0	0	0	0	0	0	0	0	0	1	0	0	0	0	0	0	0	2
EIF4EBP1	0	1	0	0	0	0	0	0	0	0	0	1	0	0	0	0	0	0	0	2
TREM1	0	1	0	0	0	0	1	0	0	0	0	0	0	0	0	0	0	0	0	2
CASP14	0	1	0	0	0	0	1	0	0	0	0	0	0	0	0	0	0	0	0	2
RTKN2	0	1	0	0	0	0	0	0	0	0	1	0	0	0	0	0	0	0	0	2
IFI30	0	1	0	0	0	0	0	0	0	0	0	0	0	0	0	0	0	0	1	2
RPL39L	0	1	0	0	0	0	0	0	0	0	0	1	0	0	0	0	0	0	0	2
AIM2	0	1	0	0	0	0	0	0	0	0	0	1	0	0	0	0	0	0	0	2
PTTG3P	0	1	0	0	0	0	0	0	0	0	1	0	0	0	0	0	0	0	0	2
TNFRSF9	0	1	0	0	0	0	0	0	0	0	0	1	0	0	0	0	0	0	0	2
TMEM132A	0	1	0	0	0	0	0	0	0	0	0	0	0	0	1	0	0	0	0	2
SH2B2	0	1	0	0	0	0	0	0	0	0	0	0	0	0	0	0	0	0	1	2
GPR84	0	1	0	0	0	0	0	0	0	0	0	1	0	0	0	0	0	0	0	2
TLX1	0	1	0	0	0	0	0	0	0	0	0	0	0	0	0	0	1	0	0	2
GAS2L3	0	1	0	0	0	0	0	0	0	0	0	0	0	0	0	0	0	0	1	2
CXCL9	0	1	0	0	0	0	0	0	0	0	0	0	0	0	1	0	0	0	0	2
KCNJ10	0	1	0	0	0	0	0	0	0	0	0	1	0	0	0	0	0	0	0	2
TRPM2	0	1	0	0	0	0	0	0	0	0	0	0	0	0	1	0	0	0	0	2
CXCR2P1	0	1	0	0	0	0	0	0	0	0	0	0	0	0	0	0	0	0	1	2
MMP9	0	1	0	0	0	0	0	0	0	0	1	0	0	0	0	0	0	0	0	2
LHX2	0	1	0	0	0	0	0	0	0	0	0	1	0	0	0	0	0	0	0	2
SLC16A3	0	1	0	0	0	0	0	0	0	0	1	0	0	0	0	0	0	0	0	2
COL13A1	0	1	0	0	0	0	1	0	0	0	0	0	0	0	0	0	0	0	0	2
C17orf93	0	1	0	0	0	0	0	0	0	0	0	0	0	0	0	0	1	0	0	2
PITX1	0	1	0	0	0	0	0	0	0	0	1	0	0	0	0	0	0	0	0	2
ATG9B	0	1	0	1	0	0	0	0	0	0	0	0	0	0	0	0	0	0	0	2
IGFBPL1	0	1	0	0	0	0	0	0	0	0	0	1	0	0	0	0	0	0	0	2
FABP6	0	1	0	0	0	0	0	0	0	0	0	0	0	0	0	0	1	0	0	2
CSMD2	0	1	0	0	0	0	1	0	0	0	0	0	0	0	0	0	0	0	0	2
WT1	0	1	0	1	0	0	0	0	0	0	0	0	0	0	0	0	0	0	0	2
LOC400696	0	1	0	0	0	0	0	0	0	0	0	0	0	0	1	0	0	0	0	2
HOXC12	0	1	0	0	0	0	0	0	0	0	0	0	0	0	0	0	1	0	0	2
OASL	0	1	0	0	0	0	0	0	0	0	0	0	0	0	0	0	0	0	1	2
TH	0	1	0	1	0	0	0	0	0	0	0	0	0	0	0	0	0	0	0	2
SIX2	0	1	0	0	0	0	0	0	0	0	0	0	0	0	0	0	0	0	1	2
IBSP	0	1	0	0	0	0	0	0	0	0	1	0	0	0	0	0	0	0	0	2
HOTAIR	0	1	0	0	0	0	0	0	0	0	0	0	0	0	0	0	1	0	0	2
HIST1H2AE	0	1	0	0	0	0	1	0	0	0	0	0	0	0	0	0	0	0	0	2
RLTPR	0	1	0	0	0	0	0	0	0	0	0	0	0	0	0	0	0	0	1	2
IFI27	0	1	0	0	0	0	0	0	0	0	0	0	0	0	0	0	0	0	1	2
ALG1L	0	1	0	0	1	0	0	0	0	0	0	0	0	0	0	0	0	0	0	2
HAPLN1	0	1	0	0	0	0	0	0	0	0	1	0	0	0	0	0	0	0	0	2
HOXC10	0	1	0	0	0	0	0	0	0	0	0	0	0	0	0	0	1	0	0	2
S100P	0	1	0	0	0	0	0	0	0	0	1	0	0	0	0	0	0	0	0	2
PABPC1L	0	0	0	1	0	0	0	0	0	0	0	0	0	0	0	0	1	0	0	2
MLXIPL	0	0	0	1	0	0	0	0	0	0	0	0	0	0	0	0	1	0	0	2
KRT23	0	0	0	1	0	0	0	0	0	0	0	0	0	0	0	0	1	0	0	2
POU5F1B	0	0	0	1	0	0	0	0	0	0	0	0	0	0	0	0	1	0	0	2
MYOM3	0	0	0	1	0	0	0	0	0	0	0	0	0	0	0	0	1	0	0	2
PRSS33	0	0	0	1	0	0	0	0	0	0	0	0	0	0	0	0	1	0	0	2
C6orf15	0	0	0	1	0	0	0	0	0	0	0	0	0	0	0	0	1	0	0	2
NKPD1	0	0	0	1	0	0	0	0	0	0	0	0	0	0	0	0	0	0	1	2
LOC389791	0	0	0	1	0	0	0	0	0	0	0	0	0	0	0	0	1	0	0	2
ASCL2	0	0	0	1	0	0	0	0	0	0	0	0	0	0	0	0	1	0	0	2
C20orf195	0	0	0	1	0	0	0	0	0	0	0	0	0	0	0	0	1	0	0	2
UPK2	0	0	0	1	0	0	0	0	0	0	0	0	0	0	0	0	0	0	1	2
BIRC7	0	0	0	1	0	0	0	0	0	0	0	0	0	0	0	0	0	0	1	2
FLJ22536	0	0	0	1	0	0	1	0	0	0	0	0	0	0	0	0	0	0	0	2
GDPD5	0	0	0	1	0	0	0	0	0	0	0	0	0	0	0	0	1	0	0	2
LCN12	0	0	0	1	0	0	0	0	0	0	0	0	0	0	0	0	1	0	0	2
CCDC78	0	0	0	1	0	0	0	0	0	0	0	0	0	0	1	0	0	0	0	2
C20orf46	0	0	0	1	0	0	0	0	0	0	0	0	0	0	0	0	1	0	0	2
MYADML2	0	0	0	1	0	0	0	0	0	0	0	0	0	0	0	0	1	0	0	2
SALL4	0	0	0	1	0	0	0	0	0	0	0	0	0	0	0	0	1	0	0	2
POU4F1	0	0	0	1	0	0	0	0	0	0	0	1	0	0	0	0	0	0	0	2
STC2	0	0	0	1	0	0	1	0	0	0	0	0	0	0	0	0	0	0	0	2
UCA1	0	0	0	1	0	0	0	0	0	0	0	1	0	0	0	0	0	0	0	2
TRIM59	0	0	0	0	1	0	0	0	0	0	1	0	0	0	0	0	0	0	0	2
WBSCR28	0	0	0	0	1	0	0	0	0	0	0	0	0	0	0	0	1	0	0	2
COL7A1	0	0	0	0	1	0	0	0	0	0	0	1	0	0	0	0	0	0	0	2
CHST1	0	0	0	0	1	0	1	0	0	0	0	0	0	0	0	0	0	0	0	2
WDR66	0	0	0	0	1	0	1	0	0	0	0	0	0	0	0	0	0	0	0	2
IGF2BP2	0	0	0	0	0	0	1	0	0	0	1	0	0	0	0	0	0	0	0	2
B4GALNT1	0	0	0	0	0	0	1	0	0	0	1	0	0	0	0	0	0	0	0	2
CREG2	0	0	0	0	0	0	1	0	0	0	0	0	0	0	0	0	1	0	0	2
BEND6	0	0	0	0	0	0	1	0	0	0	0	1	0	0	0	0	0	0	0	2
TNFRSF12A	0	0	0	0	0	0	1	0	0	0	0	0	0	0	0	0	0	0	1	2
SERPINH1	0	0	0	0	0	0	1	0	1	0	0	0	0	0	0	0	0	0	0	2
MMP3	0	0	0	0	0	0	1	0	0	0	0	1	0	0	0	0	0	0	0	2
PTPRN	0	0	0	0	0	0	1	0	0	0	0	1	0	0	0	0	0	0	0	2
GPR158	0	0	0	0	0	0	1	0	0	0	1	0	0	0	0	0	0	0	0	2
MUC12	0	0	0	0	0	0	1	0	0	0	0	0	0	0	0	0	1	0	0	2
PLAU	0	0	0	0	0	0	1	0	0	0	0	1	0	0	0	0	0	0	0	2
FAP	0	0	0	0	0	0	1	0	0	0	0	0	0	0	1	0	0	0	0	2
WNT7A	0	0	0	0	0	0	1	0	0	0	0	0	0	0	0	0	0	0	1	2
SPOCD1	0	0	0	0	0	0	1	0	0	0	1	0	0	0	0	0	0	0	0	2
COL24A1	0	0	0	0	0	0	1	0	0	0	1	0	0	0	0	0	0	0	0	2
C1QL4	0	0	0	0	0	0	1	0	0	0	0	0	0	0	0	0	0	0	1	2
COL2A1	0	0	0	0	0	0	1	0	0	0	0	0	0	0	1	0	0	0	0	2
THBS2	0	0	0	0	0	0	1	0	0	0	0	0	0	0	1	0	0	0	0	2
NTM	0	0	0	0	0	0	1	0	0	0	0	0	0	0	1	0	0	0	0	2
ROS1	0	0	0	0	0	0	1	0	0	0	1	0	0	0	0	0	0	0	0	2
COL6A1	0	0	0	0	0	0	1	0	1	0	0	0	0	0	0	0	0	0	0	2
COL6A3	0	0	0	0	0	0	1	0	1	0	0	0	0	0	0	0	0	0	0	2
ATP6V0D2	0	0	0	0	0	0	1	0	0	0	1	0	0	0	0	0	0	0	0	2
GREM1	0	0	0	0	0	0	1	0	0	0	0	1	0	0	0	0	0	0	0	2
NOX4	0	0	0	0	0	0	1	0	0	0	0	0	0	0	1	0	0	0	0	2
FIBCD1	0	0	0	0	0	0	1	0	0	0	1	0	0	0	0	0	0	0	0	2
SLCO1B3	0	0	0	0	0	0	1	0	0	0	0	0	0	0	1	0	0	0	0	2
PAEP	0	0	0	0	0	0	1	0	0	0	0	0	0	0	0	0	1	0	0	2
TNFAIP6	0	0	0	0	0	0	1	0	0	0	0	0	0	0	0	0	0	0	1	2
PROC	0	0	0	0	0	0	1	0	0	0	0	0	0	0	0	0	1	0	0	2
ZAN	0	0	0	0	0	0	1	0	1	0	0	0	0	0	0	0	0	0	0	2
HOXC8	0	0	0	0	0	0	1	0	0	0	0	0	0	0	0	0	1	0	0	2
MMP11	0	0	0	0	0	0	1	0	0	0	0	0	0	0	1	0	0	0	0	2
COL10A1	0	0	0	0	0	0	1	0	0	0	0	0	0	0	1	0	0	0	0	2
SLC5A12	0	0	0	0	0	0	1	0	0	0	0	1	0	0	0	0	0	0	0	2
HTR2C	0	0	0	0	0	0	1	0	0	0	0	0	0	0	0	0	1	0	0	2
HOXD10	0	0	0	0	0	0	1	0	0	0	0	0	0	0	0	0	1	0	0	2
ADAM12	0	0	0	0	0	0	1	0	0	0	0	1	0	0	0	0	0	0	0	2
F2RL2	0	0	0	0	0	0	1	0	0	0	0	0	0	0	1	0	0	0	0	2
LOC84740	0	0	0	0	0	0	1	0	0	0	1	0	0	0	0	0	0	0	0	2
MYO7B	0	0	0	0	0	0	1	0	0	0	0	0	0	0	0	0	1	0	0	2
RASGEF1A	0	0	0	0	0	0	1	0	0	0	0	0	0	0	0	0	1	0	0	2
C20orf103	0	0	0	0	0	0	1	0	0	0	0	0	0	0	1	0	0	0	0	2
MAGEB2	0	0	0	0	0	0	1	0	0	0	1	0	0	0	0	0	0	0	0	2
HHIPL2	0	0	0	0	0	0	1	0	0	0	1	0	0	0	0	0	0	0	0	2
HOXD11	0	0	0	0	0	0	1	0	0	0	0	1	0	0	0	0	0	0	0	2
EPYC	0	0	0	0	0	0	0	0	1	0	0	1	0	0	0	0	0	0	0	2
C6orf167	0	0	0	0	0	0	0	0	1	0	1	0	0	0	0	0	0	0	0	2
BARX1	0	0	0	0	0	0	0	0	1	0	0	0	0	0	1	0	0	0	0	2
MGC87042	0	0	0	0	0	0	0	0	1	0	0	1	0	0	0	0	0	0	0	2
TRIM16	0	0	0	0	0	0	0	0	0	1	1	0	0	0	0	0	0	0	0	2
C16orf59	0	0	0	0	0	0	0	0	0	0	1	1	0	0	0	0	0	0	0	2
SASS6	0	0	0	0	0	0	0	0	0	0	1	1	0	0	0	0	0	0	0	2
GABRA3	0	0	0	0	0	0	0	0	0	0	1	1	0	0	0	0	0	0	0	2
FANCI	0	0	0	0	0	0	0	0	0	0	1	1	0	0	0	0	0	0	0	2
C12orf56	0	0	0	0	0	0	0	0	0	0	1	1	0	0	0	0	0	0	0	2
NCAPD2	0	0	0	0	0	0	0	0	0	0	1	0	0	0	0	0	0	0	1	2
KNTC1	0	0	0	0	0	0	0	0	0	0	1	1	0	0	0	0	0	0	0	2
AURKAPS1	0	0	0	0	0	0	0	0	0	0	1	0	0	0	0	0	0	0	1	2
BRCA1	0	0	0	0	0	0	0	0	0	0	1	1	0	0	0	0	0	0	0	2
CHTF18	0	0	0	0	0	0	0	0	0	0	1	0	0	0	0	0	0	0	1	2
SOHLH2	0	0	0	0	0	0	0	0	0	0	1	1	0	0	0	0	0	0	0	2
KIAA0101	0	0	0	0	0	0	0	0	0	0	1	1	0	0	0	0	0	0	0	2
DTL	0	0	0	0	0	0	0	0	0	0	1	1	0	0	0	0	0	0	0	2
PDIA2	0	0	0	0	0	0	0	0	0	0	1	0	0	0	1	0	0	0	0	2
FAM133A	0	0	0	0	0	0	0	0	0	0	1	1	0	0	0	0	0	0	0	2
HELLS	0	0	0	0	0	0	0	0	0	0	1	1	0	0	0	0	0	0	0	2
GINS2	0	0	0	0	0	0	0	0	0	0	1	1	0	0	0	0	0	0	0	2
ESCO2	0	0	0	0	0	0	0	0	0	0	1	1	0	0	0	0	0	0	0	2
CENPK	0	0	0	0	0	0	0	0	0	0	1	1	0	0	0	0	0	0	0	2
MESP2	0	0	0	0	0	0	0	0	0	0	1	0	0	0	0	0	1	0	0	2
PRR19	0	0	0	0	0	0	0	0	0	0	1	0	0	0	0	0	1	0	0	2
C13orf29	0	0	0	0	0	0	0	0	0	0	1	0	0	0	0	0	1	0	0	2
HIST1H1E	0	0	0	0	0	0	0	0	0	0	1	1	0	0	0	0	0	0	0	2
SLC2A5	0	0	0	0	0	0	0	0	0	0	1	1	0	0	0	0	0	0	0	2
XAGE1D	0	0	0	0	0	0	0	0	0	0	1	1	0	0	0	0	0	0	0	2
GSDMC	0	0	0	0	0	0	0	0	0	0	1	1	0	0	0	0	0	0	0	2
PPFIA4	0	0	0	0	0	0	0	0	0	0	1	1	0	0	0	0	0	0	0	2
DOCK3	0	0	0	0	0	0	0	0	0	0	1	1	0	0	0	0	0	0	0	2
MAGEC1	0	0	0	0	0	0	0	0	0	0	1	1	0	0	0	0	0	0	0	2
DUSP13	0	0	0	0	0	0	0	0	0	0	1	1	0	0	0	0	0	0	0	2
MMP12	0	0	0	0	0	0	0	0	0	0	1	1	0	0	0	0	0	0	0	2
UCHL1	0	0	0	0	0	0	0	0	0	0	1	1	0	0	0	0	0	0	0	2
LOC284551	0	0	0	0	0	0	0	0	0	0	1	0	0	0	0	0	1	0	0	2
HOXA11AS	0	0	0	0	0	0	0	0	0	0	1	0	0	0	0	0	1	0	0	2
GUCY1B2	0	0	0	0	0	0	0	0	0	0	1	0	0	0	0	0	1	0	0	2
CAPG	0	0	0	0	0	0	0	0	0	0	1	0	0	0	0	0	0	0	1	2
HTR3A	0	0	0	0	0	0	0	0	0	0	1	0	0	0	0	0	0	0	1	2
C15orf48	0	0	0	0	0	0	0	0	0	0	1	1	0	0	0	0	0	0	0	2
TMEM150B	0	0	0	0	0	0	0	0	0	0	1	0	0	0	0	0	0	0	1	2
PNCK	0	0	0	0	0	0	0	0	0	0	1	1	0	0	0	0	0	0	0	2
NRCAM	0	0	0	0	0	0	0	0	0	0	1	0	0	0	0	0	1	0	0	2
SIX1	0	0	0	0	0	0	0	0	0	0	1	0	0	0	0	0	0	0	1	2
ETV4	0	0	0	0	0	0	0	0	0	0	1	0	0	0	0	0	1	0	0	2
GAD1	0	0	0	0	0	0	0	0	0	0	1	1	0	0	0	0	0	0	0	2
NEB	0	0	0	0	0	0	0	0	0	0	1	0	0	0	0	0	1	0	0	2
ZIC2	0	0	0	0	0	0	0	0	0	0	1	1	0	0	0	0	0	0	0	2
DLX6	0	0	0	0	0	0	0	0	0	0	1	1	0	0	0	0	0	0	0	2
ANKRD33	0	0	0	0	0	0	0	0	0	0	1	0	0	0	0	0	1	0	0	2
SYCE2	0	0	0	0	0	0	0	0	0	0	0	1	0	0	0	0	0	0	1	2
SLC2A1	0	0	0	0	0	0	0	0	0	0	0	1	0	0	0	0	0	0	1	2
MTL5	0	0	0	0	0	0	0	0	0	0	0	1	0	0	0	0	1	0	0	2
RAC3	0	0	0	0	0	0	0	0	0	0	0	1	0	0	0	0	0	0	1	2
LOC100132354	0	0	0	0	0	0	0	0	0	0	0	1	0	0	0	0	1	0	0	2
ARNTL2	0	0	0	0	0	0	0	0	0	0	0	1	0	0	0	0	0	0	1	2
PSAT1	0	0	0	0	0	0	0	0	0	0	0	1	0	0	0	0	0	0	1	2
MSL3L2	0	0	0	0	0	0	0	0	0	0	0	1	0	0	0	0	1	0	0	2
INA	0	0	0	0	0	0	0	0	0	0	0	1	0	0	0	0	0	0	1	2
KRT80	0	0	0	0	0	0	0	0	0	0	0	1	0	0	0	0	1	0	0	2
SYNGR4	0	0	0	0	0	0	0	0	0	0	0	1	0	0	0	0	1	0	0	2
PLEKHG6	0	0	0	0	0	0	0	0	0	0	0	1	0	0	0	0	0	0	1	2
CLDN6	0	0	0	0	0	0	0	0	0	0	0	1	0	0	0	0	1	0	0	2
ISG15	0	0	0	0	0	0	0	0	0	0	0	1	0	0	0	0	0	0	1	2
DMBX1	0	0	0	0	0	0	0	0	0	0	0	1	0	0	0	0	0	0	1	2
HRASLS	0	0	0	0	0	0	0	0	0	0	0	1	1	0	0	0	0	0	0	2
ZNF280A	0	0	0	0	0	0	0	0	0	0	0	1	0	0	0	0	1	0	0	2
NR2E1	0	0	0	0	0	0	0	0	0	0	0	1	0	0	1	0	0	0	0	2
HOXA10	0	0	0	0	0	0	0	0	0	0	0	1	0	0	0	0	1	0	0	2
NKAIN1	0	0	0	0	0	0	0	0	0	0	0	1	0	0	0	0	0	0	1	2
VTCN1	0	0	0	0	0	0	0	0	0	0	0	1	0	0	0	0	0	0	1	2
ABCA4	0	0	0	0	0	0	0	0	0	0	0	1	0	0	0	0	0	0	1	2
CRABP1	0	0	0	0	0	0	0	0	0	0	0	1	0	0	0	0	0	0	1	2
CIT	0	0	0	0	0	0	0	0	0	0	0	0	0	0	1	0	0	0	1	2
EFNA2	0	0	0	0	0	0	0	0	0	0	0	0	0	0	1	0	1	0	0	2
ARMC3	0	0	0	0	0	0	0	0	0	0	0	0	0	0	1	0	1	0	0	2
F5	0	0	0	0	0	0	0	0	0	0	0	0	0	0	1	0	1	0	0	2
KCNG3	0	0	0	0	0	0	0	0	0	0	0	0	0	0	0	0	1	0	1	2
C17orf96	0	0	0	0	0	0	0	0	0	0	0	0	0	0	0	0	1	0	1	2
KLHL35	0	0	0	0	0	0	0	0	0	0	0	0	0	0	0	0	1	0	1	2
GRB7	0	0	0	0	0	0	0	0	0	0	0	0	0	0	0	0	1	0	1	2
OVOL1	0	0	0	0	0	0	0	0	0	0	0	0	0	0	0	0	1	0	1	2
MIOX	0	0	0	0	0	0	0	0	0	0	0	0	0	0	0	0	1	0	1	2
CHST13	0	0	0	0	0	0	0	0	0	0	0	0	0	0	0	0	1	0	1	2
CILP2	0	0	0	0	0	0	0	0	0	0	0	0	0	0	0	0	1	0	1	2
HOXB9	0	0	0	0	0	0	0	0	0	0	0	0	0	0	0	0	1	0	1	2
C6orf223	0	0	0	0	0	0	0	0	0	0	0	0	0	0	0	0	1	0	1	2
KIF24	1	0	0	0	0	0	0	0	0	0	0	0	0	0	0	0	0	0	0	1
LOC144486	1	0	0	0	0	0	0	0	0	0	0	0	0	0	0	0	0	0	0	1
HIST2H4A	1	0	0	0	0	0	0	0	0	0	0	0	0	0	0	0	0	0	0	1
SLC12A8	1	0	0	0	0	0	0	0	0	0	0	0	0	0	0	0	0	0	0	1
NETO2	1	0	0	0	0	0	0	0	0	0	0	0	0	0	0	0	0	0	0	1
MYB	1	0	0	0	0	0	0	0	0	0	0	0	0	0	0	0	0	0	0	1
ENKUR	1	0	0	0	0	0	0	0	0	0	0	0	0	0	0	0	0	0	0	1
CXorf49B	1	0	0	0	0	0	0	0	0	0	0	0	0	0	0	0	0	0	0	1
RLN2	1	0	0	0	0	0	0	0	0	0	0	0	0	0	0	0	0	0	0	1
NCRNA00162	1	0	0	0	0	0	0	0	0	0	0	0	0	0	0	0	0	0	0	1
SCN8A	1	0	0	0	0	0	0	0	0	0	0	0	0	0	0	0	0	0	0	1
KCNK13	1	0	0	0	0	0	0	0	0	0	0	0	0	0	0	0	0	0	0	1
SLC9A7	1	0	0	0	0	0	0	0	0	0	0	0	0	0	0	0	0	0	0	1
DKFZp434J0226	1	0	0	0	0	0	0	0	0	0	0	0	0	0	0	0	0	0	0	1
GPRIN2	1	0	0	0	0	0	0	0	0	0	0	0	0	0	0	0	0	0	0	1
TNFRSF18	1	0	0	0	0	0	0	0	0	0	0	0	0	0	0	0	0	0	0	1
KCNS1	1	0	0	0	0	0	0	0	0	0	0	0	0	0	0	0	0	0	0	1
SLC7A5	0	1	0	0	0	0	0	0	0	0	0	0	0	0	0	0	0	0	0	1
TUBA1C	0	1	0	0	0	0	0	0	0	0	0	0	0	0	0	0	0	0	0	1
SHMT2	0	1	0	0	0	0	0	0	0	0	0	0	0	0	0	0	0	0	0	1
CTPS	0	1	0	0	0	0	0	0	0	0	0	0	0	0	0	0	0	0	0	1
C6orf115	0	1	0	0	0	0	0	0	0	0	0	0	0	0	0	0	0	0	0	1
POP1	0	1	0	0	0	0	0	0	0	0	0	0	0	0	0	0	0	0	0	1
CA9	0	1	0	0	0	0	0	0	0	0	0	0	0	0	0	0	0	0	0	1
SNRPA1	0	1	0	0	0	0	0	0	0	0	0	0	0	0	0	0	0	0	0	1
UCK2	0	1	0	0	0	0	0	0	0	0	0	0	0	0	0	0	0	0	0	1
DHCR7	0	1	0	0	0	0	0	0	0	0	0	0	0	0	0	0	0	0	0	1
PPP1R14B	0	1	0	0	0	0	0	0	0	0	0	0	0	0	0	0	0	0	0	1
C15orf23	0	1	0	0	0	0	0	0	0	0	0	0	0	0	0	0	0	0	0	1
PNP	0	1	0	0	0	0	0	0	0	0	0	0	0	0	0	0	0	0	0	1
DCAF13	0	1	0	0	0	0	0	0	0	0	0	0	0	0	0	0	0	0	0	1
SLC2A6	0	1	0	0	0	0	0	0	0	0	0	0	0	0	0	0	0	0	0	1
GAPDH	0	1	0	0	0	0	0	0	0	0	0	0	0	0	0	0	0	0	0	1
GPR172A	0	1	0	0	0	0	0	0	0	0	0	0	0	0	0	0	0	0	0	1
SLCO5A1	0	1	0	0	0	0	0	0	0	0	0	0	0	0	0	0	0	0	0	1
THOC4	0	1	0	0	0	0	0	0	0	0	0	0	0	0	0	0	0	0	0	1
CLEC7A	0	1	0	0	0	0	0	0	0	0	0	0	0	0	0	0	0	0	0	1
H2AFX	0	1	0	0	0	0	0	0	0	0	0	0	0	0	0	0	0	0	0	1
XIRP1	0	1	0	0	0	0	0	0	0	0	0	0	0	0	0	0	0	0	0	1
HIST1H1B	0	1	0	0	0	0	0	0	0	0	0	0	0	0	0	0	0	0	0	1
HIST1H3B	0	1	0	0	0	0	0	0	0	0	0	0	0	0	0	0	0	0	0	1
IDH2	0	1	0	0	0	0	0	0	0	0	0	0	0	0	0	0	0	0	0	1
ST14	0	1	0	0	0	0	0	0	0	0	0	0	0	0	0	0	0	0	0	1
TMEM171	0	1	0	0	0	0	0	0	0	0	0	0	0	0	0	0	0	0	0	1
CCL20	0	1	0	0	0	0	0	0	0	0	0	0	0	0	0	0	0	0	0	1
WDR67	0	1	0	0	0	0	0	0	0	0	0	0	0	0	0	0	0	0	0	1
APOBEC3A	0	1	0	0	0	0	0	0	0	0	0	0	0	0	0	0	0	0	0	1
ATAD3A	0	1	0	0	0	0	0	0	0	0	0	0	0	0	0	0	0	0	0	1
TEAD4	0	1	0	0	0	0	0	0	0	0	0	0	0	0	0	0	0	0	0	1
SLAMF8	0	1	0	0	0	0	0	0	0	0	0	0	0	0	0	0	0	0	0	1
LAG3	0	1	0	0	0	0	0	0	0	0	0	0	0	0	0	0	0	0	0	1
LOC645323	0	1	0	0	0	0	0	0	0	0	0	0	0	0	0	0	0	0	0	1
S100A11	0	1	0	0	0	0	0	0	0	0	0	0	0	0	0	0	0	0	0	1
LYPD1	0	1	0	0	0	0	0	0	0	0	0	0	0	0	0	0	0	0	0	1
PLAUR	0	1	0	0	0	0	0	0	0	0	0	0	0	0	0	0	0	0	0	1
NFE2L3	0	1	0	0	0	0	0	0	0	0	0	0	0	0	0	0	0	0	0	1
GBP5	0	1	0	0	0	0	0	0	0	0	0	0	0	0	0	0	0	0	0	1
CBS	0	1	0	0	0	0	0	0	0	0	0	0	0	0	0	0	0	0	0	1
LAD1	0	1	0	0	0	0	0	0	0	0	0	0	0	0	0	0	0	0	0	1
TAP1	0	1	0	0	0	0	0	0	0	0	0	0	0	0	0	0	0	0	0	1
TNIP3	0	1	0	0	0	0	0	0	0	0	0	0	0	0	0	0	0	0	0	1
CHST11	0	1	0	0	0	0	0	0	0	0	0	0	0	0	0	0	0	0	0	1
HIST1H3C	0	1	0	0	0	0	0	0	0	0	0	0	0	0	0	0	0	0	0	1
COL22A1	0	1	0	0	0	0	0	0	0	0	0	0	0	0	0	0	0	0	0	1
FOXP3	0	1	0	0	0	0	0	0	0	0	0	0	0	0	0	0	0	0	0	1
ZBED2	0	1	0	0	0	0	0	0	0	0	0	0	0	0	0	0	0	0	0	1
FADS2	0	1	0	0	0	0	0	0	0	0	0	0	0	0	0	0	0	0	0	1
TDO2	0	1	0	0	0	0	0	0	0	0	0	0	0	0	0	0	0	0	0	1
ICOS	0	1	0	0	0	0	0	0	0	0	0	0	0	0	0	0	0	0	0	1
EFNA3	0	1	0	0	0	0	0	0	0	0	0	0	0	0	0	0	0	0	0	1
BOP1	0	1	0	0	0	0	0	0	0	0	0	0	0	0	0	0	0	0	0	1
SQLE	0	1	0	0	0	0	0	0	0	0	0	0	0	0	0	0	0	0	0	1
DLX5	0	1	0	0	0	0	0	0	0	0	0	0	0	0	0	0	0	0	0	1
CLDN14	0	1	0	0	0	0	0	0	0	0	0	0	0	0	0	0	0	0	0	1
CD80	0	1	0	0	0	0	0	0	0	0	0	0	0	0	0	0	0	0	0	1
MCOLN2	0	1	0	0	0	0	0	0	0	0	0	0	0	0	0	0	0	0	0	1
UMODL1	0	1	0	0	0	0	0	0	0	0	0	0	0	0	0	0	0	0	0	1
HTRA4	0	1	0	0	0	0	0	0	0	0	0	0	0	0	0	0	0	0	0	1
CD24	0	1	0	0	0	0	0	0	0	0	0	0	0	0	0	0	0	0	0	1
COL29A1	0	1	0	0	0	0	0	0	0	0	0	0	0	0	0	0	0	0	0	1
EPSTI1	0	1	0	0	0	0	0	0	0	0	0	0	0	0	0	0	0	0	0	1
PRSS27	0	1	0	0	0	0	0	0	0	0	0	0	0	0	0	0	0	0	0	1
CD72	0	1	0	0	0	0	0	0	0	0	0	0	0	0	0	0	0	0	0	1
KRT75	0	1	0	0	0	0	0	0	0	0	0	0	0	0	0	0	0	0	0	1
TIGIT	0	1	0	0	0	0	0	0	0	0	0	0	0	0	0	0	0	0	0	1
LYZ	0	1	0	0	0	0	0	0	0	0	0	0	0	0	0	0	0	0	0	1
DLL3	0	1	0	0	0	0	0	0	0	0	0	0	0	0	0	0	0	0	0	1
CCR8	0	1	0	0	0	0	0	0	0	0	0	0	0	0	0	0	0	0	0	1
NOXO1	0	1	0	0	0	0	0	0	0	0	0	0	0	0	0	0	0	0	0	1
SLC11A1	0	1	0	0	0	0	0	0	0	0	0	0	0	0	0	0	0	0	0	1
LTA	0	1	0	0	0	0	0	0	0	0	0	0	0	0	0	0	0	0	0	1
ORM2	0	1	0	0	0	0	0	0	0	0	0	0	0	0	0	0	0	0	0	1
SLC6A9	0	1	0	0	0	0	0	0	0	0	0	0	0	0	0	0	0	0	0	1
SDC1	0	1	0	0	0	0	0	0	0	0	0	0	0	0	0	0	0	0	0	1
TIFAB	0	1	0	0	0	0	0	0	0	0	0	0	0	0	0	0	0	0	0	1
DEPDC7	0	1	0	0	0	0	0	0	0	0	0	0	0	0	0	0	0	0	0	1
CHST6	0	1	0	0	0	0	0	0	0	0	0	0	0	0	0	0	0	0	0	1
C18orf56	0	1	0	0	0	0	0	0	0	0	0	0	0	0	0	0	0	0	0	1
IL21R	0	1	0	0	0	0	0	0	0	0	0	0	0	0	0	0	0	0	0	1
SPIB	0	1	0	0	0	0	0	0	0	0	0	0	0	0	0	0	0	0	0	1
WIT1	0	1	0	0	0	0	0	0	0	0	0	0	0	0	0	0	0	0	0	1
LIMD2	0	1	0	0	0	0	0	0	0	0	0	0	0	0	0	0	0	0	0	1
C2orf54	0	1	0	0	0	0	0	0	0	0	0	0	0	0	0	0	0	0	0	1
ZBP1	0	1	0	0	0	0	0	0	0	0	0	0	0	0	0	0	0	0	0	1
ETV7	0	1	0	0	0	0	0	0	0	0	0	0	0	0	0	0	0	0	0	1
DNAJC5B	0	1	0	0	0	0	0	0	0	0	0	0	0	0	0	0	0	0	0	1
MFSD2A	0	1	0	0	0	0	0	0	0	0	0	0	0	0	0	0	0	0	0	1
TLX1NB	0	1	0	0	0	0	0	0	0	0	0	0	0	0	0	0	0	0	0	1
CYP27B1	0	1	0	0	0	0	0	0	0	0	0	0	0	0	0	0	0	0	0	1
SIM2	0	1	0	0	0	0	0	0	0	0	0	0	0	0	0	0	0	0	0	1
SIRPG	0	1	0	0	0	0	0	0	0	0	0	0	0	0	0	0	0	0	0	1
MYBL1	0	1	0	0	0	0	0	0	0	0	0	0	0	0	0	0	0	0	0	1
PRR7	0	1	0	0	0	0	0	0	0	0	0	0	0	0	0	0	0	0	0	1
S100A7	0	1	0	0	0	0	0	0	0	0	0	0	0	0	0	0	0	0	0	1
LOC285548	0	1	0	0	0	0	0	0	0	0	0	0	0	0	0	0	0	0	0	1
RHOF	0	1	0	0	0	0	0	0	0	0	0	0	0	0	0	0	0	0	0	1
ENTHD1	0	1	0	0	0	0	0	0	0	0	0	0	0	0	0	0	0	0	0	1
CDH15	0	1	0	0	0	0	0	0	0	0	0	0	0	0	0	0	0	0	0	1
PLAC2	0	1	0	0	0	0	0	0	0	0	0	0	0	0	0	0	0	0	0	1
S100A7A	0	1	0	0	0	0	0	0	0	0	0	0	0	0	0	0	0	0	0	1
FOXD1	0	1	0	0	0	0	0	0	0	0	0	0	0	0	0	0	0	0	0	1
SRPK3	0	1	0	0	0	0	0	0	0	0	0	0	0	0	0	0	0	0	0	1
MNX1	0	1	0	0	0	0	0	0	0	0	0	0	0	0	0	0	0	0	0	1
FAM83A	0	1	0	0	0	0	0	0	0	0	0	0	0	0	0	0	0	0	0	1
SP140	0	1	0	0	0	0	0	0	0	0	0	0	0	0	0	0	0	0	0	1
RSAD2	0	1	0	0	0	0	0	0	0	0	0	0	0	0	0	0	0	0	0	1
PANX2	0	1	0	0	0	0	0	0	0	0	0	0	0	0	0	0	0	0	0	1
PCSK1N	0	1	0	0	0	0	0	0	0	0	0	0	0	0	0	0	0	0	0	1
GTSF1	0	1	0	0	0	0	0	0	0	0	0	0	0	0	0	0	0	0	0	1
PDCD1	0	1	0	0	0	0	0	0	0	0	0	0	0	0	0	0	0	0	0	1
CLIC3	0	1	0	0	0	0	0	0	0	0	0	0	0	0	0	0	0	0	0	1
PAX7	0	1	0	0	0	0	0	0	0	0	0	0	0	0	0	0	0	0	0	1
SERPINB7	0	1	0	0	0	0	0	0	0	0	0	0	0	0	0	0	0	0	0	1
KCNK1	0	1	0	0	0	0	0	0	0	0	0	0	0	0	0	0	0	0	0	1
GYLTL1B	0	1	0	0	0	0	0	0	0	0	0	0	0	0	0	0	0	0	0	1
NPW	0	1	0	0	0	0	0	0	0	0	0	0	0	0	0	0	0	0	0	1
CDH2	0	1	0	0	0	0	0	0	0	0	0	0	0	0	0	0	0	0	0	1
VSTM2L	0	1	0	0	0	0	0	0	0	0	0	0	0	0	0	0	0	0	0	1
TMEM151A	0	1	0	0	0	0	0	0	0	0	0	0	0	0	0	0	0	0	0	1
ORM1	0	1	0	0	0	0	0	0	0	0	0	0	0	0	0	0	0	0	0	1
CXCL13	0	1	0	0	0	0	0	0	0	0	0	0	0	0	0	0	0	0	0	1
EIF3C	0	1	0	0	0	0	0	0	0	0	0	0	0	0	0	0	0	0	0	1
KMO	0	1	0	0	0	0	0	0	0	0	0	0	0	0	0	0	0	0	0	1
QPRT	0	1	0	0	0	0	0	0	0	0	0	0	0	0	0	0	0	0	0	1
MX1	0	1	0	0	0	0	0	0	0	0	0	0	0	0	0	0	0	0	0	1
PCSK9	0	1	0	0	0	0	0	0	0	0	0	0	0	0	0	0	0	0	0	1
CD19	0	1	0	0	0	0	0	0	0	0	0	0	0	0	0	0	0	0	0	1
EDN2	0	1	0	0	0	0	0	0	0	0	0	0	0	0	0	0	0	0	0	1
EPO	0	1	0	0	0	0	0	0	0	0	0	0	0	0	0	0	0	0	0	1
LTB	0	1	0	0	0	0	0	0	0	0	0	0	0	0	0	0	0	0	0	1
FCRL3	0	1	0	0	0	0	0	0	0	0	0	0	0	0	0	0	0	0	0	1
B4GALNT2	0	1	0	0	0	0	0	0	0	0	0	0	0	0	0	0	0	0	0	1
TCL1A	0	1	0	0	0	0	0	0	0	0	0	0	0	0	0	0	0	0	0	1
CRISP3	0	1	0	0	0	0	0	0	0	0	0	0	0	0	0	0	0	0	0	1
SLC12A9	0	0	1	0	0	0	0	0	0	0	0	0	0	0	0	0	0	0	0	1
TCFL5	0	0	0	1	0	0	0	0	0	0	0	0	0	0	0	0	0	0	0	1
HSPH1	0	0	0	1	0	0	0	0	0	0	0	0	0	0	0	0	0	0	0	1
TOMM34	0	0	0	1	0	0	0	0	0	0	0	0	0	0	0	0	0	0	0	1
DDX27	0	0	0	1	0	0	0	0	0	0	0	0	0	0	0	0	0	0	0	1
C13orf23	0	0	0	1	0	0	0	0	0	0	0	0	0	0	0	0	0	0	0	1
THSD1P1	0	0	0	1	0	0	0	0	0	0	0	0	0	0	0	0	0	0	0	1
SNHG11	0	0	0	1	0	0	0	0	0	0	0	0	0	0	0	0	0	0	0	1
LOC349114	0	0	0	1	0	0	0	0	0	0	0	0	0	0	0	0	0	0	0	1
FAM53A	0	0	0	1	0	0	0	0	0	0	0	0	0	0	0	0	0	0	0	1
CPNE1	0	0	0	1	0	0	0	0	0	0	0	0	0	0	0	0	0	0	0	1
ZNF251	0	0	0	1	0	0	0	0	0	0	0	0	0	0	0	0	0	0	0	1
C7orf52	0	0	0	1	0	0	0	0	0	0	0	0	0	0	0	0	0	0	0	1
LOC388796	0	0	0	1	0	0	0	0	0	0	0	0	0	0	0	0	0	0	0	1
?	0	0	0	1	0	0	0	0	0	0	0	0	0	0	0	0	0	0	0	1
FAM70B	0	0	0	1	0	0	0	0	0	0	0	0	0	0	0	0	0	0	0	1
PALM3	0	0	0	1	0	0	0	0	0	0	0	0	0	0	0	0	0	0	0	1
ANXA9	0	0	0	1	0	0	0	0	0	0	0	0	0	0	0	0	0	0	0	1
CEL	0	0	0	1	0	0	0	0	0	0	0	0	0	0	0	0	0	0	0	1
NSUN5P2	0	0	0	1	0	0	0	0	0	0	0	0	0	0	0	0	0	0	0	1
SRCIN1	0	0	0	1	0	0	0	0	0	0	0	0	0	0	0	0	0	0	0	1
KLHL31	0	0	0	1	0	0	0	0	0	0	0	0	0	0	0	0	0	0	0	1
GAS2	0	0	0	1	0	0	0	0	0	0	0	0	0	0	0	0	0	0	0	1
FLJ43663	0	0	0	1	0	0	0	0	0	0	0	0	0	0	0	0	0	0	0	1
NSUN5P1	0	0	0	1	0	0	0	0	0	0	0	0	0	0	0	0	0	0	0	1
SNORA39	0	0	0	1	0	0	0	0	0	0	0	0	0	0	0	0	0	0	0	1
CPNE7	0	0	0	1	0	0	0	0	0	0	0	0	0	0	0	0	0	0	0	1
PTP4A3	0	0	0	1	0	0	0	0	0	0	0	0	0	0	0	0	0	0	0	1
GJC3	0	0	0	1	0	0	0	0	0	0	0	0	0	0	0	0	0	0	0	1
SYT7	0	0	0	1	0	0	0	0	0	0	0	0	0	0	0	0	0	0	0	1
GABRE	0	0	0	1	0	0	0	0	0	0	0	0	0	0	0	0	0	0	0	1
C13orf27	0	0	0	1	0	0	0	0	0	0	0	0	0	0	0	0	0	0	0	1
GOLGA6L6	0	0	0	1	0	0	0	0	0	0	0	0	0	0	0	0	0	0	0	1
LY6G6D	0	0	0	1	0	0	0	0	0	0	0	0	0	0	0	0	0	0	0	1
LY6G6E	0	0	0	1	0	0	0	0	0	0	0	0	0	0	0	0	0	0	0	1
CLCN1	0	0	0	1	0	0	0	0	0	0	0	0	0	0	0	0	0	0	0	1
DUSP15	0	0	0	1	0	0	0	0	0	0	0	0	0	0	0	0	0	0	0	1
WDR35	0	0	0	1	0	0	0	0	0	0	0	0	0	0	0	0	0	0	0	1
LY6G6F	0	0	0	1	0	0	0	0	0	0	0	0	0	0	0	0	0	0	0	1
LRRC37A3	0	0	0	1	0	0	0	0	0	0	0	0	0	0	0	0	0	0	0	1
EREG	0	0	0	1	0	0	0	0	0	0	0	0	0	0	0	0	0	0	0	1
BRSK2	0	0	0	1	0	0	0	0	0	0	0	0	0	0	0	0	0	0	0	1
GRPR	0	0	0	1	0	0	0	0	0	0	0	0	0	0	0	0	0	0	0	1
ENGASE	0	0	0	1	0	0	0	0	0	0	0	0	0	0	0	0	0	0	0	1
SP6	0	0	0	1	0	0	0	0	0	0	0	0	0	0	0	0	0	0	0	1
GBX2	0	0	0	1	0	0	0	0	0	0	0	0	0	0	0	0	0	0	0	1
SLC13A3	0	0	0	1	0	0	0	0	0	0	0	0	0	0	0	0	0	0	0	1
GOLGA7B	0	0	0	1	0	0	0	0	0	0	0	0	0	0	0	0	0	0	0	1
MIR17HG	0	0	0	1	0	0	0	0	0	0	0	0	0	0	0	0	0	0	0	1
RNF43	0	0	0	1	0	0	0	0	0	0	0	0	0	0	0	0	0	0	0	1
SLC22A3	0	0	0	1	0	0	0	0	0	0	0	0	0	0	0	0	0	0	0	1
SRPX2	0	0	0	1	0	0	0	0	0	0	0	0	0	0	0	0	0	0	0	1
PRDM13	0	0	0	1	0	0	0	0	0	0	0	0	0	0	0	0	0	0	0	1
SLC22A11	0	0	0	1	0	0	0	0	0	0	0	0	0	0	0	0	0	0	0	1
RASL10B	0	0	0	1	0	0	0	0	0	0	0	0	0	0	0	0	0	0	0	1
SHROOM4	0	0	0	1	0	0	0	0	0	0	0	0	0	0	0	0	0	0	0	1
NKD1	0	0	0	1	0	0	0	0	0	0	0	0	0	0	0	0	0	0	0	1
LRRC36	0	0	0	1	0	0	0	0	0	0	0	0	0	0	0	0	0	0	0	1
SLC25A27	0	0	0	1	0	0	0	0	0	0	0	0	0	0	0	0	0	0	0	1
DSCR6	0	0	0	1	0	0	0	0	0	0	0	0	0	0	0	0	0	0	0	1
AKNAD1	0	0	0	1	0	0	0	0	0	0	0	0	0	0	0	0	0	0	0	1
LRRC43	0	0	0	1	0	0	0	0	0	0	0	0	0	0	0	0	0	0	0	1
C1orf105	0	0	0	1	0	0	0	0	0	0	0	0	0	0	0	0	0	0	0	1
AZGP1	0	0	0	1	0	0	0	0	0	0	0	0	0	0	0	0	0	0	0	1
SLC2A12	0	0	0	1	0	0	0	0	0	0	0	0	0	0	0	0	0	0	0	1
DSG1	0	0	0	1	0	0	0	0	0	0	0	0	0	0	0	0	0	0	0	1
ABCC2	0	0	0	1	0	0	0	0	0	0	0	0	0	0	0	0	0	0	0	1
LOC100190940	0	0	0	1	0	0	0	0	0	0	0	0	0	0	0	0	0	0	0	1
DHDPSL	0	0	0	1	0	0	0	0	0	0	0	0	0	0	0	0	0	0	0	1
CGREF1	0	0	0	1	0	0	0	0	0	0	0	0	0	0	0	0	0	0	0	1
PAH	0	0	0	1	0	0	0	0	0	0	0	0	0	0	0	0	0	0	0	1
LPO	0	0	0	1	0	0	0	0	0	0	0	0	0	0	0	0	0	0	0	1
CAMKV	0	0	0	1	0	0	0	0	0	0	0	0	0	0	0	0	0	0	0	1
COL9A3	0	0	0	1	0	0	0	0	0	0	0	0	0	0	0	0	0	0	0	1
ASGR1	0	0	0	1	0	0	0	0	0	0	0	0	0	0	0	0	0	0	0	1
AKR1C4	0	0	0	1	0	0	0	0	0	0	0	0	0	0	0	0	0	0	0	1
AREG	0	0	0	1	0	0	0	0	0	0	0	0	0	0	0	0	0	0	0	1
SFTA2	0	0	0	1	0	0	0	0	0	0	0	0	0	0	0	0	0	0	0	1
TNNC1	0	0	0	1	0	0	0	0	0	0	0	0	0	0	0	0	0	0	0	1
TDGF1	0	0	0	1	0	0	0	0	0	0	0	0	0	0	0	0	0	0	0	1
ACSL6	0	0	0	1	0	0	0	0	0	0	0	0	0	0	0	0	0	0	0	1
TDGF3	0	0	0	1	0	0	0	0	0	0	0	0	0	0	0	0	0	0	0	1
RHCG	0	0	0	1	0	0	0	0	0	0	0	0	0	0	0	0	0	0	0	1
FLJ16779	0	0	0	1	0	0	0	0	0	0	0	0	0	0	0	0	0	0	0	1
ACTL6A	0	0	0	0	1	0	0	0	0	0	0	0	0	0	0	0	0	0	0	1
LOC100125556	0	0	0	0	1	0	0	0	0	0	0	0	0	0	0	0	0	0	0	1
PUS7	0	0	0	0	1	0	0	0	0	0	0	0	0	0	0	0	0	0	0	1
HOXD9	0	0	0	0	1	0	0	0	0	0	0	0	0	0	0	0	0	0	0	1
WNT5A	0	0	0	0	0	1	0	0	0	0	0	0	0	0	0	0	0	0	0	1
PLA2G4A	0	0	0	0	0	1	0	0	0	0	0	0	0	0	0	0	0	0	0	1
ADAMTS6	0	0	0	0	0	1	0	0	0	0	0	0	0	0	0	0	0	0	0	1
VEPH1	0	0	0	0	0	1	0	0	0	0	0	0	0	0	0	0	0	0	0	1
PHLDB2	0	0	0	0	0	0	1	0	0	0	0	0	0	0	0	0	0	0	0	1
PTHLH	0	0	0	0	0	0	1	0	0	0	0	0	0	0	0	0	0	0	0	1
KIF3C	0	0	0	0	0	0	1	0	0	0	0	0	0	0	0	0	0	0	0	1
SERPINE1	0	0	0	0	0	0	1	0	0	0	0	0	0	0	0	0	0	0	0	1
DLX2	0	0	0	0	0	0	1	0	0	0	0	0	0	0	0	0	0	0	0	1
TNC	0	0	0	0	0	0	1	0	0	0	0	0	0	0	0	0	0	0	0	1
ITGA5	0	0	0	0	0	0	1	0	0	0	0	0	0	0	0	0	0	0	0	1
HTRA1	0	0	0	0	0	0	1	0	0	0	0	0	0	0	0	0	0	0	0	1
GALNTL4	0	0	0	0	0	0	1	0	0	0	0	0	0	0	0	0	0	0	0	1
DLX1	0	0	0	0	0	0	1	0	0	0	0	0	0	0	0	0	0	0	0	1
TMEM158	0	0	0	0	0	0	1	0	0	0	0	0	0	0	0	0	0	0	0	1
COL12A1	0	0	0	0	0	0	1	0	0	0	0	0	0	0	0	0	0	0	0	1
SNAI2	0	0	0	0	0	0	1	0	0	0	0	0	0	0	0	0	0	0	0	1
GALNT6	0	0	0	0	0	0	1	0	0	0	0	0	0	0	0	0	0	0	0	1
HOMER3	0	0	0	0	0	0	1	0	0	0	0	0	0	0	0	0	0	0	0	1
LPCAT1	0	0	0	0	0	0	1	0	0	0	0	0	0	0	0	0	0	0	0	1
IMPDH1	0	0	0	0	0	0	1	0	0	0	0	0	0	0	0	0	0	0	0	1
MMP17	0	0	0	0	0	0	1	0	0	0	0	0	0	0	0	0	0	0	0	1
CNGB1	0	0	0	0	0	0	1	0	0	0	0	0	0	0	0	0	0	0	0	1
ANO1	0	0	0	0	0	0	1	0	0	0	0	0	0	0	0	0	0	0	0	1
INHBA	0	0	0	0	0	0	1	0	0	0	0	0	0	0	0	0	0	0	0	1
FSTL3	0	0	0	0	0	0	1	0	0	0	0	0	0	0	0	0	0	0	0	1
FOLR3	0	0	0	0	0	0	1	0	0	0	0	0	0	0	0	0	0	0	0	1
CERCAM	0	0	0	0	0	0	1	0	0	0	0	0	0	0	0	0	0	0	0	1
CAV1	0	0	0	0	0	0	1	0	0	0	0	0	0	0	0	0	0	0	0	1
GAST	0	0	0	0	0	0	1	0	0	0	0	0	0	0	0	0	0	0	0	1
FKBP9L	0	0	0	0	0	0	1	0	0	0	0	0	0	0	0	0	0	0	0	1
KDELR3	0	0	0	0	0	0	1	0	0	0	0	0	0	0	0	0	0	0	0	1
ITGA6	0	0	0	0	0	0	1	0	0	0	0	0	0	0	0	0	0	0	0	1
LAMC2	0	0	0	0	0	0	1	0	0	0	0	0	0	0	0	0	0	0	0	1
MYO1B	0	0	0	0	0	0	1	0	0	0	0	0	0	0	0	0	0	0	0	1
GLIS1	0	0	0	0	0	0	1	0	0	0	0	0	0	0	0	0	0	0	0	1
MMP13	0	0	0	0	0	0	1	0	0	0	0	0	0	0	0	0	0	0	0	1
PMEPA1	0	0	0	0	0	0	1	0	0	0	0	0	0	0	0	0	0	0	0	1
STX1A	0	0	0	0	0	0	1	0	0	0	0	0	0	0	0	0	0	0	0	1
MC1R	0	0	0	0	0	0	1	0	0	0	0	0	0	0	0	0	0	0	0	1
LAMB3	0	0	0	0	0	0	1	0	0	0	0	0	0	0	0	0	0	0	0	1
FADS3	0	0	0	0	0	0	1	0	0	0	0	0	0	0	0	0	0	0	0	1
COL4A5	0	0	0	0	0	0	1	0	0	0	0	0	0	0	0	0	0	0	0	1
C1QTNF6	0	0	0	0	0	0	1	0	0	0	0	0	0	0	0	0	0	0	0	1
STON2	0	0	0	0	0	0	1	0	0	0	0	0	0	0	0	0	0	0	0	1
PXDN	0	0	0	0	0	0	1	0	0	0	0	0	0	0	0	0	0	0	0	1
TGM4	0	0	0	0	0	0	1	0	0	0	0	0	0	0	0	0	0	0	0	1
COL5A2	0	0	0	0	0	0	1	0	0	0	0	0	0	0	0	0	0	0	0	1
WNT7B	0	0	0	0	0	0	1	0	0	0	0	0	0	0	0	0	0	0	0	1
ARTN	0	0	0	0	0	0	1	0	0	0	0	0	0	0	0	0	0	0	0	1
KIF26B	0	0	0	0	0	0	1	0	0	0	0	0	0	0	0	0	0	0	0	1
SNCB	0	0	0	0	0	0	1	0	0	0	0	0	0	0	0	0	0	0	0	1
TMC7	0	0	0	0	0	0	1	0	0	0	0	0	0	0	0	0	0	0	0	1
KHDC1L	0	0	0	0	0	0	1	0	0	0	0	0	0	0	0	0	0	0	0	1
METTL11B	0	0	0	0	0	0	1	0	0	0	0	0	0	0	0	0	0	0	0	1
IL24	0	0	0	0	0	0	1	0	0	0	0	0	0	0	0	0	0	0	0	1
NID1	0	0	0	0	0	0	1	0	0	0	0	0	0	0	0	0	0	0	0	1
PROCR	0	0	0	0	0	0	1	0	0	0	0	0	0	0	0	0	0	0	0	1
LUM	0	0	0	0	0	0	1	0	0	0	0	0	0	0	0	0	0	0	0	1
RNASE10	0	0	0	0	0	0	1	0	0	0	0	0	0	0	0	0	0	0	0	1
MEIS3	0	0	0	0	0	0	1	0	0	0	0	0	0	0	0	0	0	0	0	1
BGN	0	0	0	0	0	0	1	0	0	0	0	0	0	0	0	0	0	0	0	1
PDPN	0	0	0	0	0	0	1	0	0	0	0	0	0	0	0	0	0	0	0	1
C16orf74	0	0	0	0	0	0	1	0	0	0	0	0	0	0	0	0	0	0	0	1
NECAB2	0	0	0	0	0	0	1	0	0	0	0	0	0	0	0	0	0	0	0	1
COL5A1	0	0	0	0	0	0	1	0	0	0	0	0	0	0	0	0	0	0	0	1
FADD	0	0	0	0	0	0	1	0	0	0	0	0	0	0	0	0	0	0	0	1
COL5A3	0	0	0	0	0	0	1	0	0	0	0	0	0	0	0	0	0	0	0	1
MAGEA9B	0	0	0	0	0	0	1	0	0	0	0	0	0	0	0	0	0	0	0	1
TGFBI	0	0	0	0	0	0	1	0	0	0	0	0	0	0	0	0	0	0	0	1
VAX1	0	0	0	0	0	0	1	0	0	0	0	0	0	0	0	0	0	0	0	1
LOXL2	0	0	0	0	0	0	1	0	0	0	0	0	0	0	0	0	0	0	0	1
SCARF2	0	0	0	0	0	0	1	0	0	0	0	0	0	0	0	0	0	0	0	1
P4HA3	0	0	0	0	0	0	1	0	0	0	0	0	0	0	0	0	0	0	0	1
BNC1	0	0	0	0	0	0	1	0	0	0	0	0	0	0	0	0	0	0	0	1
ADAMTS14	0	0	0	0	0	0	1	0	0	0	0	0	0	0	0	0	0	0	0	1
PCDHGC5	0	0	0	0	0	0	1	0	0	0	0	0	0	0	0	0	0	0	0	1
IGFL2	0	0	0	0	0	0	1	0	0	0	0	0	0	0	0	0	0	0	0	1
LRRC3	0	0	0	0	0	0	1	0	0	0	0	0	0	0	0	0	0	0	0	1
LHX5	0	0	0	0	0	0	1	0	0	0	0	0	0	0	0	0	0	0	0	1
OLFML2A	0	0	0	0	0	0	1	0	0	0	0	0	0	0	0	0	0	0	0	1
KIAA1644	0	0	0	0	0	0	1	0	0	0	0	0	0	0	0	0	0	0	0	1
HOXA1	0	0	0	0	0	0	1	0	0	0	0	0	0	0	0	0	0	0	0	1
ZNF469	0	0	0	0	0	0	1	0	0	0	0	0	0	0	0	0	0	0	0	1
FAM176A	0	0	0	0	0	0	1	0	0	0	0	0	0	0	0	0	0	0	0	1
CSPG4	0	0	0	0	0	0	1	0	0	0	0	0	0	0	0	0	0	0	0	1
LTBP1	0	0	0	0	0	0	1	0	0	0	0	0	0	0	0	0	0	0	0	1
RCN3	0	0	0	0	0	0	1	0	0	0	0	0	0	0	0	0	0	0	0	1
LOC100216001	0	0	0	0	0	0	1	0	0	0	0	0	0	0	0	0	0	0	0	1
FKBP10	0	0	0	0	0	0	1	0	0	0	0	0	0	0	0	0	0	0	0	1
LAMA1	0	0	0	0	0	0	1	0	0	0	0	0	0	0	0	0	0	0	0	1
NRG1	0	0	0	0	0	0	1	0	0	0	0	0	0	0	0	0	0	0	0	1
SLC26A10	0	0	0	0	0	0	1	0	0	0	0	0	0	0	0	0	0	0	0	1
HTRA3	0	0	0	0	0	0	1	0	0	0	0	0	0	0	0	0	0	0	0	1
SLC24A2	0	0	0	0	0	0	1	0	0	0	0	0	0	0	0	0	0	0	0	1
SGIP1	0	0	0	0	0	0	1	0	0	0	0	0	0	0	0	0	0	0	0	1
COL1A1	0	0	0	0	0	0	1	0	0	0	0	0	0	0	0	0	0	0	0	1
EN1	0	0	0	0	0	0	1	0	0	0	0	0	0	0	0	0	0	0	0	1
FEZ1	0	0	0	0	0	0	1	0	0	0	0	0	0	0	0	0	0	0	0	1
TMEM200B	0	0	0	0	0	0	1	0	0	0	0	0	0	0	0	0	0	0	0	1
SPARC	0	0	0	0	0	0	1	0	0	0	0	0	0	0	0	0	0	0	0	1
CDH11	0	0	0	0	0	0	1	0	0	0	0	0	0	0	0	0	0	0	0	1
PSORS1C1	0	0	0	0	0	0	1	0	0	0	0	0	0	0	0	0	0	0	0	1
LPPR5	0	0	0	0	0	0	1	0	0	0	0	0	0	0	0	0	0	0	0	1
KRT17	0	0	0	0	0	0	1	0	0	0	0	0	0	0	0	0	0	0	0	1
FOXF2	0	0	0	0	0	0	1	0	0	0	0	0	0	0	0	0	0	0	0	1
C10orf91	0	0	0	0	0	0	1	0	0	0	0	0	0	0	0	0	0	0	0	1
SUN3	0	0	0	0	0	0	1	0	0	0	0	0	0	0	0	0	0	0	0	1
CSF2	0	0	0	0	0	0	1	0	0	0	0	0	0	0	0	0	0	0	0	1
MSC	0	0	0	0	0	0	1	0	0	0	0	0	0	0	0	0	0	0	0	1
LOC389458	0	0	0	0	0	0	1	0	0	0	0	0	0	0	0	0	0	0	0	1
THSD1	0	0	0	0	0	0	1	0	0	0	0	0	0	0	0	0	0	0	0	1
RFX8	0	0	0	0	0	0	1	0	0	0	0	0	0	0	0	0	0	0	0	1
PPP1R14C	0	0	0	0	0	0	1	0	0	0	0	0	0	0	0	0	0	0	0	1
PNPLA3	0	0	0	0	0	0	1	0	0	0	0	0	0	0	0	0	0	0	0	1
KLF7	0	0	0	0	0	0	1	0	0	0	0	0	0	0	0	0	0	0	0	1
TRPV3	0	0	0	0	0	0	1	0	0	0	0	0	0	0	0	0	0	0	0	1
GRIA3	0	0	0	0	0	0	1	0	0	0	0	0	0	0	0	0	0	0	0	1
SLAMF9	0	0	0	0	0	0	1	0	0	0	0	0	0	0	0	0	0	0	0	1
SCG5	0	0	0	0	0	0	1	0	0	0	0	0	0	0	0	0	0	0	0	1
CLEC11A	0	0	0	0	0	0	1	0	0	0	0	0	0	0	0	0	0	0	0	1
HTR7	0	0	0	0	0	0	1	0	0	0	0	0	0	0	0	0	0	0	0	1
ANXA13	0	0	0	0	0	0	1	0	0	0	0	0	0	0	0	0	0	0	0	1
TSPAN10	0	0	0	0	0	0	1	0	0	0	0	0	0	0	0	0	0	0	0	1
COL1A2	0	0	0	0	0	0	1	0	0	0	0	0	0	0	0	0	0	0	0	1
CNIH3	0	0	0	0	0	0	1	0	0	0	0	0	0	0	0	0	0	0	0	1
ADAMTS2	0	0	0	0	0	0	1	0	0	0	0	0	0	0	0	0	0	0	0	1
COL3A1	0	0	0	0	0	0	1	0	0	0	0	0	0	0	0	0	0	0	0	1
TM6SF2	0	0	0	0	0	0	1	0	0	0	0	0	0	0	0	0	0	0	0	1
HES7	0	0	0	0	0	0	1	0	0	0	0	0	0	0	0	0	0	0	0	1
MAGEA4	0	0	0	0	0	0	1	0	0	0	0	0	0	0	0	0	0	0	0	1
MATN3	0	0	0	0	0	0	1	0	0	0	0	0	0	0	0	0	0	0	0	1
AEBP1	0	0	0	0	0	0	1	0	0	0	0	0	0	0	0	0	0	0	0	1
COL6A2	0	0	0	0	0	0	1	0	0	0	0	0	0	0	0	0	0	0	0	1
DNAH17	0	0	0	0	0	0	1	0	0	0	0	0	0	0	0	0	0	0	0	1
APBA2	0	0	0	0	0	0	1	0	0	0	0	0	0	0	0	0	0	0	0	1
KCNF1	0	0	0	0	0	0	1	0	0	0	0	0	0	0	0	0	0	0	0	1
GRP	0	0	0	0	0	0	1	0	0	0	0	0	0	0	0	0	0	0	0	1
AMIGO2	0	0	0	0	0	0	1	0	0	0	0	0	0	0	0	0	0	0	0	1
LEPREL1	0	0	0	0	0	0	1	0	0	0	0	0	0	0	0	0	0	0	0	1
ARSI	0	0	0	0	0	0	1	0	0	0	0	0	0	0	0	0	0	0	0	1
ADAMTS12	0	0	0	0	0	0	1	0	0	0	0	0	0	0	0	0	0	0	0	1
SULF1	0	0	0	0	0	0	1	0	0	0	0	0	0	0	0	0	0	0	0	1
MMP8	0	0	0	0	0	0	1	0	0	0	0	0	0	0	0	0	0	0	0	1
LAMA3	0	0	0	0	0	0	1	0	0	0	0	0	0	0	0	0	0	0	0	1
KIAA1045	0	0	0	0	0	0	1	0	0	0	0	0	0	0	0	0	0	0	0	1
CT62	0	0	0	0	0	0	1	0	0	0	0	0	0	0	0	0	0	0	0	1
ZPLD1	0	0	0	0	0	0	1	0	0	0	0	0	0	0	0	0	0	0	0	1
RASL11B	0	0	0	0	0	0	1	0	0	0	0	0	0	0	0	0	0	0	0	1
KCNE4	0	0	0	0	0	0	1	0	0	0	0	0	0	0	0	0	0	0	0	1
POSTN	0	0	0	0	0	0	1	0	0	0	0	0	0	0	0	0	0	0	0	1
CDSN	0	0	0	0	0	0	1	0	0	0	0	0	0	0	0	0	0	0	0	1
TOX2	0	0	0	0	0	0	1	0	0	0	0	0	0	0	0	0	0	0	0	1
NPBWR1	0	0	0	0	0	0	1	0	0	0	0	0	0	0	0	0	0	0	0	1
TMEM92	0	0	0	0	0	0	1	0	0	0	0	0	0	0	0	0	0	0	0	1
ALOX12P2	0	0	0	0	0	0	1	0	0	0	0	0	0	0	0	0	0	0	0	1
GPR176	0	0	0	0	0	0	1	0	0	0	0	0	0	0	0	0	0	0	0	1
ADAMTS20	0	0	0	0	0	0	1	0	0	0	0	0	0	0	0	0	0	0	0	1
AQP9	0	0	0	0	0	0	1	0	0	0	0	0	0	0	0	0	0	0	0	1
RBP1	0	0	0	0	0	0	1	0	0	0	0	0	0	0	0	0	0	0	0	1
RGS4	0	0	0	0	0	0	1	0	0	0	0	0	0	0	0	0	0	0	0	1
COL8A1	0	0	0	0	0	0	1	0	0	0	0	0	0	0	0	0	0	0	0	1
FN1	0	0	0	0	0	0	1	0	0	0	0	0	0	0	0	0	0	0	0	1
MYH16	0	0	0	0	0	0	1	0	0	0	0	0	0	0	0	0	0	0	0	1
SPINK1	0	0	0	0	0	0	1	0	0	0	0	0	0	0	0	0	0	0	0	1
DISP2	0	0	0	0	0	0	1	0	0	0	0	0	0	0	0	0	0	0	0	1
VCAN	0	0	0	0	0	0	1	0	0	0	0	0	0	0	0	0	0	0	0	1
GRIN3B	0	0	0	0	0	0	1	0	0	0	0	0	0	0	0	0	0	0	0	1
HAS3	0	0	0	0	0	0	1	0	0	0	0	0	0	0	0	0	0	0	0	1
SFTA1P	0	0	0	0	0	0	1	0	0	0	0	0	0	0	0	0	0	0	0	1
GDF6	0	0	0	0	0	0	1	0	0	0	0	0	0	0	0	0	0	0	0	1
GPR50	0	0	0	0	0	0	1	0	0	0	0	0	0	0	0	0	0	0	0	1
SLC22A1	0	0	0	0	0	0	1	0	0	0	0	0	0	0	0	0	0	0	0	1
MMP7	0	0	0	0	0	0	1	0	0	0	0	0	0	0	0	0	0	0	0	1
DHRS2	0	0	0	0	0	0	1	0	0	0	0	0	0	0	0	0	0	0	0	1
PPP4R4	0	0	0	0	0	0	1	0	0	0	0	0	0	0	0	0	0	0	0	1
FNDC1	0	0	0	0	0	0	1	0	0	0	0	0	0	0	0	0	0	0	0	1
ITGA11	0	0	0	0	0	0	1	0	0	0	0	0	0	0	0	0	0	0	0	1
TBX18	0	0	0	0	0	0	1	0	0	0	0	0	0	0	0	0	0	0	0	1
CGB8	0	0	0	0	0	0	1	0	0	0	0	0	0	0	0	0	0	0	0	1
MAGED4B	0	0	0	0	0	0	1	0	0	0	0	0	0	0	0	0	0	0	0	1
CGB	0	0	0	0	0	0	1	0	0	0	0	0	0	0	0	0	0	0	0	1
FOXL2	0	0	0	0	0	0	1	0	0	0	0	0	0	0	0	0	0	0	0	1
HKDC1	0	0	0	0	0	0	1	0	0	0	0	0	0	0	0	0	0	0	0	1
C1orf68	0	0	0	0	0	0	1	0	0	0	0	0	0	0	0	0	0	0	0	1
CPA6	0	0	0	0	0	0	1	0	0	0	0	0	0	0	0	0	0	0	0	1
NLRP10	0	0	0	0	0	0	1	0	0	0	0	0	0	0	0	0	0	0	0	1
WNT2	0	0	0	0	0	0	1	0	0	0	0	0	0	0	0	0	0	0	0	1
GJB7	0	0	0	0	0	0	1	0	0	0	0	0	0	0	0	0	0	0	0	1
C3orf72	0	0	0	0	0	0	1	0	0	0	0	0	0	0	0	0	0	0	0	1
IL1F9	0	0	0	0	0	0	1	0	0	0	0	0	0	0	0	0	0	0	0	1
LHX1	0	0	0	0	0	0	1	0	0	0	0	0	0	0	0	0	0	0	0	1
SDK2	0	0	0	0	0	0	1	0	0	0	0	0	0	0	0	0	0	0	0	1
ABCA12	0	0	0	0	0	0	1	0	0	0	0	0	0	0	0	0	0	0	0	1
C19orf21	0	0	0	0	0	0	1	0	0	0	0	0	0	0	0	0	0	0	0	1
LRRC15	0	0	0	0	0	0	1	0	0	0	0	0	0	0	0	0	0	0	0	1
DSCAM	0	0	0	0	0	0	1	0	0	0	0	0	0	0	0	0	0	0	0	1
NR5A1	0	0	0	0	0	0	1	0	0	0	0	0	0	0	0	0	0	0	0	1
SYT1	0	0	0	0	0	0	1	0	0	0	0	0	0	0	0	0	0	0	0	1
NEFL	0	0	0	0	0	0	1	0	0	0	0	0	0	0	0	0	0	0	0	1
SOST	0	0	0	0	0	0	1	0	0	0	0	0	0	0	0	0	0	0	0	1
HOXA7	0	0	0	0	0	0	1	0	0	0	0	0	0	0	0	0	0	0	0	1
CT45A5	0	0	0	0	0	0	1	0	0	0	0	0	0	0	0	0	0	0	0	1
STMN2	0	0	0	0	0	0	0	0	1	0	0	0	0	0	0	0	0	0	0	1
LOXL3	0	0	0	0	0	0	0	0	1	0	0	0	0	0	0	0	0	0	0	1
CALU	0	0	0	0	0	0	0	0	1	0	0	0	0	0	0	0	0	0	0	1
ALDH1L2	0	0	0	0	0	0	0	0	1	0	0	0	0	0	0	0	0	0	0	1
THBS4	0	0	0	0	0	0	0	0	1	0	0	0	0	0	0	0	0	0	0	1
DMRT3	0	0	0	0	0	0	0	0	1	0	0	0	0	0	0	0	0	0	0	1
CEP170L	0	0	0	0	0	0	0	0	1	0	0	0	0	0	0	0	0	0	0	1
KERA	0	0	0	0	0	0	0	0	1	0	0	0	0	0	0	0	0	0	0	1
COL8A2	0	0	0	0	0	0	0	0	1	0	0	0	0	0	0	0	0	0	0	1
SLC16A1	0	0	0	0	0	0	0	0	1	0	0	0	0	0	0	0	0	0	0	1
C7orf29	0	0	0	0	0	0	0	0	1	0	0	0	0	0	0	0	0	0	0	1
DPY19L1	0	0	0	0	0	0	0	0	1	0	0	0	0	0	0	0	0	0	0	1
PPEF1	0	0	0	0	0	0	0	0	1	0	0	0	0	0	0	0	0	0	0	1
LEPRE1	0	0	0	0	0	0	0	0	1	0	0	0	0	0	0	0	0	0	0	1
DPYSL3	0	0	0	0	0	0	0	0	1	0	0	0	0	0	0	0	0	0	0	1
KAL1	0	0	0	0	0	0	0	0	1	0	0	0	0	0	0	0	0	0	0	1
TUBA1B	0	0	0	0	0	0	0	0	1	0	0	0	0	0	0	0	0	0	0	1
SH3PXD2A	0	0	0	0	0	0	0	0	1	0	0	0	0	0	0	0	0	0	0	1
IFI16	0	0	0	0	0	0	0	0	1	0	0	0	0	0	0	0	0	0	0	1
TBX15	0	0	0	0	0	0	0	0	1	0	0	0	0	0	0	0	0	0	0	1
PRRX1	0	0	0	0	0	0	0	0	1	0	0	0	0	0	0	0	0	0	0	1
KDELC1	0	0	0	0	0	0	0	0	1	0	0	0	0	0	0	0	0	0	0	1
RARRES2	0	0	0	0	0	0	0	0	1	0	0	0	0	0	0	0	0	0	0	1
MARCKS	0	0	0	0	0	0	0	0	1	0	0	0	0	0	0	0	0	0	0	1
PDIA4	0	0	0	0	0	0	0	0	1	0	0	0	0	0	0	0	0	0	0	1
TMEFF1	0	0	0	0	0	0	0	0	1	0	0	0	0	0	0	0	0	0	0	1
RNASE2	0	0	0	0	0	0	0	0	1	0	0	0	0	0	0	0	0	0	0	1
ARL4C	0	0	0	0	0	0	0	0	1	0	0	0	0	0	0	0	0	0	0	1
TUBA1A	0	0	0	0	0	0	0	0	1	0	0	0	0	0	0	0	0	0	0	1
DNTT	0	0	0	0	0	0	0	0	0	1	0	0	0	0	0	0	0	0	0	1
RAB38	0	0	0	0	0	0	0	0	0	1	0	0	0	0	0	0	0	0	0	1
SRXN1	0	0	0	0	0	0	0	0	0	1	0	0	0	0	0	0	0	0	0	1
C20orf199	0	0	0	0	0	0	0	0	0	1	0	0	0	0	0	0	0	0	0	1
TMEM201	0	0	0	0	0	0	0	0	0	0	1	0	0	0	0	0	0	0	0	1
G6PD	0	0	0	0	0	0	0	0	0	0	1	0	0	0	0	0	0	0	0	1
PFKFB4	0	0	0	0	0	0	0	0	0	0	1	0	0	0	0	0	0	0	0	1
CENPH	0	0	0	0	0	0	0	0	0	0	1	0	0	0	0	0	0	0	0	1
CSTF2	0	0	0	0	0	0	0	0	0	0	1	0	0	0	0	0	0	0	0	1
CCDC99	0	0	0	0	0	0	0	0	0	0	1	0	0	0	0	0	0	0	0	1
C18orf54	0	0	0	0	0	0	0	0	0	0	1	0	0	0	0	0	0	0	0	1
GAGE12D	0	0	0	0	0	0	0	0	0	0	1	0	0	0	0	0	0	0	0	1
UBXN11	0	0	0	0	0	0	0	0	0	0	1	0	0	0	0	0	0	0	0	1
GAGE12J	0	0	0	0	0	0	0	0	0	0	1	0	0	0	0	0	0	0	0	1
AZI1	0	0	0	0	0	0	0	0	0	0	1	0	0	0	0	0	0	0	0	1
CECR7	0	0	0	0	0	0	0	0	0	0	1	0	0	0	0	0	0	0	0	1
POLD1	0	0	0	0	0	0	0	0	0	0	1	0	0	0	0	0	0	0	0	1
GAGE2D	0	0	0	0	0	0	0	0	0	0	1	0	0	0	0	0	0	0	0	1
GAGE4	0	0	0	0	0	0	0	0	0	0	1	0	0	0	0	0	0	0	0	1
CTAG1B	0	0	0	0	0	0	0	0	0	0	1	0	0	0	0	0	0	0	0	1
LOC81691	0	0	0	0	0	0	0	0	0	0	1	0	0	0	0	0	0	0	0	1
NR0B1	0	0	0	0	0	0	0	0	0	0	1	0	0	0	0	0	0	0	0	1
PAGE1	0	0	0	0	0	0	0	0	0	0	1	0	0	0	0	0	0	0	0	1
TTF2	0	0	0	0	0	0	0	0	0	0	1	0	0	0	0	0	0	0	0	1
CLEC2L	0	0	0	0	0	0	0	0	0	0	1	0	0	0	0	0	0	0	0	1
RNFT2	0	0	0	0	0	0	0	0	0	0	1	0	0	0	0	0	0	0	0	1
PHF19	0	0	0	0	0	0	0	0	0	0	1	0	0	0	0	0	0	0	0	1
DHDH	0	0	0	0	0	0	0	0	0	0	1	0	0	0	0	0	0	0	0	1
CENPL	0	0	0	0	0	0	0	0	0	0	1	0	0	0	0	0	0	0	0	1
PSMC3IP	0	0	0	0	0	0	0	0	0	0	1	0	0	0	0	0	0	0	0	1
CTAG2	0	0	0	0	0	0	0	0	0	0	1	0	0	0	0	0	0	0	0	1
FAM110A	0	0	0	0	0	0	0	0	0	0	1	0	0	0	0	0	0	0	0	1
NUDT1	0	0	0	0	0	0	0	0	0	0	1	0	0	0	0	0	0	0	0	1
DDX12	0	0	0	0	0	0	0	0	0	0	1	0	0	0	0	0	0	0	0	1
MGC12982	0	0	0	0	0	0	0	0	0	0	1	0	0	0	0	0	0	0	0	1
IGSF3	0	0	0	0	0	0	0	0	0	0	1	0	0	0	0	0	0	0	0	1
RIBC2	0	0	0	0	0	0	0	0	0	0	1	0	0	0	0	0	0	0	0	1
MCM5	0	0	0	0	0	0	0	0	0	0	1	0	0	0	0	0	0	0	0	1
CD109	0	0	0	0	0	0	0	0	0	0	1	0	0	0	0	0	0	0	0	1
C11orf84	0	0	0	0	0	0	0	0	0	0	1	0	0	0	0	0	0	0	0	1
VCX3A	0	0	0	0	0	0	0	0	0	0	1	0	0	0	0	0	0	0	0	1
ZNF883	0	0	0	0	0	0	0	0	0	0	1	0	0	0	0	0	0	0	0	1
VCY	0	0	0	0	0	0	0	0	0	0	1	0	0	0	0	0	0	0	0	1
DCLRE1C	0	0	0	0	0	0	0	0	0	0	1	0	0	0	0	0	0	0	0	1
POU5F1	0	0	0	0	0	0	0	0	0	0	1	0	0	0	0	0	0	0	0	1
CENPQ	0	0	0	0	0	0	0	0	0	0	1	0	0	0	0	0	0	0	0	1
IQCD	0	0	0	0	0	0	0	0	0	0	1	0	0	0	0	0	0	0	0	1
C1orf93	0	0	0	0	0	0	0	0	0	0	1	0	0	0	0	0	0	0	0	1
C5orf30	0	0	0	0	0	0	0	0	0	0	1	0	0	0	0	0	0	0	0	1
ASRGL1	0	0	0	0	0	0	0	0	0	0	1	0	0	0	0	0	0	0	0	1
NAA11	0	0	0	0	0	0	0	0	0	0	1	0	0	0	0	0	0	0	0	1
PLCB1	0	0	0	0	0	0	0	0	0	0	1	0	0	0	0	0	0	0	0	1
LOC286467	0	0	0	0	0	0	0	0	0	0	1	0	0	0	0	0	0	0	0	1
TKT	0	0	0	0	0	0	0	0	0	0	1	0	0	0	0	0	0	0	0	1
MAGEA8	0	0	0	0	0	0	0	0	0	0	1	0	0	0	0	0	0	0	0	1
ELOVL3	0	0	0	0	0	0	0	0	0	0	1	0	0	0	0	0	0	0	0	1
GAP43	0	0	0	0	0	0	0	0	0	0	1	0	0	0	0	0	0	0	0	1
LOC80154	0	0	0	0	0	0	0	0	0	0	1	0	0	0	0	0	0	0	0	1
LIN28B	0	0	0	0	0	0	0	0	0	0	1	0	0	0	0	0	0	0	0	1
COX7B2	0	0	0	0	0	0	0	0	0	0	1	0	0	0	0	0	0	0	0	1
LOC388152	0	0	0	0	0	0	0	0	0	0	1	0	0	0	0	0	0	0	0	1
ZNF296	0	0	0	0	0	0	0	0	0	0	1	0	0	0	0	0	0	0	0	1
PAQR4	0	0	0	0	0	0	0	0	0	0	1	0	0	0	0	0	0	0	0	1
FANCE	0	0	0	0	0	0	0	0	0	0	1	0	0	0	0	0	0	0	0	1
LOC645166	0	0	0	0	0	0	0	0	0	0	1	0	0	0	0	0	0	0	0	1
C1orf125	0	0	0	0	0	0	0	0	0	0	1	0	0	0	0	0	0	0	0	1
POPDC3	0	0	0	0	0	0	0	0	0	0	1	0	0	0	0	0	0	0	0	1
CDKN2C	0	0	0	0	0	0	0	0	0	0	1	0	0	0	0	0	0	0	0	1
ZNF257	0	0	0	0	0	0	0	0	0	0	1	0	0	0	0	0	0	0	0	1
MAMSTR	0	0	0	0	0	0	0	0	0	0	1	0	0	0	0	0	0	0	0	1
NRM	0	0	0	0	0	0	0	0	0	0	1	0	0	0	0	0	0	0	0	1
SLCO6A1	0	0	0	0	0	0	0	0	0	0	1	0	0	0	0	0	0	0	0	1
CNTNAP4	0	0	0	0	0	0	0	0	0	0	1	0	0	0	0	0	0	0	0	1
ISL2	0	0	0	0	0	0	0	0	0	0	1	0	0	0	0	0	0	0	0	1
RPL13P5	0	0	0	0	0	0	0	0	0	0	1	0	0	0	0	0	0	0	0	1
PKM2	0	0	0	0	0	0	0	0	0	0	1	0	0	0	0	0	0	0	0	1
LIMK1	0	0	0	0	0	0	0	0	0	0	1	0	0	0	0	0	0	0	0	1
DDX11	0	0	0	0	0	0	0	0	0	0	1	0	0	0	0	0	0	0	0	1
CEP152	0	0	0	0	0	0	0	0	0	0	1	0	0	0	0	0	0	0	0	1
FAM5C	0	0	0	0	0	0	0	0	0	0	1	0	0	0	0	0	0	0	0	1
MUC15	0	0	0	0	0	0	0	0	0	0	1	0	0	0	0	0	0	0	0	1
ENAH	0	0	0	0	0	0	0	0	0	0	1	0	0	0	0	0	0	0	0	1
RNF157	0	0	0	0	0	0	0	0	0	0	1	0	0	0	0	0	0	0	0	1
PRTFDC1	0	0	0	0	0	0	0	0	0	0	1	0	0	0	0	0	0	0	0	1
FABP5	0	0	0	0	0	0	0	0	0	0	1	0	0	0	0	0	0	0	0	1
DPY19L2P2	0	0	0	0	0	0	0	0	0	0	1	0	0	0	0	0	0	0	0	1
SSX4	0	0	0	0	0	0	0	0	0	0	1	0	0	0	0	0	0	0	0	1
GNAZ	0	0	0	0	0	0	0	0	0	0	1	0	0	0	0	0	0	0	0	1
IFT80	0	0	0	0	0	0	0	0	0	0	1	0	0	0	0	0	0	0	0	1
TUBA3C	0	0	0	0	0	0	0	0	0	0	1	0	0	0	0	0	0	0	0	1
FAM24B	0	0	0	0	0	0	0	0	0	0	1	0	0	0	0	0	0	0	0	1
DRP2	0	0	0	0	0	0	0	0	0	0	1	0	0	0	0	0	0	0	0	1
C21orf58	0	0	0	0	0	0	0	0	0	0	1	0	0	0	0	0	0	0	0	1
GLB1L3	0	0	0	0	0	0	0	0	0	0	1	0	0	0	0	0	0	0	0	1
CHML	0	0	0	0	0	0	0	0	0	0	1	0	0	0	0	0	0	0	0	1
KPNA7	0	0	0	0	0	0	0	0	0	0	1	0	0	0	0	0	0	0	0	1
SLC5A11	0	0	0	0	0	0	0	0	0	0	1	0	0	0	0	0	0	0	0	1
PRIM1	0	0	0	0	0	0	0	0	0	0	1	0	0	0	0	0	0	0	0	1
TRIM54	0	0	0	0	0	0	0	0	0	0	1	0	0	0	0	0	0	0	0	1
RBL1	0	0	0	0	0	0	0	0	0	0	1	0	0	0	0	0	0	0	0	1
RHOXF2B	0	0	0	0	0	0	0	0	0	0	1	0	0	0	0	0	0	0	0	1
TET1	0	0	0	0	0	0	0	0	0	0	1	0	0	0	0	0	0	0	0	1
LOC441666	0	0	0	0	0	0	0	0	0	0	1	0	0	0	0	0	0	0	0	1
MAEL	0	0	0	0	0	0	0	0	0	0	1	0	0	0	0	0	0	0	0	1
SSX1	0	0	0	0	0	0	0	0	0	0	1	0	0	0	0	0	0	0	0	1
SSX6	0	0	0	0	0	0	0	0	0	0	1	0	0	0	0	0	0	0	0	1
SFRS13B	0	0	0	0	0	0	0	0	0	0	1	0	0	0	0	0	0	0	0	1
LAPTM4B	0	0	0	0	0	0	0	0	0	0	1	0	0	0	0	0	0	0	0	1
FAM182B	0	0	0	0	0	0	0	0	0	0	1	0	0	0	0	0	0	0	0	1
VCX	0	0	0	0	0	0	0	0	0	0	1	0	0	0	0	0	0	0	0	1
TXNRD1	0	0	0	0	0	0	0	0	0	0	1	0	0	0	0	0	0	0	0	1
TRIM45	0	0	0	0	0	0	0	0	0	0	1	0	0	0	0	0	0	0	0	1
DCAF4L1	0	0	0	0	0	0	0	0	0	0	1	0	0	0	0	0	0	0	0	1
NKX3-2	0	0	0	0	0	0	0	0	0	0	1	0	0	0	0	0	0	0	0	1
RIMS3	0	0	0	0	0	0	0	0	0	0	1	0	0	0	0	0	0	0	0	1
CCDC28B	0	0	0	0	0	0	0	0	0	0	1	0	0	0	0	0	0	0	0	1
ZNF826	0	0	0	0	0	0	0	0	0	0	1	0	0	0	0	0	0	0	0	1
ST6GALNAC5	0	0	0	0	0	0	0	0	0	0	1	0	0	0	0	0	0	0	0	1
MCF2L2	0	0	0	0	0	0	0	0	0	0	1	0	0	0	0	0	0	0	0	1
DCAF8L1	0	0	0	0	0	0	0	0	0	0	1	0	0	0	0	0	0	0	0	1
LRRC69	0	0	0	0	0	0	0	0	0	0	1	0	0	0	0	0	0	0	0	1
TPTE	0	0	0	0	0	0	0	0	0	0	1	0	0	0	0	0	0	0	0	1
DCAF4L2	0	0	0	0	0	0	0	0	0	0	1	0	0	0	0	0	0	0	0	1
LOC646851	0	0	0	0	0	0	0	0	0	0	1	0	0	0	0	0	0	0	0	1
RPL10L	0	0	0	0	0	0	0	0	0	0	1	0	0	0	0	0	0	0	0	1
PAGE2B	0	0	0	0	0	0	0	0	0	0	1	0	0	0	0	0	0	0	0	1
ERC2	0	0	0	0	0	0	0	0	0	0	1	0	0	0	0	0	0	0	0	1
ZNF492	0	0	0	0	0	0	0	0	0	0	1	0	0	0	0	0	0	0	0	1
GCNT3	0	0	0	0	0	0	0	0	0	0	1	0	0	0	0	0	0	0	0	1
PAGE2	0	0	0	0	0	0	0	0	0	0	1	0	0	0	0	0	0	0	0	1
FOXD2	0	0	0	0	0	0	0	0	0	0	1	0	0	0	0	0	0	0	0	1
NCRNA00152	0	0	0	0	0	0	0	0	0	0	1	0	0	0	0	0	0	0	0	1
RFPL4B	0	0	0	0	0	0	0	0	0	0	1	0	0	0	0	0	0	0	0	1
SFN	0	0	0	0	0	0	0	0	0	0	1	0	0	0	0	0	0	0	0	1
TREM2	0	0	0	0	0	0	0	0	0	0	1	0	0	0	0	0	0	0	0	1
TPRXL	0	0	0	0	0	0	0	0	0	0	1	0	0	0	0	0	0	0	0	1
EGF	0	0	0	0	0	0	0	0	0	0	1	0	0	0	0	0	0	0	0	1
PAFAH1B3	0	0	0	0	0	0	0	0	0	0	1	0	0	0	0	0	0	0	0	1
DNAH3	0	0	0	0	0	0	0	0	0	0	1	0	0	0	0	0	0	0	0	1
C11orf80	0	0	0	0	0	0	0	0	0	0	1	0	0	0	0	0	0	0	0	1
CDH9	0	0	0	0	0	0	0	0	0	0	1	0	0	0	0	0	0	0	0	1
ZBTB12	0	0	0	0	0	0	0	0	0	0	1	0	0	0	0	0	0	0	0	1
ZNF681	0	0	0	0	0	0	0	0	0	0	1	0	0	0	0	0	0	0	0	1
C5orf58	0	0	0	0	0	0	0	0	0	0	1	0	0	0	0	0	0	0	0	1
CUZD1	0	0	0	0	0	0	0	0	0	0	1	0	0	0	0	0	0	0	0	1
LOC147804	0	0	0	0	0	0	0	0	0	0	1	0	0	0	0	0	0	0	0	1
AQPEP	0	0	0	0	0	0	0	0	0	0	1	0	0	0	0	0	0	0	0	1
UPK3A	0	0	0	0	0	0	0	0	0	0	1	0	0	0	0	0	0	0	0	1
AGPAT4	0	0	0	0	0	0	0	0	0	0	1	0	0	0	0	0	0	0	0	1
TINAG	0	0	0	0	0	0	0	0	0	0	1	0	0	0	0	0	0	0	0	1
SULT1C2	0	0	0	0	0	0	0	0	0	0	1	0	0	0	0	0	0	0	0	1
ABCB5	0	0	0	0	0	0	0	0	0	0	1	0	0	0	0	0	0	0	0	1
CCNI2	0	0	0	0	0	0	0	0	0	0	1	0	0	0	0	0	0	0	0	1
LOC92659	0	0	0	0	0	0	0	0	0	0	1	0	0	0	0	0	0	0	0	1
CSMD1	0	0	0	0	0	0	0	0	0	0	1	0	0	0	0	0	0	0	0	1
LOC100133469	0	0	0	0	0	0	0	0	0	0	1	0	0	0	0	0	0	0	0	1
LOC283050	0	0	0	0	0	0	0	0	0	0	1	0	0	0	0	0	0	0	0	1
SSX2	0	0	0	0	0	0	0	0	0	0	1	0	0	0	0	0	0	0	0	1
TTC39A	0	0	0	0	0	0	0	0	0	0	1	0	0	0	0	0	0	0	0	1
CHGA	0	0	0	0	0	0	0	0	0	0	1	0	0	0	0	0	0	0	0	1
SNHG3	0	0	0	0	0	0	0	0	0	0	1	0	0	0	0	0	0	0	0	1
CBR3	0	0	0	0	0	0	0	0	0	0	1	0	0	0	0	0	0	0	0	1
YJEFN3	0	0	0	0	0	0	0	0	0	0	1	0	0	0	0	0	0	0	0	1
LOC285629	0	0	0	0	0	0	0	0	0	0	1	0	0	0	0	0	0	0	0	1
CCDC112	0	0	0	0	0	0	0	0	0	0	1	0	0	0	0	0	0	0	0	1
TREML3	0	0	0	0	0	0	0	0	0	0	1	0	0	0	0	0	0	0	0	1
DDX53	0	0	0	0	0	0	0	0	0	0	1	0	0	0	0	0	0	0	0	1
CT47B1	0	0	0	0	0	0	0	0	0	0	1	0	0	0	0	0	0	0	0	1
GLDN	0	0	0	0	0	0	0	0	0	0	1	0	0	0	0	0	0	0	0	1
DCAF8L2	0	0	0	0	0	0	0	0	0	0	1	0	0	0	0	0	0	0	0	1
C12orf39	0	0	0	0	0	0	0	0	0	0	1	0	0	0	0	0	0	0	0	1
SERPINI1	0	0	0	0	0	0	0	0	0	0	1	0	0	0	0	0	0	0	0	1
MNS1	0	0	0	0	0	0	0	0	0	0	1	0	0	0	0	0	0	0	0	1
BAGE	0	0	0	0	0	0	0	0	0	0	1	0	0	0	0	0	0	0	0	1
AFF2	0	0	0	0	0	0	0	0	0	0	1	0	0	0	0	0	0	0	0	1
NPFFR2	0	0	0	0	0	0	0	0	0	0	1	0	0	0	0	0	0	0	0	1
MEP1A	0	0	0	0	0	0	0	0	0	0	1	0	0	0	0	0	0	0	0	1
CCDC64	0	0	0	0	0	0	0	0	0	0	1	0	0	0	0	0	0	0	0	1
TRAM1L1	0	0	0	0	0	0	0	0	0	0	1	0	0	0	0	0	0	0	0	1
TRIM16L	0	0	0	0	0	0	0	0	0	0	1	0	0	0	0	0	0	0	0	1
ALPI	0	0	0	0	0	0	0	0	0	0	1	0	0	0	0	0	0	0	0	1
ITPKA	0	0	0	0	0	0	0	0	0	0	1	0	0	0	0	0	0	0	0	1
SSX3	0	0	0	0	0	0	0	0	0	0	1	0	0	0	0	0	0	0	0	1
CLDN18	0	0	0	0	0	0	0	0	0	0	1	0	0	0	0	0	0	0	0	1
RTDR1	0	0	0	0	0	0	0	0	0	0	1	0	0	0	0	0	0	0	0	1
XAGE5	0	0	0	0	0	0	0	0	0	0	1	0	0	0	0	0	0	0	0	1
MAPT	0	0	0	0	0	0	0	0	0	0	1	0	0	0	0	0	0	0	0	1
DKKL1	0	0	0	0	0	0	0	0	0	0	1	0	0	0	0	0	0	0	0	1
CABYR	0	0	0	0	0	0	0	0	0	0	1	0	0	0	0	0	0	0	0	1
TGIF2LX	0	0	0	0	0	0	0	0	0	0	1	0	0	0	0	0	0	0	0	1
DNAJB13	0	0	0	0	0	0	0	0	0	0	1	0	0	0	0	0	0	0	0	1
LOC387646	0	0	0	0	0	0	0	0	0	0	1	0	0	0	0	0	0	0	0	1
C12orf75	0	0	0	0	0	0	0	0	0	0	1	0	0	0	0	0	0	0	0	1
ABCC4	0	0	0	0	0	0	0	0	0	0	1	0	0	0	0	0	0	0	0	1
DSCR8	0	0	0	0	0	0	0	0	0	0	1	0	0	0	0	0	0	0	0	1
HERC2P4	0	0	0	0	0	0	0	0	0	0	1	0	0	0	0	0	0	0	0	1
KCNE1L	0	0	0	0	0	0	0	0	0	0	1	0	0	0	0	0	0	0	0	1
DSCR4	0	0	0	0	0	0	0	0	0	0	1	0	0	0	0	0	0	0	0	1
LOC153910	0	0	0	0	0	0	0	0	0	0	1	0	0	0	0	0	0	0	0	1
MYO18B	0	0	0	0	0	0	0	0	0	0	1	0	0	0	0	0	0	0	0	1
GABRG2	0	0	0	0	0	0	0	0	0	0	1	0	0	0	0	0	0	0	0	1
PPP1R14D	0	0	0	0	0	0	0	0	0	0	1	0	0	0	0	0	0	0	0	1
HAVCR1	0	0	0	0	0	0	0	0	0	0	1	0	0	0	0	0	0	0	0	1
CNTNAP1	0	0	0	0	0	0	0	0	0	0	1	0	0	0	0	0	0	0	0	1
LRRC1	0	0	0	0	0	0	0	0	0	0	1	0	0	0	0	0	0	0	0	1
CCDC19	0	0	0	0	0	0	0	0	0	0	1	0	0	0	0	0	0	0	0	1
RBMY1A1	0	0	0	0	0	0	0	0	0	0	1	0	0	0	0	0	0	0	0	1
ZSWIM5	0	0	0	0	0	0	0	0	0	0	1	0	0	0	0	0	0	0	0	1
C20orf70	0	0	0	0	0	0	0	0	0	0	1	0	0	0	0	0	0	0	0	1
SPAG4	0	0	0	0	0	0	0	0	0	0	1	0	0	0	0	0	0	0	0	1
VASH2	0	0	0	0	0	0	0	0	0	0	1	0	0	0	0	0	0	0	0	1
PKD1L2	0	0	0	0	0	0	0	0	0	0	1	0	0	0	0	0	0	0	0	1
SMEK3P	0	0	0	0	0	0	0	0	0	0	1	0	0	0	0	0	0	0	0	1
SELM	0	0	0	0	0	0	0	0	0	0	1	0	0	0	0	0	0	0	0	1
PPP1R1B	0	0	0	0	0	0	0	0	0	0	1	0	0	0	0	0	0	0	0	1
SLC6A10P	0	0	0	0	0	0	0	0	0	0	1	0	0	0	0	0	0	0	0	1
PLAG1	0	0	0	0	0	0	0	0	0	0	1	0	0	0	0	0	0	0	0	1
AKR1B10	0	0	0	0	0	0	0	0	0	0	1	0	0	0	0	0	0	0	0	1
B3GNT5	0	0	0	0	0	0	0	0	0	0	1	0	0	0	0	0	0	0	0	1
MPZ	0	0	0	0	0	0	0	0	0	0	1	0	0	0	0	0	0	0	0	1
PNMA5	0	0	0	0	0	0	0	0	0	0	1	0	0	0	0	0	0	0	0	1
ZIC4	0	0	0	0	0	0	0	0	0	0	1	0	0	0	0	0	0	0	0	1
GUCY2C	0	0	0	0	0	0	0	0	0	0	1	0	0	0	0	0	0	0	0	1
CIB2	0	0	0	0	0	0	0	0	0	0	1	0	0	0	0	0	0	0	0	1
SLC22A15	0	0	0	0	0	0	0	0	0	0	1	0	0	0	0	0	0	0	0	1
DLK2	0	0	0	0	0	0	0	0	0	0	1	0	0	0	0	0	0	0	0	1
MAP2	0	0	0	0	0	0	0	0	0	0	1	0	0	0	0	0	0	0	0	1
ZNF716	0	0	0	0	0	0	0	0	0	0	1	0	0	0	0	0	0	0	0	1
ZNF208	0	0	0	0	0	0	0	0	0	0	1	0	0	0	0	0	0	0	0	1
ANKS1B	0	0	0	0	0	0	0	0	0	0	1	0	0	0	0	0	0	0	0	1
MYBPC1	0	0	0	0	0	0	0	0	0	0	1	0	0	0	0	0	0	0	0	1
INPP5J	0	0	0	0	0	0	0	0	0	0	1	0	0	0	0	0	0	0	0	1
FHAD1	0	0	0	0	0	0	0	0	0	0	1	0	0	0	0	0	0	0	0	1
ASNS	0	0	0	0	0	0	0	0	0	0	1	0	0	0	0	0	0	0	0	1
TP73	0	0	0	0	0	0	0	0	0	0	1	0	0	0	0	0	0	0	0	1
SSX5	0	0	0	0	0	0	0	0	0	0	1	0	0	0	0	0	0	0	0	1
CDH12	0	0	0	0	0	0	0	0	0	0	1	0	0	0	0	0	0	0	0	1
STOX1	0	0	0	0	0	0	0	0	0	0	1	0	0	0	0	0	0	0	0	1
TYRP1	0	0	0	0	0	0	0	0	0	0	1	0	0	0	0	0	0	0	0	1
TMPRSS15	0	0	0	0	0	0	0	0	0	0	1	0	0	0	0	0	0	0	0	1
SOX4	0	0	0	0	0	0	0	0	0	0	1	0	0	0	0	0	0	0	0	1
DMBT1	0	0	0	0	0	0	0	0	0	0	1	0	0	0	0	0	0	0	0	1
SLC7A10	0	0	0	0	0	0	0	0	0	0	1	0	0	0	0	0	0	0	0	1
EPPK1	0	0	0	0	0	0	0	0	0	0	1	0	0	0	0	0	0	0	0	1
CKMT1B	0	0	0	0	0	0	0	0	0	0	1	0	0	0	0	0	0	0	0	1
ZNF676	0	0	0	0	0	0	0	0	0	0	1	0	0	0	0	0	0	0	0	1
PLEKHN1	0	0	0	0	0	0	0	0	0	0	1	0	0	0	0	0	0	0	0	1
SNCG	0	0	0	0	0	0	0	0	0	0	1	0	0	0	0	0	0	0	0	1
PITX2	0	0	0	0	0	0	0	0	0	0	1	0	0	0	0	0	0	0	0	1
TEX11	0	0	0	0	0	0	0	0	0	0	1	0	0	0	0	0	0	0	0	1
ADAM23	0	0	0	0	0	0	0	0	0	0	1	0	0	0	0	0	0	0	0	1
OSR2	0	0	0	0	0	0	0	0	0	0	1	0	0	0	0	0	0	0	0	1
CKMT1A	0	0	0	0	0	0	0	0	0	0	1	0	0	0	0	0	0	0	0	1
TGM3	0	0	0	0	0	0	0	0	0	0	1	0	0	0	0	0	0	0	0	1
PHLDA2	0	0	0	0	0	0	0	0	0	0	1	0	0	0	0	0	0	0	0	1
CDRT1	0	0	0	0	0	0	0	0	0	0	1	0	0	0	0	0	0	0	0	1
NQO1	0	0	0	0	0	0	0	0	0	0	1	0	0	0	0	0	0	0	0	1
KRT12	0	0	0	0	0	0	0	0	0	0	1	0	0	0	0	0	0	0	0	1
NPM2	0	0	0	0	0	0	0	0	0	0	1	0	0	0	0	0	0	0	0	1
SLC4A11	0	0	0	0	0	0	0	0	0	0	1	0	0	0	0	0	0	0	0	1
PRAMEF11	0	0	0	0	0	0	0	0	0	0	1	0	0	0	0	0	0	0	0	1
IL17D	0	0	0	0	0	0	0	0	0	0	1	0	0	0	0	0	0	0	0	1
NUP155	0	0	0	0	0	0	0	0	0	0	0	1	0	0	0	0	0	0	0	1
FIGNL1	0	0	0	0	0	0	0	0	0	0	0	1	0	0	0	0	0	0	0	1
ZNF367	0	0	0	0	0	0	0	0	0	0	0	1	0	0	0	0	0	0	0	1
KIF20B	0	0	0	0	0	0	0	0	0	0	0	1	0	0	0	0	0	0	0	1
PPAT	0	0	0	0	0	0	0	0	0	0	0	1	0	0	0	0	0	0	0	1
CHAF1A	0	0	0	0	0	0	0	0	0	0	0	1	0	0	0	0	0	0	0	1
LMNB2	0	0	0	0	0	0	0	0	0	0	0	1	0	0	0	0	0	0	0	1
CDCA4	0	0	0	0	0	0	0	0	0	0	0	1	0	0	0	0	0	0	0	1
POC1A	0	0	0	0	0	0	0	0	0	0	0	1	0	0	0	0	0	0	0	1
PSPH	0	0	0	0	0	0	0	0	0	0	0	1	0	0	0	0	0	0	0	1
SRD5A1	0	0	0	0	0	0	0	0	0	0	0	1	0	0	0	0	0	0	0	1
DBF4B	0	0	0	0	0	0	0	0	0	0	0	1	0	0	0	0	0	0	0	1
WASF1	0	0	0	0	0	0	0	0	0	0	0	1	0	0	0	0	0	0	0	1
LOC148709	0	0	0	0	0	0	0	0	0	0	0	1	0	0	0	0	0	0	0	1
HPDL	0	0	0	0	0	0	0	0	0	0	0	1	0	0	0	0	0	0	0	1
CDK5R1	0	0	0	0	0	0	0	0	0	0	0	1	0	0	0	0	0	0	0	1
CDH24	0	0	0	0	0	0	0	0	0	0	0	1	0	0	0	0	0	0	0	1
KIAA1024	0	0	0	0	0	0	0	0	0	0	0	1	0	0	0	0	0	0	0	1
C7orf68	0	0	0	0	0	0	0	0	0	0	0	1	0	0	0	0	0	0	0	1
MFI2	0	0	0	0	0	0	0	0	0	0	0	1	0	0	0	0	0	0	0	1
IL1F5	0	0	0	0	0	0	0	0	0	0	0	1	0	0	0	0	0	0	0	1
ANKLE1	0	0	0	0	0	0	0	0	0	0	0	1	0	0	0	0	0	0	0	1
EPHB2	0	0	0	0	0	0	0	0	0	0	0	1	0	0	0	0	0	0	0	1
GREB1L	0	0	0	0	0	0	0	0	0	0	0	1	0	0	0	0	0	0	0	1
PLOD2	0	0	0	0	0	0	0	0	0	0	0	1	0	0	0	0	0	0	0	1
CDH3	0	0	0	0	0	0	0	0	0	0	0	1	0	0	0	0	0	0	0	1
AK3L1	0	0	0	0	0	0	0	0	0	0	0	1	0	0	0	0	0	0	0	1
CKM	0	0	0	0	0	0	0	0	0	0	0	1	0	0	0	0	0	0	0	1
FGF11	0	0	0	0	0	0	0	0	0	0	0	1	0	0	0	0	0	0	0	1
TFR2	0	0	0	0	0	0	0	0	0	0	0	1	0	0	0	0	0	0	0	1
ZBTB8B	0	0	0	0	0	0	0	0	0	0	0	1	0	0	0	0	0	0	0	1
FOXE1	0	0	0	0	0	0	0	0	0	0	0	1	0	0	0	0	0	0	0	1
C17orf104	0	0	0	0	0	0	0	0	0	0	0	1	0	0	0	0	0	0	0	1
FOXD3	0	0	0	0	0	0	0	0	0	0	0	1	0	0	0	0	0	0	0	1
HSF2BP	0	0	0	0	0	0	0	0	0	0	0	1	0	0	0	0	0	0	0	1
GRHL1	0	0	0	0	0	0	0	0	0	0	0	1	0	0	0	0	0	0	0	1
TTYH1	0	0	0	0	0	0	0	0	0	0	0	1	0	0	0	0	0	0	0	1
USH1G	0	0	0	0	0	0	0	0	0	0	0	1	0	0	0	0	0	0	0	1
LYPD3	0	0	0	0	0	0	0	0	0	0	0	1	0	0	0	0	0	0	0	1
MYO3B	0	0	0	0	0	0	0	0	0	0	0	1	0	0	0	0	0	0	0	1
ISM2	0	0	0	0	0	0	0	0	0	0	0	1	0	0	0	0	0	0	0	1
ATP2A1	0	0	0	0	0	0	0	0	0	0	0	1	0	0	0	0	0	0	0	1
PACSIN1	0	0	0	0	0	0	0	0	0	0	0	1	0	0	0	0	0	0	0	1
C19orf26	0	0	0	0	0	0	0	0	0	0	0	1	0	0	0	0	0	0	0	1
CCL26	0	0	0	0	0	0	0	0	0	0	0	1	0	0	0	0	0	0	0	1
SBSN	0	0	0	0	0	0	0	0	0	0	0	1	0	0	0	0	0	0	0	1
YBX2	0	0	0	0	0	0	0	0	0	0	0	1	0	0	0	0	0	0	0	1
TGM5	0	0	0	0	0	0	0	0	0	0	0	1	0	0	0	0	0	0	0	1
DLX6AS	0	0	0	0	0	0	0	0	0	0	0	1	0	0	0	0	0	0	0	1
TRPA1	0	0	0	0	0	0	0	0	0	0	0	1	0	0	0	0	0	0	0	1
STEAP1	0	0	0	0	0	0	0	0	0	0	0	1	0	0	0	0	0	0	0	1
C13orf38	0	0	0	0	0	0	0	0	0	0	0	1	0	0	0	0	0	0	0	1
GCLC	0	0	0	0	0	0	0	0	0	0	0	1	0	0	0	0	0	0	0	1
GUCA1A	0	0	0	0	0	0	0	0	0	0	0	1	0	0	0	0	0	0	0	1
PFN2	0	0	0	0	0	0	0	0	0	0	0	1	0	0	0	0	0	0	0	1
NETO1	0	0	0	0	0	0	0	0	0	0	0	1	0	0	0	0	0	0	0	1
TFAP2A	0	0	0	0	0	0	0	0	0	0	0	1	0	0	0	0	0	0	0	1
KCP	0	0	0	0	0	0	0	0	0	0	0	1	0	0	0	0	0	0	0	1
PMAIP1	0	0	0	0	0	0	0	0	0	0	0	1	0	0	0	0	0	0	0	1
APCDD1L	0	0	0	0	0	0	0	0	0	0	0	1	0	0	0	0	0	0	0	1
C9orf84	0	0	0	0	0	0	0	0	0	0	0	1	0	0	0	0	0	0	0	1
TAF7L	0	0	0	0	0	0	0	0	0	0	0	1	0	0	0	0	0	0	0	1
ELOVL4	0	0	0	0	0	0	0	0	0	0	0	1	0	0	0	0	0	0	0	1
PADI1	0	0	0	0	0	0	0	0	0	0	0	1	0	0	0	0	0	0	0	1
FTCD	0	0	0	0	0	0	0	0	0	0	0	1	0	0	0	0	0	0	0	1
VWDE	0	0	0	0	0	0	0	0	0	0	0	1	0	0	0	0	0	0	0	1
MLLT11	0	0	0	0	0	0	0	0	0	0	0	1	0	0	0	0	0	0	0	1
GNG4	0	0	0	0	0	0	0	0	0	0	0	1	0	0	0	0	0	0	0	1
FOXB1	0	0	0	0	0	0	0	0	0	0	0	1	0	0	0	0	0	0	0	1
COCH	0	0	0	0	0	0	0	0	0	0	0	1	0	0	0	0	0	0	0	1
CRABP2	0	0	0	0	0	0	0	0	0	0	0	1	0	0	0	0	0	0	0	1
GPR87	0	0	0	0	0	0	0	0	0	0	0	1	0	0	0	0	0	0	0	1
RHBG	0	0	0	0	0	0	0	0	0	0	0	1	0	0	0	0	0	0	0	1
C1orf61	0	0	0	0	0	0	0	0	0	0	0	1	0	0	0	0	0	0	0	1
LOC254559	0	0	0	0	0	0	0	0	0	0	0	1	0	0	0	0	0	0	0	1
CDK5R2	0	0	0	0	0	0	0	0	0	0	0	1	0	0	0	0	0	0	0	1
SYT12	0	0	0	0	0	0	0	0	0	0	0	1	0	0	0	0	0	0	0	1
PTPRH	0	0	0	0	0	0	0	0	0	0	0	1	0	0	0	0	0	0	0	1
UCN2	0	0	0	0	0	0	0	0	0	0	0	1	0	0	0	0	0	0	0	1
SLC6A17	0	0	0	0	0	0	0	0	0	0	0	1	0	0	0	0	0	0	0	1
CACNA1I	0	0	0	0	0	0	0	0	0	0	0	1	0	0	0	0	0	0	0	1
SPTB	0	0	0	0	0	0	0	0	0	0	0	1	0	0	0	0	0	0	0	1
SULT4A1	0	0	0	0	0	0	0	0	0	0	0	1	0	0	0	0	0	0	0	1
GJB6	0	0	0	0	0	0	0	0	0	0	0	1	0	0	0	0	0	0	0	1
GJB2	0	0	0	0	0	0	0	0	0	0	0	1	0	0	0	0	0	0	0	1
TMEM156	0	0	0	0	0	0	0	0	0	0	0	1	0	0	0	0	0	0	0	1
SPOCK1	0	0	0	0	0	0	0	0	0	0	0	1	0	0	0	0	0	0	0	1
NPTX2	0	0	0	0	0	0	0	0	0	0	0	1	0	0	0	0	0	0	0	1
MAP7D2	0	0	0	0	0	0	0	0	0	0	0	1	0	0	0	0	0	0	0	1
CILP	0	0	0	0	0	0	0	0	0	0	0	1	0	0	0	0	0	0	0	1
TUBB2B	0	0	0	0	0	0	0	0	0	0	0	1	0	0	0	0	0	0	0	1
CALML5	0	0	0	0	0	0	0	0	0	0	0	1	0	0	0	0	0	0	0	1
C3orf57	0	0	0	0	0	0	0	0	0	0	0	1	0	0	0	0	0	0	0	1
KCNQ5	0	0	0	0	0	0	0	0	0	0	0	1	0	0	0	0	0	0	0	1
?	0	0	0	0	0	0	0	0	0	0	0	1	0	0	0	0	0	0	0	1
KRT81	0	0	0	0	0	0	0	0	0	0	0	1	0	0	0	0	0	0	0	1
OGDHL	0	0	0	0	0	0	0	0	0	0	0	1	0	0	0	0	0	0	0	1
POU3F2	0	0	0	0	0	0	0	0	0	0	0	1	0	0	0	0	0	0	0	1
TFPI2	0	0	0	0	0	0	0	0	0	0	0	1	0	0	0	0	0	0	0	1
FAM83B	0	0	0	0	0	0	0	0	0	0	0	1	0	0	0	0	0	0	0	1
DMRTA2	0	0	0	0	0	0	0	0	0	0	0	1	0	0	0	0	0	0	0	1
FXYD3	0	0	0	0	0	0	0	0	0	0	0	0	0	1	0	0	0	0	0	1
GPR37	0	0	0	0	0	0	0	0	0	0	0	0	0	0	1	0	0	0	0	1
SSTR1	0	0	0	0	0	0	0	0	0	0	0	0	0	0	1	0	0	0	0	1
MDH1B	0	0	0	0	0	0	0	0	0	0	0	0	0	0	1	0	0	0	0	1
PTK6	0	0	0	0	0	0	0	0	0	0	0	0	0	0	1	0	0	0	0	1
C9orf117	0	0	0	0	0	0	0	0	0	0	0	0	0	0	1	0	0	0	0	1
NCRNA00095	0	0	0	0	0	0	0	0	0	0	0	0	0	0	1	0	0	0	0	1
B3GNT6	0	0	0	0	0	0	0	0	0	0	0	0	0	0	1	0	0	0	0	1
CELF5	0	0	0	0	0	0	0	0	0	0	0	0	0	0	1	0	0	0	0	1
SSPO	0	0	0	0	0	0	0	0	0	0	0	0	0	0	1	0	0	0	0	1
PTPRR	0	0	0	0	0	0	0	0	0	0	0	0	0	0	1	0	0	0	0	1
KRTAP5-1	0	0	0	0	0	0	0	0	0	0	0	0	0	0	1	0	0	0	0	1
PCDHB8	0	0	0	0	0	0	0	0	0	0	0	0	0	0	1	0	0	0	0	1
ROPN1L	0	0	0	0	0	0	0	0	0	0	0	0	0	0	1	0	0	0	0	1
SFRP4	0	0	0	0	0	0	0	0	0	0	0	0	0	0	1	0	0	0	0	1
PCDHB10	0	0	0	0	0	0	0	0	0	0	0	0	0	0	1	0	0	0	0	1
DYTN	0	0	0	0	0	0	0	0	0	0	0	0	0	0	1	0	0	0	0	1
C8ORFK29	0	0	0	0	0	0	0	0	0	0	0	0	0	0	1	0	0	0	0	1
GSC	0	0	0	0	0	0	0	0	0	0	0	0	0	0	1	0	0	0	0	1
ITGBL1	0	0	0	0	0	0	0	0	0	0	0	0	0	0	1	0	0	0	0	1
BMP6	0	0	0	0	0	0	0	0	0	0	0	0	0	0	1	0	0	0	0	1
ARHGDIG	0	0	0	0	0	0	0	0	0	0	0	0	0	0	1	0	0	0	0	1
ZMYND10	0	0	0	0	0	0	0	0	0	0	0	0	0	0	1	0	0	0	0	1
EME2	0	0	0	0	0	0	0	0	0	0	0	0	0	0	1	0	0	0	0	1
ODF3L2	0	0	0	0	0	0	0	0	0	0	0	0	0	0	1	0	0	0	0	1
PEX10	0	0	0	0	0	0	0	0	0	0	0	0	0	0	1	0	0	0	0	1
FAM57B	0	0	0	0	0	0	0	0	0	0	0	0	0	0	1	0	0	0	0	1
CST2	0	0	0	0	0	0	0	0	0	0	0	0	0	0	1	0	0	0	0	1
FOXN4	0	0	0	0	0	0	0	0	0	0	0	0	0	0	1	0	0	0	0	1
PCDHGB2	0	0	0	0	0	0	0	0	0	0	0	0	0	0	1	0	0	0	0	1
ASPN	0	0	0	0	0	0	0	0	0	0	0	0	0	0	1	0	0	0	0	1
RGS11	0	0	0	0	0	0	0	0	0	0	0	0	0	0	1	0	0	0	0	1
DIO1	0	0	0	0	0	0	0	0	0	0	0	0	0	0	1	0	0	0	0	1
SLC44A5	0	0	0	0	0	0	0	0	0	0	0	0	0	0	1	0	0	0	0	1
C17orf55	0	0	0	0	0	0	0	0	0	0	0	0	0	0	1	0	0	0	0	1
COMP	0	0	0	0	0	0	0	0	0	0	0	0	0	0	1	0	0	0	0	1
PRG4	0	0	0	0	0	0	0	0	0	0	0	0	0	0	1	0	0	0	0	1
YSK4	0	0	0	0	0	0	0	0	0	0	0	0	0	0	1	0	0	0	0	1
FOXJ1	0	0	0	0	0	0	0	0	0	0	0	0	0	0	1	0	0	0	0	1
C19orf51	0	0	0	0	0	0	0	0	0	0	0	0	0	0	1	0	0	0	0	1
GRIN3A	0	0	0	0	0	0	0	0	0	0	0	0	0	0	1	0	0	0	0	1
LRRC7	0	0	0	0	0	0	0	0	0	0	0	0	0	0	1	0	0	0	0	1
AMH	0	0	0	0	0	0	0	0	0	0	0	0	0	0	1	0	0	0	0	1
TBX1	0	0	0	0	0	0	0	0	0	0	0	0	0	0	1	0	0	0	0	1
APOC2	0	0	0	0	0	0	0	0	0	0	0	0	0	0	1	0	0	0	0	1
PCDHB2	0	0	0	0	0	0	0	0	0	0	0	0	0	0	1	0	0	0	0	1
SPEF1	0	0	0	0	0	0	0	0	0	0	0	0	0	0	1	0	0	0	0	1
PCDHB11	0	0	0	0	0	0	0	0	0	0	0	0	0	0	1	0	0	0	0	1
PRR16	0	0	0	0	0	0	0	0	0	0	0	0	0	0	1	0	0	0	0	1
KIAA1875	0	0	0	0	0	0	0	0	0	0	0	0	0	0	1	0	0	0	0	1
ADAM2	0	0	0	0	0	0	0	0	0	0	0	0	0	0	1	0	0	0	0	1
OR51E1	0	0	0	0	0	0	0	0	0	0	0	0	0	0	1	0	0	0	0	1
FOLH1B	0	0	0	0	0	0	0	0	0	0	0	0	0	0	1	0	0	0	0	1
PCDHGA1	0	0	0	0	0	0	0	0	0	0	0	0	0	0	1	0	0	0	0	1
CXCL14	0	0	0	0	0	0	0	0	0	0	0	0	0	0	1	0	0	0	0	1
PCDHGB1	0	0	0	0	0	0	0	0	0	0	0	0	0	0	1	0	0	0	0	1
PTPRT	0	0	0	0	0	0	0	0	0	0	0	0	0	0	1	0	0	0	0	1
AGR3	0	0	0	0	0	0	0	0	0	0	0	0	0	0	1	0	0	0	0	1
PAX1	0	0	0	0	0	0	0	0	0	0	0	0	0	0	1	0	0	0	0	1
RFX6	0	0	0	0	0	0	0	0	0	0	0	0	0	0	1	0	0	0	0	1
KCNC2	0	0	0	0	0	0	0	0	0	0	0	0	0	0	1	0	0	0	0	1
SLC17A4	0	0	0	0	0	0	0	0	0	0	0	0	0	0	1	0	0	0	0	1
FOXB2	0	0	0	0	0	0	0	0	0	0	0	0	0	0	1	0	0	0	0	1
TBC1D3G	0	0	0	0	0	0	0	0	0	0	0	0	0	0	1	0	0	0	0	1
ALOX15	0	0	0	0	0	0	0	0	0	0	0	0	0	0	1	0	0	0	0	1
CDHR4	0	0	0	0	0	0	0	0	0	0	0	0	0	0	1	0	0	0	0	1
UGT1A1	0	0	0	0	0	0	0	0	0	0	0	0	0	0	1	0	0	0	0	1
PYCRL	0	0	0	0	0	0	0	0	0	0	0	0	0	0	0	0	1	0	0	1
C6orf123	0	0	0	0	0	0	0	0	0	0	0	0	0	0	0	0	1	0	0	1
CLDN3	0	0	0	0	0	0	0	0	0	0	0	0	0	0	0	0	1	0	0	1
FOXE3	0	0	0	0	0	0	0	0	0	0	0	0	0	0	0	0	1	0	0	1
TTLL2	0	0	0	0	0	0	0	0	0	0	0	0	0	0	0	0	1	0	0	1
MAPK15	0	0	0	0	0	0	0	0	0	0	0	0	0	0	0	0	1	0	0	1
MSH5	0	0	0	0	0	0	0	0	0	0	0	0	0	0	0	0	1	0	0	1
ACBD7	0	0	0	0	0	0	0	0	0	0	0	0	0	0	0	0	1	0	0	1
C1orf59	0	0	0	0	0	0	0	0	0	0	0	0	0	0	0	0	1	0	0	1
R3HDML	0	0	0	0	0	0	0	0	0	0	0	0	0	0	0	0	1	0	0	1
ASPHD1	0	0	0	0	0	0	0	0	0	0	0	0	0	0	0	0	1	0	0	1
SPATA17	0	0	0	0	0	0	0	0	0	0	0	0	0	0	0	0	1	0	0	1
DOC2A	0	0	0	0	0	0	0	0	0	0	0	0	0	0	0	0	1	0	0	1
KRTAP4-1	0	0	0	0	0	0	0	0	0	0	0	0	0	0	0	0	1	0	0	1
PYY2	0	0	0	0	0	0	0	0	0	0	0	0	0	0	0	0	1	0	0	1
WBSCR27	0	0	0	0	0	0	0	0	0	0	0	0	0	0	0	0	1	0	0	1
CARD14	0	0	0	0	0	0	0	0	0	0	0	0	0	0	0	0	1	0	0	1
EVX1	0	0	0	0	0	0	0	0	0	0	0	0	0	0	0	0	1	0	0	1
ESPNP	0	0	0	0	0	0	0	0	0	0	0	0	0	0	0	0	1	0	0	1
FOXA2	0	0	0	0	0	0	0	0	0	0	0	0	0	0	0	0	1	0	0	1
CYP2B6	0	0	0	0	0	0	0	0	0	0	0	0	0	0	0	0	1	0	0	1
SIX3	0	0	0	0	0	0	0	0	0	0	0	0	0	0	0	0	1	0	0	1
FGF19	0	0	0	0	0	0	0	0	0	0	0	0	0	0	0	0	1	0	0	1
HES6	0	0	0	0	0	0	0	0	0	0	0	0	0	0	0	0	1	0	0	1
NKD2	0	0	0	0	0	0	0	0	0	0	0	0	0	0	0	0	1	0	0	1
CDX2	0	0	0	0	0	0	0	0	0	0	0	0	0	0	0	0	1	0	0	1
WDR93	0	0	0	0	0	0	0	0	0	0	0	0	0	0	0	0	1	0	0	1
C8orf31	0	0	0	0	0	0	0	0	0	0	0	0	0	0	0	0	1	0	0	1
AGMAT	0	0	0	0	0	0	0	0	0	0	0	0	0	0	0	0	1	0	0	1
TNFRSF11B	0	0	0	0	0	0	0	0	0	0	0	0	0	0	0	0	1	0	0	1
TFAP2E	0	0	0	0	0	0	0	0	0	0	0	0	0	0	0	0	1	0	0	1
LOC731789	0	0	0	0	0	0	0	0	0	0	0	0	0	0	0	0	1	0	0	1
DMP1	0	0	0	0	0	0	0	0	0	0	0	0	0	0	0	0	1	0	0	1
ULBP2	0	0	0	0	0	0	0	0	0	0	0	0	0	0	0	0	1	0	0	1
SLC45A2	0	0	0	0	0	0	0	0	0	0	0	0	0	0	0	0	1	0	0	1
FOXH1	0	0	0	0	0	0	0	0	0	0	0	0	0	0	0	0	1	0	0	1
KIF12	0	0	0	0	0	0	0	0	0	0	0	0	0	0	0	0	1	0	0	1
SLC17A9	0	0	0	0	0	0	0	0	0	0	0	0	0	0	0	0	1	0	0	1
HSD17B3	0	0	0	0	0	0	0	0	0	0	0	0	0	0	0	0	1	0	0	1
C10orf79	0	0	0	0	0	0	0	0	0	0	0	0	0	0	0	0	1	0	0	1
KCNQ1OT1	0	0	0	0	0	0	0	0	0	0	0	0	0	0	0	0	1	0	0	1
VIL1	0	0	0	0	0	0	0	0	0	0	0	0	0	0	0	0	1	0	0	1
ITIH5L	0	0	0	0	0	0	0	0	0	0	0	0	0	0	0	0	1	0	0	1
PMFBP1	0	0	0	0	0	0	0	0	0	0	0	0	0	0	0	0	1	0	0	1
C3P1	0	0	0	0	0	0	0	0	0	0	0	0	0	0	0	0	1	0	0	1
PLEKHG4	0	0	0	0	0	0	0	0	0	0	0	0	0	0	0	0	1	0	0	1
TDRD5	0	0	0	0	0	0	0	0	0	0	0	0	0	0	0	0	1	0	0	1
KAAG1	0	0	0	0	0	0	0	0	0	0	0	0	0	0	0	0	1	0	0	1
MAGEA11	0	0	0	0	0	0	0	0	0	0	0	0	0	0	0	0	1	0	0	1
WDR72	0	0	0	0	0	0	0	0	0	0	0	0	0	0	0	0	1	0	0	1
KIAA1751	0	0	0	0	0	0	0	0	0	0	0	0	0	0	0	0	1	0	0	1
APOA2	0	0	0	0	0	0	0	0	0	0	0	0	0	0	0	0	1	0	0	1
C21orf90	0	0	0	0	0	0	0	0	0	0	0	0	0	0	0	0	1	0	0	1
BAMBI	0	0	0	0	0	0	0	0	0	0	0	0	0	0	0	0	1	0	0	1
HNF4A	0	0	0	0	0	0	0	0	0	0	0	0	0	0	0	0	1	0	0	1
SPTBN5	0	0	0	0	0	0	0	0	0	0	0	0	0	0	0	0	1	0	0	1
CNGB3	0	0	0	0	0	0	0	0	0	0	0	0	0	0	0	0	1	0	0	1
HORMAD1	0	0	0	0	0	0	0	0	0	0	0	0	0	0	0	0	1	0	0	1
GRB14	0	0	0	0	0	0	0	0	0	0	0	0	0	0	0	0	1	0	0	1
NEURL3	0	0	0	0	0	0	0	0	0	0	0	0	0	0	0	0	1	0	0	1
H19	0	0	0	0	0	0	0	0	0	0	0	0	0	0	0	0	1	0	0	1
CALHM3	0	0	0	0	0	0	0	0	0	0	0	0	0	0	0	0	1	0	0	1
SLC39A5	0	0	0	0	0	0	0	0	0	0	0	0	0	0	0	0	1	0	0	1
ATP6V1B1	0	0	0	0	0	0	0	0	0	0	0	0	0	0	0	0	1	0	0	1
ALPP	0	0	0	0	0	0	0	0	0	0	0	0	0	0	0	0	1	0	0	1
IGFBP1	0	0	0	0	0	0	0	0	0	0	0	0	0	0	0	0	1	0	0	1
HOXA9	0	0	0	0	0	0	0	0	0	0	0	0	0	0	0	0	1	0	0	1
GDA	0	0	0	0	0	0	0	0	0	0	0	0	0	0	0	0	1	0	0	1
TBX4	0	0	0	0	0	0	0	0	0	0	0	0	0	0	0	0	1	0	0	1
AACSL	0	0	0	0	0	0	0	0	0	0	0	0	0	0	0	0	1	0	0	1
CPN1	0	0	0	0	0	0	0	0	0	0	0	0	0	0	0	0	1	0	0	1
CLRN3	0	0	0	0	0	0	0	0	0	0	0	0	0	0	0	0	1	0	0	1
CDH17	0	0	0	0	0	0	0	0	0	0	0	0	0	0	0	0	1	0	0	1
DCDC2	0	0	0	0	0	0	0	0	0	0	0	0	0	0	0	0	1	0	0	1
GJA3	0	0	0	0	0	0	0	0	0	0	0	0	0	0	0	0	1	0	0	1
CTCFL	0	0	0	0	0	0	0	0	0	0	0	0	0	0	0	0	1	0	0	1
FEZF1	0	0	0	0	0	0	0	0	0	0	0	0	0	0	0	0	1	0	0	1
HOXA13	0	0	0	0	0	0	0	0	0	0	0	0	0	0	0	0	1	0	0	1
C1orf38	0	0	0	0	0	0	0	0	0	0	0	0	0	0	0	0	0	0	1	1
BAK1	0	0	0	0	0	0	0	0	0	0	0	0	0	0	0	0	0	0	1	1
SYNGR3	0	0	0	0	0	0	0	0	0	0	0	0	0	0	0	0	0	0	1	1
C20orf24	0	0	0	0	0	0	0	0	0	0	0	0	0	0	0	0	0	0	1	1
NACC1	0	0	0	0	0	0	0	0	0	0	0	0	0	0	0	0	0	0	1	1
CDK16	0	0	0	0	0	0	0	0	0	0	0	0	0	0	0	0	0	0	1	1
NR2F6	0	0	0	0	0	0	0	0	0	0	0	0	0	0	0	0	0	0	1	1
SLC29A2	0	0	0	0	0	0	0	0	0	0	0	0	0	0	0	0	0	0	1	1
NUAK2	0	0	0	0	0	0	0	0	0	0	0	0	0	0	0	0	0	0	1	1
EGFL6	0	0	0	0	0	0	0	0	0	0	0	0	0	0	0	0	0	0	1	1
CDR2L	0	0	0	0	0	0	0	0	0	0	0	0	0	0	0	0	0	0	1	1
EIF2C2	0	0	0	0	0	0	0	0	0	0	0	0	0	0	0	0	0	0	1	1
ADA	0	0	0	0	0	0	0	0	0	0	0	0	0	0	0	0	0	0	1	1
DSN1	0	0	0	0	0	0	0	0	0	0	0	0	0	0	0	0	0	0	1	1
RELT	0	0	0	0	0	0	0	0	0	0	0	0	0	0	0	0	0	0	1	1
NDUFB9	0	0	0	0	0	0	0	0	0	0	0	0	0	0	0	0	0	0	1	1
BEND3	0	0	0	0	0	0	0	0	0	0	0	0	0	0	0	0	0	0	1	1
ACOXL	0	0	0	0	0	0	0	0	0	0	0	0	0	0	0	0	0	0	1	1
HAUS8	0	0	0	0	0	0	0	0	0	0	0	0	0	0	0	0	0	0	1	1
DNMT3A	0	0	0	0	0	0	0	0	0	0	0	0	0	0	0	0	0	0	1	1
RASAL1	0	0	0	0	0	0	0	0	0	0	0	0	0	0	0	0	0	0	1	1
DMRT1	0	0	0	0	0	0	0	0	0	0	0	0	0	0	0	0	0	0	1	1
NKAIN4	0	0	0	0	0	0	0	0	0	0	0	0	0	0	0	0	0	0	1	1
MAP4K2	0	0	0	0	0	0	0	0	0	0	0	0	0	0	0	0	0	0	1	1
SCRIB	0	0	0	0	0	0	0	0	0	0	0	0	0	0	0	0	0	0	1	1
CSPG5	0	0	0	0	0	0	0	0	0	0	0	0	0	0	0	0	0	0	1	1
ZSWIM4	0	0	0	0	0	0	0	0	0	0	0	0	0	0	0	0	0	0	1	1
MAL2	0	0	0	0	0	0	0	0	0	0	0	0	0	0	0	0	0	0	1	1
PPIF	0	0	0	0	0	0	0	0	0	0	0	0	0	0	0	0	0	0	1	1
TIMELESS	0	0	0	0	0	0	0	0	0	0	0	0	0	0	0	0	0	0	1	1
COL9A2	0	0	0	0	0	0	0	0	0	0	0	0	0	0	0	0	0	0	1	1
ACOT7	0	0	0	0	0	0	0	0	0	0	0	0	0	0	0	0	0	0	1	1
DGAT2	0	0	0	0	0	0	0	0	0	0	0	0	0	0	0	0	0	0	1	1
FASN	0	0	0	0	0	0	0	0	0	0	0	0	0	0	0	0	0	0	1	1
C10orf125	0	0	0	0	0	0	0	0	0	0	0	0	0	0	0	0	0	0	1	1
TNFRSF13C	0	0	0	0	0	0	0	0	0	0	0	0	0	0	0	0	0	0	1	1
MGC72080	0	0	0	0	0	0	0	0	0	0	0	0	0	0	0	0	0	0	1	1
FAM132A	0	0	0	0	0	0	0	0	0	0	0	0	0	0	0	0	0	0	1	1
SLC30A2	0	0	0	0	0	0	0	0	0	0	0	0	0	0	0	0	0	0	1	1
TMC6	0	0	0	0	0	0	0	0	0	0	0	0	0	0	0	0	0	0	1	1
SOHLH1	0	0	0	0	0	0	0	0	0	0	0	0	0	0	0	0	0	0	1	1
KRT7	0	0	0	0	0	0	0	0	0	0	0	0	0	0	0	0	0	0	1	1
OAS3	0	0	0	0	0	0	0	0	0	0	0	0	0	0	0	0	0	0	1	1
RACGAP1P	0	0	0	0	0	0	0	0	0	0	0	0	0	0	0	0	0	0	1	1
KCTD1	0	0	0	0	0	0	0	0	0	0	0	0	0	0	0	0	0	0	1	1
C6orf132	0	0	0	0	0	0	0	0	0	0	0	0	0	0	0	0	0	0	1	1
PBX4	0	0	0	0	0	0	0	0	0	0	0	0	0	0	0	0	0	0	1	1
RAB11FIP4	0	0	0	0	0	0	0	0	0	0	0	0	0	0	0	0	0	0	1	1
SIGLEC1	0	0	0	0	0	0	0	0	0	0	0	0	0	0	0	0	0	0	1	1
APOE	0	0	0	0	0	0	0	0	0	0	0	0	0	0	0	0	0	0	1	1
CR2	0	0	0	0	0	0	0	0	0	0	0	0	0	0	0	0	0	0	1	1
RENBP	0	0	0	0	0	0	0	0	0	0	0	0	0	0	0	0	0	0	1	1
C1orf65	0	0	0	0	0	0	0	0	0	0	0	0	0	0	0	0	0	0	1	1
MATN4	0	0	0	0	0	0	0	0	0	0	0	0	0	0	0	0	0	0	1	1
C1orf106	0	0	0	0	0	0	0	0	0	0	0	0	0	0	0	0	0	0	1	1
KLF1	0	0	0	0	0	0	0	0	0	0	0	0	0	0	0	0	0	0	1	1
NT5DC2	0	0	0	0	0	0	0	0	0	0	0	0	0	0	0	0	0	0	1	1
FZD5	0	0	0	0	0	0	0	0	0	0	0	0	0	0	0	0	0	0	1	1
LGALS7B	0	0	0	0	0	0	0	0	0	0	0	0	0	0	0	0	0	0	1	1
KCNK5	0	0	0	0	0	0	0	0	0	0	0	0	0	0	0	0	0	0	1	1
TREML2	0	0	0	0	0	0	0	0	0	0	0	0	0	0	0	0	0	0	1	1
SPTBN2	0	0	0	0	0	0	0	0	0	0	0	0	0	0	0	0	0	0	1	1
B3GNT3	0	0	0	0	0	0	0	0	0	0	0	0	0	0	0	0	0	0	1	1
LGALS7	0	0	0	0	0	0	0	0	0	0	0	0	0	0	0	0	0	0	1	1
CGN	0	0	0	0	0	0	0	0	0	0	0	0	0	0	0	0	0	0	1	1
GAL	0	0	0	0	0	0	0	0	0	0	0	0	0	0	0	0	0	0	1	1
C11orf41	0	0	0	0	0	0	0	0	0	0	0	0	0	0	0	0	0	0	1	1
SLC39A4	0	0	0	0	0	0	0	0	0	0	0	0	0	0	0	0	0	0	1	1
MYH14	0	0	0	0	0	0	0	0	0	0	0	0	0	0	0	0	0	0	1	1
HEPHL1	0	0	0	0	0	0	0	0	0	0	0	0	0	0	0	0	0	0	1	1
RAB42	0	0	0	0	0	0	0	0	0	0	0	0	0	0	0	0	0	0	1	1
CHAC1	0	0	0	0	0	0	0	0	0	0	0	0	0	0	0	0	0	0	1	1
MT1G	0	0	0	0	0	0	0	0	0	0	0	0	0	0	0	0	0	0	1	1
MS4A15	0	0	0	0	0	0	0	0	0	0	0	0	0	0	0	0	0	0	1	1
TNFAIP2	0	0	0	0	0	0	0	0	0	0	0	0	0	0	0	0	0	0	1	1
EBP	0	0	0	0	0	0	0	0	0	0	0	0	0	0	0	0	0	0	1	1
ABP1	0	0	0	0	0	0	0	0	0	0	0	0	0	0	0	0	0	0	1	1
CCL28	0	0	0	0	0	0	0	0	0	0	0	0	0	0	0	0	0	0	1	1
PRSS1	0	0	0	0	0	0	0	0	0	0	0	0	0	0	0	0	0	0	1	1
VAX2	0	0	0	0	0	0	0	0	0	0	0	0	0	0	0	0	0	0	1	1
S100A14	0	0	0	0	0	0	0	0	0	0	0	0	0	0	0	0	0	0	1	1
FOXG1	0	0	0	0	0	0	0	0	0	0	0	0	0	0	0	0	0	0	1	1
SLC38A8	0	0	0	0	0	0	0	0	0	0	0	0	0	0	0	0	0	0	1	1
P2RY2	0	0	0	0	0	0	0	0	0	0	0	0	0	0	0	0	0	0	1	1
TFCP2L1	0	0	0	0	0	0	0	0	0	0	0	0	0	0	0	0	0	0	1	1
IL20RB	0	0	0	0	0	0	0	0	0	0	0	0	0	0	0	0	0	0	1	1
NCCRP1	0	0	0	0	0	0	0	0	0	0	0	0	0	0	0	0	0	0	1	1
FOLR1	0	0	0	0	0	0	0	0	0	0	0	0	0	0	0	0	0	0	1	1
MYLK2	0	0	0	0	0	0	0	0	0	0	0	0	0	0	0	0	0	0	1	1
HIST1H3F	0	0	0	0	0	0	0	0	0	0	0	0	0	0	0	0	0	0	1	1
CCNJL	0	0	0	0	0	0	0	0	0	0	0	0	0	0	0	0	0	0	1	1
EMID2	0	0	0	0	0	0	0	0	0	0	0	0	0	0	0	0	0	0	1	1
LOC723809	0	0	0	0	0	0	0	0	0	0	0	0	0	0	0	0	0	0	1	1
FGF18	0	0	0	0	0	0	0	0	0	0	0	0	0	0	0	0	0	0	1	1
C2orf72	0	0	0	0	0	0	0	0	0	0	0	0	0	0	0	0	0	0	1	1
HPN	0	0	0	0	0	0	0	0	0	0	0	0	0	0	0	0	0	0	1	1
CPA4	0	0	0	0	0	0	0	0	0	0	0	0	0	0	0	0	0	0	1	1
C19orf77	0	0	0	0	0	0	0	0	0	0	0	0	0	0	0	0	0	0	1	1
IDO2	0	0	0	0	0	0	0	0	0	0	0	0	0	0	0	0	0	0	1	1
SLC12A3	0	0	0	0	0	0	0	0	0	0	0	0	0	0	0	0	0	0	1	1
SCEL	0	0	0	0	0	0	0	0	0	0	0	0	0	0	0	0	0	0	1	1
IL1RN	0	0	0	0	0	0	0	0	0	0	0	0	0	0	0	0	0	0	1	1
SLC18A3	0	0	0	0	0	0	0	0	0	0	0	0	0	0	0	0	0	0	1	1
GJB3	0	0	0	0	0	0	0	0	0	0	0	0	0	0	0	0	0	0	1	1
GPR110	0	0	0	0	0	0	0	0	0	0	0	0	0	0	0	0	0	0	1	1
CASKIN1	0	0	0	0	0	0	0	0	0	0	0	0	0	0	0	0	0	0	1	1
DLX3	0	0	0	0	0	0	0	0	0	0	0	0	0	0	0	0	0	0	1	1
CCDC155	0	0	0	0	0	0	0	0	0	0	0	0	0	0	0	0	0	0	1	1
TNF	0	0	0	0	0	0	0	0	0	0	0	0	0	0	0	0	0	0	1	1
OPRK1	0	0	0	0	0	0	0	0	0	0	0	0	0	0	0	0	0	0	1	1
NDUFA4L2	0	0	0	0	0	0	0	0	0	0	0	0	0	0	0	0	0	0	1	1
GRHL3	0	0	0	0	0	0	0	0	0	0	0	0	0	0	0	0	0	0	1	1
VPREB3	0	0	0	0	0	0	0	0	0	0	0	0	0	0	0	0	0	0	1	1
FXYD4	0	0	0	0	0	0	0	0	0	0	0	0	0	0	0	0	0	0	1	1
CYP2C9	0	0	0	0	0	0	0	0	0	0	0	0	0	0	0	0	0	0	1	1
PRSS3	0	0	0	0	0	0	0	0	0	0	0	0	0	0	0	0	0	0	1	1

## Sheet: Table S7
The 130 genes whose expression follows the pattern: TP53-mutated cancers > TP53-wildtype cancers > normal controls; and that are common to more than one-quarter of the 19 different cancer types in which they are present (fold change > 1.5, FDR < 0.05).
Gene symbol	Gene name	Cancer types	Sum	KEGG pathway
CENPA	centromere protein A	BLCA, BRCA, ESCA, KIRC, LIHC, LUAD, PRAD, STAD, UCEC	9
FAM72D	family with sequence similarity 72, member D	BLCA, BRCA, GBM, KIRC, LIHC, LUAD, PRAD, STAD, UCEC	9
KIF14	kinesin family member 14	BLCA, BRCA, ESCA, KIRC, LIHC, LUAD, PRAD, STAD, UCEC	9
NEIL3	nei endonuclease VIII-like 3 (E. coli)	BLCA, BRCA, ESCA, KIRC, KIRP, LIHC, LUAD, PRAD, UCEC	9
NUF2	NUF2, NDC80 kinetochore complex component, homolog (S. cerevisiae)	BLCA, BRCA, ESCA, KIRC, LIHC, LUAD, PRAD, STAD, UCEC	9
TTK	TTK protein kinase	BLCA, BRCA, KIRC, KIRP, LIHC, LUAD, PRAD, STAD, UCEC	9
ANLN	anillin, actin binding protein	BLCA, BRCA, ESCA, KIRC, LIHC, LUAD, PRAD, UCEC	8
ASPM	asp (abnormal spindle) homolog, microcephaly associated (Drosophila)	BLCA, BRCA, ESCA, KIRC, LIHC, LUAD, PRAD, UCEC	8
AURKA	aurora kinase A	BLCA, BRCA, KIRP, LIHC, LUAD, PRAD, STAD, UCEC	8	OOCYTE_MEIOSIS
CDC20	cell division cycle 20 homolog (S. cerevisiae)	BLCA, BRCA, KIRC, LIHC, LUAD, PRAD, STAD, UCEC	8	OOCYTE_MEIOSIS
CENPF	centromere protein F, 350/400kDa (mitosin)	BLCA, BRCA, ESCA, KIRC, LIHC, LUAD, PRAD, UCEC	8
FAM72A	family with sequence similarity 72, member A	BLCA, BRCA, KIRC, LIHC, LUAD, PRAD, STAD, UCEC	8
FAM72B	family with sequence similarity 72, member B	BLCA, BRCA, KIRC, LIHC, LUAD, PRAD, STAD, UCEC	8
KIF2C	kinesin family member 2C	BLCA, BRCA, KIRC, LIHC, LUAD, PRAD, STAD, UCEC	8
MYBL2	v-myb myeloblastosis viral oncogene homolog (avian)-like 2	BLCA, BRCA, KIRC, LIHC, LUAD, PRAD, STAD, UCEC	8
OIP5	Opa interacting protein 5	BLCA, BRCA, KIRC, KIRP, LIHC, LUAD, PRAD, STAD	8
TPX2	TPX2, microtubule-associated, homolog (Xenopus laevis)	BLCA, BRCA, KIRC, LIHC, LUAD, PRAD, STAD, UCEC	8
TRIP13	thyroid hormone receptor interactor 13	BLCA, BRCA, KIRC, LIHC, LUAD, PRAD, STAD, UCEC	8
UBE2C	ubiquitin-conjugating enzyme E2C	BLCA, BRCA, KIRC, LIHC, LUAD, PRAD, STAD, UCEC	8
BUB1B	budding uninhibited by benzimidazoles 1 homolog beta (yeast)	BLCA, BRCA, KIRC, LIHC, LUAD, PRAD, UCEC	7
C2orf48	chromosome 2 open reading frame 48	BLCA, BRCA, GBM, LIHC, LUAD, STAD, UCEC	7
CCNB2	cyclin B2	BLCA, BRCA, KIRC, LIHC, LUAD, PRAD, UCEC	7	OOCYTE_MEIOSIS, PROGESTERONE_MEDIATED_OOCYTE_MATURATION, P53_SIGNALING_PATHWAY
CCNE1	cyclin E1	BRCA, KIRC, KIRP, LIHC, LUAD, STAD, UCEC	7	OOCYTE_MEIOSISP53_SIGNALING_PATHWAY, SMALL_CELL_LUNG_CANCER, PROSTATE_CANCERPATHWAYS_IN_CANCER
CDCA5	cell division cycle associated 5	BLCA, BRCA, KIRC, LIHC, LUAD, PRAD, UCEC	7
CDCA8	cell division cycle associated 8	BLCA, BRCA, KIRC, LIHC, LUAD, PRAD, UCEC	7
CDKN3	cyclin-dependent kinase inhibitor 3	BLCA, BRCA, KIRC, LIHC, LUAD, PRAD, UCEC	7
CEP55	centrosomal protein 55kDa	BLCA, BRCA, KIRC, LIHC, LUAD, PRAD, UCEC	7
CKAP2L	cytoskeleton associated protein 2-like	BLCA, BRCA, KIRC, LIHC, LUAD, PRAD, UCEC	7
DLGAP5	discs, large (Drosophila) homolog-associated protein 5	BLCA, BRCA, KIRC, LIHC, LUAD, PRAD, UCEC	7
DNMT3B	DNA (cytosine-5-)-methyltransferase 3 beta	BRCA, COAD, ESCA, LIHC, LUAD, STAD, UCEC	7
EPR1	---	BLCA, BRCA, KIRC, LIHC, LUAD, PRAD, UCEC	7
ESPL1	extra spindle pole bodies homolog 1 (S. cerevisiae)	BLCA, BRCA, LIHC, LUAD, PRAD, STAD, UCEC	7	OOCYTE_MEIOSIS
EXO1	exonuclease 1	BLCA, BRCA, KIRC, LIHC, LUAD, PRAD, UCEC	7	MISMATCH_REPAIR
HMMR	hyaluronan-mediated motility receptor (RHAMM)	BLCA, BRCA, KIRC, LIHC, LUAD, PRAD, UCEC	7
KIF15	kinesin family member 15	BLCA, BRCA, KIRC, LIHC, LUAD, PRAD, UCEC	7
KIF18B	kinesin family member 18B	BLCA, BRCA, LIHC, LUAD, PRAD, STAD, UCEC	7
KIF4A	kinesin family member 4A	BLCA, BRCA, KIRC, LIHC, LUAD, PRAD, UCEC	7
KIFC1	kinesin family member C1	BLCA, BRCA, KIRC, LIHC, LUAD, PRAD, UCEC	7
MCM10	minichromosome maintenance complex component 10	BLCA, BRCA, LIHC, LUAD, PRAD, STAD, UCEC	7
MELK	maternal embryonic leucine zipper kinase	BLCA, BRCA, KIRC, LIHC, LUAD, PRAD, UCEC	7
NCAPH	non-SMC condensin I complex, subunit H	BLCA, BRCA, KIRC, LIHC, LUAD, PRAD, UCEC	7
NEK2	NIMA (never in mitosis gene a)-related kinase 2	BLCA, BRCA, KIRC, LIHC, LUAD, PRAD, STAD	7
PLK1	polo-like kinase 1	BLCA, BRCA, KIRC, LIHC, LUAD, PRAD, UCEC	7	OOCYTE_MEIOSIS, PROGESTERONE_MEDIATED_OOCYTE_MATURATION
PRC1	protein regulator of cytokinesis 1	BLCA, BRCA, KIRC, LIHC, LUAD, PRAD, UCEC	7
SGOL1	shugoshin-like 1 (S. pombe)	BLCA, BRCA, KIRC, LIHC, LUAD, PRAD, UCEC	7	OOCYTE_MEIOSIS
SKA1	spindle and kinetochore associated complex subunit 1	BLCA, BRCA, KIRC, LIHC, LUAD, LUSC, UCEC	7
TOP2A	topoisomerase (DNA) II alpha 170kDa	BLCA, BRCA, KIRC, LIHC, LUAD, PRAD, STAD	7
TROAP	trophinin associated protein (tastin)	BLCA, BRCA, LIHC, LUAD, PRAD, STAD, UCEC	7
APOBEC3B	apolipoprotein B mRNA editing enzyme, catalytic polypeptide-like 3B	BLCA, BRCA, LIHC, LUAD, STAD, UCEC	6
ATAD2	ATPase family, AAA domain containing 2	BLCA, BRCA, ESCA, KIRC, LUAD, UCEC	6
BUB1	budding uninhibited by benzimidazoles 1 homolog (yeast)	BLCA, BRCA, LIHC, LUAD, PRAD, UCEC	6	OOCYTE_MEIOSIS, PROGESTERONE_MEDIATED_OOCYTE_MATURATION
CCNB1	cyclin B1	BRCA, KIRC, KIRP, LIHC, LUAD, UCEC	6	OOCYTE_MEIOSIS, PROGESTERONE_MEDIATED_OOCYTE_MATURATION, P53_SIGNALING_PATHWAY
CDC25C	cell division cycle 25 homolog C (S. pombe)	BLCA, BRCA, LIHC, LUAD, PRAD, UCEC	6	OOCYTE_MEIOSIS, PROGESTERONE_MEDIATED_OOCYTE_MATURATION
CDC45	cell division cycle 45 homolog (S. cerevisiae)	BLCA, BRCA, LIHC, LUAD, PRAD, UCEC	6
CDKN2A	cyclin-dependent kinase inhibitor 2A (melanoma, p16, inhibits CDK4)	BRCA, COAD, LIHC, LUAD, STAD, UCEC	6	P53_SIGNALING_PATHWAY, BLADDER_CANCER, PATHWAYS_IN_CANCER, NON_SMALL_CELL_LUNG_CANCER, GLIOMA, PANCREATIC_CANCER, MELANOMA, CHRONIC_MYELOID_LEUKEMIA
CELSR3	cadherin, EGF LAG seven-pass G-type receptor 3 (flamingo homolog, Drosophila)	COAD, LIHC, LUAD, PRAD, STAD, UCEC	6
CENPE	centromere protein E, 312kDa	BRCA, KIRC, LIHC, LUAD, PRAD, UCEC	6
CSAG1	chondrosarcoma associated gene 1	BLCA, BRCA, HNSC, LIHC, LUAD, STAD	6
DEPDC1	DEP domain containing 1	BLCA, BRCA, KIRC, LIHC, LUAD, UCEC	6
E2F2	E2F transcription factor 2	BLCA, BRCA, LIHC, LUAD, PRAD, UCEC	6	SMALL_CELL_LUNG_CANCER, PROSTATE_CANCER, BLADDER_CANCER, PATHWAYS_IN_CANCER, NON_SMALL_CELL_LUNG_CANCER, GLIOMA, PANCREATIC_CANCER, MELANOMA, CHRONIC_MYELOID_LEUKEMIA
ERCC6L	excision repair cross-complementing rodent repair deficiency, complementation group 6-like	BRCA, KIRC, LIHC, LUAD, PRAD, UCEC	6
FAM64A	family with sequence similarity 64, member A	BLCA, BRCA, ESCA, LIHC, LUAD, UCEC	6
FOXM1	forkhead box M1	BLCA, BRCA, KIRC, LIHC, LUAD, UCEC	6
GTSE1	G-2 and S-phase expressed 1	BRCA, KIRC, LIHC, LUAD, PRAD, UCEC	6	P53_SIGNALING_PATHWAY
HJURP	Holliday junction recognition protein	BRCA, LIHC, LUAD, PRAD, STAD, UCEC	6
IGF2BP3	insulin-like growth factor 2 mRNA binding protein 3	BLCA, KIRP, LIHC, LUAD, STAD, UCEC	6
IQGAP3	IQ motif containing GTPase activating protein 3	BLCA, BRCA, LIHC, LUAD, PRAD, UCEC	6
KIAA1524	KIAA1524	BLCA, BRCA, ESCA, LIHC, LUAD, UCEC	6
KIF18A	kinesin family member 18A	BLCA, BRCA, KIRC, LIHC, LUAD, UCEC	6
MAD2L1	MAD2 mitotic arrest deficient-like 1 (yeast)	BLCA, BRCA, KIRC, LIHC, LUAD, UCEC	6	OOCYTE_MEIOSIS, PROGESTERONE_MEDIATED_OOCYTE_MATURATION
MAGEA3	melanoma antigen family A, 3	BLCA, BRCA, HNSC, LIHC, LUAD, STAD	6
MAGEA6	melanoma antigen family A, 6	BLCA, BRCA, HNSC, LIHC, LUAD, STAD	6
MCM2	minichromosome maintenance complex component 2	BLCA, BRCA, ESCA, LIHC, LUAD, UCEC	6
MTBP	Mdm2, transformed 3T3 cell double minute 2, p53 binding protein (mouse) binding protein, 104kDa	BLCA, BRCA, ESCA, LIHC, LUAD, UCEC	6
NCAPG	non-SMC condensin I complex, subunit G	BLCA, BRCA, LIHC, LUAD, PRAD, UCEC	6
ORC6	origin recognition complex, subunit 6	BRCA, KIRC, KIRP, LIHC, LUAD, PRAD	6
RAD54L	RAD54-like (S. cerevisiae)	BLCA, BRCA, LIHC, LUAD, PRAD, UCEC	6
RCOR2	REST corepressor 2	BRCA, HNSC, LIHC, LUAD, STAD, UCEC	6
RFC4	replication factor C (activator 1) 4, 37kDa	BLCA, BRCA, ESCA, LIHC, LUAD, UCEC	6	MISMATCH_REPAIR
SKA3	spindle and kinetochore associated complex subunit 3	BLCA, BRCA, KIRC, LIHC, LUAD, PRAD	6
SPAG5	sperm associated antigen 5	BLCA, BRCA, LIHC, LUAD, PRAD, UCEC	6
SPC25	SPC25, NDC80 kinetochore complex component, homolog (S. cerevisiae)	BLCA, BRCA, LIHC, LUAD, PRAD, UCEC	6
ASF1B	ASF1 anti-silencing function 1 homolog B (S. cerevisiae)	BRCA, LIHC, LUAD, PRAD, UCEC	5
AURKB	aurora kinase B	BLCA, BRCA, LIHC, LUAD, UCEC	5
BIRC5	baculoviral IAP repeat containing 5	BLCA, BRCA, LIHC, LUAD, UCEC	5	PATHWAYS_IN_CANCER
C11orf82	chromosome 11 open reading frame 82	BRCA, KIRC, KIRP, LIHC, UCEC	5
C5orf34	chromosome 5 open reading frame 34	BLCA, BRCA, LIHC, LUAD, UCEC	5
CCNA2	cyclin A2	BRCA, LIHC, LUAD, PRAD, UCEC	5	PROGESTERONE_MEDIATED_OOCYTE_MATURATION
CCNE2	cyclin E2	BLCA, BRCA, LIHC, LUAD, PRAD	5	OOCYTE_MEIOSISP53_SIGNALING_PATHWAY, SMALL_CELL_LUNG_CANCER, PROSTATE_CANCERPATHWAYS_IN_CANCER
CDCA3	cell division cycle associated 3	BLCA, BRCA, LIHC, LUAD, UCEC	5
CDK1	cyclin-dependent kinase 1	BRCA, KIRC, LIHC, LUAD, PRAD	5	OOCYTE_MEIOSIS, PROGESTERONE_MEDIATED_OOCYTE_MATURATION, P53_SIGNALING_PATHWAY
CENPI	centromere protein I	BLCA, BRCA, LIHC, LUAD, UCEC	5
CLSPN	claspin	BLCA, BRCA, LIHC, LUAD, UCEC	5
CTSL2	cathepsin L2	BLCA, COAD, LIHC, LUAD, STAD	5
DEPDC1B	DEP domain containing 1B	BRCA, LIHC, LUAD, PRAD, UCEC	5
DIAPH3	diaphanous homolog 3 (Drosophila)	BLCA, BRCA, LIHC, PRAD, UCEC	5
DSCC1	defective in sister chromatid cohesion 1 homolog (S. cerevisiae)	BRCA, KIRC, LIHC, LUAD, UCEC	5
E2F1	E2F transcription factor 1	BLCA, BRCA, LIHC, LUAD, UCEC	5	SMALL_CELL_LUNG_CANCER, PROSTATE_CANCER, BLADDER_CANCER, PATHWAYS_IN_CANCER, NON_SMALL_CELL_LUNG_CANCER, GLIOMA, PANCREATIC_CANCER, MELANOMA, CHRONIC_MYELOID_LEUKEMIA
E2F7	E2F transcription factor 7	BRCA, ESCA, KIRC, LIHC, LUAD	5
ECT2	epithelial cell transforming sequence 2 oncogene	BLCA, ESCA, LIHC, LUAD, UCEC	5
FAM83D	family with sequence similarity 83, member D	BRCA, GBM, LIHC, LUAD, UCEC	5
GINS1	GINS complex subunit 1 (Psf1 homolog)	BLCA, BRCA, LIHC, LUAD, UCEC	5
GINS4	GINS complex subunit 4 (Sld5 homolog)	BRCA, KIRP, LIHC, LUAD, UCEC	5
GPC2	glypican 2	BRCA, COAD, LUAD, PRAD, UCEC	5
GSG2	germ cell associated 2 (haspin)	BLCA, BRCA, LIHC, LUAD, UCEC	5
HMGA2	high mobility group AT-hook 2	BLCA, HNSC, LIHC, LUAD, UCEC	5
IGF2BP1	insulin-like growth factor 2 mRNA binding protein 1	BRCA, HNSC, LIHC, LUAD, STAD	5
KIF11	kinesin family member 11	BRCA, KIRC, LIHC, LUAD, UCEC	5
KIF20A	kinesin family member 20A	BRCA, LIHC, LUAD, PRAD, UCEC	5
KIF23	kinesin family member 23	BLCA, BRCA, LIHC, LUAD, UCEC	5
MAGEA12	melanoma antigen family A, 12	BRCA, HNSC, LIHC, LUAD, STAD	5
MEX3A	mex-3 homolog A (C. elegans)	BRCA, LIHC, LUAD, PRAD, STAD	5
MKI67	antigen identified by monoclonal antibody Ki-67	BRCA, LIHC, LUAD, PRAD, UCEC	5
NDC80	NDC80 homolog, kinetochore complex component (S. cerevisiae)	BLCA, BRCA, LIHC, LUAD, UCEC	5
NMU	neuromedin U	BRCA, KIRC, LUAD, STAD, UCEC	5
NUSAP1	nucleolar and spindle associated protein 1	BLCA, BRCA, LIHC, LUAD, PRAD	5
ORC1	origin recognition complex, subunit 1	BLCA, BRCA, LIHC, LUAD, UCEC	5
PKMYT1	protein kinase, membrane associated tyrosine/threonine 1	BRCA, LIHC, LUAD, PRAD, UCEC	5	OOCYTE_MEIOSIS, PROGESTERONE_MEDIATED_OOCYTE_MATURATION
POLQ	polymerase (DNA directed), theta	BRCA, LIHC, LUAD, PRAD, UCEC	5
PRR11	proline rich 11	BLCA, BRCA, LIHC, LUAD, UCEC	5
RACGAP1	Rac GTPase activating protein 1	BRCA, KIRC, LIHC, LUAD, UCEC	5
RAD51AP1	RAD51 associated protein 1	BLCA, BRCA, LIHC, LUAD, UCEC	5
RECQL4	RecQ protein-like 4	BRCA, LIHC, LUAD, STAD, UCEC	5
RRM2	ribonucleotide reductase M2	BRCA, LIHC, LUAD, PRAD, UCEC	5	P53_SIGNALING_PATHWAY
SPC24	SPC24, NDC80 kinetochore complex component, homolog (S. cerevisiae)	BLCA, BRCA, LIHC, LUAD, UCEC	5
STIL	SCL/TAL1 interrupting locus	BLCA, BRCA, KIRC, LIHC, LUAD	5
TERT	telomerase reverse transcriptase	BLCA, BRCA, LIHC, LUAD, STAD	5
TUBB3	tubulin, beta 3 class III	BLCA, BRCA, HNSC, LUAD, PRAD	5
WDR62	WD repeat domain 62	BLCA, BRCA, LIHC, LUAD, UCEC	5
ZNF695	zinc finger protein 695	BRCA, LIHC, LUAD, STAD, UCEC	5

## Sheet: Table S8
The significant KEGG pathways associated with the 130 TP53-MWN gene set were identified using the GSEA web tool (http://software.broadinstitute.org/gsea/msigdb/annotate.jsp) with FDR < 0.05.
K denotes the number of genes in the pathway, and k the number of genes in both the gene set and pathway.
Gene Set Name	# Genes in Gene Set (K)	Description	# Genes in Overlap (k)	k/K	p-value	FDR q-value
KEGG_CELL_CYCLE	128	Cell cycle	22	0.1719	3.1e-33	5.77e-31
KEGG_OOCYTE_MEIOSIS	114	Oocyte meiosis	14	0.1228	2.52e-19	2.34e-17
KEGG_PROGESTERONE_MEDIATED_OOCYTE_MATURATION	86	Progesterone-mediated oocyte maturation	9	0.1047	3.35e-12	2.08e-10
KEGG_P53_SIGNALING_PATHWAY	69	p53 signaling pathway	8	0.1159	2.38e-11	1.11e-09
KEGG_SMALL_CELL_LUNG_CANCER	84	Small cell lung cancer	4	0.0476	9.9e-05	0.00368
KEGG_PROSTATE_CANCER	89	Prostate cancer	4	0.0449	0.000124	0.00384
KEGG_BLADDER_CANCER	42	Bladder cancer	3	0.0714	0.000234	0.00622
KEGG_PATHWAYS_IN_CANCER	328	Pathways in cancer	6	0.0183	0.000359	0.00834
KEGG_NON_SMALL_CELL_LUNG_CANCER	54	Non-small cell lung cancer	3	0.0556	0.000494	0.0102
KEGG_GLIOMA	65	Glioma	3	0.0462	0.00085	0.0158
KEGG_PANCREATIC_CANCER	70	Pancreatic cancer	3	0.0429	0.00105	0.017
KEGG_MELANOMA	71	Melanoma	3	0.0423	0.0011	0.017
KEGG_CHRONIC_MYELOID_LEUKEMIA	73	Chronic myeloid leukemia	3	0.0411	0.00119	0.017
KEGG_MISMATCH_REPAIR	23	Mismatch repair	2	0.087	0.00193	0.0257
