# Supplementary material for: TP53 mutations, expression and interaction networks in human cancers
Source: Oncotarget. 2016 Nov 21;8(1):624–43. doi: 10.18632/oncotarget.13483 (PMC5352183; doi:10.18632/oncotarget.13483)
Supplement: Supplementary file 6 [file oncotarget-08-624-s006.xlsx]

## Sheet: Table S9
"1" indicates that the gene is a TP53-MSN gene in the correponding cancer, and "0" indicates not.
"Sum" indicates the number of cancers in which the gene is a TP53-MSN gene.
A TP-53 MSN gene is the gene whose expression is elevated in TP53-mutated cancers than in normal tissue, but not elevated in TP53-wildtype cancers than in normal tissue.
Gene	BLCA	BRCA	CHOL	COAD	ESCA	GBM_	HNSC	KICH	KIRC	KIRP	LIHC	LUAD	LUSC	PAAD	PRAD	READ	STAD	THCA	UCEC	Sum
HENMT1	0	1	1	1	0	0	0	0	1	0	0	1	0	0	0	1	0	0	1	7
MAGEA4	0	1	0	1	1	0	0	0	0	0	1	1	0	0	0	0	1	0	1	7
CXCL10	1	0	0	0	0	0	0	1	0	1	1	1	0	0	0	1	0	0	0	6
HEPHL1	1	1	1	0	1	0	1	0	0	0	0	0	0	0	0	1	0	0	0	6
SPHK1	1	1	0	0	1	0	0	0	0	0	1	1	0	0	0	1	0	0	0	6
MAGEA10	1	1	0	0	0	0	1	0	1	0	1	0	0	0	0	0	1	0	0	6
GRM5	1	0	0	0	0	0	1	0	1	0	1	1	1	0	0	0	0	0	0	6
TMEM105	0	1	0	0	1	0	1	0	0	0	0	0	0	1	1	0	1	0	0	6
CT45A1	0	1	0	0	0	0	1	0	0	0	1	0	1	0	0	0	1	0	1	6
POU6F2	0	0	0	1	1	0	1	0	0	0	0	0	0	0	0	1	1	0	1	6
RIBC2	0	0	0	0	1	0	0	0	0	0	0	1	0	1	1	1	1	0	0	6
ARNTL2	1	1	0	0	1	0	1	0	0	0	1	0	0	0	0	0	0	0	0	5
SYT12	1	0	0	0	1	0	1	0	0	0	0	0	0	0	0	1	1	0	0	5
ICAM5	1	0	1	0	1	0	0	0	0	0	0	0	0	0	0	1	1	0	0	5
C9orf173	1	0	0	1	0	0	0	0	0	0	0	0	0	0	0	1	1	0	1	5
C19orf57	1	1	0	0	0	1	0	1	0	0	0	0	0	0	0	0	0	0	1	5
SOX12	1	0	0	0	1	1	0	0	0	0	0	0	0	0	0	0	1	0	1	5
MSLN	1	1	1	0	0	0	0	0	0	0	0	0	0	1	0	1	0	0	0	5
MRTO4	0	1	1	0	0	1	0	0	0	0	1	0	0	0	0	1	0	0	0	5
CALCB	0	1	1	0	0	0	0	0	0	0	0	0	0	0	1	0	0	1	1	5
GJB6	0	1	1	0	1	0	1	0	0	0	1	0	0	0	0	0	0	0	0	5
CTAG1B	0	1	0	0	0	0	1	0	0	0	0	1	0	0	1	0	1	0	0	5
SAGE1	0	0	1	0	0	0	1	0	0	0	1	1	0	0	0	0	1	0	0	5
NPTX2	0	0	0	1	0	0	1	1	0	1	0	0	0	0	0	0	0	0	1	5
DOC2A	0	0	0	0	1	0	1	1	0	0	0	1	0	0	1	0	0	0	0	5
FOSL1	0	0	0	0	1	0	1	0	0	0	0	0	1	1	0	0	1	0	0	5
SIX4	0	0	0	0	1	0	0	1	0	0	0	0	0	1	0	1	0	1	0	5
C9orf109	1	0	0	0	0	0	0	1	0	0	1	0	0	0	0	1	0	0	0	4
GPSM2	1	0	0	0	1	1	0	0	0	0	0	0	0	1	0	0	0	0	0	4
C9orf53	1	1	0	0	0	0	0	0	0	0	0	1	0	0	0	0	0	0	1	4
DSC2	1	0	1	0	0	0	0	1	0	0	0	1	0	0	0	0	0	0	0	4
TMEM194A	1	0	0	0	1	0	0	0	0	0	1	0	0	0	0	1	0	0	0	4
LOC100133985	1	0	0	1	1	0	0	0	0	0	0	0	1	0	0	0	0	0	0	4
NMU	1	0	0	0	1	0	0	0	0	0	0	0	0	1	0	1	0	0	0	4
SLC30A3	1	1	0	0	1	0	0	0	0	0	0	0	0	0	0	0	1	0	0	4
C12orf56	1	1	0	0	1	0	0	0	0	0	0	0	0	0	0	0	1	0	0	4
GPR158	1	0	0	0	1	0	0	0	0	0	0	0	0	0	0	0	1	0	1	4
ANKRD34B	1	1	0	0	1	0	0	0	0	0	0	0	0	0	0	0	1	0	0	4
MAGEA2	1	0	0	0	1	0	0	0	1	0	0	1	0	0	0	0	0	0	0	4
LIN28B	1	1	0	0	0	0	0	0	0	0	0	0	0	0	0	0	1	0	1	4
ITPKA	1	0	1	0	0	0	0	0	0	0	0	0	0	0	0	0	1	0	1	4
HES7	1	0	0	0	1	0	0	1	0	0	0	0	0	0	0	0	1	0	0	4
S100A7	1	0	0	0	1	0	0	0	1	0	0	0	0	0	0	0	0	0	1	4
LOC400696	1	0	0	0	0	0	0	0	0	0	0	1	0	0	0	1	0	0	1	4
ANKLE1	1	1	0	1	0	0	0	0	0	0	0	0	0	0	0	0	0	0	1	4
EPHX4	1	0	0	0	1	0	0	0	0	0	0	0	0	1	0	0	0	0	1	4
DLX2	1	0	0	0	1	0	0	1	0	0	0	1	0	0	0	0	0	0	0	4
CDK5R2	1	0	0	0	0	0	1	0	0	0	1	0	0	0	0	0	0	0	1	4
WASF1	1	0	0	0	1	0	0	0	0	0	1	0	0	0	0	0	0	0	1	4
VCX3A	1	1	0	0	0	0	1	0	1	0	0	0	0	0	0	0	0	0	0	4
COX7B2	1	1	0	0	0	0	1	0	0	0	0	0	0	0	0	0	1	0	0	4
LOC440356	1	0	0	0	1	0	0	0	0	0	0	0	0	0	0	1	1	0	0	4
FAM157A	1	0	0	0	1	0	0	0	0	0	0	0	1	0	0	1	0	0	0	4
AHSG	1	0	0	0	1	0	0	0	0	0	0	0	0	0	0	1	1	0	0	4
CTAG2	1	0	0	0	0	0	0	0	0	0	0	1	0	0	1	0	1	0	0	4
C3orf72	1	0	1	0	1	0	0	0	0	0	0	0	0	0	0	0	1	0	0	4
MPP6	1	0	0	0	0	0	1	0	0	0	0	0	0	0	0	1	1	0	0	4
GABRA3	1	0	0	0	1	0	1	0	0	0	0	0	0	0	0	0	1	0	0	4
SIX3	1	1	0	0	0	0	0	0	0	0	0	0	1	0	0	0	0	0	1	4
VAX1	1	1	0	0	1	0	0	0	0	0	0	0	0	0	0	0	1	0	0	4
CHORDC1	0	1	0	0	1	0	1	0	0	1	0	0	0	0	0	0	0	0	0	4
PLOD1	0	1	0	0	1	0	0	0	0	0	1	0	0	0	0	1	0	0	0	4
PABPC3	0	1	1	0	1	0	0	0	0	1	0	0	0	0	0	0	0	0	0	4
DSCR9	0	1	0	0	1	0	0	0	0	0	0	0	0	0	0	1	0	0	1	4
UPK2	0	1	0	0	0	0	0	0	0	1	0	1	0	0	0	1	0	0	0	4
DGCR9	0	1	0	0	1	0	1	0	0	0	0	0	0	0	0	0	0	0	1	4
VAX2	0	1	0	0	1	0	1	0	0	0	0	0	0	0	0	0	1	0	0	4
ACBD7	0	1	0	0	1	0	0	0	0	0	0	1	0	0	1	0	0	0	0	4
TMEM52	0	1	0	0	0	0	0	1	0	0	0	0	0	0	0	1	1	0	0	4
TUBA4A	0	1	0	0	1	0	0	0	0	0	1	0	0	0	0	0	0	0	1	4
IL12RB2	0	1	0	0	1	0	0	0	0	0	0	1	0	0	0	0	0	0	1	4
ZIC1	0	1	0	0	0	0	1	0	1	0	0	1	0	0	0	0	0	0	0	4
LDHC	0	1	0	0	0	0	0	0	0	0	0	1	1	0	0	0	1	0	0	4
FAM131C	0	1	0	0	0	0	0	0	0	0	1	0	0	0	0	1	0	0	1	4
MAGEB1	0	1	0	0	0	0	0	0	1	0	0	1	0	0	0	0	1	0	0	4
CAMKV	0	1	1	0	0	0	0	0	0	0	0	0	0	0	0	0	1	0	1	4
DKK1	0	1	0	0	1	0	1	0	0	0	0	0	0	0	0	0	1	0	0	4
TEX15	0	1	1	0	0	0	0	1	0	0	0	1	0	0	0	0	0	0	0	4
HTR2C	0	1	0	0	0	0	0	0	0	1	1	1	0	0	0	0	0	0	0	4
SSX1	0	1	0	0	0	0	0	0	1	0	0	1	0	0	0	0	1	0	0	4
SEC14L4	0	1	0	0	1	0	1	0	0	0	0	0	0	0	0	0	1	0	0	4
HOXD13	0	1	0	0	1	0	0	0	0	0	1	0	0	0	0	0	1	0	0	4
TMEM40	0	1	1	0	1	0	0	0	0	0	0	1	0	0	0	0	0	0	0	4
DLX6	0	1	0	0	1	0	0	0	0	0	0	0	0	0	1	0	1	0	0	4
SPIRE2	0	0	1	0	0	0	0	0	0	0	0	0	0	1	0	1	1	0	0	4
SLC7A5	0	0	1	0	1	0	1	0	1	0	0	0	0	0	0	0	0	0	0	4
WDR53	0	0	1	0	1	0	0	0	0	0	0	1	0	0	0	0	0	0	1	4
LPAR3	0	0	1	0	1	0	1	0	0	0	1	0	0	0	0	0	0	0	0	4
HOXA1	0	0	1	0	0	0	0	0	1	0	0	1	0	0	0	0	1	0	0	4
YWHAG	0	0	1	0	1	0	0	0	0	0	0	0	0	0	0	1	0	1	0	4
GJB5	0	0	1	0	1	0	1	0	0	0	0	0	0	1	0	0	0	0	0	4
EVPL	0	0	1	0	1	0	0	0	0	0	1	0	0	1	0	0	0	0	0	4
CTRL	0	0	1	0	0	0	0	1	0	0	0	0	0	0	0	1	0	0	1	4
SLC38A5	0	0	1	0	0	0	1	0	1	0	1	0	0	0	0	0	0	0	0	4
F2RL1	0	0	1	0	1	0	1	0	0	0	0	0	0	1	0	0	0	0	0	4
MYH16	0	0	1	0	1	0	0	0	1	0	0	0	0	0	0	0	1	0	0	4
ZNF114	0	0	1	0	1	0	0	0	0	0	0	1	0	0	0	0	1	0	0	4
HIST1H2BK	0	0	1	0	0	0	0	0	0	0	0	0	0	1	0	0	1	0	1	4
TBC1D3G	0	0	1	0	0	0	0	0	0	0	0	1	0	0	0	1	1	0	0	4
KCNMB3	0	0	0	1	1	0	0	0	0	0	0	0	0	0	0	1	1	0	0	4
ATP7B	0	0	0	1	0	0	0	0	0	0	0	0	0	0	0	1	1	0	1	4
PANX2	0	0	0	1	1	0	1	0	0	0	0	0	0	0	0	1	0	0	0	4
SYCP2	0	0	0	1	0	0	0	0	0	0	1	1	0	0	0	0	1	0	0	4
WNT11	0	0	0	1	1	0	0	1	0	0	0	0	0	0	0	1	0	0	0	4
ZNF556	0	0	0	1	0	0	0	0	0	0	1	0	0	0	1	0	1	0	0	4
SEMA3A	0	0	0	1	0	0	1	0	0	0	1	1	0	0	0	0	0	0	0	4
CDSN	0	0	0	1	1	0	0	0	0	0	0	0	0	1	0	0	1	0	0	4
C15orf23	0	0	0	0	1	1	0	0	1	1	0	0	0	0	0	0	0	0	0	4
INHBE	0	0	0	0	1	0	1	1	0	0	0	0	0	0	0	0	0	0	1	4
STEAP1	0	0	0	0	1	0	1	0	1	0	0	0	0	1	0	0	0	0	0	4
DPF1	0	0	0	0	1	0	0	0	0	0	0	1	0	0	0	1	0	0	1	4
MAD2L2	0	0	0	0	1	0	0	0	0	0	1	0	0	0	0	1	1	0	0	4
STX1A	0	0	0	0	1	0	0	0	0	0	0	0	0	1	0	0	1	0	1	4
LRRC69	0	0	0	0	1	1	0	0	0	0	0	0	0	0	0	1	0	0	1	4
S100A5	0	0	0	0	1	0	0	0	0	0	0	0	0	1	0	1	0	0	1	4
TNFRSF12A	0	0	0	0	1	0	0	0	0	0	1	1	0	1	0	0	0	0	0	4
JPH1	0	0	0	0	1	0	0	0	0	0	1	0	0	1	0	0	1	0	0	4
ALX1	0	0	0	0	1	0	0	0	0	0	1	0	0	0	1	0	1	0	0	4
MAGEA9B	0	0	0	0	1	0	0	0	0	0	1	0	0	0	0	0	1	0	1	4
PYCR1	0	0	0	0	0	0	1	0	0	0	1	0	0	1	0	0	0	1	0	4
CT45A2	0	0	0	0	0	0	1	0	0	0	0	0	1	0	0	0	1	0	1	4
TCF15	0	0	0	0	0	0	1	0	0	0	0	0	1	0	1	0	0	0	1	4
CT45A3	0	0	0	0	0	0	1	0	0	0	1	0	1	0	0	0	0	0	1	4
KIAA1199	0	0	0	0	0	0	1	1	1	0	0	0	0	1	0	0	0	0	0	4
GPR81	0	0	0	0	0	0	0	1	0	0	1	0	0	0	0	1	1	0	0	4
OTX1	0	0	0	0	0	0	0	0	1	1	0	0	0	1	0	0	0	1	0	4
CT45A5	0	0	0	0	0	0	0	0	1	0	1	0	0	0	0	0	1	0	1	4
SASS6	0	0	0	0	0	0	0	0	1	1	0	0	0	0	0	1	0	0	1	4
CSAG3	0	0	0	0	0	0	0	0	1	0	1	1	0	0	0	0	0	0	1	4
NBPF4	0	0	0	0	0	0	0	0	0	1	1	0	0	0	0	0	1	0	1	4
SLC16A10	1	1	0	0	0	0	0	0	0	0	0	0	0	0	0	0	0	0	1	3
H1FX	1	0	0	0	0	1	0	0	0	0	0	0	0	0	0	0	0	0	1	3
CEP78	1	0	1	0	1	0	0	0	0	0	0	0	0	0	0	0	0	0	0	3
RAB42	1	0	0	0	0	0	0	1	0	0	0	1	0	0	0	0	0	0	0	3
CABLES2	1	0	0	1	0	0	0	0	0	0	0	0	0	0	0	0	0	0	1	3
NLN	1	0	0	0	0	0	0	0	0	1	0	0	0	0	0	1	0	0	0	3
C3orf26	1	0	1	0	0	0	0	0	0	0	0	0	0	0	0	0	0	0	1	3
CDC25B	1	0	0	0	0	0	0	0	0	0	0	0	1	0	0	0	0	0	1	3
ADAM17	1	0	0	0	0	0	1	0	0	0	0	0	0	0	0	0	0	0	1	3
LHX2	1	0	0	0	1	0	0	1	0	0	0	0	0	0	0	0	0	0	0	3
DHDH	1	0	0	1	0	0	0	0	0	0	0	0	0	0	0	0	0	0	1	3
FBXL18	1	0	0	0	0	0	0	0	0	0	0	1	0	0	0	1	0	0	0	3
C1QL4	1	0	0	0	1	0	0	0	0	0	0	0	0	0	0	0	1	0	0	3
TMSB15A	1	1	0	0	0	0	0	0	0	0	0	0	0	0	0	0	0	0	1	3
SHOX2	1	0	0	0	1	0	0	0	0	1	0	0	0	0	0	0	0	0	0	3
MCM3APAS	1	0	0	0	0	1	0	0	0	0	0	0	0	0	0	1	0	0	0	3
C9orf110	1	0	0	0	1	0	0	1	0	0	0	0	0	0	0	0	0	0	0	3
ZNF815	1	0	0	0	0	0	0	0	0	0	0	0	0	0	0	1	0	0	1	3
FAM83D	1	0	0	0	0	0	0	0	0	0	0	0	0	1	0	1	0	0	0	3
GPR137C	1	0	0	0	0	0	0	1	0	0	0	0	0	0	1	0	0	0	0	3
KRT81	1	1	0	0	1	0	0	0	0	0	0	0	0	0	0	0	0	0	0	3
EPSTI1	1	0	0	0	0	0	0	0	0	0	0	0	0	0	0	1	0	0	1	3
DIRC1	1	0	0	0	1	0	0	0	0	0	0	0	0	0	0	1	0	0	0	3
LOC84856	1	0	0	0	0	0	0	0	0	0	0	0	1	0	0	0	0	0	1	3
CHML	1	0	0	0	1	0	0	0	0	0	0	0	0	0	0	1	0	0	0	3
PI3	1	0	0	0	0	0	0	0	1	0	0	0	0	1	0	0	0	0	0	3
SH2D5	1	0	0	0	1	0	0	0	0	0	0	1	0	0	0	0	0	0	0	3
PITX3	1	0	1	0	0	0	0	0	0	0	0	0	0	0	0	0	0	0	1	3
NR6A1	1	0	0	0	0	0	0	0	0	0	0	0	0	0	0	1	0	0	1	3
MFI2	1	0	0	0	0	0	0	0	0	0	1	0	0	0	0	1	0	0	0	3
CD80	1	0	0	0	0	0	0	0	0	0	0	0	0	0	1	0	0	0	1	3
XCL1	1	0	0	0	1	0	0	0	0	0	0	0	1	0	0	0	0	0	0	3
ZPLD1	1	0	1	0	1	0	0	0	0	0	0	0	0	0	0	0	0	0	0	3
KDELC1	1	0	0	0	1	0	0	0	0	0	0	0	0	0	0	1	0	0	0	3
RAB3B	1	1	0	0	0	0	0	0	0	0	0	0	0	0	0	0	1	0	0	3
DLEU7	1	1	0	0	0	0	0	0	0	0	0	0	0	0	0	1	0	0	0	3
VCX	1	0	0	0	0	0	1	0	0	0	0	0	0	0	0	0	1	0	0	3
NPW	1	0	0	0	0	0	0	0	0	0	0	0	0	0	0	0	1	0	1	3
HELB	1	0	0	0	0	1	0	0	0	0	0	0	0	0	0	0	0	0	1	3
IGF2BP2	1	0	0	0	0	0	0	0	0	0	0	1	0	0	0	1	0	0	0	3
LHX9	1	0	0	0	0	0	0	0	0	0	0	0	0	0	1	0	0	1	0	3
CXCL9	1	0	0	0	0	0	0	0	0	0	0	1	1	0	0	0	0	0	0	3
ZC3HAV1L	1	0	0	0	0	0	1	0	0	0	0	0	0	0	0	1	0	0	0	3
TRIM15	1	1	0	0	0	0	0	0	0	0	0	0	0	1	0	0	0	0	0	3
SLCO1A2	1	0	0	0	1	0	1	0	0	0	0	0	0	0	0	0	0	0	0	3
MPHOSPH9	1	0	0	0	1	1	0	0	0	0	0	0	0	0	0	0	0	0	0	3
KRT6B	1	0	0	0	1	0	1	0	0	0	0	0	0	0	0	0	0	0	0	3
MLLT11	1	0	0	0	0	0	1	0	0	0	1	0	0	0	0	0	0	0	0	3
FLJ37201	1	0	0	0	0	0	0	0	0	0	1	0	0	0	0	1	0	0	0	3
KLK4	1	0	0	0	1	0	1	0	0	0	0	0	0	0	0	0	0	0	0	3
IL17RE	1	0	1	0	0	0	0	0	0	0	0	0	0	0	0	0	0	0	1	3
SLMO1	1	0	0	0	1	0	0	1	0	0	0	0	0	0	0	0	0	0	0	3
C4orf47	1	0	0	0	0	0	0	0	0	0	1	0	0	0	0	1	0	0	0	3
LAPTM4B	1	0	0	1	0	0	0	0	0	0	0	0	0	0	0	0	0	1	0	3
MEF2B	1	0	0	0	0	1	0	1	0	0	0	0	0	0	0	0	0	0	0	3
SLC35D3	1	0	0	0	0	0	0	0	0	0	0	0	0	0	0	1	1	0	0	3
CCL28	1	0	0	0	0	0	0	0	0	0	1	1	0	0	0	0	0	0	0	3
ZNF117	1	0	0	0	0	0	0	0	0	0	0	0	0	0	0	1	1	0	0	3
SPIN4	1	0	0	0	0	1	0	0	0	0	0	0	0	0	0	1	0	0	0	3
A2ML1	1	1	0	1	0	0	0	0	0	0	0	0	0	0	0	0	0	0	0	3
CECR6	1	0	0	0	0	0	0	0	0	0	1	1	0	0	0	0	0	0	0	3
LYPD5	1	1	0	0	1	0	0	0	0	0	0	0	0	0	0	0	0	0	0	3
SLCO1B1	1	0	0	0	1	0	0	0	0	0	0	0	0	0	0	1	0	0	0	3
C11orf41	1	1	0	0	1	0	0	0	0	0	0	0	0	0	0	0	0	0	0	3
EPHA8	1	0	0	1	0	0	0	0	0	0	0	0	0	0	0	0	0	0	1	3
IQCD	1	0	0	0	1	0	0	0	0	0	0	0	0	0	0	0	1	0	0	3
POLR3G	1	0	0	0	0	0	0	0	0	0	1	0	0	0	0	1	0	0	0	3
C7orf52	1	0	0	0	0	0	0	0	0	1	0	0	0	0	0	1	0	0	0	3
S100A7A	1	0	0	0	1	0	1	0	0	0	0	0	0	0	0	0	0	0	0	3
CLDN6	1	0	0	0	0	0	1	0	0	0	0	0	0	0	0	0	0	0	1	3
STAT1	1	0	0	0	0	0	0	0	0	0	0	1	0	0	0	0	0	0	1	3
FGL1	1	0	0	0	0	0	1	0	0	0	0	0	0	0	0	0	1	0	0	3
GOLGA8C	1	0	1	1	0	0	0	0	0	0	0	0	0	0	0	0	0	0	0	3
RPS2P32	1	0	0	0	0	0	0	1	0	0	0	1	0	0	0	0	0	0	0	3
C10orf114	1	0	0	0	1	0	1	0	0	0	0	0	0	0	0	0	0	0	0	3
DMRT1	1	1	0	0	0	0	0	0	0	1	0	0	0	0	0	0	0	0	0	3
CDC20B	1	0	0	0	0	0	0	1	0	0	0	0	0	0	1	0	0	0	0	3
TREML3	1	0	1	0	1	0	0	0	0	0	0	0	0	0	0	0	0	0	0	3
E2F5	1	0	0	0	0	0	0	0	0	0	0	0	0	0	0	1	0	0	1	3
KCNK12	1	0	0	0	0	0	0	0	1	0	0	0	0	0	0	0	0	0	1	3
IL1F9	1	0	0	0	1	0	0	0	0	0	0	0	0	0	0	0	0	1	0	3
IFI44	1	1	0	0	1	0	0	0	0	0	0	0	0	0	0	0	0	0	0	3
CBS	1	0	0	0	0	0	0	0	0	0	0	1	0	0	0	0	0	0	1	3
TM7SF4	1	0	0	0	0	0	0	0	0	0	1	0	0	0	0	1	0	0	0	3
FHAD1	1	0	0	0	0	0	0	0	1	0	0	0	0	0	0	0	1	0	0	3
LOC387646	1	0	0	0	0	0	0	0	0	0	0	0	1	0	0	0	1	0	0	3
SUN3	1	0	0	0	1	0	0	0	0	0	1	0	0	0	0	0	0	0	0	3
GPR120	1	0	0	0	0	0	0	0	0	0	1	0	0	0	1	0	0	0	0	3
PRAP1	1	0	0	0	0	0	1	0	0	0	0	0	0	0	0	0	0	0	1	3
DLK2	1	0	0	0	1	0	0	0	0	0	0	1	0	0	0	0	0	0	0	3
SLC6A17	1	1	0	0	0	0	0	0	0	0	0	0	0	0	0	0	0	1	0	3
TIMM8A	0	1	0	0	0	0	0	0	0	1	0	0	0	0	0	0	0	0	1	3
KDM1A	0	1	1	0	0	0	0	0	0	0	1	0	0	0	0	0	0	0	0	3
VRK1	0	1	0	0	1	1	0	0	0	0	0	0	0	0	0	0	0	0	0	3
GNL2	0	1	1	0	0	0	0	0	0	0	1	0	0	0	0	0	0	0	0	3
C1orf106	0	1	0	0	0	0	0	0	0	0	1	0	0	1	0	0	0	0	0	3
NUP205	0	1	0	0	1	0	0	0	0	0	0	0	0	0	0	1	0	0	0	3
RAP2B	0	1	1	0	1	0	0	0	0	0	0	0	0	0	0	0	0	0	0	3
TMEM65	0	1	0	0	1	0	0	0	0	0	0	1	0	0	0	0	0	0	0	3
GSDMC	0	1	0	0	1	0	1	0	0	0	0	0	0	0	0	0	0	0	0	3
MURC	0	1	0	0	0	0	0	0	0	1	0	0	0	0	0	0	0	0	1	3
NASP	0	1	1	0	0	1	0	0	0	0	0	0	0	0	0	0	0	0	0	3
PABPC1	0	1	0	0	1	0	0	0	0	1	0	0	0	0	0	0	0	0	0	3
ENO1	0	1	0	0	0	0	0	0	0	0	1	0	0	0	0	1	0	0	0	3
CCDC18	0	1	0	0	0	0	0	0	0	0	0	1	0	0	0	1	0	0	0	3
LOC727896	0	1	0	0	0	0	1	0	0	1	0	0	0	0	0	0	0	0	0	3
NETO2	0	1	0	0	1	0	0	0	0	1	0	0	0	0	0	0	0	0	0	3
ELF4	0	1	0	0	1	0	0	0	0	1	0	0	0	0	0	0	0	0	0	3
TMEFF1	0	1	0	0	0	0	0	1	0	1	0	0	0	0	0	0	0	0	0	3
CHRNA5	0	1	0	0	0	0	0	1	0	0	0	0	0	1	0	0	0	0	0	3
ISL2	0	1	0	0	1	0	1	0	0	0	0	0	0	0	0	0	0	0	0	3
C7orf13	0	1	0	1	0	0	0	0	0	0	0	0	0	0	0	0	1	0	0	3
SLC6A8	0	1	0	0	0	0	0	0	0	0	0	0	0	1	0	0	0	1	0	3
STRA8	0	1	0	0	0	0	1	0	0	0	0	1	0	0	0	0	0	0	0	3
PSMB9	0	1	1	0	0	0	0	0	0	0	0	0	0	0	0	1	0	0	0	3
RAET1L	0	1	0	0	1	0	0	0	0	0	0	0	0	0	0	1	0	0	0	3
DPYSL5	0	1	0	0	0	0	0	0	1	0	0	1	0	0	0	0	0	0	0	3
CARD17	0	1	0	0	1	0	1	0	0	0	0	0	0	0	0	0	0	0	0	3
IFNG	0	1	0	0	0	0	0	0	0	0	0	1	0	0	0	1	0	0	0	3
SLC22A20	0	1	0	0	0	0	0	0	0	0	0	0	0	0	0	1	0	0	1	3
PFN2	0	1	0	0	1	0	1	0	0	0	0	0	0	0	0	0	0	0	0	3
IMPA2	0	1	0	0	0	0	0	0	0	0	0	0	1	0	0	0	0	0	1	3
PAPL	0	1	0	0	1	0	1	0	0	0	0	0	0	0	0	0	0	0	0	3
PRDM13	0	1	0	0	0	0	0	0	0	1	0	0	0	0	0	0	1	0	0	3
PLCH1	0	1	0	0	0	0	0	0	0	0	1	0	0	0	0	1	0	0	0	3
ZNF280A	0	1	0	0	1	0	0	0	0	0	0	0	0	0	0	1	0	0	0	3
NCF2	0	1	0	0	0	0	0	1	0	0	0	0	0	0	1	0	0	0	0	3
ARL9	0	1	0	0	1	0	0	0	1	0	0	0	0	0	0	0	0	0	0	3
NHLH1	0	1	0	0	1	0	0	0	0	0	0	0	0	0	0	0	0	0	1	3
NLRC5	0	1	0	0	0	0	0	0	0	0	0	0	0	0	0	1	0	0	1	3
FSCN1	0	1	0	0	0	0	0	0	0	0	0	1	0	0	0	0	0	0	1	3
KCNJ4	0	1	0	0	1	0	1	0	0	0	0	0	0	0	0	0	0	0	0	3
BARX1	0	1	0	0	0	0	0	0	0	1	0	0	0	0	0	0	0	0	1	3
MDGA2	0	1	0	0	0	0	0	0	0	0	1	0	1	0	0	0	0	0	0	3
PNPLA3	0	1	0	0	1	0	0	0	0	0	0	0	0	0	0	0	1	0	0	3
PSORS1C2	0	1	0	0	0	0	0	0	0	0	0	1	0	0	0	1	0	0	0	3
GLDC	0	1	0	0	0	0	0	0	0	0	0	0	1	0	0	0	0	0	1	3
DGCR5	0	1	0	0	1	0	0	0	0	0	0	0	0	0	0	0	1	0	0	3
C2orf70	0	1	0	0	0	0	0	0	0	0	0	0	0	1	0	0	1	0	0	3
C12orf36	0	1	0	0	0	0	0	0	0	0	1	0	0	1	0	0	0	0	0	3
ACOT11	0	1	0	0	0	0	0	0	0	0	0	0	0	1	0	0	0	0	1	3
NCCRP1	0	1	1	0	0	0	0	0	0	0	1	0	0	0	0	0	0	0	0	3
C6orf223	0	1	0	0	0	0	0	0	0	0	1	0	0	1	0	0	0	0	0	3
FCHO1	0	1	0	0	0	0	0	0	0	0	0	0	0	0	0	1	0	0	1	3
EN1	0	1	1	0	1	0	0	0	0	0	0	0	0	0	0	0	0	0	0	3
GNG4	0	1	0	1	0	0	0	0	0	0	0	0	0	0	0	1	0	0	0	3
MUC5B	0	1	0	0	0	0	0	0	0	0	0	0	0	1	0	0	0	1	0	3
NKX2-5	0	1	0	0	0	0	0	0	0	0	0	1	0	0	0	0	0	0	1	3
DNAH3	0	1	0	0	0	0	0	0	0	0	0	0	0	1	1	0	0	0	0	3
ZIC5	0	1	0	0	0	0	0	0	0	0	0	0	0	0	0	1	0	0	1	3
VASH2	0	1	0	0	0	0	0	0	0	0	0	0	0	0	0	0	1	1	0	3
TAGLN3	0	1	0	0	0	0	1	0	0	0	0	0	1	0	0	0	0	0	0	3
STK31	0	1	0	0	1	0	0	0	0	0	1	0	0	0	0	0	0	0	0	3
SULT4A1	0	1	0	0	0	0	1	0	0	0	0	0	0	0	0	0	0	0	1	3
KIRREL2	0	1	1	0	0	0	0	0	0	0	0	0	0	0	0	0	0	0	1	3
UPK3BL	0	1	0	0	0	0	0	0	0	0	0	1	0	0	0	1	0	0	0	3
SSX2	0	1	0	0	0	0	0	0	1	1	0	0	0	0	0	0	0	0	0	3
XKR9	0	1	0	0	0	0	0	0	0	0	0	0	0	1	1	0	0	0	0	3
XAGE2	0	1	0	0	0	0	0	0	0	0	0	0	0	0	0	0	1	0	1	3
MSI1	0	1	0	0	0	0	1	0	0	0	0	1	0	0	0	0	0	0	0	3
SPRR1B	0	1	1	0	0	0	0	0	0	0	0	0	0	0	0	1	0	0	0	3
POC1A	0	0	1	0	0	0	0	1	1	0	0	0	0	0	0	0	0	0	0	3
GRHL2	0	0	1	0	1	0	0	0	0	0	0	0	0	1	0	0	0	0	0	3
RAB27B	0	0	1	0	0	0	0	0	1	0	0	0	0	1	0	0	0	0	0	3
C8orf73	0	0	1	0	0	0	0	0	0	0	0	0	0	1	0	0	0	0	1	3
FAM190A	0	0	1	0	0	0	0	0	0	0	0	0	1	0	0	0	1	0	0	3
BMP4	0	0	1	0	0	1	0	0	0	0	0	0	0	1	0	0	0	0	0	3
LOC100131551	0	0	1	0	1	0	0	0	0	0	0	0	0	0	0	1	0	0	0	3
SYNGR4	0	0	1	0	1	0	0	0	0	0	0	0	0	0	0	0	0	1	0	3
PRR15	0	0	1	0	0	0	0	0	0	0	1	0	0	1	0	0	0	0	0	3
KCND2	0	0	1	0	0	0	0	0	1	1	0	0	0	0	0	0	0	0	0	3
SLC39A4	0	0	1	0	0	0	0	0	0	0	0	0	0	1	0	0	1	0	0	3
HIST1H2AG	0	0	1	0	0	0	0	0	0	0	0	0	0	0	1	0	1	0	0	3
RAPGEFL1	0	0	1	0	1	0	0	0	0	0	0	0	0	1	0	0	0	0	0	3
SLC5A1	0	0	1	0	0	0	0	0	0	0	0	0	0	0	0	1	0	1	0	3
SHISA7	0	0	1	0	0	0	0	1	0	0	0	0	0	0	1	0	0	0	0	3
MYBPHL	0	0	1	0	0	0	0	0	0	0	0	0	0	0	0	0	1	0	1	3
RTBDN	0	0	1	0	0	0	0	1	1	0	0	0	0	0	0	0	0	0	0	3
CCDC41	0	0	1	0	1	1	0	0	0	0	0	0	0	0	0	0	0	0	0	3
PRSS41	0	0	1	0	0	0	0	0	0	0	0	0	0	0	0	1	1	0	0	3
REG4	0	0	1	0	0	0	0	0	0	0	1	0	0	0	0	0	1	0	0	3
OR1J2	0	0	1	0	0	0	0	1	0	0	0	0	0	0	0	0	0	1	0	3
WFDC3	0	0	1	1	0	0	0	0	1	0	0	0	0	0	0	0	0	0	0	3
ULBP3	0	0	1	0	1	0	1	0	0	0	0	0	0	0	0	0	0	0	0	3
KLK7	0	0	1	0	1	0	0	0	0	0	0	0	0	1	0	0	0	0	0	3
AIFM3	0	0	1	0	0	0	0	0	0	0	0	0	1	0	0	0	1	0	0	3
HIST1H2BH	0	0	1	0	0	0	0	1	0	0	0	0	0	0	1	0	0	0	0	3
C20orf135	0	0	1	0	0	0	0	0	0	0	0	0	0	0	0	0	1	0	1	3
RCCD1	0	0	1	0	1	0	0	0	0	0	0	0	0	0	0	1	0	0	0	3
NKAIN4	0	0	1	0	0	0	1	0	0	0	0	0	0	0	0	0	1	0	0	3
CATSPER2	0	0	1	0	0	0	0	0	0	0	0	0	0	0	0	1	1	0	0	3
RSRC1	0	0	1	0	1	0	0	0	0	0	0	1	0	0	0	0	0	0	0	3
KHDC1L	0	0	1	0	1	0	0	0	0	0	1	0	0	0	0	0	0	0	0	3
LOC286467	0	0	1	0	1	0	0	0	0	0	0	0	0	0	0	0	0	0	1	3
SRD5A3	0	0	1	0	0	0	0	0	0	0	0	0	0	1	0	0	0	1	0	3
DUSP15	0	0	1	0	0	0	0	0	0	0	1	0	0	0	0	1	0	0	0	3
RIMS2	0	0	1	0	0	0	0	0	0	0	1	1	0	0	0	0	0	0	0	3
EPB41L1	0	0	1	0	0	0	0	0	0	0	0	0	0	1	0	1	0	0	0	3
ST7OT4	0	0	0	1	0	0	0	1	0	0	0	0	0	0	0	1	0	0	0	3
C8orf45	0	0	0	1	0	0	0	0	0	0	0	0	0	0	0	1	1	0	0	3
ZFP41	0	0	0	1	0	0	0	0	0	0	0	0	0	0	0	1	1	0	0	3
SCML2	0	0	0	1	0	1	0	0	0	0	0	1	0	0	0	0	0	0	0	3
CYP4F3	0	0	0	1	0	0	0	0	0	0	0	0	0	1	0	1	0	0	0	3
CELP	0	0	0	1	0	0	0	1	0	0	0	0	1	0	0	0	0	0	0	3
SPIN3	0	0	0	1	0	0	0	0	0	0	0	0	0	0	0	1	1	0	0	3
C2orf52	0	0	0	1	0	0	0	0	0	0	0	0	0	0	0	1	1	0	0	3
MGC23270	0	0	0	1	0	0	0	1	0	0	0	0	0	0	0	1	0	0	0	3
ISM2	0	0	0	1	0	0	0	0	0	0	1	0	0	0	0	0	1	0	0	3
LOC399744	0	0	0	1	0	0	0	0	0	0	0	0	0	0	0	1	1	0	0	3
PM20D2	0	0	0	1	0	0	0	0	0	0	1	0	0	0	0	1	0	0	0	3
STAG3L1	0	0	0	1	0	0	0	0	0	0	0	0	0	0	1	1	0	0	0	3
GPR115	0	0	0	1	0	0	1	0	0	0	0	0	0	1	0	0	0	0	0	3
KHK	0	0	0	1	0	0	0	0	0	0	0	0	1	0	0	1	0	0	0	3
SLC30A2	0	0	0	1	0	0	0	0	0	0	0	0	0	0	0	1	1	0	0	3
FBXO2	0	0	0	1	0	0	1	0	0	0	0	0	0	0	0	0	0	0	1	3
FAM24B	0	0	0	1	1	0	0	0	0	0	0	0	0	0	0	0	1	0	0	3
TCHH	0	0	0	1	1	0	0	0	0	0	0	0	1	0	0	0	0	0	0	3
IGF2BP1	0	0	0	1	0	0	0	0	0	0	0	0	0	0	0	1	0	0	1	3
PNPLA1	0	0	0	1	0	0	1	0	0	0	0	0	0	0	0	0	0	0	1	3
OLFM2	0	0	0	1	1	0	1	0	0	0	0	0	0	0	0	0	0	0	0	3
WBSCR27	0	0	0	1	0	0	0	0	0	0	1	0	0	0	0	1	0	0	0	3
ZDHHC11	0	0	0	1	0	0	0	1	0	0	0	0	0	0	0	0	1	0	0	3
MYH7B	0	0	0	1	0	0	0	0	0	0	0	0	0	0	0	1	1	0	0	3
FNDC1	0	0	0	1	1	0	0	0	0	0	0	0	0	0	1	0	0	0	0	3
ALOX12P2	0	0	0	1	1	0	0	0	0	0	0	0	0	0	0	0	1	0	0	3
ELFN2	0	0	0	1	0	0	1	0	0	0	0	0	0	1	0	0	0	0	0	3
PTGES	0	0	0	1	1	0	0	0	0	0	1	0	0	0	0	0	0	0	0	3
RNASE7	0	0	0	1	0	0	1	0	0	1	0	0	0	0	0	0	0	0	0	3
PPP2R2C	0	0	0	1	0	0	1	0	1	0	0	0	0	0	0	0	0	0	0	3
PKP3	0	0	0	0	1	0	0	0	0	0	0	0	0	1	0	1	0	0	0	3
WNT7B	0	0	0	0	1	0	0	0	0	0	0	0	0	1	1	0	0	0	0	3
ITGB8	0	0	0	0	1	0	0	0	0	0	0	1	0	0	0	1	0	0	0	3
CEP152	0	0	0	0	1	0	0	0	0	0	0	1	0	0	0	1	0	0	0	3
SFN	0	0	0	0	1	0	1	0	0	0	0	0	0	1	0	0	0	0	0	3
PRRX2	0	0	0	0	1	0	1	0	0	0	0	0	0	0	0	0	0	0	1	3
C14orf145	0	0	0	0	1	1	0	0	0	0	0	1	0	0	0	0	0	0	0	3
DSPP	0	0	0	0	1	0	0	0	1	0	0	0	0	0	0	0	1	0	0	3
RPL39L	0	0	0	0	1	0	0	0	0	0	1	0	0	0	0	0	0	0	1	3
LOC729375	0	0	0	0	1	0	0	0	0	0	0	0	0	0	0	1	1	0	0	3
MAP6D1	0	0	0	0	1	0	0	0	0	0	0	1	0	0	0	0	0	0	1	3
DSCR6	0	0	0	0	1	0	0	0	0	0	0	1	0	0	0	0	1	0	0	3
AP1M2	0	0	0	0	1	0	0	0	0	0	1	0	0	1	0	0	0	0	0	3
DIAPH3	0	0	0	0	1	0	0	0	1	0	0	1	0	0	0	0	0	0	0	3
EIF3C	0	0	0	0	1	0	0	0	0	0	1	0	0	0	1	0	0	0	0	3
GRAMD2	0	0	0	0	1	0	0	0	0	0	0	0	0	1	0	0	1	0	0	3
KRT9	0	0	0	0	1	0	1	0	0	0	0	0	0	0	0	0	1	0	0	3
ABCC11	0	0	0	0	1	0	0	0	0	0	0	0	0	0	1	1	0	0	0	3
LOC100133669	0	0	0	0	1	0	0	0	0	0	0	1	0	0	0	0	1	0	0	3
KLC3	0	0	0	0	1	0	0	0	0	0	0	1	0	0	0	0	1	0	0	3
MSX2	0	0	0	0	1	0	1	0	0	0	0	0	0	1	0	0	0	0	0	3
HOXD11	0	0	0	0	1	0	0	0	0	0	1	0	0	0	0	0	1	0	0	3
RTN4RL2	0	0	0	0	1	0	0	1	0	0	0	0	0	0	0	1	0	0	0	3
MET	0	0	0	0	1	0	0	0	0	0	0	1	0	1	0	0	0	0	0	3
IGSF9	0	0	0	0	1	1	0	0	0	0	0	0	0	0	0	0	1	0	0	3
CIT	0	0	0	0	1	0	0	1	0	0	1	0	0	0	0	0	0	0	0	3
LOC339674	0	0	0	0	1	0	0	0	0	1	0	0	0	0	0	0	1	0	0	3
GPR180	0	0	0	0	1	0	0	0	1	1	0	0	0	0	0	0	0	0	0	3
FZD6	0	0	0	0	1	0	0	0	0	0	1	0	0	0	0	1	0	0	0	3
LOC728643	0	0	0	0	1	0	0	0	0	1	0	0	0	0	0	1	0	0	0	3
ZNF703	0	0	0	0	1	1	0	0	0	0	0	0	0	0	0	0	1	0	0	3
KRT16	0	0	0	0	1	0	1	0	0	0	0	0	0	1	0	0	0	0	0	3
FAM188B	0	0	0	0	1	0	0	0	0	0	0	0	0	1	0	0	1	0	0	3
FABP6	0	0	0	0	1	0	1	1	0	0	0	0	0	0	0	0	0	0	0	3
KRT15	0	0	0	0	1	0	0	0	0	0	0	0	0	1	0	1	0	0	0	3
PGM2L1	0	0	0	0	1	0	1	0	0	0	0	0	0	0	1	0	0	0	0	3
MMP8	0	0	0	0	1	0	0	0	1	0	0	0	0	0	0	0	0	0	1	3
CABYR	0	0	0	0	1	0	0	0	0	0	0	0	0	0	0	1	1	0	0	3
SERINC2	0	0	0	0	1	0	1	0	0	0	0	0	0	1	0	0	0	0	0	3
CYP24A1	0	0	0	0	1	0	0	0	0	0	1	0	0	0	0	0	1	0	0	3
DLL3	0	0	0	0	1	0	0	0	0	0	0	0	0	0	0	0	1	0	1	3
PCDHB8	0	0	0	0	1	0	1	0	0	0	0	1	0	0	0	0	0	0	0	3
LOC440905	0	0	0	0	1	0	0	0	0	0	1	0	0	0	0	0	0	0	1	3
MAGEA5	0	0	0	0	1	0	0	0	0	0	0	0	0	0	0	1	0	0	1	3
IL1RAP	0	0	0	0	1	0	1	0	0	0	0	0	0	0	0	1	0	0	0	3
FGFR3	0	0	0	0	1	0	0	0	0	0	0	0	0	0	0	0	1	0	1	3
C3orf67	0	0	0	0	1	0	0	0	0	0	0	0	0	0	1	0	1	0	0	3
ITGA6	0	0	0	0	1	0	0	0	0	0	0	0	0	1	0	1	0	0	0	3
WNT10A	0	0	0	0	1	0	1	0	0	0	0	0	0	0	0	0	0	0	1	3
DVL3	0	0	0	0	1	1	0	0	0	0	0	0	0	0	0	0	0	0	1	3
PPAPDC1A	0	0	0	0	1	0	0	0	0	0	0	0	0	0	0	1	0	0	1	3
NKX2-8	0	0	0	0	1	0	0	0	1	0	0	0	0	0	0	0	0	0	1	3
ODC1	0	0	0	0	1	0	0	0	0	0	0	0	1	0	0	0	0	0	1	3
TIGD5	0	0	0	0	1	0	0	0	0	0	0	0	0	0	0	0	1	0	1	3
HIST1H2BC	0	0	0	0	1	0	1	0	0	0	0	0	0	1	0	0	0	0	0	3
SLC44A5	0	0	0	0	1	0	1	0	0	0	1	0	0	0	0	0	0	0	0	3
CSAG2	0	0	0	0	1	0	0	0	1	0	0	0	0	0	0	0	0	0	1	3
MPP4	0	0	0	0	1	0	0	0	1	0	0	0	0	0	0	1	0	0	0	3
PAK6	0	0	0	0	1	0	0	0	0	0	1	0	0	0	0	0	1	0	0	3
RAG1	0	0	0	0	1	0	0	0	0	0	0	0	1	0	0	1	0	0	0	3
LTB4R2	0	0	0	0	1	0	0	1	0	0	0	0	0	0	0	1	0	0	0	3
PKP1	0	0	0	0	1	0	1	0	0	0	0	0	0	0	0	0	0	0	1	3
H2AFB1	0	0	0	0	1	0	0	1	0	0	0	0	0	0	0	1	0	0	0	3
MUC4	0	0	0	0	1	0	0	0	0	0	0	0	0	1	0	0	0	0	1	3
KCNK9	0	0	0	0	1	0	0	0	0	0	0	0	0	0	0	0	1	0	1	3
MKRN3	0	0	0	0	1	1	0	0	0	0	0	1	0	0	0	0	0	0	0	3
PRSS21	0	0	0	0	1	0	0	0	0	0	0	0	0	0	0	0	1	0	1	3
WNT3A	0	0	0	0	1	0	1	0	0	0	0	0	0	0	0	0	0	0	1	3
KCNK1	0	0	0	0	1	0	1	0	0	0	0	0	0	1	0	0	0	0	0	3
FGF19	0	0	0	0	1	0	1	1	0	0	0	0	0	0	0	0	0	0	0	3
MAGEA11	0	0	0	0	1	0	1	0	0	0	0	0	0	0	0	0	0	0	1	3
TNNT2	0	0	0	0	1	0	1	0	0	0	0	0	0	0	0	1	0	0	0	3
CTTN	0	0	0	0	1	0	1	0	0	0	0	0	0	1	0	0	0	0	0	3
HSPA1B	0	0	0	0	1	0	0	0	0	0	1	0	0	0	0	1	0	0	0	3
PHEX	0	0	0	0	1	0	1	0	0	1	0	0	0	0	0	0	0	0	0	3
RIN1	0	0	0	0	1	0	1	0	0	0	0	0	0	1	0	0	0	0	0	3
AMH	0	0	0	0	0	1	0	0	0	0	0	0	1	0	0	1	0	0	0	3
FAM186B	0	0	0	0	0	1	0	0	0	0	0	0	0	0	0	1	1	0	0	3
ENO3	0	0	0	0	0	1	0	0	0	0	0	0	0	0	0	1	1	0	0	3
ZNF280C	0	0	0	0	0	1	0	0	1	1	0	0	0	0	0	0	0	0	0	3
2016-09-14	0	0	0	0	0	1	0	0	0	0	1	1	0	0	0	0	0	0	0	3
SLC12A8	0	0	0	0	0	0	1	0	1	0	1	0	0	0	0	0	0	0	0	3
IRX4	0	0	0	0	0	0	1	0	1	0	0	1	0	0	0	0	0	0	0	3
DCUN1D5	0	0	0	0	0	0	1	0	1	1	0	0	0	0	0	0	0	0	0	3
CCNA1	0	0	0	0	0	0	1	0	1	0	0	0	1	0	0	0	0	0	0	3
C11orf87	0	0	0	0	0	0	1	1	0	0	0	0	1	0	0	0	0	0	0	3
FAM83A	0	0	0	0	0	0	1	0	0	0	0	0	0	1	0	0	0	1	0	3
MYT1	0	0	0	0	0	0	1	0	0	0	0	0	0	0	1	0	0	0	1	3
WNT2B	0	0	0	0	0	0	1	0	1	0	0	0	1	0	0	0	0	0	0	3
NCRNA00162	0	0	0	0	0	0	1	0	0	0	0	0	0	0	0	0	1	0	1	3
GATA4	0	0	0	0	0	0	1	0	0	0	0	0	1	0	0	0	1	0	0	3
ADD2	0	0	0	0	0	0	1	0	0	0	0	0	1	0	1	0	0	0	0	3
KCP	0	0	0	0	0	0	1	0	0	0	0	0	0	1	0	0	0	0	1	3
NTSR1	0	0	0	0	0	0	1	0	0	0	0	0	0	0	0	0	1	0	1	3
TNNI3	0	0	0	0	0	0	1	0	1	0	0	0	0	0	1	0	0	0	0	3
PCDHGA1	0	0	0	0	0	0	1	0	0	0	0	0	1	0	0	1	0	0	0	3
HBE1	0	0	0	0	0	0	1	0	0	0	1	0	1	0	0	0	0	0	0	3
DKFZp686A1627	0	0	0	0	0	0	1	0	0	0	1	0	0	0	0	0	1	0	0	3
GAGE4	0	0	0	0	0	0	1	0	0	0	0	1	0	0	0	0	1	0	0	3
AREG	0	0	0	0	0	0	1	0	0	0	0	0	0	1	0	1	0	0	0	3
GAGE2D	0	0	0	0	0	0	1	0	0	0	0	1	0	0	0	0	1	0	0	3
GABRR1	0	0	0	0	0	0	1	0	0	0	0	1	0	0	0	0	1	0	0	3
GGN	0	0	0	0	0	0	0	1	0	0	0	0	0	0	0	1	0	0	1	3
PITX1	0	0	0	0	0	0	0	1	0	1	0	0	0	1	0	0	0	0	0	3
RAD9A	0	0	0	0	0	0	0	1	0	0	0	0	0	0	0	0	1	0	1	3
PPFIA3	0	0	0	0	0	0	0	1	0	1	0	0	0	0	0	1	0	0	0	3
KCNH2	0	0	0	0	0	0	0	1	1	0	0	0	0	0	0	0	0	1	0	3
CCR3	0	0	0	0	0	0	0	1	0	0	1	0	0	0	0	0	0	0	1	3
HIST1H2BJ	0	0	0	0	0	0	0	1	0	0	0	0	0	1	0	0	1	0	0	3
LOC100132724	0	0	0	0	0	0	0	1	1	0	0	0	0	0	0	1	0	0	0	3
SRCIN1	0	0	0	0	0	0	0	1	0	0	0	0	0	0	0	1	1	0	0	3
RAB6B	0	0	0	0	0	0	0	1	0	0	0	1	0	0	1	0	0	0	0	3
PTTG3P	0	0	0	0	0	0	0	1	0	0	0	0	0	0	0	1	0	0	1	3
FLJ41941	0	0	0	0	0	0	0	1	0	0	1	1	0	0	0	0	0	0	0	3
HIST1H1B	0	0	0	0	0	0	0	0	1	0	0	0	0	0	0	1	1	0	0	3
OPN3	0	0	0	0	0	0	0	0	1	0	0	0	0	0	0	0	1	1	0	3
FBXO5	0	0	0	0	0	0	0	0	1	0	0	0	0	0	0	1	0	0	1	3
SP9	0	0	0	0	0	0	0	0	1	0	0	1	0	0	0	0	1	0	0	3
PAGE2B	0	0	0	0	0	0	0	0	1	1	0	1	0	0	0	0	0	0	0	3
FAM90A1	0	0	0	0	0	0	0	0	1	0	1	0	0	0	0	0	1	0	0	3
CENPN	0	0	0	0	0	0	0	0	1	1	1	0	0	0	0	0	0	0	0	3
KIAA1024	0	0	0	0	0	0	0	0	1	0	0	0	0	0	0	1	0	0	1	3
SYT8	0	0	0	0	0	0	0	0	1	0	1	0	0	1	0	0	0	0	0	3
RNF128	0	0	0	0	0	0	0	0	1	0	0	0	0	1	0	1	0	0	0	3
ARHGEF19	0	0	0	0	0	0	0	0	1	0	1	0	0	0	0	0	1	0	0	3
RAX	0	0	0	0	0	0	0	0	1	0	0	1	0	0	0	0	0	1	0	3
IL1RN	0	0	0	0	0	0	0	0	1	1	0	0	0	1	0	0	0	0	0	3
C9orf140	0	0	0	0	0	0	0	0	1	1	0	0	0	1	0	0	0	0	0	3
KCNS1	0	0	0	0	0	0	0	0	1	0	0	0	0	0	0	0	1	0	1	3
SPAG17	0	0	0	0	0	0	0	0	1	0	1	0	0	0	0	1	0	0	0	3
PAGE5	0	0	0	0	0	0	0	0	1	0	1	1	0	0	0	0	0	0	0	3
CPLX2	0	0	0	0	0	0	0	0	1	1	0	0	0	0	0	0	0	0	1	3
ASPH	0	0	0	0	0	0	0	0	0	1	1	0	0	1	0	0	0	0	0	3
ZNRF1	0	0	0	0	0	0	0	0	0	1	0	0	0	1	0	0	0	1	0	3
PRR11	0	0	0	0	0	0	0	0	0	1	0	0	0	0	1	1	0	0	0	3
DLEU2	0	0	0	0	0	0	0	0	0	1	0	0	0	0	0	1	0	0	1	3
INHBB	0	0	0	0	0	0	0	0	0	1	0	1	0	0	0	0	1	0	0	3
GPRC5D	0	0	0	0	0	0	0	0	0	0	1	0	1	1	0	0	0	0	0	3
GAGE1	0	0	0	0	0	0	0	0	0	0	1	1	0	0	0	0	0	0	1	3
CLGN	0	0	0	0	0	0	0	0	0	0	1	1	1	0	0	0	0	0	0	3
CLDN19	0	0	0	0	0	0	0	0	0	0	1	0	1	0	0	0	0	0	1	3
CDH18	0	0	0	0	0	0	0	0	0	0	1	1	0	0	0	0	0	0	1	3
SLC1A5	0	0	0	0	0	0	0	0	0	0	1	0	0	1	0	0	0	0	1	3
KLK1	0	0	0	0	0	0	0	0	0	0	1	0	1	0	0	0	1	0	0	3
LIN28A	0	0	0	0	0	0	0	0	0	0	1	1	0	0	0	0	1	0	0	3
C18orf2	0	0	0	0	0	0	0	0	0	0	1	1	0	0	0	0	0	0	1	3
CHRNA1	0	0	0	0	0	0	0	0	0	0	1	1	0	0	1	0	0	0	0	3
IHH	0	0	0	0	0	0	0	0	0	0	1	0	0	1	0	0	1	0	0	3
CCL8	0	0	0	0	0	0	0	0	0	0	1	1	0	0	0	0	0	0	1	3
MAGEA8	0	0	0	0	0	0	0	0	0	0	0	1	1	0	0	0	1	0	0	3
AIM1L	0	0	0	0	0	0	0	0	0	0	0	1	0	1	0	0	1	0	0	3
CT45A4	0	0	0	0	0	0	0	0	0	0	0	0	1	0	0	0	1	0	1	3
AMN	0	0	0	0	0	0	0	0	0	0	0	0	1	1	0	0	0	0	1	3
UGT3A1	0	0	0	0	0	0	0	0	0	0	0	0	1	0	0	0	0	1	1	3
C6orf132	0	0	0	0	0	0	0	0	0	0	0	0	0	1	0	1	1	0	0	3
CEACAM5	0	0	0	0	0	0	0	0	0	0	0	0	0	1	1	0	1	0	0	3
LOC285419	0	0	0	0	0	0	0	0	0	0	0	0	0	1	0	1	1	0	0	3
E2F8	0	0	0	0	0	0	0	0	0	0	0	0	0	1	1	1	0	0	0	3
PLA2G16	0	0	0	0	0	0	0	0	0	0	0	0	0	1	1	0	1	0	0	3
SHH	0	0	0	0	0	0	0	0	0	0	0	0	0	1	0	0	1	1	0	3
ANKRD33	0	0	0	0	0	0	0	0	0	0	0	0	0	0	0	1	0	1	1	3
PALM3	0	0	0	0	0	0	0	0	0	0	0	0	0	0	0	1	1	0	1	3
NBPF6	0	0	0	0	0	0	0	0	0	0	0	0	0	0	0	1	1	0	1	3
SMC2	1	0	0	0	0	0	0	0	0	0	0	1	0	0	0	0	0	0	0	2
PSMD2	1	0	0	0	1	0	0	0	0	0	0	0	0	0	0	0	0	0	0	2
CDKN2A	1	0	0	0	0	1	0	0	0	0	0	0	0	0	0	0	0	0	0	2
EXOSC3	1	0	0	0	0	0	0	0	0	1	0	0	0	0	0	0	0	0	0	2
ZNF367	1	0	0	0	0	0	0	0	0	0	0	0	0	0	1	0	0	0	0	2
SMS	1	0	0	0	0	0	0	0	0	0	0	0	0	0	0	1	0	0	0	2
TARS	1	0	0	0	0	0	0	0	0	1	0	0	0	0	0	0	0	0	0	2
HMGN2	1	0	0	0	0	0	0	0	0	0	1	0	0	0	0	0	0	0	0	2
KDM4D	1	0	0	0	0	0	0	0	0	0	0	0	0	0	0	0	1	0	0	2
C5orf30	1	0	0	0	0	0	0	0	0	1	0	0	0	0	0	0	0	0	0	2
HAUS6	1	0	0	0	0	1	0	0	0	0	0	0	0	0	0	0	0	0	0	2
MRPL11	1	0	0	0	0	0	0	0	0	0	0	0	0	0	0	0	0	0	1	2
HIST1H4H	1	0	0	0	0	0	1	0	0	0	0	0	0	0	0	0	0	0	0	2
IMPDH1	1	0	0	0	0	0	0	0	0	0	1	0	0	0	0	0	0	0	0	2
C12orf75	1	0	0	0	0	1	0	0	0	0	0	0	0	0	0	0	0	0	0	2
IFI30	1	0	0	0	0	0	0	0	0	0	1	0	0	0	0	0	0	0	0	2
GCSH	1	0	0	0	0	0	0	0	0	0	0	0	0	0	0	1	0	0	0	2
MT1G	1	1	0	0	0	0	0	0	0	0	0	0	0	0	0	0	0	0	0	2
C6orf182	1	0	0	0	0	1	0	0	0	0	0	0	0	0	0	0	0	0	0	2
DMRT3	1	0	0	0	0	0	0	0	0	0	0	0	0	0	0	0	0	0	1	2
SYCE2	1	0	0	0	0	0	0	0	0	0	0	0	0	0	0	1	0	0	0	2
HAUS7	1	0	1	0	0	0	0	0	0	0	0	0	0	0	0	0	0	0	0	2
PC	1	0	0	0	0	0	0	0	0	0	0	0	0	0	0	0	0	0	1	2
PLA2G7	1	1	0	0	0	0	0	0	0	0	0	0	0	0	0	0	0	0	0	2
P2RY6	1	0	0	0	0	0	0	0	0	0	1	0	0	0	0	0	0	0	0	2
CDX1	1	0	0	0	0	0	0	0	0	0	0	0	0	0	0	0	1	0	0	2
PODNL1	1	0	0	0	0	0	1	0	0	0	0	0	0	0	0	0	0	0	0	2
LOC400759	1	0	0	0	1	0	0	0	0	0	0	0	0	0	0	0	0	0	0	2
CAGE1	1	0	0	0	1	0	0	0	0	0	0	0	0	0	0	0	0	0	0	2
C15orf21	1	0	1	0	0	0	0	0	0	0	0	0	0	0	0	0	0	0	0	2
RSAD2	1	0	0	0	1	0	0	0	0	0	0	0	0	0	0	0	0	0	0	2
RCOR2	1	0	0	0	0	0	0	0	0	0	0	0	0	0	0	1	0	0	0	2
FCGR1C	1	0	0	0	0	0	0	1	0	0	0	0	0	0	0	0	0	0	0	2
DNLZ	1	0	0	0	1	0	0	0	0	0	0	0	0	0	0	0	0	0	0	2
ELOVL3	1	0	0	0	0	0	0	0	0	0	0	0	0	0	0	0	0	0	1	2
CALML5	1	1	0	0	0	0	0	0	0	0	0	0	0	0	0	0	0	0	0	2
MNS1	1	0	0	0	0	0	0	0	0	0	0	0	0	0	0	0	1	0	0	2
SLC11A1	1	0	0	0	1	0	0	0	0	0	0	0	0	0	0	0	0	0	0	2
KRT86	1	1	0	0	0	0	0	0	0	0	0	0	0	0	0	0	0	0	0	2
TXN	1	0	0	0	0	0	0	0	0	0	0	0	0	1	0	0	0	0	0	2
FEZF1	1	0	0	0	0	0	0	1	0	0	0	0	0	0	0	0	0	0	0	2
PARP9	1	0	0	0	0	0	0	0	0	0	0	0	0	0	0	0	0	0	1	2
TCTEX1D2	1	0	0	0	1	0	0	0	0	0	0	0	0	0	0	0	0	0	0	2
AFARP1	1	0	0	0	0	0	0	0	0	0	0	0	0	0	0	0	0	1	0	2
ZNF284	1	0	0	0	0	1	0	0	0	0	0	0	0	0	0	0	0	0	0	2
DCDC1	1	0	0	0	1	0	0	0	0	0	0	0	0	0	0	0	0	0	0	2
INHBA	1	0	0	0	0	0	0	0	0	0	0	0	0	0	1	0	0	0	0	2
FCGR1A	1	0	0	0	0	0	0	0	0	0	0	0	0	0	1	0	0	0	0	2
C6orf150	1	0	0	0	0	0	0	0	0	0	0	1	0	0	0	0	0	0	0	2
RASGRF1	1	1	0	0	0	0	0	0	0	0	0	0	0	0	0	0	0	0	0	2
TAP1	1	0	0	0	0	0	0	0	0	0	0	0	0	0	0	1	0	0	0	2
C6orf127	1	0	0	0	0	0	0	0	0	0	0	0	0	0	0	0	1	0	0	2
SLC17A9	1	0	0	0	0	0	0	0	0	0	0	0	0	0	0	0	0	0	1	2
KRT6A	1	0	0	0	0	0	1	0	0	0	0	0	0	0	0	0	0	0	0	2
ASNS	1	0	0	0	0	0	0	0	0	0	0	0	0	0	0	0	1	0	0	2
ACTL8	1	0	0	0	0	0	0	0	0	1	0	0	0	0	0	0	0	0	0	2
FOXP3	1	0	0	0	0	0	0	0	0	0	0	0	0	0	0	1	0	0	0	2
TAS1R3	1	0	0	0	0	0	0	1	0	0	0	0	0	0	0	0	0	0	0	2
KLF14	1	0	0	0	0	0	1	0	0	0	0	0	0	0	0	0	0	0	0	2
GREB1L	1	0	0	0	0	0	0	0	0	0	0	0	0	1	0	0	0	0	0	2
C13orf29	1	0	0	0	0	0	0	0	0	0	0	1	0	0	0	0	0	0	0	2
TMEM149	1	0	0	0	1	0	0	0	0	0	0	0	0	0	0	0	0	0	0	2
KIAA0895	1	0	0	0	0	0	0	0	0	0	0	0	0	0	0	1	0	0	0	2
ROS1	1	0	0	0	1	0	0	0	0	0	0	0	0	0	0	0	0	0	0	2
LOC100286793	1	0	0	0	1	0	0	0	0	0	0	0	0	0	0	0	0	0	0	2
METTL11B	1	0	0	0	1	0	0	0	0	0	0	0	0	0	0	0	0	0	0	2
FOXE3	1	1	0	0	0	0	0	0	0	0	0	0	0	0	0	0	0	0	0	2
SLAMF8	1	0	0	0	0	0	0	0	0	0	1	0	0	0	0	0	0	0	0	2
ACRBP	1	0	1	0	0	0	0	0	0	0	0	0	0	0	0	0	0	0	0	2
FCGR3A	1	0	0	0	0	0	0	0	0	0	0	0	0	0	1	0	0	0	0	2
TGM1	1	0	0	0	0	0	0	0	0	0	0	0	0	0	0	1	0	0	0	2
ZMYND10	1	0	0	0	0	0	0	0	0	0	0	0	0	0	0	0	1	0	0	2
LOC283404	1	0	0	0	1	0	0	0	0	0	0	0	0	0	0	0	0	0	0	2
TRIM10	1	0	0	0	0	0	0	0	0	0	0	0	0	1	0	0	0	0	0	2
KLF1	1	0	0	0	0	0	0	0	0	0	0	0	0	0	0	0	1	0	0	2
ANKRD13B	1	0	0	0	1	0	0	0	0	0	0	0	0	0	0	0	0	0	0	2
SPAG1	1	0	0	0	0	0	0	0	0	0	0	0	0	0	1	0	0	0	0	2
CA2	1	0	0	0	0	0	1	0	0	0	0	0	0	0	0	0	0	0	0	2
PMFBP1	1	0	0	0	0	0	1	0	0	0	0	0	0	0	0	0	0	0	0	2
TMED7-TICAM2	1	0	0	0	0	0	0	0	1	0	0	0	0	0	0	0	0	0	0	2
CASP5	1	1	0	0	0	0	0	0	0	0	0	0	0	0	0	0	0	0	0	2
SLFN13	1	0	0	0	0	0	0	0	0	0	0	0	0	0	0	0	1	0	0	2
GATSL1	1	0	0	0	0	0	0	0	0	0	0	1	0	0	0	0	0	0	0	2
FOXD1	1	0	0	0	0	0	0	0	0	0	0	0	0	0	0	0	1	0	0	2
PGLYRP4	1	0	0	0	1	0	0	0	0	0	0	0	0	0	0	0	0	0	0	2
PRAME	1	0	0	0	0	0	0	0	0	0	0	0	0	0	0	1	0	0	0	2
ORAOV1	1	0	0	0	0	0	0	0	0	0	0	0	0	0	0	1	0	0	0	2
PTPRN	1	0	0	0	0	0	0	0	0	0	0	0	0	0	0	0	0	0	1	2
PRRG4	1	0	0	0	1	0	0	0	0	0	0	0	0	0	0	0	0	0	0	2
GRP	1	0	0	0	0	0	0	0	1	0	0	0	0	0	0	0	0	0	0	2
GUCA1A	1	0	0	0	1	0	0	0	0	0	0	0	0	0	0	0	0	0	0	2
HTR1D	1	0	0	0	0	0	0	0	0	0	0	0	0	1	0	0	0	0	0	2
PKD2L1	1	0	0	0	0	0	0	0	0	0	0	0	0	0	0	0	0	0	1	2
SLC1A4	1	0	0	0	0	0	0	0	0	0	0	0	0	0	0	1	0	0	0	2
GTSF1	1	0	0	0	0	0	0	0	0	0	1	0	0	0	0	0	0	0	0	2
AMTN	1	1	0	0	0	0	0	0	0	0	0	0	0	0	0	0	0	0	0	2
ACRV1	1	0	0	0	0	0	0	0	0	0	0	0	0	0	0	0	0	0	1	2
PPP1R1C	1	0	0	0	0	0	0	0	0	0	0	0	0	1	0	0	0	0	0	2
MOV10L1	1	0	0	0	0	0	0	1	0	0	0	0	0	0	0	0	0	0	0	2
SOX9	1	0	0	0	0	0	0	0	0	0	1	0	0	0	0	0	0	0	0	2
AQP9	1	1	0	0	0	0	0	0	0	0	0	0	0	0	0	0	0	0	0	2
CCL18	1	0	0	0	1	0	0	0	0	0	0	0	0	0	0	0	0	0	0	2
PTH2R	1	0	0	0	0	0	0	0	0	0	0	0	0	0	0	0	1	0	0	2
LOC283867	1	0	0	0	0	0	0	0	1	0	0	0	0	0	0	0	0	0	0	2
CORO2A	1	0	0	0	0	0	0	0	0	0	0	0	0	1	0	0	0	0	0	2
AACSL	1	0	0	0	0	0	0	0	0	0	0	0	0	0	0	0	0	0	1	2
KRT34	1	1	0	0	0	0	0	0	0	0	0	0	0	0	0	0	0	0	0	2
C17orf67	1	0	0	0	1	0	0	0	0	0	0	0	0	0	0	0	0	0	0	2
ACP5	1	0	0	0	0	0	0	0	0	0	0	0	0	0	0	0	0	0	1	2
TCHHL1	1	1	0	0	0	0	0	0	0	0	0	0	0	0	0	0	0	0	0	2
ZYG11A	1	0	0	0	1	0	0	0	0	0	0	0	0	0	0	0	0	0	0	2
ATP4A	1	0	0	0	0	0	0	0	0	1	0	0	0	0	0	0	0	0	0	2
IL31RA	1	0	0	0	0	0	1	0	0	0	0	0	0	0	0	0	0	0	0	2
SPRR2D	1	0	0	0	0	0	0	0	0	0	0	0	0	0	0	1	0	0	0	2
CCDC135	1	0	0	0	0	0	0	0	0	0	0	0	0	0	1	0	0	0	0	2
SBSN	1	1	0	0	0	0	0	0	0	0	0	0	0	0	0	0	0	0	0	2
CTHRC1	1	0	0	0	0	0	0	1	0	0	0	0	0	0	0	0	0	0	0	2
LIME1	1	0	0	0	0	0	0	0	0	0	0	0	0	0	0	0	0	0	1	2
MGC14436	1	0	0	0	0	0	0	0	0	0	0	0	0	0	0	0	1	0	0	2
ATP12A	1	0	0	0	0	0	0	0	0	0	0	0	1	0	0	0	0	0	0	2
H2BFXP	1	0	0	0	0	1	0	0	0	0	0	0	0	0	0	0	0	0	0	2
C20orf103	1	0	0	0	0	0	0	0	1	0	0	0	0	0	0	0	0	0	0	2
WDR77	0	1	0	0	0	0	0	0	0	0	1	0	0	0	0	0	0	0	0	2
PTDSS1	0	1	0	0	0	0	0	0	0	0	0	0	0	0	0	0	0	0	1	2
EIF2C2	0	1	0	0	1	0	0	0	0	0	0	0	0	0	0	0	0	0	0	2
RBM28	0	1	1	0	0	0	0	0	0	0	0	0	0	0	0	0	0	0	0	2
C9orf30	0	1	0	0	1	0	0	0	0	0	0	0	0	0	0	0	0	0	0	2
PPPDE1	0	1	0	0	0	0	0	0	1	0	0	0	0	0	0	0	0	0	0	2
CSTB	0	1	1	0	0	0	0	0	0	0	0	0	0	0	0	0	0	0	0	2
CA5BP	0	1	0	0	0	0	0	0	0	0	0	0	0	0	0	1	0	0	0	2
TOMM5	0	1	0	0	0	0	0	0	0	1	0	0	0	0	0	0	0	0	0	2
CCDC86	0	1	0	0	0	0	1	0	0	0	0	0	0	0	0	0	0	0	0	2
GAL	0	1	0	0	0	0	1	0	0	0	0	0	0	0	0	0	0	0	0	2
C13orf27	0	1	0	0	1	0	0	0	0	0	0	0	0	0	0	0	0	0	0	2
HPDL	0	1	0	0	0	0	0	0	0	0	0	0	0	0	0	0	0	0	1	2
HIST1H2AH	0	1	0	0	0	0	0	0	0	0	0	0	0	0	0	1	0	0	0	2
UQCRHL	0	1	0	0	0	1	0	0	0	0	0	0	0	0	0	0	0	0	0	2
NDUFA9	0	1	0	0	0	0	0	0	0	0	0	0	0	0	0	0	0	1	0	2
NT5DC2	0	1	0	0	0	0	0	0	1	0	0	0	0	0	0	0	0	0	0	2
PPPDE2	0	1	0	0	0	0	0	0	0	1	0	0	0	0	0	0	0	0	0	2
SLC25A13	0	1	0	0	1	0	0	0	0	0	0	0	0	0	0	0	0	0	0	2
RBM38	0	1	0	0	0	0	0	0	0	0	0	0	0	0	0	0	0	0	1	2
TALDO1	0	1	0	0	0	0	0	0	0	0	1	0	0	0	0	0	0	0	0	2
GOLT1B	0	1	0	0	0	0	0	0	1	0	0	0	0	0	0	0	0	0	0	2
CDK2AP1	0	1	0	0	1	0	0	0	0	0	0	0	0	0	0	0	0	0	0	2
C8orf59	0	1	0	0	0	0	0	0	0	0	0	0	0	0	0	1	0	0	0	2
LOC152217	0	1	1	0	0	0	0	0	0	0	0	0	0	0	0	0	0	0	0	2
FLVCR2	0	1	0	0	0	0	0	1	0	0	0	0	0	0	0	0	0	0	0	2
FUT3	0	1	0	0	0	0	0	0	0	0	0	0	0	1	0	0	0	0	0	2
CLCN5	0	1	0	0	0	0	0	0	0	0	0	0	0	0	0	1	0	0	0	2
CTSL2	0	1	0	0	0	0	0	0	0	0	0	0	0	0	0	1	0	0	0	2
SKP2	0	1	0	0	0	0	0	0	0	0	1	0	0	0	0	0	0	0	0	2
RNF24	0	1	0	0	1	0	0	0	0	0	0	0	0	0	0	0	0	0	0	2
DNAH11	0	1	0	0	0	0	0	0	0	0	1	0	0	0	0	0	0	0	0	2
SLC7A1	0	1	0	0	0	0	0	0	0	0	1	0	0	0	0	0	0	0	0	2
SFT2D2	0	1	0	0	0	0	0	0	0	0	0	0	0	0	0	0	0	0	1	2
TSPAN33	0	1	0	0	0	0	0	0	0	0	0	1	0	0	0	0	0	0	0	2
SMOX	0	1	0	0	0	0	1	0	0	0	0	0	0	0	0	0	0	0	0	2
GPR56	0	1	0	0	0	0	1	0	0	0	0	0	0	0	0	0	0	0	0	2
NKX2-3	0	1	0	0	0	0	0	1	0	0	0	0	0	0	0	0	0	0	0	2
LOC285629	0	1	1	0	0	0	0	0	0	0	0	0	0	0	0	0	0	0	0	2
VPREB3	0	1	0	0	0	0	0	1	0	0	0	0	0	0	0	0	0	0	0	2
UNC93A	0	1	0	0	0	0	0	0	0	0	0	0	0	0	0	0	1	0	0	2
LOC84740	0	1	0	0	0	0	0	0	0	0	0	0	0	1	0	0	0	0	0	2
ARHGAP22	0	1	0	0	0	0	0	1	0	0	0	0	0	0	0	0	0	0	0	2
PFKP	0	1	0	0	0	0	0	0	0	0	0	0	0	0	0	0	0	1	0	2
CXorf61	0	1	0	0	0	0	0	0	0	0	1	0	0	0	0	0	0	0	0	2
LILRB2	0	1	0	0	1	0	0	0	0	0	0	0	0	0	0	0	0	0	0	2
MX2	0	1	0	0	0	0	0	0	0	0	0	0	0	0	0	0	0	0	1	2
C11orf86	0	1	0	0	0	0	1	0	0	0	0	0	0	0	0	0	0	0	0	2
GZMB	0	1	0	0	1	0	0	0	0	0	0	0	0	0	0	0	0	0	0	2
HTR3A	0	1	0	0	0	0	0	1	0	0	0	0	0	0	0	0	0	0	0	2
HTR6	0	1	0	0	0	0	0	0	0	0	0	0	0	0	0	0	0	0	1	2
UPP1	0	1	0	0	0	0	1	0	0	0	0	0	0	0	0	0	0	0	0	2
HCK	0	1	0	0	1	0	0	0	0	0	0	0	0	0	0	0	0	0	0	2
TRIM69	0	1	0	0	0	0	0	0	0	0	0	1	0	0	0	0	0	0	0	2
CD7	0	1	0	0	0	0	0	1	0	0	0	0	0	0	0	0	0	0	0	2
SERPINE2	0	1	0	0	0	0	1	0	0	0	0	0	0	0	0	0	0	0	0	2
PGBD5	0	1	0	0	0	0	0	0	0	0	0	0	0	0	0	0	0	1	0	2
P2RX5	0	1	0	0	0	0	0	0	0	0	0	0	0	0	0	0	0	0	1	2
MSL3L2	0	1	0	0	1	0	0	0	0	0	0	0	0	0	0	0	0	0	0	2
DKKL1	0	1	0	0	0	0	0	0	0	0	0	0	1	0	0	0	0	0	0	2
DMRTA2	0	1	0	0	1	0	0	0	0	0	0	0	0	0	0	0	0	0	0	2
ATP6V1C2	0	1	0	0	1	0	0	0	0	0	0	0	0	0	0	0	0	0	0	2
CD70	0	1	0	0	0	0	0	0	0	0	0	0	1	0	0	0	0	0	0	2
PSAPL1	0	1	0	0	0	0	0	0	0	0	0	0	0	0	0	0	0	1	0	2
LCK	0	1	0	0	1	0	0	0	0	0	0	0	0	0	0	0	0	0	0	2
HMSD	0	1	0	0	0	0	0	0	1	0	0	0	0	0	0	0	0	0	0	2
EPHB3	0	1	0	0	0	0	0	0	0	0	0	0	0	1	0	0	0	0	0	2
FGF21	0	1	0	0	0	0	0	0	0	0	0	0	0	0	0	0	0	1	0	2
CCL5	0	1	0	0	0	0	0	1	0	0	0	0	0	0	0	0	0	0	0	2
HRASLS	0	1	0	0	0	0	0	0	0	0	0	0	0	0	0	0	0	0	1	2
FTCD	0	1	0	0	0	0	1	0	0	0	0	0	0	0	0	0	0	0	0	2
RSPO2	0	1	0	0	0	0	0	0	1	0	0	0	0	0	0	0	0	0	0	2
LPO	0	1	0	0	0	0	0	0	0	0	0	0	0	0	0	0	1	0	0	2
COL9A3	0	1	0	0	0	0	0	0	0	0	0	0	0	0	0	0	0	0	1	2
SLC15A1	0	1	0	0	1	0	0	0	0	0	0	0	0	0	0	0	0	0	0	2
ATP2B3	0	1	0	0	0	0	0	0	0	0	0	0	0	0	0	0	0	1	0	2
FOXG1	0	1	0	1	0	0	0	0	0	0	0	0	0	0	0	0	0	0	0	2
SLC6A11	0	1	0	0	0	0	0	0	0	0	0	0	0	0	0	0	0	1	0	2
SPOCK2	0	1	0	0	0	0	0	0	0	0	0	0	0	0	1	0	0	0	0	2
OR56A3	0	1	0	0	0	0	0	0	0	0	1	0	0	0	0	0	0	0	0	2
CCKBR	0	1	0	0	0	0	0	0	0	0	0	0	1	0	0	0	0	0	0	2
FPR2	0	1	0	0	0	0	0	0	0	0	0	0	0	0	0	0	0	0	1	2
LOC731789	0	1	0	0	0	0	0	0	0	0	0	0	0	0	0	0	0	1	0	2
ALPP	0	1	0	0	0	0	0	0	0	0	0	0	0	1	0	0	0	0	0	2
ZIC4	0	1	0	0	0	0	0	0	0	0	0	1	0	0	0	0	0	0	0	2
HRH3	0	1	0	0	0	0	0	0	0	0	0	0	0	0	0	0	0	0	1	2
C14orf182	0	1	0	0	1	0	0	0	0	0	0	0	0	0	0	0	0	0	0	2
TPRXL	0	1	0	0	1	0	0	0	0	0	0	0	0	0	0	0	0	0	0	2
DUSP9	0	1	0	0	0	0	0	0	0	0	0	0	0	0	0	0	0	0	1	2
GPR37	0	1	0	0	0	0	0	0	1	0	0	0	0	0	0	0	0	0	0	2
TMEM150B	0	1	0	0	0	0	0	0	0	0	0	0	0	0	0	0	1	0	0	2
KRT7	0	1	0	0	0	0	0	0	0	0	0	0	0	1	0	0	0	0	0	2
CD300E	0	1	0	0	0	0	1	0	0	0	0	0	0	0	0	0	0	0	0	2
BATF2	0	1	0	0	0	0	0	0	0	0	0	0	0	0	0	0	0	0	1	2
ATP2A1	0	1	0	0	0	0	0	0	0	0	0	0	0	0	0	1	0	0	0	2
C11orf9	0	1	0	0	0	0	0	0	0	0	0	0	0	1	0	0	0	0	0	2
PRSS33	0	1	1	0	0	0	0	0	0	0	0	0	0	0	0	0	0	0	0	2
ZFP42	0	1	0	0	0	0	1	0	0	0	0	0	0	0	0	0	0	0	0	2
ZNF80	0	1	0	0	0	1	0	0	0	0	0	0	0	0	0	0	0	0	0	2
OLIG1	0	1	0	0	0	0	0	0	0	0	0	0	0	0	0	0	0	0	1	2
CARD9	0	1	0	0	0	0	0	0	0	0	0	0	0	0	0	0	0	0	1	2
RDH10	0	1	0	0	0	0	0	0	0	0	0	0	0	0	0	1	0	0	0	2
LMO1	0	1	0	0	0	0	0	0	0	0	0	0	0	0	0	0	0	0	1	2
KCNK5	0	1	1	0	0	0	0	0	0	0	0	0	0	0	0	0	0	0	0	2
EOMES	0	1	0	0	0	0	0	0	0	0	0	0	0	0	1	0	0	0	0	2
ZNF716	0	1	0	0	0	0	0	0	0	0	0	1	0	0	0	0	0	0	0	2
SLAMF7	0	1	0	0	0	0	0	1	0	0	0	0	0	0	0	0	0	0	0	2
HLA-DOB	0	1	0	0	0	0	0	0	0	0	1	0	0	0	0	0	0	0	0	2
CXorf49B	0	1	0	0	0	0	0	0	0	0	1	0	0	0	0	0	0	0	0	2
FOXQ1	0	1	0	0	0	0	0	0	0	0	0	0	0	1	0	0	0	0	0	2
SLC5A11	0	1	0	0	0	0	0	0	0	0	0	0	0	0	1	0	0	0	0	2
GZMA	0	1	0	0	0	0	0	1	0	0	0	0	0	0	0	0	0	0	0	2
MUC13	0	1	0	0	0	0	0	0	0	0	0	0	0	1	0	0	0	0	0	2
PSAT1	0	1	0	0	1	0	0	0	0	0	0	0	0	0	0	0	0	0	0	2
PAX5	0	1	0	0	0	0	0	0	0	0	0	0	0	0	0	0	0	0	1	2
DDC	0	1	0	0	0	0	0	0	0	0	0	0	0	0	0	0	0	0	1	2
PADI3	0	1	0	0	1	0	0	0	0	0	0	0	0	0	0	0	0	0	0	2
SPRR1A	0	1	1	0	0	0	0	0	0	0	0	0	0	0	0	0	0	0	0	2
SLC12A1	0	1	0	0	0	0	0	0	0	0	0	0	0	0	1	0	0	0	0	2
VNN3	0	1	0	0	1	0	0	0	0	0	0	0	0	0	0	0	0	0	0	2
GALNT14	0	1	0	0	0	0	0	0	0	0	0	0	0	0	0	0	0	0	1	2
FBN3	0	1	0	0	0	0	0	0	0	0	0	0	0	0	0	0	0	0	1	2
GJB3	0	1	0	0	0	0	0	0	0	0	0	0	0	1	0	0	0	0	0	2
GNG13	0	0	1	0	0	0	0	0	0	0	0	0	0	0	0	0	0	0	1	2
DOK4	0	0	1	0	0	0	0	0	0	0	0	0	0	1	0	0	0	0	0	2
PRSS8	0	0	1	0	0	0	0	0	0	0	0	0	0	1	0	0	0	0	0	2
RNF7	0	0	1	0	1	0	0	0	0	0	0	0	0	0	0	0	0	0	0	2
PRELID2	0	0	1	0	0	0	0	0	0	0	1	0	0	0	0	0	0	0	0	2
C7orf57	0	0	1	0	1	0	0	0	0	0	0	0	0	0	0	0	0	0	0	2
CDH1	0	0	1	0	1	0	0	0	0	0	0	0	0	0	0	0	0	0	0	2
WDR8	0	0	1	0	0	0	0	0	0	0	0	0	0	0	0	1	0	0	0	2
PCSK5	0	0	1	0	0	0	0	0	0	0	1	0	0	0	0	0	0	0	0	2
PLAC1	0	0	1	0	0	0	0	0	0	1	0	0	0	0	0	0	0	0	0	2
PODXL2	0	0	1	0	0	0	0	0	0	0	0	0	0	0	0	0	1	0	0	2
MUTYH	0	0	1	0	1	0	0	0	0	0	0	0	0	0	0	0	0	0	0	2
EN2	0	0	1	0	0	0	0	0	1	0	0	0	0	0	0	0	0	0	0	2
TNIK	0	0	1	0	0	0	0	1	0	0	0	0	0	0	0	0	0	0	0	2
NLRP7	0	0	1	0	0	0	0	0	0	0	0	0	0	0	0	0	0	0	1	2
CCDC108	0	0	1	0	0	0	0	0	0	0	0	0	0	0	0	0	1	0	0	2
PPIL5	0	0	1	0	0	0	0	0	0	1	0	0	0	0	0	0	0	0	0	2
CAV2	0	0	1	0	0	0	1	0	0	0	0	0	0	0	0	0	0	0	0	2
PLS1	0	0	1	0	0	0	0	0	0	0	0	0	0	1	0	0	0	0	0	2
C17orf37	0	0	1	0	0	0	0	0	0	0	0	0	0	0	0	0	1	0	0	2
TOMM34	0	0	1	0	0	0	0	0	0	0	1	0	0	0	0	0	0	0	0	2
MARVELD3	0	0	1	0	0	0	0	0	0	0	0	0	0	1	0	0	0	0	0	2
AMDHD2	0	0	1	0	0	0	0	0	0	0	0	0	0	0	0	0	0	0	1	2
GGCT	0	0	1	0	0	0	0	0	0	1	0	0	0	0	0	0	0	0	0	2
TMEM184A	0	0	1	0	0	0	0	0	0	0	0	0	0	0	0	0	1	0	0	2
TRAF4	0	0	1	0	1	0	0	0	0	0	0	0	0	0	0	0	0	0	0	2
PPL	0	0	1	0	0	0	0	0	0	0	0	0	0	1	0	0	0	0	0	2
FLRT2	0	0	1	0	0	0	1	0	0	0	0	0	0	0	0	0	0	0	0	2
ASRGL1	0	0	1	0	0	0	0	0	0	0	0	0	0	0	0	0	1	0	0	2
BAIAP2L1	0	0	1	0	0	0	0	0	0	0	0	0	0	1	0	0	0	0	0	2
LPCAT2	0	0	1	0	0	0	0	0	0	0	0	0	0	0	0	1	0	0	0	2
RNF157	0	0	1	0	0	0	0	0	0	0	0	0	0	0	0	0	1	0	0	2
BMP2	0	0	1	0	0	1	0	0	0	0	0	0	0	0	0	0	0	0	0	2
EYA4	0	0	1	0	0	0	0	0	0	0	1	0	0	0	0	0	0	0	0	2
HIST1H3I	0	0	1	0	0	0	0	0	0	0	0	0	0	0	0	0	1	0	0	2
MSLNL	0	0	1	0	0	0	0	0	0	0	0	0	0	0	0	1	0	0	0	2
C21orf129	0	0	1	0	0	0	0	0	0	0	0	0	0	0	0	0	1	0	0	2
C1orf135	0	0	1	0	0	0	0	0	0	1	0	0	0	0	0	0	0	0	0	2
ISL1	0	0	1	0	0	0	0	0	0	1	0	0	0	0	0	0	0	0	0	2
C1GALT1	0	0	1	0	0	0	0	0	0	0	0	0	0	1	0	0	0	0	0	2
CXCL5	0	0	1	0	1	0	0	0	0	0	0	0	0	0	0	0	0	0	0	2
AQP5	0	0	1	0	0	0	0	0	0	0	0	0	0	1	0	0	0	0	0	2
MRPL47	0	0	1	0	0	0	0	0	0	0	0	0	0	0	0	0	0	1	0	2
DDHD1	0	0	1	0	0	0	0	0	0	0	1	0	0	0	0	0	0	0	0	2
KCNJ15	0	0	1	0	0	0	0	0	0	0	0	0	0	0	0	1	0	0	0	2
LOC115110	0	0	1	0	0	0	0	0	0	0	1	0	0	0	0	0	0	0	0	2
HIST1H3H	0	0	1	0	0	0	0	1	0	0	0	0	0	0	0	0	0	0	0	2
ACTR5	0	0	1	0	0	1	0	0	0	0	0	0	0	0	0	0	0	0	0	2
C3orf50	0	0	1	0	0	0	0	0	0	0	0	0	0	0	0	0	0	0	1	2
FMO1	0	0	1	0	1	0	0	0	0	0	0	0	0	0	0	0	0	0	0	2
ERBB3	0	0	1	0	0	0	0	0	0	0	0	0	0	1	0	0	0	0	0	2
ADAMTSL5	0	0	1	0	0	0	0	0	0	0	0	0	0	0	0	1	0	0	0	2
SBK2	0	0	1	0	0	0	0	1	0	0	0	0	0	0	0	0	0	0	0	2
FBXL6	0	0	1	0	0	1	0	0	0	0	0	0	0	0	0	0	0	0	0	2
KCNK2	0	0	1	0	0	0	0	0	0	0	0	1	0	0	0	0	0	0	0	2
G2E3	0	0	1	0	1	0	0	0	0	0	0	0	0	0	0	0	0	0	0	2
POLE2	0	0	1	0	0	0	0	0	0	0	0	0	0	0	0	1	0	0	0	2
SNX8	0	0	1	0	0	0	0	0	0	0	0	1	0	0	0	0	0	0	0	2
SEC61G	0	0	1	0	0	0	0	0	0	0	0	0	0	0	0	1	0	0	0	2
EPHB4	0	0	1	0	1	0	0	0	0	0	0	0	0	0	0	0	0	0	0	2
LOC100271722	0	0	1	0	0	0	1	0	0	0	0	0	0	0	0	0	0	0	0	2
TRIM31	0	0	1	0	0	0	0	0	0	0	0	0	0	1	0	0	0	0	0	2
TOX3	0	0	1	0	0	0	0	0	0	0	0	0	0	0	0	1	0	0	0	2
TMEM98	0	0	1	0	0	0	0	0	0	0	1	0	0	0	0	0	0	0	0	2
CDX2	0	0	1	0	0	0	1	0	0	0	0	0	0	0	0	0	0	0	0	2
FAM25A	0	0	1	0	0	0	0	0	0	1	0	0	0	0	0	0	0	0	0	2
LRP11	0	0	1	0	0	0	0	0	0	0	0	0	0	1	0	0	0	0	0	2
STOML3	0	0	1	0	1	0	0	0	0	0	0	0	0	0	0	0	0	0	0	2
PI4KAP2	0	0	1	0	0	0	0	1	0	0	0	0	0	0	0	0	0	0	0	2
MYH14	0	0	1	0	0	0	0	0	0	0	0	0	0	1	0	0	0	0	0	2
TMEM158	0	0	1	0	1	0	0	0	0	0	0	0	0	0	0	0	0	0	0	2
FAM55C	0	0	1	0	0	0	1	0	0	0	0	0	0	0	0	0	0	0	0	2
TM4SF20	0	0	1	0	0	0	0	0	0	0	0	0	0	0	0	0	1	0	0	2
KRT8	0	0	1	0	0	0	0	0	0	0	0	0	0	1	0	0	0	0	0	2
LOC100289341	0	0	1	0	1	0	0	0	0	0	0	0	0	0	0	0	0	0	0	2
LOC100131691	0	0	1	0	0	0	0	1	0	0	0	0	0	0	0	0	0	0	0	2
LOC81691	0	0	1	0	0	1	0	0	0	0	0	0	0	0	0	0	0	0	0	2
FEV	0	0	1	0	0	0	0	0	1	0	0	0	0	0	0	0	0	0	0	2
HIST1H3G	0	0	1	0	0	0	0	0	0	0	0	0	0	0	0	0	1	0	0	2
TIMM9	0	0	1	0	0	0	0	0	0	1	0	0	0	0	0	0	0	0	0	2
HOXA9	0	0	1	1	0	0	0	0	0	0	0	0	0	0	0	0	0	0	0	2
CCDC39	0	0	1	0	0	0	0	0	0	0	0	0	0	0	1	0	0	0	0	2
CBLC	0	0	1	0	0	0	0	0	0	0	0	0	0	1	0	0	0	0	0	2
PPM1N	0	0	1	0	0	0	0	0	0	0	0	0	0	0	0	1	0	0	0	2
EPDR1	0	0	1	1	0	0	0	0	0	0	0	0	0	0	0	0	0	0	0	2
GRIN3B	0	0	1	0	1	0	0	0	0	0	0	0	0	0	0	0	0	0	0	2
VDAC1	0	0	1	0	0	0	0	0	0	1	0	0	0	0	0	0	0	0	0	2
ERBB2	0	0	1	0	0	0	0	0	0	0	0	0	0	0	0	0	1	0	0	2
SAMD12	0	0	1	0	0	0	0	0	0	0	0	0	0	0	0	1	0	0	0	2
KCNJ6	0	0	1	0	0	0	0	0	0	0	0	0	0	0	0	0	0	0	1	2
GRIN2C	0	0	1	0	0	0	0	0	0	1	0	0	0	0	0	0	0	0	0	2
KLK6	0	0	1	0	0	0	0	0	0	0	0	0	0	1	0	0	0	0	0	2
ARSJ	0	0	1	0	0	0	1	0	0	0	0	0	0	0	0	0	0	0	0	2
APOBEC1	0	0	1	0	0	0	0	0	0	0	0	0	0	1	0	0	0	0	0	2
RPS6KA1	0	0	1	0	1	0	0	0	0	0	0	0	0	0	0	0	0	0	0	2
OVOL1	0	0	1	0	0	0	0	0	0	0	0	0	0	1	0	0	0	0	0	2
NELF	0	0	1	0	0	0	0	0	0	0	0	0	0	0	0	0	1	0	0	2
C1orf63	0	0	1	0	0	0	0	0	0	0	0	0	0	0	0	1	0	0	0	2
SLC30A8	0	0	1	0	0	0	0	0	0	0	1	0	0	0	0	0	0	0	0	2
LEKR1	0	0	1	0	1	0	0	0	0	0	0	0	0	0	0	0	0	0	0	2
PHACTR3	0	0	1	1	0	0	0	0	0	0	0	0	0	0	0	0	0	0	0	2
C19orf71	0	0	1	0	0	0	0	0	0	0	0	0	0	0	0	1	0	0	0	2
OTOR	0	0	1	0	0	0	0	0	0	0	0	0	0	0	1	0	0	0	0	2
BCL2L12	0	0	1	0	0	0	0	0	1	0	0	0	0	0	0	0	0	0	0	2
CYB5B	0	0	1	0	0	0	0	0	0	0	0	0	0	0	0	1	0	0	0	2
LOC645332	0	0	1	0	1	0	0	0	0	0	0	0	0	0	0	0	0	0	0	2
CGB	0	0	1	0	1	0	0	0	0	0	0	0	0	0	0	0	0	0	0	2
ZNF750	0	0	1	0	1	0	0	0	0	0	0	0	0	0	0	0	0	0	0	2
WDR88	0	0	1	0	0	0	0	0	0	0	0	0	1	0	0	0	0	0	0	2
KIR2DL4	0	0	1	0	0	0	0	0	0	0	0	1	0	0	0	0	0	0	0	2
KRT14	0	0	1	0	0	0	1	0	0	0	0	0	0	0	0	0	0	0	0	2
ANXA8L2	0	0	1	0	1	0	0	0	0	0	0	0	0	0	0	0	0	0	0	2
TTLL7	0	0	1	0	0	0	0	0	0	0	1	0	0	0	0	0	0	0	0	2
DAPK2	0	0	1	0	0	0	0	0	1	0	0	0	0	0	0	0	0	0	0	2
LOC401052	0	0	1	0	0	1	0	0	0	0	0	0	0	0	0	0	0	0	0	2
SH3RF2	0	0	1	0	0	0	0	0	0	0	0	0	0	1	0	0	0	0	0	2
CLDN9	0	0	1	0	0	0	0	0	0	0	0	0	0	0	0	0	0	0	1	2
BCMO1	0	0	1	0	0	0	0	0	0	0	0	0	0	1	0	0	0	0	0	2
HOXB3	0	0	1	0	1	0	0	0	0	0	0	0	0	0	0	0	0	0	0	2
ZNF12	0	0	0	1	0	0	0	0	0	0	0	0	0	0	0	1	0	0	0	2
C20orf111	0	0	0	1	0	0	0	0	0	0	0	0	0	0	0	1	0	0	0	2
DHX35	0	0	0	1	0	0	0	0	0	0	0	0	0	0	0	1	0	0	0	2
LOC148709	0	0	0	1	0	0	0	0	0	0	0	0	0	0	0	0	1	0	0	2
CDK8	0	0	0	1	0	0	0	0	0	0	0	0	0	0	0	1	0	0	0	2
NCOA6	0	0	0	1	0	0	0	0	0	0	0	0	0	0	0	1	0	0	0	2
RPL13P5	0	0	0	1	0	0	0	0	0	0	0	0	0	0	0	1	0	0	0	2
C20orf177	0	0	0	1	0	0	0	0	0	0	0	0	0	0	0	1	0	0	0	2
C20orf165	0	0	0	1	0	0	0	0	0	0	0	0	0	0	0	0	1	0	0	2
PPP1R3D	0	0	0	1	0	0	0	0	0	0	0	0	0	0	0	1	0	0	0	2
FBXO44	0	0	0	1	0	0	0	0	0	0	0	0	0	0	0	1	0	0	0	2
DYNLRB1	0	0	0	1	0	0	0	0	0	0	0	0	0	0	0	1	0	0	0	2
LOC100190939	0	0	0	1	0	0	0	0	0	0	0	0	0	0	0	1	0	0	0	2
ZNF767	0	0	0	1	0	0	0	0	0	0	0	0	0	0	0	1	0	0	0	2
F7	0	0	0	1	0	0	0	0	0	0	0	0	0	0	0	0	1	0	0	2
NEK3	0	0	0	1	0	0	0	0	0	0	0	0	0	0	0	1	0	0	0	2
LOC646762	0	0	0	1	0	0	0	0	0	0	0	0	0	0	0	1	0	0	0	2
LOC100130386	0	0	0	1	0	0	0	0	0	0	0	0	0	0	0	1	0	0	0	2
KCNAB2	0	0	0	1	0	0	0	0	0	0	0	0	0	0	0	1	0	0	0	2
CADPS	0	0	0	1	0	0	0	0	0	0	0	0	0	0	0	1	0	0	0	2
CXorf50B	0	0	0	1	0	0	0	0	0	0	0	0	0	0	0	1	0	0	0	2
SLC38A3	0	0	0	1	0	0	0	0	0	0	0	0	0	0	0	1	0	0	0	2
RLN2	0	0	0	1	0	0	0	0	0	0	0	0	0	0	0	0	1	0	0	2
FLJ45244	0	0	0	1	0	0	0	0	0	0	0	0	0	0	0	1	0	0	0	2
C6orf123	0	0	0	1	0	0	0	0	0	0	0	0	0	0	0	1	0	0	0	2
CDK5R1	0	0	0	1	1	0	0	0	0	0	0	0	0	0	0	0	0	0	0	2
PIWIL4	0	0	0	1	0	0	0	0	0	0	0	0	0	0	0	1	0	0	0	2
L3MBTL	0	0	0	1	0	0	0	0	0	0	0	0	0	0	0	1	0	0	0	2
DRD2	0	0	0	1	0	0	0	0	0	0	0	0	1	0	0	0	0	0	0	2
LOC221442	0	0	0	1	0	0	0	0	0	0	0	0	0	0	0	1	0	0	0	2
CG030	0	0	0	1	0	0	0	0	0	0	0	0	0	0	0	1	0	0	0	2
C20orf117	0	0	0	1	0	0	1	0	0	0	0	0	0	0	0	0	0	0	0	2
CACNG4	0	0	0	1	0	0	0	0	0	0	0	0	0	0	0	1	0	0	0	2
CRABP2	0	0	0	1	0	0	0	0	0	0	0	0	0	1	0	0	0	0	0	2
MMP20	0	0	0	1	0	0	0	0	0	0	0	0	0	0	0	1	0	0	0	2
LOC100131434	0	0	0	1	0	0	0	0	0	0	0	0	0	0	0	1	0	0	0	2
PROCA1	0	0	0	1	0	0	0	0	0	0	0	0	0	0	0	1	0	0	0	2
CTTNBP2	0	0	0	1	0	0	0	0	0	0	0	0	0	0	0	1	0	0	0	2
GPR143	0	0	0	1	0	0	0	0	0	1	0	0	0	0	0	0	0	0	0	2
AKR1CL1	0	0	0	1	0	0	0	0	0	0	0	0	0	0	0	1	0	0	0	2
FGGY	0	0	0	1	0	0	0	0	0	0	0	0	0	0	0	1	0	0	0	2
CLTCL1	0	0	0	1	0	0	0	0	0	0	0	0	1	0	0	0	0	0	0	2
LRRIQ3	0	0	0	1	0	0	0	0	0	0	0	0	0	0	0	0	1	0	0	2
DFNB31	0	0	0	1	0	0	0	0	0	0	0	0	0	0	1	0	0	0	0	2
SERPINA10	0	0	0	1	0	0	0	0	0	0	0	0	0	0	0	0	1	0	0	2
TFAP2C	0	0	0	1	1	0	0	0	0	0	0	0	0	0	0	0	0	0	0	2
NRIP3	0	0	0	1	0	0	0	0	0	0	1	0	0	0	0	0	0	0	0	2
SCUBE3	0	0	0	1	0	0	1	0	0	0	0	0	0	0	0	0	0	0	0	2
GOLGA8A	0	0	0	1	0	0	0	0	0	0	0	0	0	0	0	1	0	0	0	2
DLX3	0	0	0	1	0	0	1	0	0	0	0	0	0	0	0	0	0	0	0	2
KHDRBS3	0	0	0	1	0	0	0	0	0	0	0	0	0	0	1	0	0	0	0	2
UPK3A	0	0	0	1	0	0	0	0	0	0	0	0	0	0	0	0	1	0	0	2
C5	0	0	0	1	0	1	0	0	0	0	0	0	0	0	0	0	0	0	0	2
PRSS30P	0	0	0	1	0	0	0	0	0	0	0	0	0	0	0	1	0	0	0	2
2016-09-03	0	0	0	1	0	0	0	0	0	0	0	0	0	0	0	0	1	0	0	2
ZNF525	0	0	0	1	0	0	0	0	0	0	1	0	0	0	0	0	0	0	0	2
CHIT1	0	0	0	1	0	0	0	0	0	0	0	0	0	0	0	0	0	0	1	2
UMODL1	0	0	0	1	0	0	0	1	0	0	0	0	0	0	0	0	0	0	0	2
EYA1	0	0	0	1	0	0	0	0	1	0	0	0	0	0	0	0	0	0	0	2
DDX11L2	0	0	0	1	0	0	0	0	0	0	0	0	0	0	0	0	1	0	0	2
QPRT	0	0	0	1	0	0	0	0	0	0	0	1	0	0	0	0	0	0	0	2
GYG2	0	0	0	1	0	0	0	0	0	0	0	0	0	0	0	0	1	0	0	2
MAP7D2	0	0	0	1	0	0	0	0	0	0	0	0	0	0	0	1	0	0	0	2
PPAP2C	0	0	0	0	1	0	0	0	0	0	0	0	0	1	0	0	0	0	0	2
SIX1	0	0	0	0	1	0	0	0	0	0	0	0	0	1	0	0	0	0	0	2
ABCA12	0	0	0	0	1	0	0	0	0	0	0	0	0	1	0	0	0	0	0	2
WDR72	0	0	0	0	1	0	1	0	0	0	0	0	0	0	0	0	0	0	0	2
LAMB3	0	0	0	0	1	0	0	0	0	0	0	0	0	1	0	0	0	0	0	2
YEATS2	0	0	0	0	1	0	0	0	0	0	0	0	0	0	0	0	0	0	1	2
TRIM29	0	0	0	0	1	0	0	0	0	0	0	0	0	1	0	0	0	0	0	2
B3GNT5	0	0	0	0	1	0	0	0	0	0	0	0	0	1	0	0	0	0	0	2
PVRL4	0	0	0	0	1	0	0	0	0	0	0	0	0	1	0	0	0	0	0	2
GJA3	0	0	0	0	1	0	0	0	0	0	1	0	0	0	0	0	0	0	0	2
RUNX3	0	0	0	0	1	0	0	1	0	0	0	0	0	0	0	0	0	0	0	2
LRRC8D	0	0	0	0	1	0	0	0	0	0	0	0	0	0	0	0	0	0	1	2
ODF2L	0	0	0	0	1	0	0	0	1	0	0	0	0	0	0	0	0	0	0	2
SPATA17	0	0	0	0	1	0	0	0	0	0	1	0	0	0	0	0	0	0	0	2
LSR	0	0	0	0	1	0	0	0	0	0	0	0	0	1	0	0	0	0	0	2
GRK7	0	0	0	0	1	1	0	0	0	0	0	0	0	0	0	0	0	0	0	2
ITGB4	0	0	0	0	1	0	0	0	0	0	0	0	0	1	0	0	0	0	0	2
WDR54	0	0	0	0	1	0	0	0	0	0	1	0	0	0	0	0	0	0	0	2
CDH13	0	0	0	0	1	0	1	0	0	0	0	0	0	0	0	0	0	0	0	2
GJB7	0	0	0	0	1	0	0	0	0	0	0	0	0	0	0	0	1	0	0	2
HIST3H2A	0	0	0	0	1	0	0	0	0	0	0	0	0	0	0	0	1	0	0	2
PSIMCT-1	0	0	0	0	1	0	0	0	0	0	0	0	0	0	0	1	0	0	0	2
TDRD5	0	0	0	0	1	0	0	0	0	0	0	0	0	0	0	0	0	0	1	2
KLF5	0	0	0	0	1	0	0	0	0	0	0	0	0	1	0	0	0	0	0	2
CLDN16	0	0	0	0	1	0	0	0	0	0	0	0	0	0	0	1	0	0	0	2
TAF6	0	0	0	0	1	0	0	0	0	0	0	0	0	0	0	0	1	0	0	2
RBM12B	0	0	0	0	1	0	0	0	0	0	0	0	0	0	0	1	0	0	0	2
EPCAM	0	0	0	0	1	0	0	0	0	0	0	0	1	0	0	0	0	0	0	2
DMC1	0	0	0	0	1	0	0	0	0	0	0	1	0	0	0	0	0	0	0	2
PPT1	0	0	0	0	1	0	0	0	0	0	1	0	0	0	0	0	0	0	0	2
FANCE	0	0	0	0	1	0	0	0	1	0	0	0	0	0	0	0	0	0	0	2
TCF20	0	0	0	0	1	0	0	0	0	0	0	0	0	0	0	1	0	0	0	2
NOTCH1	0	0	0	0	1	1	0	0	0	0	0	0	0	0	0	0	0	0	0	2
THOC3	0	0	0	0	1	0	0	0	0	0	0	0	0	0	0	1	0	0	0	2
CCL26	0	0	0	0	1	0	1	0	0	0	0	0	0	0	0	0	0	0	0	2
CREG2	0	0	0	0	1	0	0	0	0	0	0	0	0	1	0	0	0	0	0	2
HOXD10	0	0	0	0	1	0	0	0	0	0	0	1	0	0	0	0	0	0	0	2
SRCRB4D	0	0	0	0	1	0	0	0	0	0	0	0	0	0	0	0	0	0	1	2
IL1RL2	0	0	0	0	1	0	0	0	0	0	0	0	0	0	0	0	1	0	0	2
FANCM	0	0	0	0	1	0	0	0	0	0	0	1	0	0	0	0	0	0	0	2
SR140	0	0	0	0	1	0	0	0	0	0	0	0	0	0	0	1	0	0	0	2
CNIH4	0	0	0	0	1	0	0	0	0	0	0	0	0	1	0	0	0	0	0	2
PRPS1	0	0	0	0	1	0	0	0	0	0	0	0	0	0	0	1	0	0	0	2
FXYD3	0	0	0	0	1	0	0	0	0	0	1	0	0	0	0	0	0	0	0	2
LCTL	0	0	0	0	1	0	0	0	1	0	0	0	0	0	0	0	0	0	0	2
KCNG3	0	0	0	0	1	0	0	0	0	0	0	0	1	0	0	0	0	0	0	2
ZBTB12	0	0	0	0	1	0	0	0	1	0	0	0	0	0	0	0	0	0	0	2
TMEM68	0	0	0	0	1	0	0	0	0	0	0	0	0	0	0	1	0	0	0	2
PERP	0	0	0	0	1	0	0	0	0	0	0	0	0	1	0	0	0	0	0	2
CCDC28B	0	0	0	0	1	0	0	0	1	0	0	0	0	0	0	0	0	0	0	2
FBXO39	0	0	0	0	1	0	0	0	0	0	0	0	0	0	0	1	0	0	0	2
MAL2	0	0	0	0	1	0	0	0	0	0	0	0	0	1	0	0	0	0	0	2
S100A2	0	0	0	0	1	0	1	0	0	0	0	0	0	0	0	0	0	0	0	2
HIF1A	0	0	0	0	1	0	1	0	0	0	0	0	0	0	0	0	0	0	0	2
LOC152225	0	0	0	0	1	0	0	0	0	0	0	0	0	0	1	0	0	0	0	2
AP2M1	0	0	0	0	1	0	0	0	0	0	0	0	0	0	0	0	0	0	1	2
ORC3L	0	0	0	0	1	0	0	0	0	0	0	0	0	0	0	1	0	0	0	2
NOTCH3	0	0	0	0	1	0	0	0	0	0	0	0	0	0	0	0	0	0	1	2
CLSTN1	0	0	0	0	1	0	0	0	0	0	1	0	0	0	0	0	0	0	0	2
FAM89A	0	0	0	0	1	0	1	0	0	0	0	0	0	0	0	0	0	0	0	2
TBX15	0	0	0	0	1	0	0	0	0	0	0	0	0	1	0	0	0	0	0	2
F2R	0	0	0	0	1	0	0	0	0	0	0	0	0	0	0	1	0	0	0	2
CASK	0	0	0	0	1	0	0	0	0	0	0	0	0	0	0	1	0	0	0	2
HRH1	0	0	0	0	1	0	0	0	0	0	0	0	0	1	0	0	0	0	0	2
PRB3	0	0	0	0	1	0	0	1	0	0	0	0	0	0	0	0	0	0	0	2
S100A16	0	0	0	0	1	0	0	0	0	0	0	0	0	1	0	0	0	0	0	2
CCDC74B	0	0	0	0	1	0	0	0	0	0	1	0	0	0	0	0	0	0	0	2
CGB7	0	0	0	0	1	0	0	0	0	0	0	0	0	0	0	0	1	0	0	2
ATP2C2	0	0	0	0	1	0	0	0	0	0	0	0	0	1	0	0	0	0	0	2
ATF7IP	0	0	0	0	1	1	0	0	0	0	0	0	0	0	0	0	0	0	0	2
DHCR7	0	0	0	0	1	0	1	0	0	0	0	0	0	0	0	0	0	0	0	2
MAGEF1	0	0	0	0	1	0	0	0	0	0	0	0	0	0	0	0	0	0	1	2
SLCO1B3	0	0	0	0	1	0	0	0	1	0	0	0	0	0	0	0	0	0	0	2
FOXRED2	0	0	0	0	1	0	0	0	0	0	0	0	0	0	0	0	0	0	1	2
OSR2	0	0	0	0	1	0	0	0	0	0	0	1	0	0	0	0	0	0	0	2
RAB25	0	0	0	0	1	0	0	0	0	0	0	0	0	1	0	0	0	0	0	2
TMEM209	0	0	0	0	1	0	0	0	0	0	0	0	0	0	0	1	0	0	0	2
CNKSR1	0	0	0	0	1	0	0	0	0	0	0	0	0	1	0	0	0	0	0	2
ASAP1	0	0	0	0	1	0	0	0	0	0	0	0	0	0	0	1	0	0	0	2
COL4A1	0	0	0	0	1	0	0	0	0	0	0	0	0	0	0	1	0	0	0	2
TSEN15	0	0	0	0	1	0	0	0	0	0	0	0	0	0	0	0	0	1	0	2
GPR144	0	0	0	0	1	0	0	0	0	0	0	0	0	0	0	0	1	0	0	2
2016-03-10	0	0	0	0	1	0	0	1	0	0	0	0	0	0	0	0	0	0	0	2
ANXA8	0	0	0	0	1	0	0	0	0	0	0	0	0	1	0	0	0	0	0	2
SERPINB7	0	0	0	0	1	0	1	0	0	0	0	0	0	0	0	0	0	0	0	2
CCDC24	0	0	0	0	1	0	0	0	0	0	0	0	0	0	0	0	1	0	0	2
COL12A1	0	0	0	0	1	0	0	0	0	0	0	0	0	0	0	1	0	0	0	2
SUCNR1	0	0	0	0	1	0	0	0	0	0	0	0	0	0	1	0	0	0	0	2
DGKH	0	0	0	0	1	0	0	0	0	0	0	0	0	0	0	0	1	0	0	2
GABRQ	0	0	0	0	1	0	1	0	0	0	0	0	0	0	0	0	0	0	0	2
FGFBP1	0	0	0	0	1	0	0	0	0	0	0	0	0	1	0	0	0	0	0	2
KCTD13	0	0	0	0	1	0	0	0	0	0	0	0	0	0	0	1	0	0	0	2
MAT1A	0	0	0	0	1	0	0	0	0	0	0	0	0	0	0	0	0	0	1	2
ENPEP	0	0	0	0	1	0	0	0	0	0	0	0	0	0	0	1	0	0	0	2
SPON2	0	0	0	0	1	0	1	0	0	0	0	0	0	0	0	0	0	0	0	2
HCN3	0	0	0	0	1	0	0	0	0	0	0	0	0	0	0	1	0	0	0	2
ZNF469	0	0	0	0	1	0	0	0	0	0	0	0	0	0	0	1	0	0	0	2
ANO1	0	0	0	0	1	0	0	0	0	0	0	0	0	1	0	0	0	0	0	2
IQCB1	0	0	0	0	1	1	0	0	0	0	0	0	0	0	0	0	0	0	0	2
SPARC	0	0	0	0	1	0	0	0	0	0	0	0	0	0	0	1	0	0	0	2
MME	0	0	0	0	1	0	1	0	0	0	0	0	0	0	0	0	0	0	0	2
LTB4R	0	0	0	0	1	0	0	1	0	0	0	0	0	0	0	0	0	0	0	2
KIF3C	0	0	0	0	1	0	0	0	0	0	0	1	0	0	0	0	0	0	0	2
FOXL2	0	0	0	0	1	0	0	0	0	0	0	0	0	0	0	0	1	0	0	2
LYPD3	0	0	0	0	1	0	0	0	0	0	0	0	0	0	0	0	0	0	1	2
LMX1B	0	0	0	0	1	0	1	0	0	0	0	0	0	0	0	0	0	0	0	2
TMEM67	0	0	0	0	1	0	0	0	0	0	0	0	0	0	0	1	0	0	0	2
JAG2	0	0	0	0	1	0	0	0	0	0	0	0	0	0	0	0	0	0	1	2
CEP97	0	0	0	0	1	0	0	0	0	0	1	0	0	0	0	0	0	0	0	2
S100A14	0	0	0	0	1	0	0	0	0	0	0	0	0	1	0	0	0	0	0	2
TERC	0	0	0	0	1	0	0	0	0	1	0	0	0	0	0	0	0	0	0	2
GPR109B	0	0	0	0	1	0	0	0	0	0	0	0	0	0	0	1	0	0	0	2
PYY2	0	0	0	0	1	0	0	0	0	0	0	0	0	0	0	1	0	0	0	2
GDPD5	0	0	0	0	1	0	0	1	0	0	0	0	0	0	0	0	0	0	0	2
C1orf170	0	0	0	0	1	0	0	0	0	0	0	0	0	0	0	0	1	0	0	2
MED10	0	0	0	0	1	0	0	0	0	0	0	1	0	0	0	0	0	0	0	2
HLTF	0	0	0	0	1	0	0	0	0	0	0	0	0	0	0	0	1	0	0	2
GSC	0	0	0	0	1	0	1	0	0	0	0	0	0	0	0	0	0	0	0	2
C14orf33	0	0	0	0	1	0	1	0	0	0	0	0	0	0	0	0	0	0	0	2
ERF	0	0	0	0	1	0	0	0	0	0	0	0	0	0	0	1	0	0	0	2
TUFT1	0	0	0	0	1	0	0	0	0	0	0	0	0	1	0	0	0	0	0	2
CST6	0	0	0	0	1	0	0	0	0	0	0	0	0	0	0	0	0	0	1	2
RAI14	0	0	0	0	1	0	0	0	0	0	0	0	0	0	0	0	0	1	0	2
DNAH2	0	0	0	0	1	0	1	0	0	0	0	0	0	0	0	0	0	0	0	2
OXTR	0	0	0	0	1	0	0	0	1	0	0	0	0	0	0	0	0	0	0	2
TYROBP	0	0	0	0	1	0	0	1	0	0	0	0	0	0	0	0	0	0	0	2
ZDHHC18	0	0	0	0	1	0	0	1	0	0	0	0	0	0	0	0	0	0	0	2
C14orf174	0	0	0	0	1	0	0	0	0	0	0	0	0	0	0	0	1	0	0	2
PXDN	0	0	0	0	1	0	0	0	0	0	0	1	0	0	0	0	0	0	0	2
MEX3B	0	0	0	0	1	0	0	0	0	0	0	0	0	0	1	0	0	0	0	2
BMP8B	0	0	0	0	1	0	0	0	0	0	0	0	0	0	0	0	1	0	0	2
RAB38	0	0	0	0	1	0	1	0	0	0	0	0	0	0	0	0	0	0	0	2
FXR1	0	0	0	0	1	0	0	0	0	1	0	0	0	0	0	0	0	0	0	2
COL18A1	0	0	0	0	1	0	0	0	0	0	0	0	0	0	0	1	0	0	0	2
DLX6AS	0	0	0	0	1	0	0	0	0	0	0	0	0	0	0	0	1	0	0	2
GUSBL2	0	0	0	0	1	0	0	0	0	0	0	0	0	0	0	0	0	0	1	2
CCDC14	0	0	0	0	1	0	0	0	0	0	0	0	0	0	0	1	0	0	0	2
COL5A1	0	0	0	0	1	0	0	0	0	0	0	0	0	0	0	1	0	0	0	2
GTSF1L	0	0	0	0	1	0	0	0	0	0	0	0	0	0	0	0	0	0	1	2
CATSPER1	0	0	0	0	1	0	0	0	0	0	0	0	0	0	0	1	0	0	0	2
ST3GAL2	0	0	0	0	1	0	0	0	0	0	0	0	0	0	0	1	0	0	0	2
ADAMTS2	0	0	0	0	1	0	0	0	0	0	0	0	0	0	1	0	0	0	0	2
GPR87	0	0	0	0	1	0	0	0	0	0	0	0	0	1	0	0	0	0	0	2
MAPK12	0	0	0	0	1	0	1	0	0	0	0	0	0	0	0	0	0	0	0	2
DSC3	0	0	0	0	1	0	0	0	0	0	0	0	0	0	0	1	0	0	0	2
LAPTM5	0	0	0	0	1	0	0	1	0	0	0	0	0	0	0	0	0	0	0	2
AHR	0	0	0	0	1	0	1	0	0	0	0	0	0	0	0	0	0	0	0	2
WDR90	0	0	0	0	1	1	0	0	0	0	0	0	0	0	0	0	0	0	0	2
EGF	0	0	0	0	1	0	0	0	0	0	0	0	1	0	0	0	0	0	0	2
PLA2G2F	0	0	0	0	1	0	0	0	0	0	0	0	0	0	0	0	0	0	1	2
LOC100133161	0	0	0	0	1	0	0	0	0	0	0	0	0	0	0	0	1	0	0	2
CGB5	0	0	0	0	1	0	0	0	1	0	0	0	0	0	0	0	0	0	0	2
B4GALNT1	0	0	0	0	1	0	0	0	0	1	0	0	0	0	0	0	0	0	0	2
UBXN11	0	0	0	0	1	0	0	0	0	0	0	0	0	0	0	1	0	0	0	2
PLXNA1	0	0	0	0	1	0	0	0	0	0	0	0	0	0	0	0	0	0	1	2
CXCR2P1	0	0	0	0	1	0	0	1	0	0	0	0	0	0	0	0	0	0	0	2
NXPH1	0	0	0	0	1	0	0	0	0	0	0	0	0	0	0	1	0	0	0	2
CXorf30	0	0	0	0	1	0	0	0	0	0	1	0	0	0	0	0	0	0	0	2
C7orf61	0	0	0	0	1	0	0	0	0	0	0	0	0	0	0	0	0	0	1	2
KRT75	0	0	0	0	1	0	1	0	0	0	0	0	0	0	0	0	0	0	0	2
GALR2	0	0	0	0	1	0	0	0	0	1	0	0	0	0	0	0	0	0	0	2
CACNB3	0	0	0	0	1	0	0	1	0	0	0	0	0	0	0	0	0	0	0	2
COL1A2	0	0	0	0	1	0	0	0	0	0	0	0	0	0	0	1	0	0	0	2
NOTUM	0	0	0	0	1	0	0	0	0	0	0	0	0	0	0	0	1	0	0	2
ADAMTS7	0	0	0	0	1	0	0	0	0	0	0	0	0	0	0	1	0	0	0	2
SEMA4F	0	0	0	0	1	0	0	0	0	0	0	0	0	0	0	1	0	0	0	2
C14orf162	0	0	0	0	1	0	0	0	0	1	0	0	0	0	0	0	0	0	0	2
CYP26B1	0	0	0	0	1	0	1	0	0	0	0	0	0	0	0	0	0	0	0	2
MALL	0	0	0	0	1	0	0	0	0	0	0	0	0	1	0	0	0	0	0	2
KLK10	0	0	0	0	1	0	0	0	0	0	0	0	0	1	0	0	0	0	0	2
PANX1	0	0	0	0	1	0	1	0	0	0	0	0	0	0	0	0	0	0	0	2
LMLN	0	0	0	0	1	0	0	0	0	0	0	0	0	0	0	1	0	0	0	2
MYOF	0	0	0	0	1	0	0	0	0	0	0	0	0	1	0	0	0	0	0	2
ZBED2	0	0	0	0	1	0	1	0	0	0	0	0	0	0	0	0	0	0	0	2
DCAF4L1	0	0	0	0	1	0	0	0	0	0	0	0	0	0	0	1	0	0	0	2
SLFN5	0	0	0	0	1	1	0	0	0	0	0	0	0	0	0	0	0	0	0	2
THBS2	0	0	0	0	1	0	0	0	0	0	0	0	0	0	0	1	0	0	0	2
ACOT4	0	0	0	0	1	0	0	1	0	0	0	0	0	0	0	0	0	0	0	2
ARL4C	0	0	0	0	1	0	0	0	0	0	0	0	0	0	0	0	0	0	1	2
LOC283314	0	0	0	0	1	0	0	0	0	0	0	0	0	0	0	1	0	0	0	2
SPDYE3	0	0	0	0	1	0	0	0	0	0	0	1	0	0	0	0	0	0	0	2
CGB8	0	0	0	0	1	0	0	0	1	0	0	0	0	0	0	0	0	0	0	2
PPIAL4G	0	0	0	0	1	0	0	0	0	0	0	0	0	0	0	0	0	1	0	2
PALM2	0	0	0	0	1	0	0	0	0	0	0	0	0	0	0	1	0	0	0	2
KC6	0	0	0	0	1	0	0	0	1	0	0	0	0	0	0	0	0	0	0	2
UGT2A1	0	0	0	0	1	0	0	0	0	0	0	0	0	0	0	0	1	0	0	2
ALOXE3	0	0	0	0	1	0	1	0	0	0	0	0	0	0	0	0	0	0	0	2
FLJ22536	0	0	0	0	1	0	0	0	0	0	0	0	1	0	0	0	0	0	0	2
CLDN12	0	0	0	0	1	0	0	0	0	0	0	0	0	1	0	0	0	0	0	2
MSC	0	0	0	0	1	0	0	0	0	0	1	0	0	0	0	0	0	0	0	2
HR	0	0	0	0	1	0	0	0	0	0	0	0	0	1	0	0	0	0	0	2
LAMA3	0	0	0	0	1	0	0	0	0	0	0	0	0	1	0	0	0	0	0	2
C5orf13	0	0	0	0	1	0	0	0	0	0	1	0	0	0	0	0	0	0	0	2
ST8SIA2	0	0	0	0	1	0	1	0	0	0	0	0	0	0	0	0	0	0	0	2
FAT1	0	0	0	0	1	0	0	0	0	0	0	0	0	1	0	0	0	0	0	2
TNFAIP6	0	0	0	0	1	0	0	0	0	0	1	0	0	0	0	0	0	0	0	2
CCDC87	0	0	0	0	1	0	0	0	0	0	0	0	0	0	0	0	1	0	0	2
PMS2L11	0	0	0	0	1	0	0	0	0	0	0	0	0	0	0	1	0	0	0	2
CHAC2	0	0	0	0	1	0	0	0	0	0	0	0	0	0	0	0	0	1	0	2
IL20RB	0	0	0	0	1	0	1	0	0	0	0	0	0	0	0	0	0	0	0	2
UPF3B	0	0	0	0	1	0	0	0	1	0	0	0	0	0	0	0	0	0	0	2
MUCL1	0	0	0	0	1	0	1	0	0	0	0	0	0	0	0	0	0	0	0	2
TAF4B	0	0	0	0	1	0	0	0	0	0	0	0	0	0	0	1	0	0	0	2
OCIAD2	0	0	0	0	1	0	0	0	0	0	0	0	0	1	0	0	0	0	0	2
CXCL13	0	0	0	0	1	0	0	1	0	0	0	0	0	0	0	0	0	0	0	2
PHTF2	0	0	0	0	1	1	0	0	0	0	0	0	0	0	0	0	0	0	0	2
CTAGE4	0	0	0	0	1	0	0	0	0	0	1	0	0	0	0	0	0	0	0	2
LOC606724	0	0	0	0	1	0	0	1	0	0	0	0	0	0	0	0	0	0	0	2
LST-3TM12	0	0	0	0	1	0	0	0	0	0	0	0	0	0	0	1	0	0	0	2
SLC13A5	0	0	0	0	1	0	0	0	0	0	0	0	0	0	0	0	1	0	0	2
CTAGE9	0	0	0	0	1	0	0	0	0	0	1	0	0	0	0	0	0	0	0	2
ORAI2	0	0	0	0	1	0	0	0	0	0	0	0	0	0	0	0	1	0	0	2
SLC16A1	0	0	0	0	1	0	0	0	0	0	0	1	0	0	0	0	0	0	0	2
PROCR	0	0	0	0	1	0	0	0	0	0	0	0	0	0	0	0	1	0	0	2
PFKFB1	0	0	0	0	1	1	0	0	0	0	0	0	0	0	0	0	0	0	0	2
CBWD6	0	0	0	0	1	0	0	0	0	1	0	0	0	0	0	0	0	0	0	2
GRM4	0	0	0	0	1	0	0	0	0	0	0	0	0	0	0	0	0	0	1	2
GDAP1	0	0	0	0	1	0	0	0	0	0	0	0	0	0	0	0	1	0	0	2
LAG3	0	0	0	0	1	0	0	0	0	0	0	0	1	0	0	0	0	0	0	2
TPRG1	0	0	0	0	1	0	0	0	0	0	0	0	1	0	0	0	0	0	0	2
SUSD3	0	0	0	0	1	0	0	1	0	0	0	0	0	0	0	0	0	0	0	2
GCLM	0	0	0	0	1	0	0	0	0	1	0	0	0	0	0	0	0	0	0	2
HEY1	0	0	0	0	1	0	0	0	0	0	0	0	1	0	0	0	0	0	0	2
UGT1A3	0	0	0	0	1	0	0	0	0	1	0	0	0	0	0	0	0	0	0	2
GPR3	0	0	0	0	1	0	0	0	0	0	0	0	0	0	0	0	0	0	1	2
C1QB	0	0	0	0	1	0	0	1	0	0	0	0	0	0	0	0	0	0	0	2
KLK9	0	0	0	0	1	0	1	0	0	0	0	0	0	0	0	0	0	0	0	2
ELF3	0	0	0	0	1	0	0	0	0	0	0	0	0	1	0	0	0	0	0	2
ATP8B3	0	0	0	0	1	0	0	0	0	0	0	1	0	0	0	0	0	0	0	2
GOLGA6L6	0	0	0	0	1	0	0	0	0	0	0	0	0	0	0	1	0	0	0	2
APLN	0	0	0	0	1	0	0	1	0	0	0	0	0	0	0	0	0	0	0	2
C12orf59	0	0	0	0	1	0	0	0	0	0	0	0	0	0	0	1	0	0	0	2
AMIGO3	0	0	0	0	0	1	0	1	0	0	0	0	0	0	0	0	0	0	0	2
EIF2C3	0	0	0	0	0	1	0	0	0	0	0	0	0	0	0	0	0	0	1	2
VTCN1	0	0	0	0	0	1	0	0	0	0	0	0	0	0	0	1	0	0	0	2
HMGB3	0	0	0	0	0	1	0	0	0	0	0	0	0	0	0	0	0	1	0	2
GPC6	0	0	0	0	0	1	1	0	0	0	0	0	0	0	0	0	0	0	0	2
AURKAPS1	0	0	0	0	0	1	0	1	0	0	0	0	0	0	0	0	0	0	0	2
SMC6	0	0	0	0	0	1	0	0	0	0	0	1	0	0	0	0	0	0	0	2
CEP110	0	0	0	0	0	1	0	0	0	0	0	0	0	0	0	1	0	0	0	2
MED14	0	0	0	0	0	1	0	0	0	0	0	0	0	0	0	1	0	0	0	2
RPL7A	0	0	0	0	0	1	0	1	0	0	0	0	0	0	0	0	0	0	0	2
DNMT1	0	0	0	0	0	1	0	0	0	0	0	0	0	0	0	1	0	0	0	2
FAM186A	0	0	0	0	0	1	0	0	0	0	0	0	0	0	0	1	0	0	0	2
RIPPLY1	0	0	0	0	0	1	0	0	0	0	0	0	0	0	0	1	0	0	0	2
CYP2R1	0	0	0	0	0	1	0	1	0	0	0	0	0	0	0	0	0	0	0	2
DIAPH2	0	0	0	0	0	1	0	0	0	0	0	0	0	0	0	1	0	0	0	2
SNHG5	0	0	0	0	0	1	0	0	0	1	0	0	0	0	0	0	0	0	0	2
LTA	0	0	0	0	0	1	0	0	0	0	0	0	0	0	1	0	0	0	0	2
LOC284688	0	0	0	0	0	1	0	0	1	0	0	0	0	0	0	0	0	0	0	2
TBX5	0	0	0	0	0	1	1	0	0	0	0	0	0	0	0	0	0	0	0	2
GOLM1	0	0	0	0	0	1	0	0	0	0	0	0	0	1	0	0	0	0	0	2
PAN2	0	0	0	0	0	1	0	0	0	0	0	0	0	0	0	1	0	0	0	2
TRIM74	0	0	0	0	0	1	0	0	0	0	0	0	1	0	0	0	0	0	0	2
AGAP7	0	0	0	0	0	1	0	0	0	0	0	0	0	0	0	1	0	0	0	2
TRIM56	0	0	0	0	0	1	0	0	0	0	0	0	0	0	0	1	0	0	0	2
TKTL1	0	0	0	0	0	1	0	0	0	0	0	0	0	0	0	0	1	0	0	2
ABP1	0	0	0	0	0	1	0	0	0	0	0	0	0	1	0	0	0	0	0	2
CCDC84	0	0	0	0	0	1	0	0	0	0	0	0	0	0	0	1	0	0	0	2
GUCY1B2	0	0	0	0	0	1	0	0	0	0	0	0	0	0	1	0	0	0	0	2
COL4A6	0	0	0	0	0	0	1	0	0	0	1	0	0	0	0	0	0	0	0	2
CDK6	0	0	0	0	0	0	1	0	0	0	0	0	0	0	0	1	0	0	0	2
SLC4A3	0	0	0	0	0	0	1	1	0	0	0	0	0	0	0	0	0	0	0	2
SLC7A8	0	0	0	0	0	0	1	0	0	0	0	0	0	0	0	1	0	0	0	2
PI15	0	0	0	0	0	0	1	0	0	0	0	0	0	0	0	0	1	0	0	2
MMP2	0	0	0	0	0	0	1	0	1	0	0	0	0	0	0	0	0	0	0	2
TRMT61A	0	0	0	0	0	0	1	0	0	1	0	0	0	0	0	0	0	0	0	2
GPC1	0	0	0	0	0	0	1	0	0	0	0	0	0	0	0	0	0	1	0	2
TTC7B	0	0	0	0	0	0	1	0	0	0	0	0	0	0	0	0	0	1	0	2
MDFI	0	0	0	0	0	0	1	0	0	0	0	0	0	1	0	0	0	0	0	2
ELFN1	0	0	0	0	0	0	1	0	0	0	0	0	0	0	0	1	0	0	0	2
KIFC3	0	0	0	0	0	0	1	0	0	0	0	0	0	0	0	1	0	0	0	2
ADAMTS4	0	0	0	0	0	0	1	0	0	0	0	0	0	0	0	1	0	0	0	2
MMP16	0	0	0	0	0	0	1	1	0	0	0	0	0	0	0	0	0	0	0	2
GOLGA7B	0	0	0	0	0	0	1	0	0	0	0	0	1	0	0	0	0	0	0	2
SYT14	0	0	0	0	0	0	1	0	0	0	0	0	0	0	0	0	0	0	1	2
KIF7	0	0	0	0	0	0	1	0	0	0	0	1	0	0	0	0	0	0	0	2
ETV4	0	0	0	0	0	0	1	0	0	0	0	0	0	1	0	0	0	0	0	2
LOC100144603	0	0	0	0	0	0	1	0	1	0	0	0	0	0	0	0	0	0	0	2
OBFC2A	0	0	0	0	0	0	1	0	0	0	0	0	0	0	0	1	0	0	0	2
SDC1	0	0	0	0	0	0	1	0	0	0	0	0	0	1	0	0	0	0	0	2
HIST1H2BG	0	0	0	0	0	0	1	0	0	0	0	0	0	0	0	0	1	0	0	2
GFPT2	0	0	0	0	0	0	1	0	1	0	0	0	0	0	0	0	0	0	0	2
BCL11B	0	0	0	0	0	0	1	0	0	0	0	0	0	0	0	1	0	0	0	2
SYT5	0	0	0	0	0	0	1	0	0	0	0	1	0	0	0	0	0	0	0	2
SLC7A11	0	0	0	0	0	0	1	0	0	0	0	0	0	1	0	0	0	0	0	2
SEMA6B	0	0	0	0	0	0	1	1	0	0	0	0	0	0	0	0	0	0	0	2
TNS4	0	0	0	0	0	0	1	0	0	0	0	0	0	1	0	0	0	0	0	2
BMPR1B	0	0	0	0	0	0	1	1	0	0	0	0	0	0	0	0	0	0	0	2
WISP3	0	0	0	0	0	0	1	0	0	0	0	0	0	0	0	0	1	0	0	2
INHA	0	0	0	0	0	0	1	0	0	0	0	0	0	0	0	0	1	0	0	2
CPA2	0	0	0	0	0	0	1	0	0	0	1	0	0	0	0	0	0	0	0	2
AHNAK2	0	0	0	0	0	0	1	0	0	0	0	0	0	1	0	0	0	0	0	2
COL17A1	0	0	0	0	0	0	1	0	0	0	0	0	0	1	0	0	0	0	0	2
C11orf45	0	0	0	0	0	0	1	0	0	0	1	0	0	0	0	0	0	0	0	2
BTBD19	0	0	0	0	0	0	1	0	0	0	0	0	0	0	0	1	0	0	0	2
CCDC38	0	0	0	0	0	0	1	0	0	0	0	0	1	0	0	0	0	0	0	2
TXNRD1	0	0	0	0	0	0	1	0	0	0	0	0	1	0	0	0	0	0	0	2
DNAH14	0	0	0	0	0	0	1	0	0	0	0	0	0	0	0	0	1	0	0	2
SOX15	0	0	0	0	0	0	1	0	0	0	0	1	0	0	0	0	0	0	0	2
PSG1	0	0	0	0	0	0	1	0	0	0	0	1	0	0	0	0	0	0	0	2
UCHL1	0	0	0	0	0	0	1	0	0	0	0	0	0	0	0	0	0	0	1	2
SLC6A10P	0	0	0	0	0	0	1	0	0	0	0	0	0	0	0	0	0	0	1	2
GPR149	0	0	0	0	0	0	1	0	0	0	0	0	1	0	0	0	0	0	0	2
AKR1B15	0	0	0	0	0	0	1	0	1	0	0	0	0	0	0	0	0	0	0	2
ADAMTS16	0	0	0	0	0	0	1	0	0	0	0	0	0	0	1	0	0	0	0	2
NAV3	0	0	0	0	0	0	1	0	1	0	0	0	0	0	0	0	0	0	0	2
SLC41A2	0	0	0	0	0	0	1	1	0	0	0	0	0	0	0	0	0	0	0	2
SSX6	0	0	0	0	0	0	1	0	0	0	0	0	0	0	0	0	1	0	0	2
CNTNAP2	0	0	0	0	0	0	1	0	0	0	0	0	0	0	0	0	1	0	0	2
BRDT	0	0	0	0	0	0	1	0	0	0	1	0	0	0	0	0	0	0	0	2
SAMD9	0	0	0	0	0	0	1	0	1	0	0	0	0	0	0	0	0	0	0	2
HIST2H2BF	0	0	0	0	0	0	1	0	0	0	0	0	0	0	0	0	1	0	0	2
SLC22A18AS	0	0	0	0	0	0	1	0	0	0	0	0	0	1	0	0	0	0	0	2
ADAMTS15	0	0	0	0	0	0	1	0	0	0	0	0	0	0	0	0	0	0	1	2
ETV5	0	0	0	0	0	0	1	0	0	0	0	0	0	0	0	1	0	0	0	2
ENKUR	0	0	0	0	0	0	1	0	0	0	0	0	0	0	0	0	1	0	0	2
TMEM189-UBE2V1	0	0	0	0	0	0	1	0	0	0	0	0	1	0	0	0	0	0	0	2
EPPK1	0	0	0	0	0	0	1	0	0	0	0	0	0	0	0	0	0	0	1	2
HRG	0	0	0	0	0	0	1	0	0	0	0	0	0	0	0	0	0	0	1	2
LOC100131726	0	0	0	0	0	0	1	0	0	1	0	0	0	0	0	0	0	0	0	2
SYT7	0	0	0	0	0	0	1	0	0	0	0	0	0	0	0	0	0	0	1	2
LPPR4	0	0	0	0	0	0	1	0	0	0	0	0	0	0	1	0	0	0	0	2
C7orf68	0	0	0	0	0	0	1	0	0	0	1	0	0	0	0	0	0	0	0	2
MAGEC1	0	0	0	0	0	0	1	0	0	0	0	0	0	0	0	0	1	0	0	2
ZFP57	0	0	0	0	0	0	1	0	0	0	0	1	0	0	0	0	0	0	0	2
MAPK15	0	0	0	0	0	0	1	0	0	0	0	0	0	0	1	0	0	0	0	2
SPINK6	0	0	0	0	0	0	1	0	1	0	0	0	0	0	0	0	0	0	0	2
SCG2	0	0	0	0	0	0	1	0	0	0	0	0	1	0	0	0	0	0	0	2
SV2A	0	0	0	0	0	0	1	0	0	0	0	1	0	0	0	0	0	0	0	2
LOC554202	0	0	0	0	0	0	1	0	0	0	0	0	0	0	0	1	0	0	0	2
TGM2	0	0	0	0	0	0	1	0	0	0	0	0	0	0	1	0	0	0	0	2
SDC2	0	0	0	0	0	0	1	1	0	0	0	0	0	0	0	0	0	0	0	2
NDRG4	0	0	0	0	0	0	1	1	0	0	0	0	0	0	0	0	0	0	0	2
TMEM119	0	0	0	0	0	0	1	0	1	0	0	0	0	0	0	0	0	0	0	2
WFDC12	0	0	0	0	0	0	1	0	0	0	0	0	0	0	0	0	0	0	1	2
PCSK1N	0	0	0	0	0	0	1	0	0	0	0	0	0	0	0	0	0	0	1	2
CXorf57	0	0	0	0	0	0	1	0	0	0	1	0	0	0	0	0	0	0	0	2
PPBP	0	0	0	0	0	0	1	0	0	0	0	0	0	0	0	1	0	0	0	2
MT2A	0	0	0	0	0	0	1	0	0	0	0	0	0	0	0	0	0	0	1	2
ELOVL2	0	0	0	0	0	0	1	0	0	0	0	0	0	0	0	0	0	1	0	2
C12orf53	0	0	0	0	0	0	1	0	0	0	0	0	1	0	0	0	0	0	0	2
ARL14	0	0	0	0	0	0	1	0	0	0	0	0	0	1	0	0	0	0	0	2
LIF	0	0	0	0	0	0	1	0	0	0	0	0	0	1	0	0	0	0	0	2
FAM133A	0	0	0	0	0	0	1	0	0	0	0	0	0	0	0	0	1	0	0	2
UGT1A1	0	0	0	0	0	0	1	0	0	1	0	0	0	0	0	0	0	0	0	2
FLJ16779	0	0	0	0	0	0	1	0	0	0	0	0	0	0	0	0	1	0	0	2
HRASLS2	0	0	0	0	0	0	1	0	0	0	0	0	0	1	0	0	0	0	0	2
NIPAL4	0	0	0	0	0	0	1	0	0	1	0	0	0	0	0	0	0	0	0	2
BEST1	0	0	0	0	0	0	0	1	0	0	1	0	0	0	0	0	0	0	0	2
SLC25A41	0	0	0	0	0	0	0	1	0	1	0	0	0	0	0	0	0	0	0	2
SPC24	0	0	0	0	0	0	0	1	0	0	0	0	0	1	0	0	0	0	0	2
EFCAB4A	0	0	0	0	0	0	0	1	0	0	1	0	0	0	0	0	0	0	0	2
PRR22	0	0	0	0	0	0	0	1	0	0	0	0	0	0	0	1	0	0	0	2
CHAF1B	0	0	0	0	0	0	0	1	0	1	0	0	0	0	0	0	0	0	0	2
CPA6	0	0	0	0	0	0	0	1	0	0	0	0	1	0	0	0	0	0	0	2
NKPD1	0	0	0	0	0	0	0	1	0	0	0	0	0	0	0	0	1	0	0	2
C17orf76	0	0	0	0	0	0	0	1	0	0	0	0	0	0	0	0	1	0	0	2
GDF1	0	0	0	0	0	0	0	1	0	0	0	0	0	0	0	0	0	0	1	2
TNRC18	0	0	0	0	0	0	0	1	0	0	0	0	0	0	0	1	0	0	0	2
CDON	0	0	0	0	0	0	0	1	0	0	0	0	0	0	1	0	0	0	0	2
RPL39	0	0	0	0	0	0	0	1	0	0	0	0	0	0	0	1	0	0	0	2
CYP26A1	0	0	0	0	0	0	0	1	0	0	0	0	0	0	0	1	0	0	0	2
C21orf58	0	0	0	0	0	0	0	1	0	0	0	0	0	0	0	1	0	0	0	2
LOC256880	0	0	0	0	0	0	0	1	0	0	0	0	0	0	0	1	0	0	0	2
SHROOM1	0	0	0	0	0	0	0	1	0	0	0	0	0	1	0	0	0	0	0	2
NCAPG2	0	0	0	0	0	0	0	1	0	1	0	0	0	0	0	0	0	0	0	2
MTHFD2	0	0	0	0	0	0	0	1	0	1	0	0	0	0	0	0	0	0	0	2
SLC35E4	0	0	0	0	0	0	0	1	0	0	0	0	0	0	0	0	0	0	1	2
CDKN2B	0	0	0	0	0	0	0	1	0	0	0	0	0	0	0	0	0	0	1	2
MAST1	0	0	0	0	0	0	0	1	0	0	0	0	0	0	0	0	0	0	1	2
BPIL1	0	0	0	0	0	0	0	1	0	0	1	0	0	0	0	0	0	0	0	2
SLC8A2	0	0	0	0	0	0	0	1	1	0	0	0	0	0	0	0	0	0	0	2
UGT2B4	0	0	0	0	0	0	0	1	0	0	0	0	0	0	0	0	1	0	0	2
SCXB	0	0	0	0	0	0	0	1	0	0	0	0	0	0	0	0	0	0	1	2
CHAC1	0	0	0	0	0	0	0	1	0	0	0	0	0	0	0	0	0	1	0	2
FAM58B	0	0	0	0	0	0	0	1	0	0	0	0	0	0	0	0	0	0	1	2
CDC25A	0	0	0	0	0	0	0	1	0	1	0	0	0	0	0	0	0	0	0	2
LIMS3-LOC440895	0	0	0	0	0	0	0	1	0	0	0	1	0	0	0	0	0	0	0	2
RFPL1	0	0	0	0	0	0	0	1	1	0	0	0	0	0	0	0	0	0	0	2
COL2A1	0	0	0	0	0	0	0	1	0	0	0	1	0	0	0	0	0	0	0	2
SH2D7	0	0	0	0	0	0	0	1	0	1	0	0	0	0	0	0	0	0	0	2
WDHD1	0	0	0	0	0	0	0	1	1	0	0	0	0	0	0	0	0	0	0	2
ALK	0	0	0	0	0	0	0	1	0	0	0	0	0	0	0	0	0	0	1	2
SH3TC2	0	0	0	0	0	0	0	1	0	0	0	0	0	1	0	0	0	0	0	2
HIST1H2AE	0	0	0	0	0	0	0	1	0	0	0	0	0	0	0	0	1	0	0	2
LOC100272228	0	0	0	0	0	0	0	1	0	0	0	0	0	0	0	1	0	0	0	2
PREX1	0	0	0	0	0	0	0	1	0	0	0	0	0	0	0	0	0	0	1	2
HSPA7	0	0	0	0	0	0	0	1	0	0	1	0	0	0	0	0	0	0	0	2
RDM1	0	0	0	0	0	0	0	1	0	0	0	0	0	0	0	1	0	0	0	2
SPINK5	0	0	0	0	0	0	0	1	0	0	0	0	0	1	0	0	0	0	0	2
PCSK9	0	0	0	0	0	0	0	1	0	0	1	0	0	0	0	0	0	0	0	2
UBE2T	0	0	0	0	0	0	0	1	0	0	0	0	0	1	0	0	0	0	0	2
CDCA7L	0	0	0	0	0	0	0	1	0	0	1	0	0	0	0	0	0	0	0	2
CELF4	0	0	0	0	0	0	0	1	0	0	1	0	0	0	0	0	0	0	0	2
REEP2	0	0	0	0	0	0	0	1	0	0	0	1	0	0	0	0	0	0	0	2
TNFRSF4	0	0	0	0	0	0	0	1	0	0	0	0	0	0	0	1	0	0	0	2
HYAL4	0	0	0	0	0	0	0	1	0	0	1	0	0	0	0	0	0	0	0	2
LHFPL4	0	0	0	0	0	0	0	1	0	0	1	0	0	0	0	0	0	0	0	2
ADAMTS14	0	0	0	0	0	0	0	1	0	0	0	0	0	0	1	0	0	0	0	2
EIF5A2	0	0	0	0	0	0	0	1	0	0	1	0	0	0	0	0	0	0	0	2
ANKRD58	0	0	0	0	0	0	0	1	0	0	1	0	0	0	0	0	0	0	0	2
SVOPL	0	0	0	0	0	0	0	1	0	0	0	0	1	0	0	0	0	0	0	2
SYT6	0	0	0	0	0	0	0	1	0	0	1	0	0	0	0	0	0	0	0	2
ODZ3	0	0	0	0	0	0	0	1	0	0	0	1	0	0	0	0	0	0	0	2
CENPL	0	0	0	0	0	0	0	0	1	0	0	0	0	0	1	0	0	0	0	2
RANBP1	0	0	0	0	0	0	0	0	1	1	0	0	0	0	0	0	0	0	0	2
C7orf70	0	0	0	0	0	0	0	0	1	0	0	0	0	0	0	1	0	0	0	2
C12orf48	0	0	0	0	0	0	0	0	1	0	0	0	0	0	1	0	0	0	0	2
POLA2	0	0	0	0	0	0	0	0	1	1	0	0	0	0	0	0	0	0	0	2
PDCL2	0	0	0	0	0	0	0	0	1	0	0	0	0	0	0	0	0	0	1	2
KPNA2	0	0	0	0	0	0	0	0	1	1	0	0	0	0	0	0	0	0	0	2
GABRG2	0	0	0	0	0	0	0	0	1	0	0	1	0	0	0	0	0	0	0	2
C1QTNF3	0	0	0	0	0	0	0	0	1	0	0	0	0	0	1	0	0	0	0	2
ULBP1	0	0	0	0	0	0	0	0	1	0	0	0	1	0	0	0	0	0	0	2
ZNF280B	0	0	0	0	0	0	0	0	1	0	0	0	0	0	0	1	0	0	0	2
FAM69A	0	0	0	0	0	0	0	0	1	1	0	0	0	0	0	0	0	0	0	2
FMR1NB	0	0	0	0	0	0	0	0	1	0	0	0	0	0	0	0	0	1	0	2
KDELR3	0	0	0	0	0	0	0	0	1	0	0	0	0	1	0	0	0	0	0	2
SLC9A11	0	0	0	0	0	0	0	0	1	0	0	0	0	0	0	0	0	1	0	2
ZNF93	0	0	0	0	0	0	0	0	1	0	1	0	0	0	0	0	0	0	0	2
ZFHX4	0	0	0	0	0	0	0	0	1	0	0	1	0	0	0	0	0	0	0	2
QPCT	0	0	0	0	0	0	0	0	1	0	1	0	0	0	0	0	0	0	0	2
TMEM87B	0	0	0	0	0	0	0	0	1	1	0	0	0	0	0	0	0	0	0	2
PAGE2	0	0	0	0	0	0	0	0	1	0	0	1	0	0	0	0	0	0	0	2
FAM101A	0	0	0	0	0	0	0	0	1	0	0	0	0	1	0	0	0	0	0	2
ZNF695	0	0	0	0	0	0	0	0	1	1	0	0	0	0	0	0	0	0	0	2
ECT2	0	0	0	0	0	0	0	0	1	0	0	0	0	1	0	0	0	0	0	2
GCG	0	0	0	0	0	0	0	0	1	0	1	0	0	0	0	0	0	0	0	2
MAGEB2	0	0	0	0	0	0	0	0	1	0	0	1	0	0	0	0	0	0	0	2
ABCC12	0	0	0	0	0	0	0	0	1	0	0	0	0	0	1	0	0	0	0	2
ATP8B2	0	0	0	0	0	0	0	0	1	0	1	0	0	0	0	0	0	0	0	2
MAGEA6	0	0	0	0	0	0	0	0	1	1	0	0	0	0	0	0	0	0	0	2
LOC100133469	0	0	0	0	0	0	0	0	1	0	0	1	0	0	0	0	0	0	0	2
CDH15	0	0	0	0	0	0	0	0	1	0	0	0	0	0	0	0	1	0	0	2
ARHGAP36	0	0	0	0	0	0	0	0	1	0	0	0	1	0	0	0	0	0	0	2
CCDC136	0	0	0	0	0	0	0	0	1	0	1	0	0	0	0	0	0	0	0	2
FUNDC2P2	0	0	0	0	0	0	0	0	1	0	1	0	0	0	0	0	0	0	0	2
CHST4	0	0	0	0	0	0	0	0	1	0	0	1	0	0	0	0	0	0	0	2
RFPL1S	0	0	0	0	0	0	0	0	1	0	0	0	1	0	0	0	0	0	0	2
GAGE12J	0	0	0	0	0	0	0	0	1	0	0	1	0	0	0	0	0	0	0	2
C14orf34	0	0	0	0	0	0	0	0	1	1	0	0	0	0	0	0	0	0	0	2
WNT16	0	0	0	0	0	0	0	0	1	0	0	1	0	0	0	0	0	0	0	2
BEAN	0	0	0	0	0	0	0	0	1	0	0	0	0	0	0	1	0	0	0	2
LOC283731	0	0	0	0	0	0	0	0	1	0	0	0	0	0	1	0	0	0	0	2
MAGED4	0	0	0	0	0	0	0	0	1	0	1	0	0	0	0	0	0	0	0	2
COMP	0	0	0	0	0	0	0	0	1	0	0	0	0	0	0	0	0	0	1	2
SCG3	0	0	0	0	0	0	0	0	1	0	1	0	0	0	0	0	0	0	0	2
PHKA1	0	0	0	0	0	0	0	0	0	1	0	0	0	0	0	1	0	0	0	2
FAM96A	0	0	0	0	0	0	0	0	0	1	0	0	0	0	0	0	0	1	0	2
NSUN2	0	0	0	0	0	0	0	0	0	1	0	0	0	0	0	0	0	0	1	2
EIF3E	0	0	0	0	0	0	0	0	0	1	0	0	0	0	0	1	0	0	0	2
FBXO45	0	0	0	0	0	0	0	0	0	1	0	0	0	0	0	0	0	0	1	2
UCK2	0	0	0	0	0	0	0	0	0	1	0	0	0	1	0	0	0	0	0	2
ME1	0	0	0	0	0	0	0	0	0	1	1	0	0	0	0	0	0	0	0	2
CXCL11	0	0	0	0	0	0	0	0	0	1	1	0	0	0	0	0	0	0	0	2
PDCL3	0	0	0	0	0	0	0	0	0	1	0	0	0	0	0	0	0	1	0	2
NQO1	0	0	0	0	0	0	0	0	0	1	0	0	0	1	0	0	0	0	0	2
ERO1L	0	0	0	0	0	0	0	0	0	1	0	0	0	0	0	1	0	0	0	2
SCARNA6	0	0	0	0	0	0	0	0	0	1	0	0	0	0	0	1	0	0	0	2
DNAJB3	0	0	0	0	0	0	0	0	0	1	0	0	0	0	1	0	0	0	0	2
PIR	0	0	0	0	0	0	0	0	0	1	0	0	0	0	0	1	0	0	0	2
SMN2	0	0	0	0	0	0	0	0	0	1	0	0	0	0	0	1	0	0	0	2
MAP1B	0	0	0	0	0	0	0	0	0	1	0	0	1	0	0	0	0	0	0	2
PGD	0	0	0	0	0	0	0	0	0	1	1	0	0	0	0	0	0	0	0	2
GLMN	0	0	0	0	0	0	0	0	0	1	0	1	0	0	0	0	0	0	0	2
NCRNA00120	0	0	0	0	0	0	0	0	0	1	0	0	0	0	0	1	0	0	0	2
TDO2	0	0	0	0	0	0	0	0	0	1	0	0	0	0	1	0	0	0	0	2
SLC4A5	0	0	0	0	0	0	0	0	0	1	0	0	0	0	0	0	0	0	1	2
NUDT16P1	0	0	0	0	0	0	0	0	0	1	0	0	0	0	0	0	1	0	0	2
GPR64	0	0	0	0	0	0	0	0	0	1	1	0	0	0	0	0	0	0	0	2
KRTAP5-5	0	0	0	0	0	0	0	0	0	1	0	0	0	0	0	0	1	0	0	2
COX5A	0	0	0	0	0	0	0	0	0	1	0	0	0	0	0	0	0	1	0	2
TMEM22	0	0	0	0	0	0	0	0	0	1	1	0	0	0	0	0	0	0	0	2
BRIX1	0	0	0	0	0	0	0	0	0	1	0	0	0	0	0	0	0	0	1	2
LAMP3	0	0	0	0	0	0	0	0	0	1	1	0	0	0	0	0	0	0	0	2
KIF20B	0	0	0	0	0	0	0	0	0	1	0	0	0	0	0	1	0	0	0	2
AQP12B	0	0	0	0	0	0	0	0	0	1	0	0	0	0	0	0	0	0	1	2
CMTM8	0	0	0	0	0	0	0	0	0	1	0	0	0	1	0	0	0	0	0	2
P4HA3	0	0	0	0	0	0	0	0	0	1	0	0	0	0	0	1	0	0	0	2
CKS1B	0	0	0	0	0	0	0	0	0	1	0	0	0	1	0	0	0	0	0	2
MLPH	0	0	0	0	0	0	0	0	0	1	0	0	0	1	0	0	0	0	0	2
TUBA3C	0	0	0	0	0	0	0	0	0	1	0	1	0	0	0	0	0	0	0	2
FOXA1	0	0	0	0	0	0	0	0	0	1	0	0	0	1	0	0	0	0	0	2
AGTRAP	0	0	0	0	0	0	0	0	0	0	1	0	0	0	0	1	0	0	0	2
NRAS	0	0	0	0	0	0	0	0	0	0	1	0	0	0	0	0	0	0	1	2
TMEM48	0	0	0	0	0	0	0	0	0	0	1	0	0	0	0	0	0	0	1	2
RHOF	0	0	0	0	0	0	0	0	0	0	1	0	0	0	0	0	0	1	0	2
LOC401010	0	0	0	0	0	0	0	0	0	0	1	0	0	0	0	0	0	0	1	2
C1orf86	0	0	0	0	0	0	0	0	0	0	1	0	0	0	0	0	0	0	1	2
GEMIN8P4	0	0	0	0	0	0	0	0	0	0	1	0	0	0	0	0	1	0	0	2
UGT1A10	0	0	0	0	0	0	0	0	0	0	1	0	0	1	0	0	0	0	0	2
FSTL5	0	0	0	0	0	0	0	0	0	0	1	1	0	0	0	0	0	0	0	2
SLC25A33	0	0	0	0	0	0	0	0	0	0	1	0	0	0	0	0	1	0	0	2
PEG10	0	0	0	0	0	0	0	0	0	0	1	0	0	0	0	0	0	1	0	2
COL9A2	0	0	0	0	0	0	0	0	0	0	1	0	1	0	0	0	0	0	0	2
SLC2A6	0	0	0	0	0	0	0	0	0	0	1	0	0	0	1	0	0	0	0	2
STX3	0	0	0	0	0	0	0	0	0	0	1	0	0	1	0	0	0	0	0	2
SVOP	0	0	0	0	0	0	0	0	0	0	1	0	1	0	0	0	0	0	0	2
HSN2	0	0	0	0	0	0	0	0	0	0	1	1	0	0	0	0	0	0	0	2
C1orf84	0	0	0	0	0	0	0	0	0	0	1	0	0	0	0	0	0	1	0	2
NXF2	0	0	0	0	0	0	0	0	0	0	1	0	0	0	0	0	1	0	0	2
DPH3B	0	0	0	0	0	0	0	0	0	0	1	0	0	0	0	1	0	0	0	2
GAGE2B	0	0	0	0	0	0	0	0	0	0	1	1	0	0	0	0	0	0	0	2
ZNF83	0	0	0	0	0	0	0	0	0	0	1	0	0	0	0	1	0	0	0	2
RAET1G	0	0	0	0	0	0	0	0	0	0	1	0	0	0	0	1	0	0	0	2
NEURL3	0	0	0	0	0	0	0	0	0	0	1	1	0	0	0	0	0	0	0	2
CEACAM16	0	0	0	0	0	0	0	0	0	0	1	0	0	0	0	0	1	0	0	2
C1orf158	0	0	0	0	0	0	0	0	0	0	1	0	0	0	1	0	0	0	0	2
KSR2	0	0	0	0	0	0	0	0	0	0	1	0	0	0	0	0	0	0	1	2
PCP2	0	0	0	0	0	0	0	0	0	0	1	0	0	0	0	1	0	0	0	2
ANKRD26P1	0	0	0	0	0	0	0	0	0	0	1	0	0	0	0	0	1	0	0	2
GAGE2C	0	0	0	0	0	0	0	0	0	0	1	0	0	0	0	0	1	0	0	2
RHBDL2	0	0	0	0	0	0	0	0	0	0	1	0	0	1	0	0	0	0	0	2
ZNF560	0	0	0	0	0	0	0	0	0	0	1	1	0	0	0	0	0	0	0	2
MPP2	0	0	0	0	0	0	0	0	0	0	1	1	0	0	0	0	0	0	0	2
WDR87	0	0	0	0	0	0	0	0	0	0	1	1	0	0	0	0	0	0	0	2
RPRM	0	0	0	0	0	0	0	0	0	0	1	0	1	0	0	0	0	0	0	2
FBLL1	0	0	0	0	0	0	0	0	0	0	1	0	1	0	0	0	0	0	0	2
FOXJ1	0	0	0	0	0	0	0	0	0	0	1	0	0	0	0	0	1	0	0	2
SLC13A4	0	0	0	0	0	0	0	0	0	0	1	0	0	0	0	1	0	0	0	2
KIAA0319	0	0	0	0	0	0	0	0	0	0	1	0	0	0	0	0	1	0	0	2
CHST11	0	0	0	0	0	0	0	0	0	0	1	0	0	0	0	0	0	0	1	2
SLC6A15	0	0	0	0	0	0	0	0	0	0	1	1	0	0	0	0	0	0	0	2
PLCXD1	0	0	0	0	0	0	0	0	0	0	1	0	0	0	0	0	0	0	1	2
C17orf69	0	0	0	0	0	0	0	0	0	0	1	0	0	0	0	1	0	0	0	2
HSPA6	0	0	0	0	0	0	0	0	0	0	1	0	0	0	0	1	0	0	0	2
TCL1B	0	0	0	0	0	0	0	0	0	0	1	0	0	0	0	0	0	0	1	2
TMEM54	0	0	0	0	0	0	0	0	0	0	1	0	0	1	0	0	0	0	0	2
CHRM3	0	0	0	0	0	0	0	0	0	0	1	0	0	0	1	0	0	0	0	2
TUBAL3	0	0	0	0	0	0	0	0	0	0	1	0	0	1	0	0	0	0	0	2
GRM1	0	0	0	0	0	0	0	0	0	0	1	0	1	0	0	0	0	0	0	2
ZDHHC13	0	0	0	0	0	0	0	0	0	0	1	0	0	0	0	0	0	0	1	2
KATNAL2	0	0	0	0	0	0	0	0	0	0	1	0	0	0	0	0	1	0	0	2
KIAA1257	0	0	0	0	0	0	0	0	0	0	1	0	0	0	0	0	1	0	0	2
LGALS3	0	0	0	0	0	0	0	0	0	0	1	0	0	1	0	0	0	0	0	2
PRSS50	0	0	0	0	0	0	0	0	0	0	1	0	0	0	0	0	0	0	1	2
ACSS1	0	0	0	0	0	0	0	0	0	0	1	0	0	0	0	1	0	0	0	2
KCNN4	0	0	0	0	0	0	0	0	0	0	1	0	0	1	0	0	0	0	0	2
C9orf84	0	0	0	0	0	0	0	0	0	0	1	0	0	0	0	0	1	0	0	2
LOC723809	0	0	0	0	0	0	0	0	0	0	1	0	0	0	0	0	1	0	0	2
CD177	0	0	0	0	0	0	0	0	0	0	1	0	0	0	0	0	0	0	1	2
ZNF137	0	0	0	0	0	0	0	0	0	0	1	0	0	0	0	0	1	0	0	2
FBXO41	0	0	0	0	0	0	0	0	0	0	1	0	0	0	0	0	0	0	1	2
SNAP91	0	0	0	0	0	0	0	0	0	0	1	0	1	0	0	0	0	0	0	2
BIRC7	0	0	0	0	0	0	0	0	0	0	1	0	0	0	0	1	0	0	0	2
CARD14	0	0	0	0	0	0	0	0	0	0	1	0	0	0	0	0	0	0	1	2
NELL2	0	0	0	0	0	0	0	0	0	0	1	0	1	0	0	0	0	0	0	2
FAM19A4	0	0	0	0	0	0	0	0	0	0	1	0	1	0	0	0	0	0	0	2
ZNF229	0	0	0	0	0	0	0	0	0	0	1	1	0	0	0	0	0	0	0	2
KBTBD12	0	0	0	0	0	0	0	0	0	0	1	1	0	0	0	0	0	0	0	2
LHFPL3	0	0	0	0	0	0	0	0	0	0	1	0	0	0	0	0	1	0	0	2
SLC2A1	0	0	0	0	0	0	0	0	0	0	1	0	0	1	0	0	0	0	0	2
GP2	0	0	0	0	0	0	0	0	0	0	1	0	0	0	1	0	0	0	0	2
OTOF	0	0	0	0	0	0	0	0	0	0	1	0	0	0	0	0	0	0	1	2
S100A6	0	0	0	0	0	0	0	0	0	0	1	0	0	1	0	0	0	0	0	2
IGFBPL1	0	0	0	0	0	0	0	0	0	0	1	0	1	0	0	0	0	0	0	2
AGR2	0	0	0	0	0	0	0	0	0	0	1	0	0	1	0	0	0	0	0	2
TMEM151A	0	0	0	0	0	0	0	0	0	0	1	0	0	1	0	0	0	0	0	2
TMEM45B	0	0	0	0	0	0	0	0	0	0	1	0	0	1	0	0	0	0	0	2
MCOLN3	0	0	0	0	0	0	0	0	0	0	1	0	0	0	1	0	0	0	0	2
GUCA2A	0	0	0	0	0	0	0	0	0	0	1	0	0	0	0	0	0	1	0	2
GALNT5	0	0	0	0	0	0	0	0	0	0	1	0	0	1	0	0	0	0	0	2
CDK2	0	0	0	0	0	0	0	0	0	0	0	1	0	0	0	0	0	0	1	2
TNNT1	0	0	0	0	0	0	0	0	0	0	0	1	0	0	0	0	0	0	1	2
GGH	0	0	0	0	0	0	0	0	0	0	0	1	0	0	0	1	0	0	0	2
CCDC15	0	0	0	0	0	0	0	0	0	0	0	1	0	0	0	1	0	0	0	2
C11orf82	0	0	0	0	0	0	0	0	0	0	0	1	0	0	1	0	0	0	0	2
WDR66	0	0	0	0	0	0	0	0	0	0	0	1	0	0	1	0	0	0	0	2
SAA1	0	0	0	0	0	0	0	0	0	0	0	1	0	0	0	0	1	0	0	2
KRTAP3-1	0	0	0	0	0	0	0	0	0	0	0	1	0	0	0	0	1	0	0	2
FAM71F2	0	0	0	0	0	0	0	0	0	0	0	1	0	0	0	1	0	0	0	2
PIWIL3	0	0	0	0	0	0	0	0	0	0	0	1	0	0	0	0	1	0	0	2
GPR110	0	0	0	0	0	0	0	0	0	0	0	1	0	1	0	0	0	0	0	2
IL21R	0	0	0	0	0	0	0	0	0	0	0	1	0	0	1	0	0	0	0	2
BAGE	0	0	0	0	0	0	0	0	0	0	0	1	0	0	0	0	1	0	0	2
CPT1C	0	0	0	0	0	0	0	0	0	0	0	1	0	0	0	0	1	0	0	2
GATSL2	0	0	0	0	0	0	0	0	0	0	0	1	1	0	0	0	0	0	0	2
FAT2	0	0	0	0	0	0	0	0	0	0	0	1	0	0	0	0	0	0	1	2
DCAF4L2	0	0	0	0	0	0	0	0	0	0	0	1	0	0	0	0	1	0	0	2
WIT1	0	0	0	0	0	0	0	0	0	0	0	1	0	0	0	0	1	0	0	2
CLEC2L	0	0	0	0	0	0	0	0	0	0	0	1	0	0	0	0	1	0	0	2
IL22RA1	0	0	0	0	0	0	0	0	0	0	0	1	0	0	0	0	1	0	0	2
GAGE12D	0	0	0	0	0	0	0	0	0	0	0	1	0	0	0	0	1	0	0	2
RND2	0	0	0	0	0	0	0	0	0	0	0	1	1	0	0	0	0	0	0	2
PAGE1	0	0	0	0	0	0	0	0	0	0	0	1	0	0	0	0	1	0	0	2
SST	0	0	0	0	0	0	0	0	0	0	0	1	0	0	0	0	0	0	1	2
UGT1A6	0	0	0	0	0	0	0	0	0	0	0	1	0	1	0	0	0	0	0	2
APLP1	0	0	0	0	0	0	0	0	0	0	0	1	0	0	0	0	0	0	1	2
GDA	0	0	0	0	0	0	0	0	0	0	0	1	0	1	0	0	0	0	0	2
KCNH8	0	0	0	0	0	0	0	0	0	0	0	0	1	0	0	0	1	0	0	2
FBF1	0	0	0	0	0	0	0	0	0	0	0	0	1	0	0	1	0	0	0	2
PAH	0	0	0	0	0	0	0	0	0	0	0	0	1	0	0	0	1	0	0	2
SNORD17	0	0	0	0	0	0	0	0	0	0	0	0	1	0	0	1	0	0	0	2
PRR5-ARHGAP8	0	0	0	0	0	0	0	0	0	0	0	0	1	0	0	1	0	0	0	2
NUP210	0	0	0	0	0	0	0	0	0	0	0	0	1	0	0	0	1	0	0	2
DCST2	0	0	0	0	0	0	0	0	0	0	0	0	1	0	0	0	1	0	0	2
CACNA1I	0	0	0	0	0	0	0	0	0	0	0	0	1	0	0	0	0	0	1	2
ATP13A5	0	0	0	0	0	0	0	0	0	0	0	0	1	0	0	0	0	0	1	2
LASS1	0	0	0	0	0	0	0	0	0	0	0	0	1	0	0	0	0	0	1	2
COL9A1	0	0	0	0	0	0	0	0	0	0	0	0	1	0	0	0	0	0	1	2
AKR1C4	0	0	0	0	0	0	0	0	0	0	0	0	1	0	0	0	1	0	0	2
POU3F3	0	0	0	0	0	0	0	0	0	0	0	0	1	0	0	0	0	0	1	2
COL11A2	0	0	0	0	0	0	0	0	0	0	0	0	1	0	0	0	0	0	1	2
LRRC16B	0	0	0	0	0	0	0	0	0	0	0	0	1	0	0	0	1	0	0	2
SLC2A12	0	0	0	0	0	0	0	0	0	0	0	0	1	0	0	1	0	0	0	2
KLRG2	0	0	0	0	0	0	0	0	0	0	0	0	1	0	0	0	0	0	1	2
TCL6	0	0	0	0	0	0	0	0	0	0	0	0	1	0	0	0	1	0	0	2
PNMA5	0	0	0	0	0	0	0	0	0	0	0	0	1	0	0	0	1	0	0	2
SERPINB5	0	0	0	0	0	0	0	0	0	0	0	0	0	1	0	1	0	0	0	2
STYK1	0	0	0	0	0	0	0	0	0	0	0	0	0	1	0	0	0	0	1	2
CGN	0	0	0	0	0	0	0	0	0	0	0	0	0	1	0	0	0	1	0	2
XDH	0	0	0	0	0	0	0	0	0	0	0	0	0	1	1	0	0	0	0	2
FLJ23867	0	0	0	0	0	0	0	0	0	0	0	0	0	1	0	0	0	0	1	2
HIST1H2BD	0	0	0	0	0	0	0	0	0	0	0	0	0	1	0	0	1	0	0	2
CAMK2N1	0	0	0	0	0	0	0	0	0	0	0	0	0	1	0	0	1	0	0	2
ALG1L	0	0	0	0	0	0	0	0	0	0	0	0	0	1	0	0	1	0	0	2
UGT1A9	0	0	0	0	0	0	0	0	0	0	0	0	0	1	1	0	0	0	0	2
CREB3L1	0	0	0	0	0	0	0	0	0	0	0	0	0	1	0	0	0	1	0	2
LIPH	0	0	0	0	0	0	0	0	0	0	0	0	0	1	0	0	0	0	1	2
NPAS2	0	0	0	0	0	0	0	0	0	0	0	0	0	1	0	0	0	0	1	2
CDHR5	0	0	0	0	0	0	0	0	0	0	0	0	0	1	0	0	1	0	0	2
AK3L1	0	0	0	0	0	0	0	0	0	0	0	0	0	1	0	0	0	0	1	2
PHLDA2	0	0	0	0	0	0	0	0	0	0	0	0	0	1	0	1	0	0	0	2
EPN3	0	0	0	0	0	0	0	0	0	0	0	0	0	1	0	0	0	1	0	2
SEZ6L2	0	0	0	0	0	0	0	0	0	0	0	0	0	1	0	0	0	0	1	2
LEMD1	0	0	0	0	0	0	0	0	0	0	0	0	0	1	0	0	0	0	1	2
CDR2L	0	0	0	0	0	0	0	0	0	0	0	0	0	1	0	1	0	0	0	2
PTPN3	0	0	0	0	0	0	0	0	0	0	0	0	0	1	0	0	1	0	0	2
TM4SF5	0	0	0	0	0	0	0	0	0	0	0	0	0	1	0	0	1	0	0	2
CAPN2	0	0	0	0	0	0	0	0	0	0	0	0	0	1	0	0	0	1	0	2
LRRC31	0	0	0	0	0	0	0	0	0	0	0	0	0	1	1	0	0	0	0	2
GCNT3	0	0	0	0	0	0	0	0	0	0	0	0	0	1	0	0	1	0	0	2
ZIC2	0	0	0	0	0	0	0	0	0	0	0	0	0	1	0	1	0	0	0	2
DMBT1	0	0	0	0	0	0	0	0	0	0	0	0	0	1	0	0	1	0	0	2
TFAP2A	0	0	0	0	0	0	0	0	0	0	0	0	0	1	0	1	0	0	0	2
ABCA13	0	0	0	0	0	0	0	0	0	0	0	0	0	1	0	1	0	0	0	2
DEPDC1B	0	0	0	0	0	0	0	0	0	0	0	0	0	1	0	1	0	0	0	2
AADAC	0	0	0	0	0	0	0	0	0	0	0	0	0	1	0	1	0	0	0	2
PROM2	0	0	0	0	0	0	0	0	0	0	0	0	0	1	0	0	0	1	0	2
RNF39	0	0	0	0	0	0	0	0	0	0	0	0	0	1	0	1	0	0	0	2
PLEKHG6	0	0	0	0	0	0	0	0	0	0	0	0	0	1	0	0	1	0	0	2
ELOVL6	0	0	0	0	0	0	0	0	0	0	0	0	0	1	1	0	0	0	0	2
TP73	0	0	0	0	0	0	0	0	0	0	0	0	0	1	0	1	0	0	0	2
EFNA3	0	0	0	0	0	0	0	0	0	0	0	0	0	1	1	0	0	0	0	2
GPX2	0	0	0	0	0	0	0	0	0	0	0	0	0	1	0	1	0	0	0	2
AQP6	0	0	0	0	0	0	0	0	0	0	0	0	0	1	0	1	0	0	0	2
LOC338651	0	0	0	0	0	0	0	0	0	0	0	0	0	0	1	1	0	0	0	2
TRIM46	0	0	0	0	0	0	0	0	0	0	0	0	0	0	1	1	0	0	0	2
STMN1	0	0	0	0	0	0	0	0	0	0	0	0	0	0	1	1	0	0	0	2
TTLL10	0	0	0	0	0	0	0	0	0	0	0	0	0	0	1	0	1	0	0	2
ARHGAP11B	0	0	0	0	0	0	0	0	0	0	0	0	0	0	1	1	0	0	0	2
RCN3	0	0	0	0	0	0	0	0	0	0	0	0	0	0	1	1	0	0	0	2
DNAH12	0	0	0	0	0	0	0	0	0	0	0	0	0	0	1	1	0	0	0	2
TAS2R5	0	0	0	0	0	0	0	0	0	0	0	0	0	0	1	1	0	0	0	2
CCDC114	0	0	0	0	0	0	0	0	0	0	0	0	0	0	1	0	1	0	0	2
ZBP1	0	0	0	0	0	0	0	0	0	0	0	0	0	0	1	0	0	0	1	2
C19orf26	0	0	0	0	0	0	0	0	0	0	0	0	0	0	1	0	1	0	0	2
SNTN	0	0	0	0	0	0	0	0	0	0	0	0	0	0	1	1	0	0	0	2
OAS3	0	0	0	0	0	0	0	0	0	0	0	0	0	0	1	1	0	0	0	2
HIST1H1D	0	0	0	0	0	0	0	0	0	0	0	0	0	0	1	0	1	0	0	2
SERPINA6	0	0	0	0	0	0	0	0	0	0	0	0	0	0	1	0	1	0	0	2
C12orf27	0	0	0	0	0	0	0	0	0	0	0	0	0	0	1	1	0	0	0	2
ADORA1	0	0	0	0	0	0	0	0	0	0	0	0	0	0	1	0	0	0	1	2
TLL2	0	0	0	0	0	0	0	0	0	0	0	0	0	0	1	0	0	0	1	2
RP1	0	0	0	0	0	0	0	0	0	0	0	0	0	0	1	1	0	0	0	2
GLP1R	0	0	0	0	0	0	0	0	0	0	0	0	0	0	1	0	0	0	1	2
COL5A2	0	0	0	0	0	0	0	0	0	0	0	0	0	0	1	1	0	0	0	2
SCN8A	0	0	0	0	0	0	0	0	0	0	0	0	0	0	1	0	1	0	0	2
A1CF	0	0	0	0	0	0	0	0	0	0	0	0	0	0	1	0	1	0	0	2
MST1P2	0	0	0	0	0	0	0	0	0	0	0	0	0	0	1	0	1	0	0	2
RUFY4	0	0	0	0	0	0	0	0	0	0	0	0	0	0	1	0	0	0	1	2
FGB	0	0	0	0	0	0	0	0	0	0	0	0	0	0	1	0	1	0	0	2
TMEM200A	0	0	0	0	0	0	0	0	0	0	0	0	0	0	1	0	0	1	0	2
NUP107	0	0	0	0	0	0	0	0	0	0	0	0	0	0	0	1	0	0	1	2
LMBR1	0	0	0	0	0	0	0	0	0	0	0	0	0	0	0	1	0	1	0	2
TOPBP1	0	0	0	0	0	0	0	0	0	0	0	0	0	0	0	1	0	0	1	2
ZNF572	0	0	0	0	0	0	0	0	0	0	0	0	0	0	0	1	1	0	0	2
ATAD5	0	0	0	0	0	0	0	0	0	0	0	0	0	0	0	1	0	0	1	2
KIAA1804	0	0	0	0	0	0	0	0	0	0	0	0	0	0	0	1	0	0	1	2
DNAH17	0	0	0	0	0	0	0	0	0	0	0	0	0	0	0	1	0	0	1	2
PARP14	0	0	0	0	0	0	0	0	0	0	0	0	0	0	0	1	0	0	1	2
WISP1	0	0	0	0	0	0	0	0	0	0	0	0	0	0	0	1	0	1	0	2
MARS2	0	0	0	0	0	0	0	0	0	0	0	0	0	0	0	1	0	0	1	2
LOC729603	0	0	0	0	0	0	0	0	0	0	0	0	0	0	0	1	0	0	1	2
CXXC5	0	0	0	0	0	0	0	0	0	0	0	0	0	0	0	1	0	0	1	2
LOC100133331	0	0	0	0	0	0	0	0	0	0	0	0	0	0	0	1	1	0	0	2
CXCL16	0	0	0	0	0	0	0	0	0	0	0	0	0	0	0	1	0	0	1	2
LOC100134868	0	0	0	0	0	0	0	0	0	0	0	0	0	0	0	1	1	0	0	2
BRSK2	0	0	0	0	0	0	0	0	0	0	0	0	0	0	0	1	1	0	0	2
IL1F5	0	0	0	0	0	0	0	0	0	0	0	0	0	0	0	1	0	0	1	2
C17orf47	0	0	0	0	0	0	0	0	0	0	0	0	0	0	0	1	0	0	1	2
C10orf91	0	0	0	0	0	0	0	0	0	0	0	0	0	0	0	1	0	0	1	2
ACRC	0	0	0	0	0	0	0	0	0	0	0	0	0	0	0	1	1	0	0	2
FKBP9L	0	0	0	0	0	0	0	0	0	0	0	0	0	0	0	1	1	0	0	2
TTBK1	0	0	0	0	0	0	0	0	0	0	0	0	0	0	0	1	0	0	1	2
GPR89C	0	0	0	0	0	0	0	0	0	0	0	0	0	0	0	1	1	0	0	2
GRID2IP	0	0	0	0	0	0	0	0	0	0	0	0	0	0	0	1	1	0	0	2
SGK494	0	0	0	0	0	0	0	0	0	0	0	0	0	0	0	1	0	0	1	2
TEX19	0	0	0	0	0	0	0	0	0	0	0	0	0	0	0	1	0	0	1	2
C6orf124	0	0	0	0	0	0	0	0	0	0	0	0	0	0	0	1	1	0	0	2
DDIT3	0	0	0	0	0	0	0	0	0	0	0	0	0	0	0	1	0	0	1	2
SLC7A5P2	0	0	0	0	0	0	0	0	0	0	0	0	0	0	0	1	1	0	0	2
CTSH	0	0	0	0	0	0	0	0	0	0	0	0	0	0	0	1	1	0	0	2
IQCH	0	0	0	0	0	0	0	0	0	0	0	0	0	0	0	1	1	0	0	2
LOC100131193	0	0	0	0	0	0	0	0	0	0	0	0	0	0	0	1	0	0	1	2
LY6E	0	0	0	0	0	0	0	0	0	0	0	0	0	0	0	1	0	0	1	2
ELF5	0	0	0	0	0	0	0	0	0	0	0	0	0	0	0	1	1	0	0	2
CALCA	0	0	0	0	0	0	0	0	0	0	0	0	0	0	0	1	0	0	1	2
OBP2B	0	0	0	0	0	0	0	0	0	0	0	0	0	0	0	1	1	0	0	2
SUGT1L1	0	0	0	0	0	0	0	0	0	0	0	0	0	0	0	1	1	0	0	2
TMEM145	0	0	0	0	0	0	0	0	0	0	0	0	0	0	0	1	1	0	0	2
SPRR2A	0	0	0	0	0	0	0	0	0	0	0	0	0	0	0	1	0	1	0	2
CCDC11	0	0	0	0	0	0	0	0	0	0	0	0	0	0	0	1	1	0	0	2
SLC22A1	0	0	0	0	0	0	0	0	0	0	0	0	0	0	0	1	1	0	0	2
C6orf227	0	0	0	0	0	0	0	0	0	0	0	0	0	0	0	1	1	0	0	2
PLEKHG5	0	0	0	0	0	0	0	0	0	0	0	0	0	0	0	0	1	0	1	2
PLAGL2	0	0	0	0	0	0	0	0	0	0	0	0	0	0	0	0	1	0	1	2
HIST3H2BB	0	0	0	0	0	0	0	0	0	0	0	0	0	0	0	0	1	0	1	2
C20orf24	0	0	0	0	0	0	0	0	0	0	0	0	0	0	0	0	1	1	0	2
YBX2	0	0	0	0	0	0	0	0	0	0	0	0	0	0	0	0	1	0	1	2
JUP	0	0	0	0	0	0	0	0	0	0	0	0	0	0	0	0	1	0	1	2
DSCR8	0	0	0	0	0	0	0	0	0	0	0	0	0	0	0	0	1	0	1	2
C21orf125	0	0	0	0	0	0	0	0	0	0	0	0	0	0	0	0	1	0	1	2
ABCD1	0	0	0	0	0	0	0	0	0	0	0	0	0	0	0	0	1	0	1	2
TRIM17	0	0	0	0	0	0	0	0	0	0	0	0	0	0	0	0	1	0	1	2
DSCR4	0	0	0	0	0	0	0	0	0	0	0	0	0	0	0	0	1	0	1	2
SSX4	0	0	0	0	0	0	0	0	0	0	0	0	0	0	0	0	1	0	1	2
LRP2	0	0	0	0	0	0	0	0	0	0	0	0	0	0	0	0	1	0	1	2
RXFP4	0	0	0	0	0	0	0	0	0	0	0	0	0	0	0	0	1	0	1	2
LAMA5	0	0	0	0	0	0	0	0	0	0	0	0	0	0	0	0	1	0	1	2
RSPO4	0	0	0	0	0	0	0	0	0	0	0	0	0	0	0	0	1	0	1	2
PCDHB2	0	0	0	0	0	0	0	0	0	0	0	0	0	0	0	0	1	0	1	2
VGLL1	0	0	0	0	0	0	0	0	0	0	0	0	0	0	0	0	1	0	1	2
NR2E1	0	0	0	0	0	0	0	0	0	0	0	0	0	0	0	0	1	1	0	2
ZBTB8B	0	0	0	0	0	0	0	0	0	0	0	0	0	0	0	0	1	0	1	2
C1orf180	0	0	0	0	0	0	0	0	0	0	0	0	0	0	0	0	1	0	1	2
PPY2	0	0	0	0	0	0	0	0	0	0	0	0	0	0	0	0	0	1	1	2
SPSB4	0	0	0	0	0	0	0	0	0	0	0	0	0	0	0	0	0	1	1	2
GCGR	0	0	0	0	0	0	0	0	0	0	0	0	0	0	0	0	0	1	1	2
COQ3	0	0	0	0	0	0	0	0	0	0	0	0	0	0	0	0	0	1	1	2
ATP1A3	0	0	0	0	0	0	0	0	0	0	0	0	0	0	0	0	0	1	1	2
EXOSC2	1	0	0	0	0	0	0	0	0	0	0	0	0	0	0	0	0	0	0	1
NUP155	1	0	0	0	0	0	0	0	0	0	0	0	0	0	0	0	0	0	0	1
AVL9	1	0	0	0	0	0	0	0	0	0	0	0	0	0	0	0	0	0	0	1
SEC23B	1	0	0	0	0	0	0	0	0	0	0	0	0	0	0	0	0	0	0	1
RAD1	1	0	0	0	0	0	0	0	0	0	0	0	0	0	0	0	0	0	0	1
CKAP5	1	0	0	0	0	0	0	0	0	0	0	0	0	0	0	0	0	0	0	1
RNASEN	1	0	0	0	0	0	0	0	0	0	0	0	0	0	0	0	0	0	0	1
RELT	1	0	0	0	0	0	0	0	0	0	0	0	0	0	0	0	0	0	0	1
ANP32E	1	0	0	0	0	0	0	0	0	0	0	0	0	0	0	0	0	0	0	1
HIATL2	1	0	0	0	0	0	0	0	0	0	0	0	0	0	0	0	0	0	0	1
CHI3L1	1	0	0	0	0	0	0	0	0	0	0	0	0	0	0	0	0	0	0	1
LOC100132111	1	0	0	0	0	0	0	0	0	0	0	0	0	0	0	0	0	0	0	1
PXMP2	1	0	0	0	0	0	0	0	0	0	0	0	0	0	0	0	0	0	0	1
H1F0	1	0	0	0	0	0	0	0	0	0	0	0	0	0	0	0	0	0	0	1
LHX1	1	0	0	0	0	0	0	0	0	0	0	0	0	0	0	0	0	0	0	1
ZNF232	1	0	0	0	0	0	0	0	0	0	0	0	0	0	0	0	0	0	0	1
ST20	1	0	0	0	0	0	0	0	0	0	0	0	0	0	0	0	0	0	0	1
PIP5KL1	1	0	0	0	0	0	0	0	0	0	0	0	0	0	0	0	0	0	0	1
LRFN4	1	0	0	0	0	0	0	0	0	0	0	0	0	0	0	0	0	0	0	1
CSPG5	1	0	0	0	0	0	0	0	0	0	0	0	0	0	0	0	0	0	0	1
CSF2	1	0	0	0	0	0	0	0	0	0	0	0	0	0	0	0	0	0	0	1
CDKN2D	1	0	0	0	0	0	0	0	0	0	0	0	0	0	0	0	0	0	0	1
PDXP	1	0	0	0	0	0	0	0	0	0	0	0	0	0	0	0	0	0	0	1
RANBP17	1	0	0	0	0	0	0	0	0	0	0	0	0	0	0	0	0	0	0	1
SLC31A2	1	0	0	0	0	0	0	0	0	0	0	0	0	0	0	0	0	0	0	1
HRSP12	1	0	0	0	0	0	0	0	0	0	0	0	0	0	0	0	0	0	0	1
L2HGDH	1	0	0	0	0	0	0	0	0	0	0	0	0	0	0	0	0	0	0	1
SLC25A43	1	0	0	0	0	0	0	0	0	0	0	0	0	0	0	0	0	0	0	1
MAGEA12	1	0	0	0	0	0	0	0	0	0	0	0	0	0	0	0	0	0	0	1
TTC30B	1	0	0	0	0	0	0	0	0	0	0	0	0	0	0	0	0	0	0	1
AQP11	1	0	0	0	0	0	0	0	0	0	0	0	0	0	0	0	0	0	0	1
MT1F	1	0	0	0	0	0	0	0	0	0	0	0	0	0	0	0	0	0	0	1
SLC28A3	1	0	0	0	0	0	0	0	0	0	0	0	0	0	0	0	0	0	0	1
JARID2	1	0	0	0	0	0	0	0	0	0	0	0	0	0	0	0	0	0	0	1
ATOH7	1	0	0	0	0	0	0	0	0	0	0	0	0	0	0	0	0	0	0	1
PLSCR1	1	0	0	0	0	0	0	0	0	0	0	0	0	0	0	0	0	0	0	1
DGCR6	1	0	0	0	0	0	0	0	0	0	0	0	0	0	0	0	0	0	0	1
DEK	1	0	0	0	0	0	0	0	0	0	0	0	0	0	0	0	0	0	0	1
HLA-C	1	0	0	0	0	0	0	0	0	0	0	0	0	0	0	0	0	0	0	1
C2CD4D	1	0	0	0	0	0	0	0	0	0	0	0	0	0	0	0	0	0	0	1
KIAA1598	1	0	0	0	0	0	0	0	0	0	0	0	0	0	0	0	0	0	0	1
SLC5A10	1	0	0	0	0	0	0	0	0	0	0	0	0	0	0	0	0	0	0	1
SLAMF9	1	0	0	0	0	0	0	0	0	0	0	0	0	0	0	0	0	0	0	1
CDKAL1	1	0	0	0	0	0	0	0	0	0	0	0	0	0	0	0	0	0	0	1
NKX6-1	1	0	0	0	0	0	0	0	0	0	0	0	0	0	0	0	0	0	0	1
C15orf55	1	0	0	0	0	0	0	0	0	0	0	0	0	0	0	0	0	0	0	1
PXDNL	1	0	0	0	0	0	0	0	0	0	0	0	0	0	0	0	0	0	0	1
CPN2	1	0	0	0	0	0	0	0	0	0	0	0	0	0	0	0	0	0	0	1
GBP6	1	0	0	0	0	0	0	0	0	0	0	0	0	0	0	0	0	0	0	1
TBR1	1	0	0	0	0	0	0	0	0	0	0	0	0	0	0	0	0	0	0	1
MESP1	1	0	0	0	0	0	0	0	0	0	0	0	0	0	0	0	0	0	0	1
IFI27L1	1	0	0	0	0	0	0	0	0	0	0	0	0	0	0	0	0	0	0	1
EMR2	1	0	0	0	0	0	0	0	0	0	0	0	0	0	0	0	0	0	0	1
FOXA3	1	0	0	0	0	0	0	0	0	0	0	0	0	0	0	0	0	0	0	1
GRB14	1	0	0	0	0	0	0	0	0	0	0	0	0	0	0	0	0	0	0	1
SLC10A4	1	0	0	0	0	0	0	0	0	0	0	0	0	0	0	0	0	0	0	1
IFI27	1	0	0	0	0	0	0	0	0	0	0	0	0	0	0	0	0	0	0	1
FAM71E2	1	0	0	0	0	0	0	0	0	0	0	0	0	0	0	0	0	0	0	1
SYNGR3	1	0	0	0	0	0	0	0	0	0	0	0	0	0	0	0	0	0	0	1
TMEM213	1	0	0	0	0	0	0	0	0	0	0	0	0	0	0	0	0	0	0	1
DAND5	1	0	0	0	0	0	0	0	0	0	0	0	0	0	0	0	0	0	0	1
LRRC26	1	0	0	0	0	0	0	0	0	0	0	0	0	0	0	0	0	0	0	1
IL11	1	0	0	0	0	0	0	0	0	0	0	0	0	0	0	0	0	0	0	1
RPP25	1	0	0	0	0	0	0	0	0	0	0	0	0	0	0	0	0	0	0	1
SLC12A7	1	0	0	0	0	0	0	0	0	0	0	0	0	0	0	0	0	0	0	1
ARHGAP33	1	0	0	0	0	0	0	0	0	0	0	0	0	0	0	0	0	0	0	1
RNASE2	1	0	0	0	0	0	0	0	0	0	0	0	0	0	0	0	0	0	0	1
NEB	1	0	0	0	0	0	0	0	0	0	0	0	0	0	0	0	0	0	0	1
FCGR1B	1	0	0	0	0	0	0	0	0	0	0	0	0	0	0	0	0	0	0	1
ZNF607	1	0	0	0	0	0	0	0	0	0	0	0	0	0	0	0	0	0	0	1
NXPH2	1	0	0	0	0	0	0	0	0	0	0	0	0	0	0	0	0	0	0	1
KRT6C	1	0	0	0	0	0	0	0	0	0	0	0	0	0	0	0	0	0	0	1
DMKN	1	0	0	0	0	0	0	0	0	0	0	0	0	0	0	0	0	0	0	1
HPSE	1	0	0	0	0	0	0	0	0	0	0	0	0	0	0	0	0	0	0	1
PPYR1	1	0	0	0	0	0	0	0	0	0	0	0	0	0	0	0	0	0	0	1
CMTM4	1	0	0	0	0	0	0	0	0	0	0	0	0	0	0	0	0	0	0	1
IFIT3	1	0	0	0	0	0	0	0	0	0	0	0	0	0	0	0	0	0	0	1
SAA4	1	0	0	0	0	0	0	0	0	0	0	0	0	0	0	0	0	0	0	1
GBX1	1	0	0	0	0	0	0	0	0	0	0	0	0	0	0	0	0	0	0	1
MYH15	1	0	0	0	0	0	0	0	0	0	0	0	0	0	0	0	0	0	0	1
HIST2H2BA	1	0	0	0	0	0	0	0	0	0	0	0	0	0	0	0	0	0	0	1
CTSZ	1	0	0	0	0	0	0	0	0	0	0	0	0	0	0	0	0	0	0	1
ESX1	1	0	0	0	0	0	0	0	0	0	0	0	0	0	0	0	0	0	0	1
C10orf67	1	0	0	0	0	0	0	0	0	0	0	0	0	0	0	0	0	0	0	1
SDS	1	0	0	0	0	0	0	0	0	0	0	0	0	0	0	0	0	0	0	1
C20orf141	1	0	0	0	0	0	0	0	0	0	0	0	0	0	0	0	0	0	0	1
C10orf110	1	0	0	0	0	0	0	0	0	0	0	0	0	0	0	0	0	0	0	1
C2orf50	1	0	0	0	0	0	0	0	0	0	0	0	0	0	0	0	0	0	0	1
TMSB15B	1	0	0	0	0	0	0	0	0	0	0	0	0	0	0	0	0	0	0	1
RNF182	1	0	0	0	0	0	0	0	0	0	0	0	0	0	0	0	0	0	0	1
TSSK3	1	0	0	0	0	0	0	0	0	0	0	0	0	0	0	0	0	0	0	1
LOC100131496	1	0	0	0	0	0	0	0	0	0	0	0	0	0	0	0	0	0	0	1
ZNF618	1	0	0	0	0	0	0	0	0	0	0	0	0	0	0	0	0	0	0	1
CHST13	1	0	0	0	0	0	0	0	0	0	0	0	0	0	0	0	0	0	0	1
LOXL2	1	0	0	0	0	0	0	0	0	0	0	0	0	0	0	0	0	0	0	1
MMP7	1	0	0	0	0	0	0	0	0	0	0	0	0	0	0	0	0	0	0	1
IFIT2	1	0	0	0	0	0	0	0	0	0	0	0	0	0	0	0	0	0	0	1
CCDC109B	1	0	0	0	0	0	0	0	0	0	0	0	0	0	0	0	0	0	0	1
ADAM12	1	0	0	0	0	0	0	0	0	0	0	0	0	0	0	0	0	0	0	1
SH3KBP1	1	0	0	0	0	0	0	0	0	0	0	0	0	0	0	0	0	0	0	1
LOC219347	1	0	0	0	0	0	0	0	0	0	0	0	0	0	0	0	0	0	0	1
H2BFM	1	0	0	0	0	0	0	0	0	0	0	0	0	0	0	0	0	0	0	1
CCDC163P	1	0	0	0	0	0	0	0	0	0	0	0	0	0	0	0	0	0	0	1
BDH1	1	0	0	0	0	0	0	0	0	0	0	0	0	0	0	0	0	0	0	1
RIMBP3C	1	0	0	0	0	0	0	0	0	0	0	0	0	0	0	0	0	0	0	1
IL29	1	0	0	0	0	0	0	0	0	0	0	0	0	0	0	0	0	0	0	1
HAPLN3	1	0	0	0	0	0	0	0	0	0	0	0	0	0	0	0	0	0	0	1
CLEC7A	1	0	0	0	0	0	0	0	0	0	0	0	0	0	0	0	0	0	0	1
SORD	1	0	0	0	0	0	0	0	0	0	0	0	0	0	0	0	0	0	0	1
GBA3	1	0	0	0	0	0	0	0	0	0	0	0	0	0	0	0	0	0	0	1
SH2D4B	1	0	0	0	0	0	0	0	0	0	0	0	0	0	0	0	0	0	0	1
LYN	1	0	0	0	0	0	0	0	0	0	0	0	0	0	0	0	0	0	0	1
PSMB8	1	0	0	0	0	0	0	0	0	0	0	0	0	0	0	0	0	0	0	1
UBE2L6	1	0	0	0	0	0	0	0	0	0	0	0	0	0	0	0	0	0	0	1
ALB	1	0	0	0	0	0	0	0	0	0	0	0	0	0	0	0	0	0	0	1
MYO1B	1	0	0	0	0	0	0	0	0	0	0	0	0	0	0	0	0	0	0	1
CACNA1E	1	0	0	0	0	0	0	0	0	0	0	0	0	0	0	0	0	0	0	1
BHLHA15	1	0	0	0	0	0	0	0	0	0	0	0	0	0	0	0	0	0	0	1
KCTD14	1	0	0	0	0	0	0	0	0	0	0	0	0	0	0	0	0	0	0	1
LOC389634	1	0	0	0	0	0	0	0	0	0	0	0	0	0	0	0	0	0	0	1
PSORS1C1	1	0	0	0	0	0	0	0	0	0	0	0	0	0	0	0	0	0	0	1
RIMBP3	1	0	0	0	0	0	0	0	0	0	0	0	0	0	0	0	0	0	0	1
NUP93	0	1	0	0	0	0	0	0	0	0	0	0	0	0	0	0	0	0	0	1
POLR2D	0	1	0	0	0	0	0	0	0	0	0	0	0	0	0	0	0	0	0	1
NUTF2	0	1	0	0	0	0	0	0	0	0	0	0	0	0	0	0	0	0	0	1
TMEM189	0	1	0	0	0	0	0	0	0	0	0	0	0	0	0	0	0	0	0	1
PSMG1	0	1	0	0	0	0	0	0	0	0	0	0	0	0	0	0	0	0	0	1
TAF11	0	1	0	0	0	0	0	0	0	0	0	0	0	0	0	0	0	0	0	1
GINS3	0	1	0	0	0	0	0	0	0	0	0	0	0	0	0	0	0	0	0	1
RFWD3	0	1	0	0	0	0	0	0	0	0	0	0	0	0	0	0	0	0	0	1
MRPL37	0	1	0	0	0	0	0	0	0	0	0	0	0	0	0	0	0	0	0	1
HDAC2	0	1	0	0	0	0	0	0	0	0	0	0	0	0	0	0	0	0	0	1
NUDCD1	0	1	0	0	0	0	0	0	0	0	0	0	0	0	0	0	0	0	0	1
DPM1	0	1	0	0	0	0	0	0	0	0	0	0	0	0	0	0	0	0	0	1
PSME4	0	1	0	0	0	0	0	0	0	0	0	0	0	0	0	0	0	0	0	1
ATP5C1	0	1	0	0	0	0	0	0	0	0	0	0	0	0	0	0	0	0	0	1
CLPB	0	1	0	0	0	0	0	0	0	0	0	0	0	0	0	0	0	0	0	1
RNF114	0	1	0	0	0	0	0	0	0	0	0	0	0	0	0	0	0	0	0	1
MRPL48	0	1	0	0	0	0	0	0	0	0	0	0	0	0	0	0	0	0	0	1
GART	0	1	0	0	0	0	0	0	0	0	0	0	0	0	0	0	0	0	0	1
SSRP1	0	1	0	0	0	0	0	0	0	0	0	0	0	0	0	0	0	0	0	1
CBFB	0	1	0	0	0	0	0	0	0	0	0	0	0	0	0	0	0	0	0	1
ACTB	0	1	0	0	0	0	0	0	0	0	0	0	0	0	0	0	0	0	0	1
SF3B14	0	1	0	0	0	0	0	0	0	0	0	0	0	0	0	0	0	0	0	1
NCS1	0	1	0	0	0	0	0	0	0	0	0	0	0	0	0	0	0	0	0	1
DCPS	0	1	0	0	0	0	0	0	0	0	0	0	0	0	0	0	0	0	0	1
CDCA7	0	1	0	0	0	0	0	0	0	0	0	0	0	0	0	0	0	0	0	1
SEPHS1	0	1	0	0	0	0	0	0	0	0	0	0	0	0	0	0	0	0	0	1
RPP38	0	1	0	0	0	0	0	0	0	0	0	0	0	0	0	0	0	0	0	1
POLR1C	0	1	0	0	0	0	0	0	0	0	0	0	0	0	0	0	0	0	0	1
SRM	0	1	0	0	0	0	0	0	0	0	0	0	0	0	0	0	0	0	0	1
BID	0	1	0	0	0	0	0	0	0	0	0	0	0	0	0	0	0	0	0	1
GNAS	0	1	0	0	0	0	0	0	0	0	0	0	0	0	0	0	0	0	0	1
ZNF706	0	1	0	0	0	0	0	0	0	0	0	0	0	0	0	0	0	0	0	1
MTHFD1L	0	1	0	0	0	0	0	0	0	0	0	0	0	0	0	0	0	0	0	1
COTL1	0	1	0	0	0	0	0	0	0	0	0	0	0	0	0	0	0	0	0	1
HK3	0	1	0	0	0	0	0	0	0	0	0	0	0	0	0	0	0	0	0	1
UQCRH	0	1	0	0	0	0	0	0	0	0	0	0	0	0	0	0	0	0	0	1
TRMU	0	1	0	0	0	0	0	0	0	0	0	0	0	0	0	0	0	0	0	1
CAD	0	1	0	0	0	0	0	0	0	0	0	0	0	0	0	0	0	0	0	1
TIMM8B	0	1	0	0	0	0	0	0	0	0	0	0	0	0	0	0	0	0	0	1
PDE7A	0	1	0	0	0	0	0	0	0	0	0	0	0	0	0	0	0	0	0	1
IL2RA	0	1	0	0	0	0	0	0	0	0	0	0	0	0	0	0	0	0	0	1
ATP1B3	0	1	0	0	0	0	0	0	0	0	0	0	0	0	0	0	0	0	0	1
FIGNL1	0	1	0	0	0	0	0	0	0	0	0	0	0	0	0	0	0	0	0	1
ADA	0	1	0	0	0	0	0	0	0	0	0	0	0	0	0	0	0	0	0	1
ATAD3B	0	1	0	0	0	0	0	0	0	0	0	0	0	0	0	0	0	0	0	1
CTU2	0	1	0	0	0	0	0	0	0	0	0	0	0	0	0	0	0	0	0	1
MYO10	0	1	0	0	0	0	0	0	0	0	0	0	0	0	0	0	0	0	0	1
CCDC77	0	1	0	0	0	0	0	0	0	0	0	0	0	0	0	0	0	0	0	1
C17orf96	0	1	0	0	0	0	0	0	0	0	0	0	0	0	0	0	0	0	0	1
INA	0	1	0	0	0	0	0	0	0	0	0	0	0	0	0	0	0	0	0	1
IDO1	0	1	0	0	0	0	0	0	0	0	0	0	0	0	0	0	0	0	0	1
C6orf218	0	1	0	0	0	0	0	0	0	0	0	0	0	0	0	0	0	0	0	1
DGKZ	0	1	0	0	0	0	0	0	0	0	0	0	0	0	0	0	0	0	0	1
SLURP1	0	1	0	0	0	0	0	0	0	0	0	0	0	0	0	0	0	0	0	1
IGF2BP3	0	1	0	0	0	0	0	0	0	0	0	0	0	0	0	0	0	0	0	1
RRP7A	0	1	0	0	0	0	0	0	0	0	0	0	0	0	0	0	0	0	0	1
APBA2	0	1	0	0	0	0	0	0	0	0	0	0	0	0	0	0	0	0	0	1
TAP2	0	1	0	0	0	0	0	0	0	0	0	0	0	0	0	0	0	0	0	1
HORMAD1	0	1	0	0	0	0	0	0	0	0	0	0	0	0	0	0	0	0	0	1
TCAM1P	0	1	0	0	0	0	0	0	0	0	0	0	0	0	0	0	0	0	0	1
HLA-B	0	1	0	0	0	0	0	0	0	0	0	0	0	0	0	0	0	0	0	1
TTLL4	0	1	0	0	0	0	0	0	0	0	0	0	0	0	0	0	0	0	0	1
NPL	0	1	0	0	0	0	0	0	0	0	0	0	0	0	0	0	0	0	0	1
TLX3	0	1	0	0	0	0	0	0	0	0	0	0	0	0	0	0	0	0	0	1
C21orf128	0	1	0	0	0	0	0	0	0	0	0	0	0	0	0	0	0	0	0	1
LPXN	0	1	0	0	0	0	0	0	0	0	0	0	0	0	0	0	0	0	0	1
POU4F1	0	1	0	0	0	0	0	0	0	0	0	0	0	0	0	0	0	0	0	1
GABBR2	0	1	0	0	0	0	0	0	0	0	0	0	0	0	0	0	0	0	0	1
KRT3	0	1	0	0	0	0	0	0	0	0	0	0	0	0	0	0	0	0	0	1
TP53BP2	0	1	0	0	0	0	0	0	0	0	0	0	0	0	0	0	0	0	0	1
SLC26A9	0	1	0	0	0	0	0	0	0	0	0	0	0	0	0	0	0	0	0	1
DDIT4	0	1	0	0	0	0	0	0	0	0	0	0	0	0	0	0	0	0	0	1
RASD2	0	1	0	0	0	0	0	0	0	0	0	0	0	0	0	0	0	0	0	1
TSPO	0	1	0	0	0	0	0	0	0	0	0	0	0	0	0	0	0	0	0	1
C11orf75	0	1	0	0	0	0	0	0	0	0	0	0	0	0	0	0	0	0	0	1
BCAT1	0	1	0	0	0	0	0	0	0	0	0	0	0	0	0	0	0	0	0	1
SLC5A6	0	1	0	0	0	0	0	0	0	0	0	0	0	0	0	0	0	0	0	1
GBP1	0	1	0	0	0	0	0	0	0	0	0	0	0	0	0	0	0	0	0	1
UBD	0	1	0	0	0	0	0	0	0	0	0	0	0	0	0	0	0	0	0	1
CLLU1OS	0	1	0	0	0	0	0	0	0	0	0	0	0	0	0	0	0	0	0	1
IL2RG	0	1	0	0	0	0	0	0	0	0	0	0	0	0	0	0	0	0	0	1
CHD7	0	1	0	0	0	0	0	0	0	0	0	0	0	0	0	0	0	0	0	1
MGC2889	0	1	0	0	0	0	0	0	0	0	0	0	0	0	0	0	0	0	0	1
C1orf105	0	1	0	0	0	0	0	0	0	0	0	0	0	0	0	0	0	0	0	1
ICAM1	0	1	0	0	0	0	0	0	0	0	0	0	0	0	0	0	0	0	0	1
JAK3	0	1	0	0	0	0	0	0	0	0	0	0	0	0	0	0	0	0	0	1
ABTB2	0	1	0	0	0	0	0	0	0	0	0	0	0	0	0	0	0	0	0	1
PDX1	0	1	0	0	0	0	0	0	0	0	0	0	0	0	0	0	0	0	0	1
PLA2G2D	0	1	0	0	0	0	0	0	0	0	0	0	0	0	0	0	0	0	0	1
HRK	0	1	0	0	0	0	0	0	0	0	0	0	0	0	0	0	0	0	0	1
GPR111	0	1	0	0	0	0	0	0	0	0	0	0	0	0	0	0	0	0	0	1
ACTR3B	0	1	0	0	0	0	0	0	0	0	0	0	0	0	0	0	0	0	0	1
HLA-F	0	1	0	0	0	0	0	0	0	0	0	0	0	0	0	0	0	0	0	1
CCDC67	0	1	0	0	0	0	0	0	0	0	0	0	0	0	0	0	0	0	0	1
ACTN2	0	1	0	0	0	0	0	0	0	0	0	0	0	0	0	0	0	0	0	1
SOCS1	0	1	0	0	0	0	0	0	0	0	0	0	0	0	0	0	0	0	0	1
LILRB3	0	1	0	0	0	0	0	0	0	0	0	0	0	0	0	0	0	0	0	1
KCNG1	0	1	0	0	0	0	0	0	0	0	0	0	0	0	0	0	0	0	0	1
BAIAP2L2	0	1	0	0	0	0	0	0	0	0	0	0	0	0	0	0	0	0	0	1
C4orf6	0	1	0	0	0	0	0	0	0	0	0	0	0	0	0	0	0	0	0	1
S100A8	0	1	0	0	0	0	0	0	0	0	0	0	0	0	0	0	0	0	0	1
S100A9	0	1	0	0	0	0	0	0	0	0	0	0	0	0	0	0	0	0	0	1
SCN1A	0	1	0	0	0	0	0	0	0	0	0	0	0	0	0	0	0	0	0	1
CLEC4D	0	1	0	0	0	0	0	0	0	0	0	0	0	0	0	0	0	0	0	1
GGTLC1	0	1	0	0	0	0	0	0	0	0	0	0	0	0	0	0	0	0	0	1
CST7	0	1	0	0	0	0	0	0	0	0	0	0	0	0	0	0	0	0	0	1
LOC150622	0	1	0	0	0	0	0	0	0	0	0	0	0	0	0	0	0	0	0	1
LOC153910	0	1	0	0	0	0	0	0	0	0	0	0	0	0	0	0	0	0	0	1
TTC24	0	1	0	0	0	0	0	0	0	0	0	0	0	0	0	0	0	0	0	1
C5orf20	0	1	0	0	0	0	0	0	0	0	0	0	0	0	0	0	0	0	0	1
MCART6	0	1	0	0	0	0	0	0	0	0	0	0	0	0	0	0	0	0	0	1
SLA2	0	1	0	0	0	0	0	0	0	0	0	0	0	0	0	0	0	0	0	1
FAM176A	0	1	0	0	0	0	0	0	0	0	0	0	0	0	0	0	0	0	0	1
LCT	0	1	0	0	0	0	0	0	0	0	0	0	0	0	0	0	0	0	0	1
PGLYRP3	0	1	0	0	0	0	0	0	0	0	0	0	0	0	0	0	0	0	0	1
CD2	0	1	0	0	0	0	0	0	0	0	0	0	0	0	0	0	0	0	0	1
FUT5	0	1	0	0	0	0	0	0	0	0	0	0	0	0	0	0	0	0	0	1
CD27	0	1	0	0	0	0	0	0	0	0	0	0	0	0	0	0	0	0	0	1
B3GNT7	0	1	0	0	0	0	0	0	0	0	0	0	0	0	0	0	0	0	0	1
C14orf115	0	1	0	0	0	0	0	0	0	0	0	0	0	0	0	0	0	0	0	1
IL2RB	0	1	0	0	0	0	0	0	0	0	0	0	0	0	0	0	0	0	0	1
FCRLA	0	1	0	0	0	0	0	0	0	0	0	0	0	0	0	0	0	0	0	1
CWH43	0	1	0	0	0	0	0	0	0	0	0	0	0	0	0	0	0	0	0	1
PNOC	0	1	0	0	0	0	0	0	0	0	0	0	0	0	0	0	0	0	0	1
PTPN22	0	1	0	0	0	0	0	0	0	0	0	0	0	0	0	0	0	0	0	1
CLEC4E	0	1	0	0	0	0	0	0	0	0	0	0	0	0	0	0	0	0	0	1
CHRNB4	0	1	0	0	0	0	0	0	0	0	0	0	0	0	0	0	0	0	0	1
TRPM8	0	1	0	0	0	0	0	0	0	0	0	0	0	0	0	0	0	0	0	1
ANKRD1	0	1	0	0	0	0	0	0	0	0	0	0	0	0	0	0	0	0	0	1
EMID2	0	1	0	0	0	0	0	0	0	0	0	0	0	0	0	0	0	0	0	1
AWAT2	0	1	0	0	0	0	0	0	0	0	0	0	0	0	0	0	0	0	0	1
CD84	0	1	0	0	0	0	0	0	0	0	0	0	0	0	0	0	0	0	0	1
KRT78	0	1	0	0	0	0	0	0	0	0	0	0	0	0	0	0	0	0	0	1
PSTPIP1	0	1	0	0	0	0	0	0	0	0	0	0	0	0	0	0	0	0	0	1
SIGLEC12	0	1	0	0	0	0	0	0	0	0	0	0	0	0	0	0	0	0	0	1
IFI44L	0	1	0	0	0	0	0	0	0	0	0	0	0	0	0	0	0	0	0	1
EPGN	0	1	0	0	0	0	0	0	0	0	0	0	0	0	0	0	0	0	0	1
ART3	0	1	0	0	0	0	0	0	0	0	0	0	0	0	0	0	0	0	0	1
DIRAS1	0	1	0	0	0	0	0	0	0	0	0	0	0	0	0	0	0	0	0	1
FAM84A	0	1	0	0	0	0	0	0	0	0	0	0	0	0	0	0	0	0	0	1
CD3D	0	1	0	0	0	0	0	0	0	0	0	0	0	0	0	0	0	0	0	1
LILRA6	0	1	0	0	0	0	0	0	0	0	0	0	0	0	0	0	0	0	0	1
IL8	0	1	0	0	0	0	0	0	0	0	0	0	0	0	0	0	0	0	0	1
SLC1A6	0	1	0	0	0	0	0	0	0	0	0	0	0	0	0	0	0	0	0	1
LOC284379	0	1	0	0	0	0	0	0	0	0	0	0	0	0	0	0	0	0	0	1
C1orf94	0	1	0	0	0	0	0	0	0	0	0	0	0	0	0	0	0	0	0	1
PRKAG3	0	1	0	0	0	0	0	0	0	0	0	0	0	0	0	0	0	0	0	1
CYP2F1	0	1	0	0	0	0	0	0	0	0	0	0	0	0	0	0	0	0	0	1
PAEP	0	1	0	0	0	0	0	0	0	0	0	0	0	0	0	0	0	0	0	1
CXCR6	0	1	0	0	0	0	0	0	0	0	0	0	0	0	0	0	0	0	0	1
TBX10	0	1	0	0	0	0	0	0	0	0	0	0	0	0	0	0	0	0	0	1
GSTA2	0	1	0	0	0	0	0	0	0	0	0	0	0	0	0	0	0	0	0	1
JSRP1	0	1	0	0	0	0	0	0	0	0	0	0	0	0	0	0	0	0	0	1
NCAN	0	1	0	0	0	0	0	0	0	0	0	0	0	0	0	0	0	0	0	1
SH2D1A	0	1	0	0	0	0	0	0	0	0	0	0	0	0	0	0	0	0	0	1
OGDHL	0	1	0	0	0	0	0	0	0	0	0	0	0	0	0	0	0	0	0	1
C2CD4A	0	1	0	0	0	0	0	0	0	0	0	0	0	0	0	0	0	0	0	1
TM4SF19	0	1	0	0	0	0	0	0	0	0	0	0	0	0	0	0	0	0	0	1
KYNU	0	1	0	0	0	0	0	0	0	0	0	0	0	0	0	0	0	0	0	1
TRAT1	0	1	0	0	0	0	0	0	0	0	0	0	0	0	0	0	0	0	0	1
OPRK1	0	1	0	0	0	0	0	0	0	0	0	0	0	0	0	0	0	0	0	1
CD38	0	1	0	0	0	0	0	0	0	0	0	0	0	0	0	0	0	0	0	1
CXADR	0	1	0	0	0	0	0	0	0	0	0	0	0	0	0	0	0	0	0	1
IKZF3	0	1	0	0	0	0	0	0	0	0	0	0	0	0	0	0	0	0	0	1
UCA1	0	1	0	0	0	0	0	0	0	0	0	0	0	0	0	0	0	0	0	1
CPA4	0	1	0	0	0	0	0	0	0	0	0	0	0	0	0	0	0	0	0	1
PLEKHG4B	0	1	0	0	0	0	0	0	0	0	0	0	0	0	0	0	0	0	0	1
CXCL17	0	1	0	0	0	0	0	0	0	0	0	0	0	0	0	0	0	0	0	1
C4orf40	0	1	0	0	0	0	0	0	0	0	0	0	0	0	0	0	0	0	0	1
BRD7	0	0	1	0	0	0	0	0	0	0	0	0	0	0	0	0	0	0	0	1
B4GALT4	0	0	1	0	0	0	0	0	0	0	0	0	0	0	0	0	0	0	0	1
KLK15	0	0	1	0	0	0	0	0	0	0	0	0	0	0	0	0	0	0	0	1
CAPNS2	0	0	1	0	0	0	0	0	0	0	0	0	0	0	0	0	0	0	0	1
KLK12	0	0	1	0	0	0	0	0	0	0	0	0	0	0	0	0	0	0	0	1
KCNH6	0	0	1	0	0	0	0	0	0	0	0	0	0	0	0	0	0	0	0	1
WBSCR22	0	0	1	0	0	0	0	0	0	0	0	0	0	0	0	0	0	0	0	1
C3orf1	0	0	1	0	0	0	0	0	0	0	0	0	0	0	0	0	0	0	0	1
NLRP2	0	0	1	0	0	0	0	0	0	0	0	0	0	0	0	0	0	0	0	1
KLK14	0	0	1	0	0	0	0	0	0	0	0	0	0	0	0	0	0	0	0	1
CYS1	0	0	1	0	0	0	0	0	0	0	0	0	0	0	0	0	0	0	0	1
TBL3	0	0	1	0	0	0	0	0	0	0	0	0	0	0	0	0	0	0	0	1
IVL	0	0	1	0	0	0	0	0	0	0	0	0	0	0	0	0	0	0	0	1
TXNDC12	0	0	1	0	0	0	0	0	0	0	0	0	0	0	0	0	0	0	0	1
[truncated: 3,587 more rows]

## Sheet: Table S10
27 TP53-MSN genes concurrent in at least five different cancer types.
The data for Pathway and GO (gene ontology) term are from GeneCards (http://www.genecards.org) and KEGG database (http://www.genome.jp/kegg/).
Gene symbol	Gene name	Cancer type	# of cancer types	Pathway	GO term (molecular function)
HENMT1	HEN1 methyltransferase homolog 1 (Arabidopsis)	BRCA, CHOL, COAD, KIRC, LUAD, READ, UCEC	7	Gene Expression, Mitotic Prophase	RNA binding, RNA methyltransferase activity
MAGEA4	melanoma antigen family A, 4	BRCA, COAD, ESCA, LIHC, LUAD, STAD, UCEC	7	NA	protein binding
CT45A1	cancer/testis antigen family 45, member A1	BRCA, HNSC, LIHC, LUSC, STAD, UCEC	6	NA	NA
CXCL10	chemokine (C-X-C motif) ligand 10	BLCA, KICH, KIRP, LIHC, LUAD, READ	6	Immune System, Signaling by GPCR, RIG-I-like receptor signaling, Cytosolic DNA-sensing pathway, Chemokine signaling, Cytokine-cytokine receptor interaction, TNF signaling, Toll-like receptor signaling	receptor binding, chemokine activity
GRM5	glutamate receptor, metabotropic 5	BLCA, HNSC, KIRC, LIHC, LUAD, LUSC	6	Signaling by GPCR, Interleukin receptor SHC signaling, Phospholipase D signaling, Calcium signaling, Gap junction, Long-term potentiation, Glutamatergic synapse	G-protein coupled receptor activity, A2A adenosine receptor binding
HEPHL1	hephaestin-like 1	BLCA, BRCA, CHOL, ESCA, HNSC, READ	6	Iron metabolism in placenta	oxidoreductase activity, ferroxidase activity
MAGEA10	melanoma antigen family A, 10	BLCA, BRCA, HNSC, KIRC, LIHC, STAD	6	NA	nucleus
POU6F2	POU class 6 homeobox 2	COAD, ESCA, HNSC, READ, STAD, UCEC	6	NA	transcription factor activity, sequence-specific DNA binding
RIBC2	RIB43A domain with coiled-coils 2	ESCA, LUAD, PAAD, PRAD, READ, STAD	6	NA	protein binding
SPHK1	sphingosine kinase 1	BLCA, BRCA, ESCA, LIHC, LUAD, READ	6	Signaling by GPCR, Interleukin receptor SHC signaling, Metabolism, Signaling by VEGF, Immune response Fc epsilon RI pathway, Phospholipase D signaling, Calcium signaling	magnesium ion binding, protein phosphatase 2A binding
TMEM105	transmembrane protein 105	BRCA, ESCA, HNSC, PAAD, PRAD, STAD	6	NA	NA
ARNTL2	aryl hydrocarbon receptor nuclear translocator-like 2	BLCA, BRCA, ESCA, HNSC, LIHC	5	BMAL1-CLOCK, NPAS2 activates circadian gene expression	transcription factor activity, sequence-specific DNA binding, protein dimerization activity
C19orf57	chromosome 19 open reading frame 57	BLCA, BRCA, GBM_, KICH, UCEC	5	NA	protein binding
C9orf173	chromosome 9 open reading frame 173	BLCA, COAD, READ, STAD, UCEC	5	NA	NA
CALCB	calcitonin-related polypeptide beta	BRCA, CHOL, PRAD, THCA, UCEC	5	Signaling by GPCR, Peptide ligand-binding receptors	hormone activity, neuropeptide hormone activity
CTAG1B	cancer/testis antigen 1B	BRCA, HNSC, LUAD, PRAD, STAD	5	NA	protein binding
DOC2A	double C2-like domains, alpha	ESCA, HNSC, KICH, LUAD, PRAD	5	NA	calcium ion binding, syntaxin binding
FOSL1	FOS-like antigen 1	ESCA, HNSC, LUSC, PAAD, STAD	5	Toll-Like receptor Signaling Pathways, Wnt Signaling Pathway, IL-17 Family Signaling Pathways, Calcineurin-regulated NFAT-dependent transcription in lymphocytes, Immune response IL-2 activation and signaling pathway	ranscription factor activity, sequence-specific DNA binding, RNA polymerase II regulatory region sequence-specific DNA binding
GJB6	gap junction protein, beta 6, 30kDa	BRCA, CHOL, ESCA, HNSC, LIHC	5	Gap junction trafficking, Vesicle-mediated transport, Myometrial Relaxation and Contraction Pathways, Signaling in Gap Junctions	protein binding
ICAM5	intercellular adhesion molecule 5, telencephalin	BLCA, CHOL, ESCA, READ, STAD	5	NA	integrin binding
MRTO4	mRNA turnover 4 homolog (S. cerevisiae)	BRCA, CHOL, GBM_, LIHC, READ	5	NA	poly(A) RNA binding
MSLN	mesothelin	BLCA, BRCA, CHOL, PAAD, READ	5	Adhesion	protein binding
NPTX2	neuronal pentraxin II	COAD, HNSC, KICH, KIRP, UCEC	5	NA	carbohydrate binding
SAGE1	sarcoma antigen 1	CHOL, HNSC, LIHC, LUAD, STAD	5	NA	NA
SIX4	SIX homeobox 4	ESCA, KICH, PAAD, READ, THCA	5	Transcriptional misregulation in cancer	RNA polymerase II core promoter proximal region sequence-specific DNA binding, transcriptional activator activity, RNA polymerase II core promoter proximal region sequence-specific binding, DNA binding, transcription factor activity, sequence-specific DNA binding, protein binding
SOX12	SRY (sex determining region Y)-box 12	BLCA, ESCA, GBM_, STAD, UCEC	5	ERK Signaling	transcriptional activator activity, RNA polymerase II core promoter proximal region sequence-specific binding, RNA polymerase II transcription coactivator activity
SYT12	synaptotagmin XII	BLCA, ESCA, HNSC, READ, STAD	5	Parkinsons Disease Pathway, CDK-mediated phosphorylation and removal of Cdc6	calcium ion binding, calcium-dependent phospholipid binding
