# Supplementary material for: TP53 mutations, expression and interaction networks in human cancers
Source: Oncotarget. 2016 Nov 21;8(1):624–43. doi: 10.18632/oncotarget.13483 (PMC5352183; doi:10.18632/oncotarget.13483)
Supplement: Supplementary file 7 [file oncotarget-08-624-s007.xlsx]

## Sheet: Table S11
Stage: tumor stage; T: size or direct extent of the primary tumor; N: lymph node status of tumor; M: distant metastasis status of tumor.
MR: Mutation Rate; early stage: Stage I-II, late stage: Stage III-IV; small size of tumor: T1-2, large size of tumor: T3-4; without regional lymph nodes: N0, with lymph nodes: N1-3; without distant metastasis: M0, with distant metastasis: M1.
P-values were calculated by Fisher's exact test.
	Gender				Race				Stage				T				N				M
Cancer	MR in male	MR in female	P-value	Odds ratio	MR in Black or African American	MR in White	P-value	Odds ratio	MR in early stage	MR in late stage	P-value	Odds ratio	MR in small size of tumor	MR in large size of tumor	P-value	Odds ratio	MR in tumor without regional lymph nodes	MR in tumor with lymph nodes	P-value	Odds ratio	MR in tumor without distant metastasis	MR in tumor with distant metastasis	P-value	Odds ratio
ACC	0.26	0.15	0.26	1.92	0	0.19	1	0	0.12	0.25	0.15	0.4	0.11	0.29	0.04	0.29	0.19	0	0.2	Inf	NA	NA	NA	NA
BLCA	0.49	0.51	0.82	0.94	0.36	0.52	0.19	0.53	0.46	0.52	0.24	0.77	0.44	0.51	0.22	0.75	0.47	0.54	0.22	0.76	0.42	0.64	0.21	0.42
BRCA	0	0.31	0.06	0	0.28	0.32	0.3	0.81	0.37	0.44	0.6	0.73	0.32	0.25	0.13	1.37	0.32	0.3	0.58	1.08	0.31	0.5	0.17	0.46
CESC	NA	NA	NA	NA	0	0.03	1	0	NA	NA	NA	NA	0.04	0	1	Inf	0.02	0.06	0.25	0.33	0.05	0.11	0.4	0.4
CHOL	0.12	0.1	1	1.28	0	0.13	1	0	0.11	0	1	Inf	0.1	0.2	0.47	0.44	0.15	0	0.55	Inf	0.11	0.2	0.5	0.49
COAD	0.57	0.55	0.89	1.08	0.5	0.57	0.61	0.75	0.64	0.56	0.58	1.39	0.42	0.59	0.07	0.49	0.58	0.54	0.58	1.18	0.56	0.52	0.7	1.18
DLBC	0	0.19	0.05	0	0	0.1	1	0	NA	NA	NA	NA	NA	NA	NA	NA	NA	NA	NA	NA	NA	NA	NA	NA
ESCA	0.85	0.7	0.09	2.34	0.4	0.77	0.09	0.2	0.89	0.77	0.66	2.29	0.86	0.78	0.22	1.75	0.83	0.81	0.84	1.15	0.85	0.78	0.63	1.65
GBM	0.22	0.25	0.68	0.88	0.26	0.23	0.82	1.14	NA	NA	NA	NA	NA	NA	NA	NA	NA	NA	NA	NA	NA	NA	NA	NA
HNSC	0.71	0.72	0.83	0.94	0.85	0.7	0.03	2.48	0.66	0.78	0.09	0.54	0.7	0.73	0.52	0.86	0.71	0.72	0.92	0.98	0.71	1	1	0
KICH	0.33	0.33	1	1	0.2	0.33	1	0.52	0.28	0.45	0.26	0.49	0.28	0.45	0.26	0.49	0.36	0.3	0.79	1.32	0.3	1	0.33	0
KIRC	0.02	0.03	0.73	0.67	0	0.02	1	0	0.02	0.02	0.73	0.75	0.02	0.03	0.49	0.52	0.02	0.02	1	1.02	0.02	0.03	0.64	0.66
KIRP	0.03	0.01	0.68	2.24	0	0.04	0.36	0	0.03	0.02	0.68	2.06	0.03	0.02	1	1.62	0.04	0.02	0.34	1.97	0.03	0.11	0.32	0.28
LAML	0.1	0.04	0.18	2.51	0.07	0.08	1	0.84	NA	NA	NA	NA	NA	NA	NA	NA	NA	NA	NA	NA	NA	NA	NA	NA
LGG	0.57	0.49	0.22	1.36	0.38	0.54	0.39	0.53	NA	NA	NA	NA	NA	NA	NA	NA	NA	NA	NA	NA	NA	NA	NA	NA
LIHC	0.36	0.19	0.0007	2.4	0.24	0.27	1	0.83	0.3	0.2	1	1.73	0.32	0.27	0.44	1.26	0.32	0.28	0.55	1.19	0.31	0	0.32	Inf
LUAD	0.54	0.54	1	0.99	0.52	0.54	0.76	0.91	0.75	0.48	0.6	3.14	0.54	0.52	0.89	1.05	NA	NA	NA	NA	0.53	0.33	0.09	2.28
LUSC	0.79	0.79	1	1.04	0.93	0.78	0.31	3.74	NA	NA	NA	NA	0.78	0.85	0.6	0.66	0.78	0.82	0.57	0.77	0.79	0.5	0.38	3.81
