# Supplementary material for: TP53 mutations, expression and interaction networks in human cancers
Source: Oncotarget. 2016 Nov 21;8(1):624–43. doi: 10.18632/oncotarget.13483 (PMC5352183; doi:10.18632/oncotarget.13483)
Supplement: Supplementary file 8 [file oncotarget-08-624-s008.xlsx]

## Sheet: Table S12
"1" indicates that expression of the gene positively correlates with TP53 expression in the cancer (Pearson product-moment correlation, FDR < 0.05).
"Sum" indicates the number of cancers in which expression of the gene positively correlates with TP53 expression.
Gene	BLCA	BRCA	CESC	CHOL	COAD	ESCA	GBM	HNSC	KICH	KIRC	KIRP	LIHC	LUAD	LUSC	PAAD	PCPG	PRAD	READ	STAD	THCA	UCEC	Sum
GPS2	1	1	1	0	1	0	1	1	0	1	1	1	1	0	1	1	1	0	0	1	1	15
SMG6	1	1	1	0	1	0	0	1	0	0	1	1	1	1	0	1	1	0	1	1	1	14
VPS53	1	1	1	0	1	0	0	0	0	1	1	1	1	0	1	1	1	0	1	1	1	14
SMYD4	1	1	1	0	1	0	1	1	0	1	0	1	1	1	1	1	1	0	1	0	0	14
PRPF8	1	1	1	0	1	0	0	0	0	1	1	1	1	0	0	1	1	0	1	1	1	13
CAMTA2	1	1	1	0	1	0	0	1	0	1	1	1	1	0	0	1	1	0	1	1	0	13
FXR2	1	1	1	0	1	0	0	0	0	1	1	1	1	1	0	1	1	0	1	0	1	13
ELAC2	1	1	1	0	1	0	0	0	0	1	1	1	0	0	1	1	1	0	1	1	1	13
METT10D	1	0	1	0	1	0	1	0	0	1	1	1	1	0	0	1	1	0	1	1	0	12
KIAA0753	1	0	1	0	1	0	1	1	0	0	1	0	1	1	0	1	1	0	1	1	0	12
NEURL4	1	0	1	0	1	0	0	1	0	1	1	1	1	0	0	1	1	0	1	0	1	12
GABARAP	1	1	1	0	1	0	0	0	0	1	1	1	1	0	0	1	1	0	1	0	1	12
RNF167	1	1	1	0	1	0	0	0	0	1	1	1	0	0	1	1	1	0	1	1	0	12
ACADVL	1	1	1	0	1	0	1	1	0	0	1	1	1	0	0	1	1	0	0	0	1	12
RNMTL1	1	1	1	0	0	0	0	0	0	1	1	1	1	0	1	1	1	0	1	0	1	12
C17orf68	1	0	1	0	1	0	0	1	0	1	1	1	1	0	0	1	1	0	1	0	1	12
ZNF232	1	0	1	0	1	0	0	1	0	1	1	1	1	0	0	1	1	0	1	0	1	12
EIF5AL1	0	1	1	0	1	0	0	0	0	1	1	1	1	0	1	1	1	0	0	1	1	12
NUP88	0	1	1	0	1	0	0	1	0	1	1	1	1	0	1	1	1	0	0	0	1	12
CHD3	1	0	1	0	0	0	0	1	0	0	1	1	1	0	0	1	1	0	1	1	1	11
COX10	1	1	1	0	0	0	0	1	0	1	1	1	0	0	1	1	1	0	1	0	0	11
SPAG7	1	1	1	0	1	0	0	0	0	1	1	1	1	0	0	1	1	0	1	0	0	11
DRG2	1	0	1	0	1	0	0	0	0	1	1	1	0	0	1	1	1	0	1	0	1	11
CNTROB	1	0	1	0	0	0	0	0	0	1	1	1	1	0	1	1	0	0	1	1	1	11
ZNF18	1	1	1	0	0	0	1	1	0	0	1	1	0	0	1	1	1	0	1	0	0	11
C17orf48	1	0	1	0	1	0	0	0	0	0	1	1	1	0	1	1	1	0	1	0	1	11
C17orf81	1	1	1	0	1	0	0	0	0	0	1	1	1	0	0	1	1	0	1	0	1	11
ZMYND17	1	1	1	0	1	0	0	0	0	1	1	1	1	0	1	1	1	0	0	0	0	11
SENP3	1	0	1	0	1	0	0	0	0	1	1	1	1	0	1	1	1	0	1	0	0	11
MAP2K4	1	0	1	0	1	0	0	0	0	1	1	1	1	0	0	1	1	0	1	1	0	11
FLII	1	1	0	0	1	0	1	0	0	1	1	1	0	0	1	1	0	0	1	1	0	11
WDR81	1	1	1	0	1	0	0	1	0	1	0	1	0	0	1	1	1	0	1	0	0	11
LSMD1	1	1	0	0	1	0	0	0	0	1	1	1	1	0	0	1	1	0	1	0	1	11
INPP5K	0	1	1	0	1	0	0	0	0	0	1	1	1	1	1	1	0	0	0	1	1	11
MIS12	0	1	1	0	1	0	0	1	0	0	1	1	1	0	1	1	1	0	1	0	0	11
TIMM22	0	1	1	0	1	0	0	0	0	1	1	1	1	0	1	1	1	0	1	0	0	11
COPS3	0	1	1	0	1	0	0	1	0	0	1	1	0	0	1	1	1	0	1	0	1	11
TSR1	0	0	1	0	1	0	1	0	0	0	1	1	1	0	1	1	1	0	1	1	0	11
PHF23	0	0	1	0	1	0	1	0	0	0	1	1	1	0	1	1	1	0	0	1	1	11
ZNF286B	1	0	1	0	0	0	0	1	0	1	1	1	1	0	0	1	0	0	0	1	1	10
ZZEF1	1	1	1	0	0	0	0	1	0	1	0	1	1	0	0	1	0	0	1	0	1	10
NCOR1	1	1	1	0	1	0	0	1	0	1	0	1	1	0	0	0	0	0	1	0	1	10
DULLARD	1	1	1	0	1	0	0	0	0	1	1	1	0	0	1	1	0	0	0	0	1	10
C17orf85	1	0	1	0	1	0	1	0	0	0	1	1	1	0	0	1	1	0	0	1	0	10
ZNF286A	1	0	1	0	1	0	0	0	0	1	0	1	0	0	0	1	1	0	1	1	1	10
C17orf59	1	1	1	0	1	0	0	0	0	1	1	1	0	0	0	1	1	0	0	0	1	10
C1QBP	1	0	1	0	1	0	0	0	0	0	1	1	1	0	1	1	1	0	0	0	1	10
KDM6B	1	0	1	0	0	0	0	0	0	1	1	1	1	0	0	0	1	0	1	1	1	10
ZBTB4	1	1	1	0	1	0	0	1	0	0	1	1	1	0	0	0	1	0	1	0	0	10
OVCA2	1	0	0	0	1	0	0	0	0	1	1	1	0	0	1	1	1	0	0	1	1	10
USP22	1	0	1	0	1	0	0	1	0	1	1	1	1	0	0	0	0	0	1	1	0	10
EIF4A1	1	0	1	0	1	0	0	0	0	0	1	1	1	0	1	1	0	0	0	1	1	10
EEF2	1	0	1	0	1	0	0	1	0	1	0	1	0	0	0	1	0	0	1	1	1	10
MYO1C	1	1	0	0	1	0	0	0	0	0	1	1	0	0	1	1	1	0	1	1	0	10
DVL2	1	0	1	0	1	0	1	0	0	1	0	1	0	0	0	1	0	0	1	1	1	10
PFN1	1	1	1	0	1	0	0	0	0	0	0	1	0	0	1	1	1	0	1	0	1	10
MED11	0	1	1	0	1	0	0	0	0	1	1	1	1	0	0	1	1	0	1	0	0	10
SRR	0	1	1	0	1	0	0	1	0	0	0	1	1	0	0	1	0	0	1	1	1	10
EIF5A	0	1	1	0	1	0	0	0	0	1	1	1	0	0	1	1	0	0	0	1	1	10
CTNS	0	1	1	0	0	0	1	0	0	1	1	1	0	0	1	1	0	0	1	1	0	10
RANGRF	0	1	1	0	1	0	0	0	0	0	1	1	1	0	0	1	1	0	1	0	1	10
MYBBP1A	1	0	1	0	0	0	1	0	0	0	1	0	1	0	1	1	0	0	1	1	0	9
KIAA0664	1	1	1	0	0	0	0	0	0	0	1	1	1	0	1	1	0	0	1	0	0	9
PLSCR3	1	0	0	0	1	0	1	0	0	0	0	1	1	0	0	1	1	0	0	1	1	9
C17orf49	1	0	1	0	1	0	0	1	0	0	0	1	0	0	1	1	0	0	1	1	0	9
WDR6	1	0	1	0	0	0	0	1	0	1	1	0	1	0	0	0	0	0	1	1	1	9
C17orf97	1	0	1	0	0	0	0	1	0	1	1	0	1	0	0	1	1	0	1	0	0	9
SLC25A11	1	1	1	0	1	0	0	0	0	0	0	1	0	0	1	1	1	0	1	0	0	9
ANKFY1	1	1	1	0	1	0	0	0	0	1	1	1	1	0	0	0	0	0	1	0	0	9
RPL4	1	0	0	0	0	0	0	0	0	1	1	1	0	0	1	1	0	0	1	1	1	9
SAFB	1	0	1	0	0	0	0	1	0	1	1	1	0	0	0	1	0	0	0	1	1	9
BTBD2	1	0	1	0	0	0	0	0	0	1	1	1	0	0	0	1	0	0	1	1	1	9
REXO1	1	0	0	0	0	0	0	1	0	1	1	1	0	0	0	1	0	0	1	1	1	9
RABEP1	1	1	1	0	1	0	0	0	0	0	0	1	1	0	0	1	0	0	1	0	1	9
MPDU1	0	1	0	0	1	0	0	0	0	0	1	1	1	0	1	1	1	0	0	0	1	9
STX8	0	1	1	0	1	0	0	0	0	0	1	1	0	0	0	1	1	0	1	0	1	9
SCO1	0	1	1	0	1	0	0	0	0	0	1	1	1	0	1	0	1	0	1	0	0	9
NCRNA00188	0	1	1	0	1	0	0	0	0	1	1	1	1	0	0	1	0	0	1	0	0	9
RPA1	0	1	1	0	1	0	1	1	0	0	0	1	0	0	1	0	1	0	1	0	0	9
DERL2	0	1	0	0	1	0	0	0	0	0	1	1	1	0	1	1	1	0	1	0	0	9
RPH3AL	0	1	0	0	1	0	0	1	0	0	1	1	1	0	0	1	1	0	0	0	1	9
UBE2G1	0	1	1	0	1	0	0	0	0	0	1	1	1	0	1	1	0	0	1	0	0	9
MSRA	0	1	1	0	1	0	0	1	0	0	0	0	1	1	0	1	1	0	0	0	1	9
PSMB6	0	1	1	0	1	0	0	0	0	1	1	1	0	0	1	1	0	0	1	0	0	9
ALKBH5	0	1	1	0	1	0	0	1	0	1	1	0	0	0	0	1	1	0	1	0	0	9
SHMT1	0	1	1	0	1	0	0	1	0	1	0	0	1	0	1	1	1	0	0	0	0	9
RPAIN	0	0	1	0	1	0	0	0	0	0	1	1	1	0	0	1	1	0	1	0	1	9
FAM57A	0	0	1	0	1	0	1	0	0	0	0	1	1	0	0	1	1	0	0	1	1	9
CYB5D1	0	0	1	0	1	0	0	1	0	1	1	1	1	0	0	0	1	0	1	0	0	9
TMEM102	0	0	1	0	1	0	0	0	0	1	0	1	0	0	1	1	1	0	0	1	1	9
RPL26	0	0	1	0	1	0	0	0	0	1	1	1	1	0	1	1	0	0	1	0	0	9
MAPK7	0	0	1	0	0	0	1	0	0	1	1	1	0	0	1	1	0	0	1	1	0	9
CDRT4	0	0	1	0	1	0	0	1	0	1	1	1	1	0	0	1	0	0	0	0	1	9
TRAPPC1	0	0	1	0	1	0	0	0	0	0	1	1	0	0	1	1	1	0	0	1	1	9
BBC3	0	0	1	0	1	0	0	1	0	0	0	1	0	0	0	1	1	0	1	1	1	9
C19orf29	0	0	1	0	0	0	1	1	0	1	1	0	0	0	0	1	0	0	1	1	1	9
RPL22L1	0	0	0	0	1	0	0	0	0	1	1	1	1	0	1	1	0	0	0	1	1	9
SGSM2	1	0	1	0	1	0	0	1	0	0	1	1	1	0	0	0	0	0	0	0	1	8
PELP1	1	0	1	0	0	0	0	0	0	0	1	1	0	0	1	1	0	0	1	1	0	8
RPL10A	1	0	0	0	1	0	0	0	0	1	1	1	0	0	1	1	0	0	1	0	0	8
VAMP2	1	1	1	0	1	0	0	1	0	0	0	1	1	0	0	0	1	0	0	0	0	8
MED9	1	0	1	0	1	0	0	1	0	0	1	1	0	0	0	0	1	0	1	0	0	8
DPH1	1	0	1	0	0	0	0	0	0	1	1	1	1	0	0	1	0	0	1	0	0	8
CYB5D2	1	1	1	0	0	0	0	1	0	0	0	1	1	0	0	1	0	0	1	0	0	8
MDM2	1	0	0	0	0	0	0	1	0	1	0	0	1	0	0	1	1	0	1	1	0	8
XPC	1	0	1	0	0	0	0	1	0	1	1	0	1	0	0	0	0	0	1	0	1	8
PFAS	1	0	1	0	0	0	1	0	0	1	1	0	0	0	1	0	0	0	1	1	0	8
RPL14	1	0	0	0	0	0	0	0	0	1	1	0	1	0	0	1	0	0	1	1	1	8
TRPV1	1	0	1	0	0	0	0	1	0	1	1	1	0	0	0	1	0	0	0	1	0	8
RPL13A	1	0	0	0	1	0	0	0	0	1	1	1	0	0	0	1	0	0	1	1	0	8
EEF1A1	1	0	1	0	1	0	0	0	0	0	0	1	0	0	1	1	0	0	1	0	1	8
SMCR7	1	0	1	0	1	0	0	1	0	0	1	1	1	0	0	0	0	0	1	0	0	8
SAT2	1	1	0	0	1	0	0	0	0	0	0	1	1	0	0	1	1	0	0	0	1	8
EEF1A1P9	1	0	1	0	1	0	0	0	0	1	0	1	0	0	1	0	1	0	0	0	1	8
EMID1	1	0	0	0	0	0	1	1	0	1	1	1	0	0	0	1	1	0	0	0	0	8
YWHAE	0	1	1	0	1	0	0	0	0	1	1	1	1	0	0	1	0	0	0	0	0	8
NDEL1	0	1	0	0	1	0	0	0	0	1	1	1	0	0	0	0	1	0	0	1	1	8
TAX1BP3	0	1	1	0	1	0	0	0	0	0	0	1	1	0	1	1	0	0	0	1	0	8
CRK	0	1	0	0	1	0	0	0	0	0	1	1	1	0	1	1	0	0	1	0	0	8
RBPMS	0	1	0	0	0	0	0	1	0	1	1	1	1	0	0	1	0	0	0	1	0	8
DYRK1B	0	1	1	0	0	0	0	1	0	1	1	1	0	0	0	1	0	0	0	1	0	8
RPS27L	0	1	0	0	1	0	0	0	0	0	0	1	1	0	0	1	1	0	1	0	1	8
PEMT	0	1	1	0	1	0	0	0	0	1	1	0	1	0	0	1	1	0	0	0	0	8
ITPKB	0	1	0	0	0	0	0	1	0	1	0	1	1	0	1	1	0	0	0	0	1	8
GLOD4	0	0	1	0	1	0	0	0	0	0	1	1	1	0	0	1	1	0	1	0	0	8
LOC284023	0	0	1	0	1	0	0	0	0	1	1	1	1	0	0	1	0	0	0	1	0	8
C17orf100	0	0	1	0	0	0	0	1	0	0	1	1	1	0	0	1	1	0	0	1	0	8
ABR	0	0	1	0	1	0	0	0	0	1	0	1	0	1	0	1	0	0	1	0	1	8
RAVER1	0	0	1	0	0	0	1	0	0	1	1	1	0	0	0	1	0	0	1	1	0	8
KIF1C	0	0	0	0	1	0	0	0	0	1	0	1	1	0	1	1	1	0	1	0	0	8
FDXR	0	0	0	0	1	0	0	0	0	1	1	0	0	0	1	1	1	0	0	1	1	8
DDB2	0	0	0	0	1	0	0	0	0	0	0	1	0	0	1	1	1	0	1	1	1	8
BAX	0	0	0	0	1	0	1	0	0	0	0	1	0	0	1	1	0	0	1	1	1	8
ZNF446	0	0	0	0	0	0	1	1	0	1	1	1	1	0	0	1	0	0	0	1	0	8
P2RY11	0	0	0	0	0	0	0	1	0	1	1	1	0	0	0	1	0	0	1	1	1	8
WRAP53	1	0	1	0	0	0	0	0	0	1	0	1	1	0	1	1	0	0	0	0	0	7
ZSWIM7	1	1	0	0	1	0	0	0	0	0	1	1	1	0	0	1	0	0	0	0	0	7
PITPNA	1	0	1	0	1	0	0	0	0	1	1	1	1	0	0	0	0	0	0	0	0	7
VWCE	1	0	0	0	0	0	0	1	0	1	1	0	1	0	0	1	0	0	0	1	0	7
MNT	1	0	1	0	0	0	0	0	0	1	1	1	0	0	0	0	0	0	1	1	0	7
KDM4B	1	0	1	0	0	0	0	1	0	1	0	0	0	0	0	1	0	0	1	0	1	7
RAI1	1	0	0	0	1	0	0	0	0	1	0	1	1	0	0	0	0	0	1	1	0	7
MARCKSL1	1	0	1	0	0	0	0	1	0	0	0	1	0	0	0	1	0	0	1	0	1	7
MAP2K7	1	0	1	0	0	0	0	0	0	1	0	1	0	0	0	1	0	0	1	1	0	7
STK11	1	0	1	0	0	0	1	0	0	1	0	0	0	0	0	0	0	0	1	1	1	7
GLTSCR2	1	0	0	0	0	0	0	1	0	1	0	1	0	0	0	1	0	0	1	0	1	7
ZNF594	1	0	1	0	0	0	1	1	0	0	1	1	1	0	0	0	0	0	0	0	0	7
RPL13	1	0	0	0	0	0	0	0	0	1	1	1	0	0	0	1	0	0	1	1	0	7
HNRNPA1	1	0	1	0	0	0	0	0	0	0	0	1	1	0	0	0	0	0	1	1	1	7
ZFP2	1	0	1	0	0	0	0	1	0	0	0	1	1	0	0	0	1	0	0	0	1	7
RNASEK	1	1	0	0	1	0	0	0	0	0	0	1	0	0	0	1	1	0	1	0	0	7
INCA1	1	1	0	0	0	0	0	0	0	1	1	1	0	0	0	1	0	0	1	0	0	7
NLGN3	1	0	0	0	0	0	0	1	0	1	1	1	0	0	0	1	0	0	0	1	0	7
RPS8	1	0	0	0	0	0	0	0	0	1	0	0	0	0	1	1	0	0	1	1	1	7
FOXD4	1	0	0	0	0	0	0	1	0	1	1	1	0	0	0	0	0	0	1	1	0	7
C17orf103	1	0	1	0	0	0	0	0	0	1	1	1	0	0	0	1	1	0	0	0	0	7
TOP3A	1	0	1	0	0	0	1	0	0	1	1	0	0	0	0	1	0	0	1	0	0	7
FOXD4L1	1	1	0	0	0	0	0	1	0	0	1	1	0	0	0	0	0	0	1	1	0	7
B9D2	1	0	0	0	0	0	0	1	0	1	0	1	1	0	0	1	0	0	1	0	0	7
RPS19	1	0	0	0	0	0	0	0	0	1	0	1	0	0	1	1	0	0	1	1	0	7
TPT1	1	1	0	0	0	0	0	0	0	0	0	1	0	0	0	1	1	0	0	1	1	7
ZNF557	1	0	1	0	0	0	0	1	0	0	0	1	0	1	0	0	0	0	1	0	1	7
FBXL12	1	0	1	0	0	0	1	0	0	0	1	1	0	0	0	1	0	0	0	1	0	7
TNFSF12	0	1	0	0	0	0	0	1	0	1	0	1	0	0	0	1	1	0	0	1	0	7
TRIM16L	0	1	0	0	1	0	0	0	0	1	1	0	0	0	1	1	1	0	0	0	0	7
ULK2	0	1	1	0	1	0	0	1	0	1	0	1	0	0	0	1	0	0	0	0	0	7
C17orf61	0	1	0	0	1	0	0	0	0	0	1	1	0	0	0	1	1	0	0	0	1	7
RNF135	0	1	0	0	0	0	0	1	0	1	0	1	0	0	0	1	0	0	0	1	1	7
OXA1L	0	1	0	0	1	0	1	0	0	1	0	0	0	0	1	1	1	0	0	0	0	7
SNX33	0	1	0	0	0	0	1	0	0	1	1	0	0	0	0	1	1	0	0	1	0	7
TTC19	0	0	1	0	1	0	0	1	0	0	1	1	1	0	0	0	1	0	0	0	0	7
GEMIN4	0	0	1	0	0	0	1	0	0	0	0	1	0	0	1	1	1	0	0	0	1	7
MED31	0	0	1	0	1	0	0	0	0	0	1	1	0	0	0	1	1	0	1	0	0	7
KHSRP	0	0	1	0	0	0	0	0	0	1	1	1	0	0	1	0	0	0	1	1	0	7
MLLT1	0	0	1	0	0	0	0	1	0	1	1	1	0	0	0	0	0	0	1	1	0	7
PRKX	0	0	1	0	0	0	0	0	0	0	1	1	1	0	1	1	1	0	0	0	0	7
TNK1	0	0	1	0	1	0	0	0	0	0	1	1	1	0	0	0	1	0	0	1	0	7
FXN	0	0	1	0	0	0	0	1	0	0	0	1	0	0	1	0	1	0	1	0	1	7
CHERP	0	0	1	0	0	0	1	1	0	1	1	0	0	0	0	0	0	0	1	1	0	7
PTBP1	0	0	1	0	0	0	1	0	0	1	1	1	0	0	1	0	0	0	0	1	0	7
KEAP1	0	0	1	0	0	0	1	1	0	1	0	0	0	0	0	1	0	0	1	1	0	7
SF3A2	0	0	1	0	0	0	1	0	0	0	0	1	0	0	0	1	0	0	1	1	1	7
MIER2	0	0	1	0	0	0	0	0	0	0	1	1	0	0	0	1	0	0	1	1	1	7
HAUS8	0	0	1	0	0	0	0	1	0	0	1	1	0	0	1	1	0	0	1	0	0	7
TCF3	0	0	1	0	0	0	1	0	0	1	0	1	0	0	1	1	0	0	0	0	1	7
PHIP	0	0	1	0	0	0	0	1	0	1	1	1	1	0	0	0	0	0	0	1	0	7
ADORA2B	0	0	1	0	0	0	0	0	0	1	1	1	0	0	0	1	0	0	0	1	1	7
MBD3	0	0	1	0	0	0	0	1	0	1	0	0	0	0	0	1	0	0	1	1	1	7
POLH	0	0	1	0	0	0	0	0	0	1	0	1	0	0	1	1	0	0	1	1	0	7
TXNDC17	0	0	0	0	1	0	0	0	0	0	1	1	0	0	1	1	0	0	0	1	1	7
PLD2	0	0	0	0	1	0	0	0	0	0	0	1	0	0	1	1	1	0	0	1	1	7
C8orf58	0	0	0	0	1	0	0	0	0	1	1	1	0	0	0	1	0	0	1	1	0	7
DHRS7B	0	0	0	0	1	0	0	0	0	1	0	0	1	0	1	1	0	0	1	0	1	7
ALDH16A1	0	0	0	0	1	0	1	0	0	1	0	1	0	0	1	1	0	0	0	1	0	7
ZBTB45	0	0	0	0	0	0	1	1	0	0	1	1	0	0	0	1	0	0	0	1	1	7
APBA3	0	0	0	0	0	0	1	1	0	1	0	1	0	0	0	1	0	0	1	0	1	7
MEI1	0	0	0	0	0	0	0	1	0	1	0	1	0	0	1	1	0	0	1	1	0	7
CAMK4	0	0	0	0	0	0	0	1	0	1	0	1	0	1	1	0	0	0	1	1	0	7
C17orf44	0	0	0	0	0	0	0	1	0	1	0	1	0	0	1	1	1	0	0	0	1	7
LOC100129034	0	0	0	0	0	0	0	1	0	1	0	0	1	0	1	1	1	0	0	0	1	7
CMTM7	0	0	0	0	0	0	0	1	0	1	1	1	0	0	1	1	0	0	0	1	0	7
PODXL	0	0	0	0	0	0	0	1	0	1	0	1	1	1	0	1	0	0	0	0	1	7
RICH2	0	0	0	0	0	0	0	1	0	1	0	1	1	0	0	0	1	0	1	1	0	7
OR51E1	0	0	0	0	0	0	0	1	0	1	0	1	0	0	1	1	0	0	0	1	1	7
GPR172B	0	0	0	0	0	0	0	1	0	1	1	1	0	0	1	1	0	0	0	1	0	7
SH3GL1	0	0	0	0	0	0	0	0	0	1	1	1	0	0	1	1	0	0	0	1	1	7
ZNF362	1	0	1	0	0	0	0	1	0	1	0	0	0	0	0	1	0	0	0	1	0	6
RPL15	1	0	0	0	0	0	0	1	0	0	1	1	0	0	0	0	0	0	1	0	1	6
POLR2A	1	0	1	0	0	0	0	0	0	0	0	1	1	1	0	0	1	0	0	0	0	6
INE2	1	1	0	0	0	0	0	1	0	1	0	1	0	0	0	0	0	0	0	0	1	6
LOC100128288	1	0	1	0	0	0	0	1	0	0	0	1	0	0	0	1	0	0	0	1	0	6
LRRC48	1	0	0	0	0	0	0	1	0	1	1	1	1	0	0	0	0	0	0	0	0	6
KCNAB3	1	0	1	0	0	0	1	0	0	0	0	1	0	0	0	1	0	0	0	1	0	6
RABL2A	1	0	1	0	0	0	0	1	0	1	1	1	0	0	0	0	0	0	0	0	0	6
RPL27A	1	0	0	0	0	0	0	0	0	1	1	0	0	0	1	1	0	0	1	0	0	6
ZNF653	1	0	1	0	0	0	0	1	0	1	0	0	0	0	0	1	0	0	1	0	0	6
JMJD5	1	0	1	0	0	0	0	1	0	1	0	0	1	0	0	0	0	0	0	1	0	6
CIRBP	1	0	1	0	0	0	0	1	0	0	0	1	1	0	0	0	0	0	1	0	0	6
GNRHR2	1	0	1	0	0	0	0	1	0	1	1	0	1	0	0	0	0	0	0	0	0	6
MAP1S	1	0	0	0	0	0	0	1	0	0	1	1	0	0	0	0	0	0	1	1	0	6
ZNF414	1	0	0	0	0	0	0	1	0	1	0	0	0	0	0	1	0	0	1	0	1	6
OBSL1	1	0	0	0	0	0	1	0	0	1	0	1	1	0	0	1	0	0	0	0	0	6
KRBA2	1	1	1	0	0	0	0	1	0	0	0	1	0	0	0	0	0	0	0	0	1	6
RPS9	1	0	0	0	1	0	0	0	0	1	0	1	0	0	0	1	0	0	1	0	0	6
PAQR8	1	0	0	0	0	0	0	1	0	1	0	1	1	0	0	0	0	0	0	1	0	6
ZNF581	1	0	0	0	0	0	1	0	0	1	0	1	0	0	0	1	0	0	1	0	0	6
ZNF425	1	0	1	0	0	0	1	1	0	0	0	0	1	0	0	0	0	0	1	0	0	6
CRTC1	1	0	0	0	0	0	0	1	0	1	0	1	1	0	0	0	0	0	1	0	0	6
GPR35	1	0	0	0	0	0	0	1	0	1	0	1	0	0	0	1	0	0	0	1	0	6
FBXW8	1	0	0	0	0	0	0	1	0	1	1	1	0	1	0	0	0	0	0	0	0	6
CTPS2	1	0	0	0	0	0	1	1	0	0	1	1	0	0	0	0	0	0	0	1	0	6
RPL12	1	0	0	0	1	0	0	0	0	1	0	1	0	0	0	1	0	0	0	1	0	6
SPPL2B	1	0	0	0	0	0	1	1	0	1	0	1	0	0	0	0	0	0	0	1	0	6
KCTD11	0	1	0	0	0	0	0	0	0	0	0	1	0	0	0	1	1	0	0	1	1	6
SHPK	0	1	1	0	1	0	0	0	0	0	0	0	0	0	0	1	0	0	0	1	1	6
C17orf39	0	1	0	0	1	0	0	0	0	1	0	0	1	0	0	1	1	0	0	0	0	6
ORAI3	0	1	0	0	0	0	0	1	0	1	1	0	0	0	0	1	0	0	0	1	0	6
CLUAP1	0	1	1	0	0	0	0	1	0	0	0	0	1	0	0	0	0	0	1	0	1	6
CD1C	0	1	1	0	0	0	0	1	0	1	0	1	0	0	0	0	0	0	0	1	0	6
BTG2	0	1	1	0	0	0	0	1	0	0	0	1	1	0	0	0	0	0	1	0	0	6
TMEM93	0	1	0	0	1	0	0	0	0	0	1	1	0	0	1	1	0	0	0	0	0	6
MOBKL2A	0	1	0	0	0	0	0	0	0	0	0	1	0	0	1	1	0	0	1	0	1	6
JAM2	0	1	0	0	0	0	1	1	0	0	0	1	1	0	0	1	0	0	0	0	0	6
PAFAH1B1	0	1	1	0	1	0	0	0	0	0	1	1	1	0	0	0	0	0	0	0	0	6
SERPINF1	0	1	1	0	0	0	0	1	0	1	0	0	0	0	0	1	0	0	0	1	0	6
ZBED1	0	1	0	0	0	0	0	1	0	1	0	0	0	0	0	0	1	0	1	1	0	6
NUDT18	0	1	0	0	1	0	0	0	0	1	0	1	0	0	0	1	0	0	0	0	1	6
ZADH2	0	1	1	0	1	0	0	1	0	0	0	0	0	0	0	0	1	0	0	0	1	6
TMEM220	0	1	1	0	0	0	0	1	0	0	0	0	1	0	0	1	0	0	0	0	1	6
HTRA3	0	1	0	0	0	0	0	0	0	1	0	1	0	0	0	1	0	0	1	1	0	6
CBFA2T3	0	1	0	0	0	0	0	1	0	1	0	1	0	0	1	1	0	0	0	0	0	6
KLF2	0	1	0	0	0	0	0	1	0	1	0	1	1	0	0	1	0	0	0	0	0	6
H2BFXP	0	0	1	0	0	0	0	1	0	1	1	1	0	0	0	0	0	0	0	1	0	6
RANBP3	0	0	1	0	0	0	0	1	0	0	0	1	0	0	0	0	0	0	1	1	1	6
CX3CL1	0	0	1	0	0	0	0	1	0	1	0	1	0	0	0	1	0	0	0	1	0	6
ELP2P	0	0	1	0	0	0	0	1	0	0	1	1	1	0	0	1	0	0	0	0	0	6
RAB11B	0	0	1	0	0	0	0	1	0	1	0	1	0	0	0	1	0	0	0	0	1	6
BCL2	0	0	1	0	0	0	0	1	0	0	0	1	1	0	0	0	0	0	1	0	1	6
APEX1	0	0	1	0	0	0	1	0	0	1	0	0	0	0	1	0	0	0	0	1	1	6
KIAA0892	0	0	1	0	0	0	0	1	0	1	0	1	1	0	0	0	0	0	0	1	0	6
HNRNPM	0	0	1	0	0	0	1	0	0	0	0	1	0	1	1	0	0	0	1	0	0	6
LOC284837	0	0	1	0	0	0	0	0	0	1	0	0	1	0	0	0	0	0	1	1	1	6
KRI1	0	0	1	0	0	0	1	0	0	0	1	1	0	0	0	1	0	0	1	0	0	6
ZFP3	0	0	1	0	0	0	0	1	0	0	0	0	1	1	0	1	1	0	0	0	0	6
GTF2F1	0	0	1	0	0	0	0	1	0	0	0	1	1	0	0	0	0	0	1	1	0	6
FBLN1	0	0	1	0	0	0	0	1	0	0	0	1	0	0	0	1	0	0	0	1	1	6
XKR5	0	0	1	0	0	0	0	1	0	1	1	1	0	0	0	0	0	0	0	1	0	6
EEF2K	0	0	1	0	0	0	0	1	0	1	0	0	1	0	0	1	0	0	0	1	0	6
HDGFRP2	0	0	1	0	0	0	1	0	0	0	0	0	0	0	0	1	0	0	1	1	1	6
NTRK2	0	0	1	0	0	0	0	1	0	1	0	1	1	0	0	1	0	0	0	0	0	6
RGMA	0	0	1	0	0	0	0	1	0	1	0	1	0	0	0	1	0	0	0	1	0	6
PTPRS	0	0	1	0	0	0	0	1	0	1	1	1	0	0	0	0	0	0	0	1	0	6
LOC90110	0	0	1	0	0	0	0	0	0	1	1	0	0	0	0	1	1	0	0	1	0	6
RNF122	0	0	1	0	0	0	0	0	0	0	0	1	0	0	0	1	0	0	1	1	1	6
ZMYM3	0	0	1	0	0	0	1	1	0	1	1	0	0	0	0	0	0	0	0	1	0	6
KCTD13	0	0	1	0	0	0	0	0	0	1	1	1	0	0	0	0	0	0	0	1	1	6
VASH2	0	0	1	0	0	0	0	1	0	1	1	0	0	0	1	1	0	0	0	0	0	6
LOC284440	0	0	1	0	0	0	0	1	0	0	1	1	1	0	0	1	0	0	0	0	0	6
PTN	0	0	1	0	0	0	1	1	0	0	0	1	1	0	0	0	0	0	0	1	0	6
MYLIP	0	0	1	0	0	0	0	1	0	1	0	1	1	0	0	1	0	0	0	0	0	6
LGALS9	0	0	1	0	0	0	0	1	0	0	0	1	0	1	1	1	0	0	0	0	0	6
FOLR4	0	0	1	0	0	0	0	1	0	1	1	1	0	0	0	0	0	0	0	1	0	6
GFRA3	0	0	1	0	0	0	0	1	0	1	0	1	1	0	0	0	0	0	0	1	0	6
LRDD	0	0	1	0	0	0	0	1	0	1	1	0	0	0	0	0	0	0	0	1	1	6
C18orf22	0	0	1	0	1	0	0	0	0	1	0	0	0	0	0	0	1	0	1	0	1	6
MCPH1	0	0	1	0	1	0	0	1	0	0	0	0	1	0	0	0	1	0	0	0	1	6
ISYNA1	0	0	1	0	0	0	0	1	0	0	1	1	0	0	0	1	0	0	0	1	0	6
TNFRSF10B	0	0	0	0	1	0	0	1	0	0	0	0	0	0	0	1	1	0	0	1	1	6
SSR2	0	0	0	0	1	0	0	0	0	1	0	0	0	0	1	1	0	0	0	1	1	6
CXCL16	0	0	0	0	1	0	0	1	0	0	0	1	1	0	0	1	0	0	0	1	0	6
FAM160B2	0	0	0	0	1	0	0	1	0	0	0	1	0	0	0	1	0	0	0	1	1	6
KBTBD11	0	0	0	0	1	0	0	0	0	1	0	1	1	0	0	1	1	0	0	0	0	6
RPS23	0	0	0	0	1	0	0	0	0	1	0	1	1	0	0	0	0	0	1	0	1	6
TMEM11	0	0	0	0	1	0	0	0	0	1	1	1	0	0	1	1	0	0	0	0	0	6
DYRK4	0	0	0	0	1	0	0	0	0	0	0	1	0	0	1	1	1	0	1	0	0	6
FAM167A	0	0	0	0	1	0	0	0	0	1	1	1	1	0	0	1	0	0	0	0	0	6
SGK223	0	0	0	0	1	0	1	0	0	1	0	1	0	0	0	1	0	0	0	1	0	6
TGIF2	0	0	0	0	0	0	1	1	0	1	0	1	0	0	1	1	0	0	0	0	0	6
CCDC102A	0	0	0	0	0	0	1	1	0	1	0	1	0	0	0	1	0	0	0	1	0	6
CHST14	0	0	0	0	0	0	1	1	0	0	0	1	0	0	0	1	0	0	0	1	1	6
MTA1	0	0	0	0	0	0	1	0	0	1	1	1	0	0	0	1	0	0	0	1	0	6
ZNF282	0	0	0	0	0	0	1	0	0	1	1	0	0	0	0	1	0	0	0	1	1	6
QARS	0	0	0	0	0	0	1	1	0	1	1	0	0	0	1	1	0	0	0	0	0	6
CPXM1	0	0	0	0	0	0	1	0	0	1	0	1	0	0	1	1	0	0	0	1	0	6
FIZ1	0	0	0	0	0	0	1	1	0	1	0	0	1	0	0	1	0	0	0	1	0	6
PDE9A	0	0	0	0	0	0	1	1	0	1	0	1	0	0	0	1	0	0	0	1	0	6
SLC16A13	0	0	0	0	0	0	1	0	0	1	1	0	0	0	0	1	1	0	0	1	0	6
TELO2	0	0	0	0	0	0	1	0	0	0	1	0	0	0	0	1	0	0	1	1	1	6
PLEKHG2	0	0	0	0	0	0	1	1	0	0	1	1	0	0	0	1	0	0	0	1	0	6
LOXL3	0	0	0	0	0	0	1	1	0	1	0	1	0	0	0	1	0	0	0	1	0	6
ETV4	0	0	0	0	0	0	1	0	0	1	1	1	0	0	0	1	0	0	0	1	0	6
SETDB1	0	0	0	0	0	0	1	0	0	1	1	1	0	0	1	1	0	0	0	0	0	6
SETD1A	0	0	0	0	0	0	1	1	0	1	1	0	0	0	0	1	0	0	0	1	0	6
ZNF668	0	0	0	0	0	0	1	0	0	1	1	0	0	0	0	0	0	0	1	1	1	6
CD97	0	0	0	0	0	0	1	1	0	0	0	1	0	0	1	1	0	0	1	0	0	6
PGLS	0	0	0	0	0	0	1	0	0	1	1	0	0	0	1	1	0	0	0	1	0	6
FARP1	0	0	0	0	0	0	1	1	0	1	0	1	0	0	0	1	0	0	0	1	0	6
C19orf54	0	0	0	0	0	0	1	1	0	1	1	0	0	0	0	1	0	0	0	1	0	6
SLC19A1	0	0	0	0	0	0	1	0	0	1	1	0	0	0	1	0	0	0	1	1	0	6
TEAD3	0	0	0	0	0	0	1	0	0	1	1	1	0	0	0	1	0	0	0	1	0	6
STK38	0	0	0	0	0	0	1	0	0	1	1	1	0	0	1	1	0	0	0	0	0	6
WDFY4	0	0	0	0	0	0	0	1	0	1	0	1	0	0	1	1	0	0	1	0	0	6
BIN2	0	0	0	0	0	0	0	1	0	1	0	1	0	0	1	1	0	0	1	0	0	6
CD3E	0	0	0	0	0	0	0	1	0	1	0	1	0	0	1	1	0	0	1	0	0	6
ABI3	0	0	0	0	0	0	0	1	0	1	0	1	0	0	1	1	0	0	1	0	0	6
WAS	0	0	0	0	0	0	0	1	0	1	0	1	0	0	1	1	0	0	1	0	0	6
SRGAP3	0	0	0	0	0	0	0	1	0	1	1	1	1	0	0	0	0	0	0	1	0	6
FAM78A	0	0	0	0	0	0	0	1	0	1	0	1	0	0	1	1	0	0	1	0	0	6
DOK3	0	0	0	0	0	0	0	1	0	1	0	1	0	0	1	1	0	0	1	0	0	6
TNFSF13	0	0	0	0	0	0	0	1	0	0	0	1	1	0	0	1	1	0	1	0	0	6
PTPRCAP	0	0	0	0	0	0	0	1	0	1	0	1	0	0	1	1	0	0	1	0	0	6
GZMM	0	0	0	0	0	0	0	1	0	1	0	1	0	0	1	1	0	0	1	0	0	6
MYO1F	0	0	0	0	0	0	0	1	0	1	0	1	0	0	1	1	0	0	1	0	0	6
TNFAIP8L2	0	0	0	0	0	0	0	1	0	1	0	1	0	0	1	1	0	0	1	0	0	6
CXCR4	0	0	0	0	0	0	0	1	0	1	0	1	0	0	1	1	0	0	0	1	0	6
CD52	0	0	0	0	0	0	0	1	0	1	0	1	0	0	1	1	0	0	1	0	0	6
IL12RB1	0	0	0	0	0	0	0	1	0	1	0	1	0	0	1	1	0	0	1	0	0	6
PRAM1	0	0	0	0	0	0	0	1	0	1	0	1	0	0	0	1	0	0	1	1	0	6
FNBP1	0	0	0	0	0	0	0	1	0	1	0	1	0	1	0	1	0	0	0	1	0	6
ADAMDEC1	0	0	0	0	0	0	0	1	0	1	0	1	0	0	1	0	0	0	1	1	0	6
C13orf18	0	0	0	0	0	0	0	1	0	0	0	1	0	0	1	1	0	0	0	1	1	6
CYTH4	0	0	0	0	0	0	0	1	0	1	0	1	0	0	1	1	0	0	1	0	0	6
LAPTM5	0	0	0	0	0	0	0	1	0	1	0	1	0	0	1	1	0	0	1	0	0	6
MIR155HG	0	0	0	0	0	0	0	1	0	1	0	1	0	0	1	1	0	0	1	0	0	6
HAPLN3	0	0	0	0	0	0	0	1	0	0	0	1	0	0	1	1	0	0	0	1	1	6
PARVG	0	0	0	0	0	0	0	1	0	1	0	1	0	0	0	1	0	0	1	0	1	6
CMKLR1	0	0	0	0	0	0	0	1	0	1	0	1	0	0	0	1	0	0	1	1	0	6
SPNS3	0	0	0	0	0	0	0	1	0	1	1	1	0	0	1	1	0	0	0	0	0	6
FAM26F	0	0	0	0	0	0	0	1	0	1	0	1	0	0	1	1	0	0	1	0	0	6
LOC606724	0	0	0	0	0	0	0	1	0	1	0	1	0	0	1	1	0	0	1	0	0	6
DRAM1	0	0	0	0	0	0	0	1	0	1	1	1	1	0	0	1	0	0	0	0	0	6
ADAM6	0	0	0	0	0	0	0	1	0	1	0	1	0	0	1	0	0	0	1	1	0	6
CASP6	0	0	0	0	0	0	0	1	0	1	0	1	0	0	0	1	0	0	0	1	1	6
BATF3	0	0	0	0	0	0	0	1	0	1	0	1	0	0	1	1	0	0	0	1	0	6
PTGIS	0	0	0	0	0	0	0	1	0	1	1	1	0	0	0	1	0	0	0	1	0	6
ATP10A	0	0	0	0	0	0	0	1	0	1	1	1	0	0	0	1	0	0	0	1	0	6
PLEKHO1	0	0	0	0	0	0	0	1	0	1	0	1	0	0	0	1	0	0	1	1	0	6
PLEKHO2	0	0	0	0	0	0	0	1	0	0	0	1	0	0	1	1	0	0	1	1	0	6
CCL5	0	0	0	0	0	0	0	1	0	1	0	1	0	0	1	1	0	0	1	0	0	6
KIAA1755	0	0	0	0	0	0	0	1	0	1	0	1	0	0	1	1	0	0	0	1	0	6
SERPINF2	0	0	0	0	0	0	0	1	0	1	0	0	1	0	0	1	1	0	0	1	0	6
TNFRSF8	0	0	0	0	0	0	0	1	0	1	0	1	0	0	0	1	0	0	1	1	0	6
MEGF6	0	0	0	0	0	0	0	1	0	1	0	1	0	0	0	1	0	0	1	1	0	6
CPAMD8	0	0	0	0	0	0	0	1	0	0	0	1	1	0	0	1	1	0	0	1	0	6
FAM129A	0	0	0	0	0	0	0	1	0	1	0	1	0	0	0	1	1	0	0	1	0	6
TBCD	0	0	0	0	0	0	0	1	0	1	1	0	0	0	1	1	0	0	1	0	0	6
APLNR	0	0	0	0	0	0	0	1	0	1	0	1	1	0	1	1	0	0	0	0	0	6
SUFU	0	0	0	0	0	0	0	0	0	1	1	1	0	0	0	1	0	0	1	0	1	6
RGS10	0	0	0	0	0	0	0	0	0	1	0	1	0	0	1	1	0	0	1	1	0	6
CDH6	0	0	0	0	0	0	0	0	0	1	1	1	1	0	0	1	0	0	0	1	0	6
MINK1	0	0	0	0	0	0	0	0	0	1	1	1	0	0	0	1	0	0	0	1	1	6
GNB2L1	0	0	0	0	0	0	0	0	0	1	1	1	0	0	1	1	0	0	0	1	0	6
RPL10	0	0	0	0	0	0	0	0	0	1	0	1	0	0	1	1	1	0	0	0	1	6
RPS15	0	0	0	0	0	0	0	0	0	1	1	1	0	0	0	1	0	0	1	0	1	6
ZDHHC16	0	0	0	0	0	0	0	0	0	1	1	0	0	0	0	1	1	0	0	1	1	6
PPAN	0	0	0	0	0	0	0	0	0	1	1	1	0	0	1	1	0	0	0	1	0	6
RPL29	0	0	0	0	0	0	0	0	0	1	1	0	0	0	1	1	0	0	1	1	0	6
TSPAN11	0	0	0	0	0	0	0	0	0	1	0	1	1	0	0	1	0	0	0	1	1	6
RPL36	0	0	0	0	0	0	0	0	0	1	1	1	0	0	0	1	0	0	1	1	0	6
RPL7A	0	0	0	0	0	0	0	0	0	1	1	1	0	0	1	1	0	0	0	1	0	6
POLR3D	0	0	0	0	0	0	0	0	0	1	1	1	0	0	0	0	0	0	1	1	1	6
TRMT1	0	0	0	0	0	0	0	0	0	1	1	1	0	0	0	1	0	0	1	1	0	6
AEN	0	0	0	0	0	0	0	0	0	0	1	1	0	0	0	0	1	0	1	1	1	6
RPS6	0	0	0	0	0	0	0	0	0	0	1	1	0	0	1	1	0	0	1	0	1	6
DAPK3	0	0	0	0	0	0	0	0	0	0	1	1	0	0	0	1	0	0	1	1	1	6
PHLDA3	0	0	0	0	0	0	0	0	0	0	0	1	0	0	0	1	1	0	1	1	1	6
THG1L	0	0	0	0	0	0	0	0	0	0	0	1	0	0	0	1	1	0	1	1	1	6
EDA2R	1	0	0	0	0	0	0	1	0	0	0	1	0	0	0	0	1	0	0	1	0	5
SLAIN1	1	0	0	0	0	0	0	1	0	1	1	0	0	0	0	0	0	0	0	1	0	5
TTLL1	1	0	1	0	0	0	0	1	0	0	0	1	0	0	0	0	0	0	0	0	1	5
JPH4	1	0	0	0	0	0	0	1	0	1	0	1	0	0	0	0	0	0	0	1	0	5
RPL3	1	0	0	0	1	0	0	0	0	0	0	1	0	0	0	1	0	0	1	0	0	5
ZNF564	1	0	1	0	0	0	0	1	0	0	0	1	0	0	0	1	0	0	0	0	0	5
ZNF763	1	0	1	0	0	0	0	1	0	0	0	1	0	0	0	1	0	0	0	0	0	5
SETMAR	1	0	1	0	0	0	0	1	0	0	0	0	0	0	0	1	0	0	0	0	1	5
RFX1	1	0	0	0	0	0	0	0	0	1	1	1	0	0	0	0	0	0	0	1	0	5
PDHB	1	1	1	0	0	0	0	1	0	0	0	0	1	0	0	0	0	0	0	0	0	5
ZNF624	1	1	0	0	0	0	0	0	0	1	0	1	0	0	0	1	0	0	0	0	0	5
GAS5	1	0	0	0	0	0	0	0	0	1	0	1	0	0	0	0	0	0	0	1	1	5
ZNF423	1	1	0	0	0	0	0	1	0	0	0	1	0	1	0	0	0	0	0	0	0	5
SMARCC1	1	0	1	0	0	0	0	0	0	0	1	0	1	0	0	0	0	0	0	1	0	5
RGL2	1	0	0	0	0	0	0	0	0	1	1	1	0	0	0	1	0	0	0	0	0	5
RPL34	1	0	0	0	0	0	0	0	0	0	0	1	1	0	0	1	0	0	1	0	0	5
ACIN1	1	0	0	0	0	0	1	0	0	1	0	0	0	0	0	1	0	0	0	1	0	5
NR1H3	1	0	0	0	0	0	0	1	0	1	0	0	0	0	0	1	0	0	1	0	0	5
NRIP2	1	0	0	0	0	0	0	1	0	1	0	1	0	0	0	1	0	0	0	0	0	5
ZNF554	1	0	1	0	0	0	0	1	0	0	0	1	1	0	0	0	0	0	0	0	0	5
LOC339047	1	0	1	0	0	0	0	1	0	1	0	1	0	0	0	0	0	0	0	0	0	5
WDR48	1	0	1	0	0	0	0	1	0	0	0	0	1	1	0	0	0	0	0	0	0	5
RPSA	1	0	0	0	0	0	0	0	0	0	0	0	0	0	1	1	0	0	1	1	0	5
PPP1R10	1	0	0	0	0	0	0	0	0	1	0	0	0	0	0	1	0	0	0	1	1	5
TOM1L2	1	1	0	0	1	0	0	0	0	0	0	1	1	0	0	0	0	0	0	0	0	5
INTS3	1	0	0	0	0	0	1	0	0	0	1	1	0	0	0	0	0	0	0	1	0	5
ZNF333	1	0	0	0	0	0	0	1	0	1	0	1	1	0	0	0	0	0	0	0	0	5
CUL7	1	0	0	0	0	0	0	1	0	1	1	0	0	0	0	0	0	0	0	1	0	5
ZNF627	1	0	1	0	0	0	0	1	0	0	0	1	1	0	0	0	0	0	0	0	0	5
PRRT1	1	0	0	0	0	0	0	1	0	0	1	1	0	0	0	0	0	0	0	1	0	5
TTLL3	1	0	0	0	0	0	0	1	0	1	0	1	0	0	0	0	0	0	0	1	0	5
ZNF629	1	0	0	0	0	0	1	1	0	0	0	0	1	0	0	0	0	0	0	1	0	5
LRRC27	1	0	0	0	0	0	0	1	0	1	0	1	1	0	0	0	0	0	0	0	0	5
PIGL	1	1	0	0	0	0	0	0	0	0	0	1	0	0	0	1	0	0	1	0	0	5
CLDN15	1	0	0	0	0	0	0	1	0	1	0	0	0	0	0	1	0	0	0	1	0	5
SAFB2	1	0	0	0	0	0	0	1	0	1	0	1	0	0	0	0	0	0	0	0	1	5
DCAKD	1	0	1	0	0	0	0	1	0	1	1	0	0	0	0	0	0	0	0	0	0	5
ZC3H4	1	0	0	0	0	0	1	0	0	0	1	0	1	0	0	0	1	0	0	0	0	5
IDUA	1	0	0	0	0	0	1	1	0	0	0	1	0	0	0	0	0	0	0	1	0	5
EIF4B	1	1	0	0	0	0	0	1	0	0	0	1	0	0	0	0	0	0	1	0	0	5
CSNK1E	1	0	0	0	0	0	0	0	0	0	0	1	0	0	0	1	0	0	0	1	1	5
SPRY2	1	0	1	0	0	0	1	1	0	0	0	0	0	0	0	0	0	0	0	0	1	5
IGF2	1	1	0	0	0	0	0	0	0	0	0	1	0	0	0	1	0	0	0	1	0	5
CLYBL	1	1	0	0	0	0	0	1	0	0	0	0	1	0	0	0	1	0	0	0	0	5
C19orf44	1	0	0	0	0	0	1	1	0	1	0	1	0	0	0	0	0	0	0	0	0	5
HDAC7	1	1	0	0	0	0	0	0	0	0	0	1	0	0	0	1	0	0	0	1	0	5
LOC729375	1	0	0	0	0	0	0	1	0	0	1	1	0	0	0	0	0	0	0	1	0	5
NACA	1	0	0	0	0	0	0	0	0	1	0	1	0	0	0	1	0	0	0	0	1	5
IFT140	1	0	0	0	0	0	0	1	0	1	1	1	0	0	0	0	0	0	0	0	0	5
FAM189A2	1	0	0	0	0	0	0	1	0	0	0	1	0	0	0	1	0	0	0	0	1	5
TCF25	1	0	0	0	0	0	0	0	0	1	0	0	0	0	0	0	1	0	1	0	1	5
USP11	1	0	1	0	0	0	0	1	0	0	0	1	0	0	0	0	0	0	0	1	0	5
MGAT3	1	0	0	0	0	0	0	1	0	1	0	1	0	0	0	1	0	0	0	0	0	5
KIAA0802	1	0	0	0	0	0	0	0	0	1	1	1	0	0	0	0	0	0	0	1	0	5
MGEA5	1	1	1	0	0	0	0	1	0	0	0	1	0	0	0	0	0	0	0	0	0	5
LY6G5C	1	0	0	0	0	0	0	1	0	1	0	0	0	0	0	0	0	0	0	1	1	5
FOXD4L6	1	0	0	0	0	0	0	1	0	1	1	1	0	0	0	0	0	0	0	0	0	5
RPL6	1	0	0	0	0	0	0	0	0	1	0	1	0	0	0	1	0	0	1	0	0	5
RBMX	1	0	1	0	0	0	0	1	0	0	0	1	0	0	1	0	0	0	0	0	0	5
MCF2L	1	0	1	0	0	0	0	1	0	0	0	0	1	0	0	0	0	0	0	0	1	5
FAM193B	1	0	0	0	0	0	0	0	0	1	0	1	0	0	0	1	0	0	0	1	0	5
FEM1A	1	0	0	0	0	0	0	1	0	1	0	0	1	0	0	0	0	0	1	0	0	5
ZNF853	1	0	0	0	0	0	0	1	0	1	0	1	0	0	0	1	0	0	0	0	0	5
C17orf76	1	0	0	0	1	0	0	1	0	0	0	1	0	0	0	1	0	0	0	0	0	5
ZCCHC18	1	0	1	0	0	0	0	1	0	1	0	1	0	0	0	0	0	0	0	0	0	5
RPL13AP3	1	0	0	0	0	0	0	0	0	0	1	0	1	0	0	1	0	0	0	1	0	5
LOC284233	1	0	0	0	0	0	0	1	0	1	0	1	0	0	0	0	0	0	0	1	0	5
RPL18A	1	0	0	0	0	0	0	0	0	1	0	1	0	0	1	1	0	0	0	0	0	5
MYOZ1	1	0	1	0	0	0	0	0	0	1	0	1	0	0	0	1	0	0	0	0	0	5
TDRD3	0	1	0	0	0	0	0	1	0	1	0	0	0	0	0	1	0	0	0	1	0	5
ATPAF2	0	1	1	0	0	0	0	0	0	0	1	0	0	0	0	1	1	0	0	0	0	5
NUBP1	0	1	0	0	0	0	0	1	0	0	0	0	1	0	0	1	1	0	0	0	0	5
CDC16	0	1	0	0	0	0	0	0	0	0	0	0	1	0	0	1	1	0	0	1	0	5
SLC43A2	0	1	0	0	0	0	0	1	0	0	0	1	0	0	0	0	0	0	0	1	1	5
ANKRD10	0	1	0	0	0	0	0	0	0	1	0	1	0	0	0	1	0	0	0	1	0	5
ENOX1	0	1	0	0	0	0	0	1	0	1	0	1	0	0	0	0	0	0	0	1	0	5
DOCK8	0	1	0	0	0	0	0	1	0	0	0	1	0	0	1	1	0	0	0	0	0	5
RAI2	0	1	0	0	0	0	0	1	0	0	0	1	1	0	0	0	0	0	0	1	0	5
TNFRSF10C	0	1	0	0	1	0	0	1	0	0	0	0	1	0	0	1	0	0	0	0	0	5
TRIM16	0	1	0	0	1	0	0	0	0	0	0	0	0	0	1	1	0	0	0	1	0	5
VIPR2	0	1	0	0	0	0	0	1	0	1	0	0	0	0	0	1	0	0	0	1	0	5
PCCA	0	1	1	0	0	0	0	1	0	0	0	0	1	0	0	0	1	0	0	0	0	5
ITM2A	0	1	0	0	0	0	0	1	0	0	0	1	0	0	1	1	0	0	0	0	0	5
NT5M	0	1	0	0	0	0	0	1	0	0	0	0	0	0	0	1	1	0	1	0	0	5
ATP5A1	0	1	1	0	1	0	0	1	0	0	0	0	1	0	0	0	0	0	0	0	0	5
MTMR14	0	1	0	0	0	0	0	1	0	1	1	0	0	0	0	1	0	0	0	0	0	5
CXCL12	0	1	0	0	0	0	0	1	0	1	0	1	0	0	0	1	0	0	0	0	0	5
CALHM2	0	1	0	0	0	0	0	1	0	0	0	1	0	0	0	1	0	0	0	1	0	5
CACNA2D4	0	1	0	0	0	0	0	1	0	1	0	0	0	0	1	1	0	0	0	0	0	5
FLJ44635	0	1	0	0	0	0	0	0	0	0	0	1	1	0	0	0	1	0	0	1	0	5
EVC2	0	1	0	0	0	0	0	1	0	0	0	1	0	0	0	1	0	0	0	1	0	5
CARS2	0	1	0	0	0	0	0	0	0	1	0	0	0	0	0	0	1	0	0	1	1	5
RBM3	0	1	0	0	0	0	0	0	0	0	0	1	0	0	0	1	0	0	0	1	1	5
AKNA	0	1	0	0	0	0	0	1	0	0	0	1	0	0	1	0	0	0	1	0	0	5
RAB31	0	1	0	0	0	0	0	0	0	1	0	1	0	0	0	1	0	0	0	1	0	5
UBL7	0	1	0	0	0	0	0	1	0	1	0	0	0	0	0	0	1	0	1	0	0	5
FUT10	0	1	0	0	1	0	0	1	0	0	0	0	0	0	0	0	0	0	1	0	1	5
NCKAP5L	0	1	0	0	0	0	0	1	0	1	0	1	0	0	0	0	0	0	0	1	0	5
PNMAL2	0	1	1	0	0	0	0	1	0	0	0	1	0	0	0	1	0	0	0	0	0	5
TDRD10	0	1	0	0	0	0	0	1	0	1	0	0	1	0	0	1	0	0	0	0	0	5
PPM1M	0	1	0	0	0	0	0	1	0	1	0	0	0	0	0	0	0	0	1	0	1	5
NTNG2	0	1	0	0	0	0	0	1	0	1	0	1	0	0	0	1	0	0	0	0	0	5
CRTC3	0	1	0	0	0	0	0	1	0	0	0	1	0	0	0	1	0	0	0	1	0	5
AURKB	0	0	1	0	0	0	0	0	0	1	0	1	0	0	1	1	0	0	0	0	0	5
BRD3	0	0	1	0	0	0	0	1	0	0	0	0	1	1	0	0	0	0	0	1	0	5
SOX4	0	0	1	0	0	0	0	1	0	0	0	1	0	0	0	1	0	0	0	1	0	5
SDK1	0	0	1	0	0	0	0	1	0	0	0	1	1	0	0	0	0	0	0	1	0	5
FGF1	0	0	1	0	0	0	0	1	0	1	0	1	0	0	0	1	0	0	0	0	0	5
SYCE2	0	0	1	0	0	0	0	1	0	0	1	0	0	0	0	0	0	0	1	1	0	5
CDK19	0	0	1	0	0	0	0	0	0	1	0	1	0	0	0	1	0	0	0	1	0	5
FNDC8	0	0	1	0	0	0	0	0	0	1	1	1	0	0	0	0	0	0	0	1	0	5
ACSS1	0	0	1	0	0	0	0	1	0	0	0	1	1	0	0	1	0	0	0	0	0	5
SMAD1	0	0	1	0	0	0	1	0	0	0	0	0	0	0	0	1	0	0	1	1	0	5
HADH	0	0	1	0	0	0	0	1	0	0	0	0	0	0	0	0	1	0	1	0	1	5
CCDC74A	0	0	1	0	0	0	0	1	0	0	1	1	0	0	0	0	0	0	0	1	0	5
ILF3	0	0	1	0	0	0	1	0	0	0	1	0	0	0	0	0	0	0	1	1	0	5
ARVCF	0	0	1	0	0	0	0	1	0	1	1	0	0	0	0	0	0	0	0	0	1	5
ARL9	0	0	1	0	0	0	0	0	0	0	0	1	0	0	1	0	0	0	0	1	1	5
AKAP8	0	0	1	0	0	0	1	0	0	1	0	1	0	0	0	1	0	0	0	0	0	5
DPYSL2	0	0	1	0	1	0	0	1	0	0	0	0	1	0	0	0	0	0	0	1	0	5
KCNB2	0	0	1	0	0	0	0	1	0	0	0	1	0	1	0	0	0	0	0	1	0	5
TYMS	0	0	1	0	0	0	1	0	0	1	1	0	0	0	0	1	0	0	0	0	0	5
SETDB2	0	0	1	0	0	0	0	1	0	0	0	1	1	0	0	1	0	0	0	0	0	5
C12orf26	0	0	1	0	0	0	0	1	0	0	0	1	0	0	0	1	0	0	1	0	0	5
NLGN2	0	0	1	0	0	0	0	1	0	0	0	1	0	0	0	1	0	0	0	1	0	5
SMARCA4	0	0	1	0	0	0	0	0	0	1	0	1	1	0	1	0	0	0	0	0	0	5
MYH3	0	0	1	0	0	0	0	0	0	1	1	1	0	0	0	1	0	0	0	0	0	5
MYO3A	0	0	1	0	0	0	0	0	0	1	0	1	0	1	0	0	0	0	0	1	0	5
UNK	0	0	1	0	0	0	0	1	0	1	1	0	0	0	0	0	0	0	0	1	0	5
ELAC1	0	0	1	0	0	0	0	1	0	0	0	0	1	0	0	0	0	0	1	0	1	5
PRPS2	0	0	1	0	0	0	0	0	0	0	0	1	0	0	0	0	1	0	0	1	1	5
FAM32A	0	0	1	0	0	0	0	0	0	1	0	0	0	0	0	1	0	0	1	1	0	5
YPEL1	0	0	1	0	0	0	0	1	0	1	1	0	0	0	0	0	0	0	0	1	0	5
COLQ	0	0	1	0	0	0	0	1	0	1	0	0	0	0	0	1	0	0	0	1	0	5
LLGL1	0	0	1	0	1	0	0	0	0	0	0	1	0	0	0	0	0	0	1	1	0	5
BTF3	0	0	1	0	0	0	0	0	0	1	0	1	0	0	0	0	1	0	1	0	0	5
CCDC101	0	0	1	0	0	0	0	1	0	1	0	0	0	0	0	1	0	0	1	0	0	5
PTCH1	0	0	1	0	0	0	0	1	0	0	0	1	1	0	0	0	0	0	0	0	1	5
PRMT2	0	0	1	0	0	0	0	1	0	1	0	1	0	0	0	0	0	0	1	0	0	5
KIAA1274	0	0	1	0	0	0	0	1	0	1	0	1	0	0	0	1	0	0	0	0	0	5
FRAS1	0	0	1	0	0	0	0	1	0	0	0	1	0	0	0	1	0	0	0	1	0	5
EYA2	0	0	1	0	0	0	1	1	0	1	0	0	0	0	0	1	0	0	0	0	0	5
WNK2	0	0	1	0	0	0	0	1	0	1	0	1	1	0	0	0	0	0	0	0	0	5
UHRF1	0	0	1	0	0	0	1	0	0	0	0	0	0	0	1	1	0	0	0	0	1	5
C14orf132	0	0	1	0	0	0	0	1	0	1	0	1	0	0	0	0	0	0	0	1	0	5
SAAL1	0	0	1	0	0	0	0	0	0	0	0	0	0	0	1	0	0	0	1	1	1	5
SMPD4	0	0	1	0	0	0	1	0	0	1	1	1	0	0	0	0	0	0	0	0	0	5
HNRNPA0	0	0	1	0	0	0	0	0	0	0	0	1	1	0	0	0	0	0	1	1	0	5
UTRN	0	0	1	0	0	0	0	1	0	1	0	1	0	0	0	1	0	0	0	0	0	5
NXN	0	0	1	0	0	0	0	0	0	0	0	1	1	0	0	1	0	0	0	1	0	5
SLC25A35	0	0	1	0	0	0	0	1	0	0	0	1	0	0	0	1	0	0	0	0	1	5
KIAA1143	0	0	1	0	0	0	0	1	0	0	1	0	1	0	0	0	0	0	0	1	0	5
MCM3	0	0	1	0	0	0	1	0	0	0	1	0	0	0	1	1	0	0	0	0	0	5
CBY1	0	0	1	0	0	0	0	0	0	1	0	1	0	0	0	1	0	0	0	0	1	5
EBF3	0	0	1	0	0	0	0	1	0	0	0	1	1	0	0	1	0	0	0	0	0	5
MORC4	0	0	1	0	0	0	0	1	0	0	0	1	0	0	0	0	0	0	1	0	1	5
REEP2	0	0	1	0	0	0	0	1	0	1	0	1	0	0	0	0	0	0	0	1	0	5
DIMT1L	0	0	1	0	0	0	0	0	0	1	0	1	0	0	0	0	1	0	1	0	0	5
SREBF1	0	0	1	0	1	0	0	0	0	0	1	0	0	0	0	0	0	0	0	1	1	5
INTS10	0	0	1	0	1	0	0	1	0	0	0	0	0	0	0	1	0	0	0	0	1	5
ELP3	0	0	0	0	1	0	0	1	0	0	0	0	0	0	0	0	1	0	1	0	1	5
CHMP7	0	0	0	0	1	0	0	1	0	0	0	0	0	0	0	1	0	0	1	0	1	5
CCNG1	0	0	0	0	1	0	0	1	0	0	0	0	1	0	0	0	0	0	1	1	0	5
B9D1	0	0	0	0	1	0	0	0	0	1	1	0	1	0	0	0	0	0	1	0	0	5
USP43	0	0	0	0	1	0	0	0	0	0	1	1	1	0	0	0	0	0	0	1	0	5
LGTN	0	0	0	0	1	0	0	0	0	1	1	0	0	0	0	0	0	0	1	0	1	5
MGC2752	0	0	0	0	1	0	0	1	0	1	0	1	0	0	0	0	0	0	0	0	1	5
TOX	0	0	0	0	1	0	0	1	0	1	0	1	1	0	0	0	0	0	0	0	0	5
FAM18B2	0	0	0	0	1	0	0	0	0	0	1	1	1	0	0	1	0	0	0	0	0	5
POLL	0	0	0	0	1	0	0	0	0	1	1	0	0	0	0	0	0	0	1	0	1	5
PHB2	0	0	0	0	1	0	0	0	0	0	1	0	0	0	1	1	0	0	1	0	0	5
TMEM107	0	0	0	0	1	0	0	1	0	0	0	0	0	0	0	1	0	0	1	0	1	5
WDR18	0	0	0	0	1	0	0	0	0	1	0	0	0	0	0	1	0	0	0	1	1	5
GAPDH	0	0	0	0	1	0	0	0	0	1	0	0	0	0	0	1	0	0	0	1	1	5
HPS6	0	0	0	0	1	0	0	0	0	0	0	1	0	0	0	1	1	0	0	1	0	5
CTDP1	0	0	0	0	1	0	0	0	0	1	0	0	0	0	0	1	1	0	0	1	0	5
FAM86B1	0	0	0	0	1	0	0	1	0	0	1	1	1	0	0	0	0	0	0	0	0	5
RPL23AP53	0	0	0	0	1	0	0	1	0	0	0	0	0	0	0	0	0	0	1	1	1	5
HARS	0	0	0	0	1	0	0	0	0	0	0	0	1	0	0	0	0	0	1	1	1	5
C6orf138	0	0	0	0	1	0	0	0	0	0	0	1	1	0	0	0	1	0	0	1	0	5
FZD2	0	0	0	0	0	0	1	0	0	0	0	1	0	0	1	1	0	0	0	1	0	5
SIX5	0	0	0	0	0	0	1	0	0	0	0	1	0	0	1	1	0	0	1	0	0	5
EPHB4	0	0	0	0	0	0	1	0	0	0	1	0	0	0	0	1	0	0	0	1	1	5
XRCC1	0	0	0	0	0	0	1	1	0	1	0	1	0	0	0	0	0	0	0	1	0	5
U2AF2	0	0	0	0	0	0	1	0	0	1	1	1	0	0	0	0	0	0	0	1	0	5
F2R	0	0	0	0	0	0	1	0	0	1	0	1	0	0	0	1	0	0	0	1	0	5
PKN3	0	0	0	0	0	0	1	1	0	0	1	0	0	0	0	1	0	0	0	0	1	5
HMG20B	0	0	0	0	0	0	1	0	0	1	0	0	0	0	0	1	0	0	1	0	1	5
NEO1	0	0	0	0	0	0	1	1	0	1	0	1	0	0	0	0	0	0	1	0	0	5
C7orf27	0	0	0	0	0	0	1	0	0	1	1	0	0	0	0	0	0	0	0	1	1	5
TTYH3	0	0	0	0	0	0	1	0	0	1	1	0	0	0	0	1	0	0	0	1	0	5
TEAD2	0	0	0	0	0	0	1	1	0	0	0	1	0	0	0	1	0	0	0	1	0	5
BCL2L12	0	0	0	0	0	0	1	0	0	0	1	0	0	0	1	1	0	0	0	1	0	5
FTSJ3	0	0	0	0	0	0	1	0	0	1	1	0	0	0	1	0	0	0	0	1	0	5
DDX56	0	0	0	0	0	0	1	0	0	1	1	0	0	0	0	1	0	0	0	1	0	5
TTC31	0	0	0	0	0	0	1	0	0	1	1	0	0	0	0	1	0	0	0	1	0	5
PRR14	0	0	0	0	0	0	1	0	0	1	1	0	0	0	0	1	0	0	0	1	0	5
DMPK	0	0	0	0	0	0	1	0	0	1	1	1	0	0	0	0	0	0	0	1	0	5
KIF7	0	0	0	0	0	0	1	0	0	1	0	1	0	0	0	1	0	0	0	1	0	5
NPAS3	0	0	0	0	0	0	1	1	0	0	0	1	1	0	0	0	0	0	0	1	0	5
TDP1	0	0	0	0	0	0	1	0	0	1	1	1	0	0	1	0	0	0	0	0	0	5
ZNF217	0	0	0	0	0	0	1	0	0	1	1	0	0	0	0	1	0	0	0	1	0	5
NAT14	0	0	0	0	0	0	1	0	0	0	1	1	0	0	0	1	0	0	0	1	0	5
TRAF7	0	0	0	0	0	0	1	0	0	1	1	0	0	0	0	1	0	0	0	1	0	5
SPNS1	0	0	0	0	0	0	1	0	0	1	1	0	0	0	0	1	0	0	0	1	0	5
TRIP10	0	0	0	0	0	0	1	0	0	0	1	1	0	0	0	1	0	0	0	1	0	5
ZNF205	0	0	0	0	0	0	1	0	0	1	0	0	0	0	0	1	0	0	1	1	0	5
GLG1	0	0	0	0	0	0	1	0	0	0	0	0	0	0	0	1	1	0	0	1	1	5
STRN4	0	0	0	0	0	0	1	0	0	1	1	0	0	0	0	1	0	0	0	1	0	5
LAS1L	0	0	0	0	0	0	1	0	0	1	1	0	0	0	1	1	0	0	0	0	0	5
DHX34	0	0	0	0	0	0	1	0	0	1	1	0	0	0	0	1	0	0	0	1	0	5
SHOX2	0	0	0	0	0	0	1	1	0	1	1	0	0	0	0	0	0	0	0	1	0	5
TAF6	0	0	0	0	0	0	1	1	0	0	1	0	0	0	0	0	0	0	0	1	1	5
WHSC2	0	0	0	0	0	0	1	0	0	0	1	1	0	0	0	1	0	0	0	1	0	5
ADAM19	0	0	0	0	0	0	1	1	0	0	0	1	0	0	0	1	0	0	1	0	0	5
TBL3	0	0	0	0	0	0	1	0	0	1	1	0	0	0	0	1	0	0	0	1	0	5
PCDH18	0	0	0	0	0	0	1	0	0	1	0	1	0	0	0	1	0	0	0	1	0	5
SOLH	0	0	0	0	0	0	1	0	0	1	1	0	0	0	0	1	0	0	0	1	0	5
MED26	0	0	0	0	0	0	1	0	0	1	0	1	1	0	0	0	0	0	0	1	0	5
LOC100129534	0	0	0	0	0	0	1	1	0	1	1	0	0	0	0	0	0	0	0	1	0	5
FOXF2	0	0	0	0	0	0	1	0	0	1	1	1	0	0	0	1	0	0	0	0	0	5
MAML1	0	0	0	0	0	0	1	0	0	1	0	1	1	0	0	0	0	0	0	1	0	5
GUSB	0	0	0	0	0	0	1	1	0	1	0	0	0	0	1	0	0	0	0	1	0	5
CCDC137	0	0	0	0	0	0	1	0	0	0	1	0	0	0	1	1	0	0	0	1	0	5
ITPRIPL1	0	0	0	0	0	0	1	1	0	1	0	1	0	0	0	1	0	0	0	0	0	5
C17orf65	0	0	0	0	0	0	1	1	0	1	1	0	0	0	0	0	0	0	0	1	0	5
MYOZ3	0	0	0	0	0	0	1	0	0	1	0	1	0	0	0	1	0	0	0	1	0	5
SYDE1	0	0	0	0	0	0	1	0	0	1	0	1	0	0	0	1	0	0	0	1	0	5
LRRN3	0	0	0	0	0	0	1	1	0	1	0	1	0	0	0	0	0	0	0	1	0	5
NES	0	0	0	0	0	0	1	0	0	1	0	1	0	0	1	1	0	0	0	0	0	5
TGIF1	0	0	0	0	0	0	1	0	0	0	1	1	0	0	0	1	0	0	0	1	0	5
CEL	0	0	0	0	0	0	1	1	0	0	0	1	0	0	0	1	0	0	0	1	0	5
HOXB3	0	0	0	0	0	0	1	0	0	0	1	1	1	0	0	0	0	0	0	1	0	5
BTN2A3	0	0	0	0	0	0	1	0	0	1	0	0	0	0	0	1	0	0	0	1	1	5
ZNF428	0	0	0	0	0	0	1	1	0	1	0	0	0	0	0	0	0	0	1	0	1	5
GLTSCR1	0	0	0	0	0	0	1	1	0	1	0	0	0	0	0	1	0	0	0	1	0	5
NUP85	0	0	0	0	0	0	1	0	0	0	1	0	0	0	1	1	0	0	0	1	0	5
QTRT1	0	0	0	0	0	0	1	0	0	0	1	1	0	0	0	1	0	0	1	0	0	5
NOTCH1	0	0	0	0	0	0	1	0	0	1	0	1	0	0	0	1	0	0	0	1	0	5
DOCK2	0	0	0	0	0	0	0	1	0	1	0	1	0	0	0	1	0	0	1	0	0	5
NLRC3	0	0	0	0	0	0	0	1	0	1	0	1	0	0	0	1	0	0	1	0	0	5
RORB	0	0	0	0	0	0	0	1	0	1	0	1	1	0	0	0	0	0	0	1	0	5
SPATA18	0	0	0	0	0	0	0	1	0	0	0	1	1	0	0	1	1	0	0	0	0	5
CXCR3	0	0	0	0	0	0	0	1	0	1	0	1	0	0	1	0	0	0	1	0	0	5
IL21R	0	0	0	0	0	0	0	1	0	1	0	1	0	0	1	1	0	0	0	0	0	5
LTA	0	0	0	0	0	0	0	1	0	1	0	1	0	1	1	0	0	0	0	0	0	5
PRKAR2B	0	0	0	0	0	0	0	1	0	1	0	1	1	0	0	0	0	0	0	1	0	5
CD37	0	0	0	0	0	0	0	1	0	1	0	1	0	0	0	1	0	0	1	0	0	5
SASH3	0	0	0	0	0	0	0	1	0	1	0	1	0	0	1	1	0	0	0	0	0	5
IL16	0	0	0	0	0	0	0	1	0	1	0	1	0	0	0	1	0	0	1	0	0	5
CD4	0	0	0	0	0	0	0	1	0	1	0	1	0	0	0	1	0	0	1	0	0	5
CELF2	0	0	0	0	0	0	0	1	0	0	0	1	1	0	0	0	0	0	1	1	0	5
RASAL3	0	0	0	0	0	0	0	1	0	1	0	1	0	0	1	1	0	0	0	0	0	5
GAB3	0	0	0	0	0	0	0	1	0	1	0	1	0	0	0	1	0	0	1	0	0	5
2016-09-01	0	0	0	0	0	0	0	1	0	1	0	1	0	0	0	1	0	0	1	0	0	5
GIMAP4	0	0	0	0	0	0	0	1	0	1	0	1	0	0	0	1	0	0	1	0	0	5
EVI2B	0	0	0	0	0	0	0	1	0	1	0	1	0	0	0	1	0	0	1	0	0	5
CD40LG	0	0	0	0	0	0	0	1	0	1	0	1	1	0	0	0	0	0	1	0	0	5
GJD3	0	0	0	0	0	0	0	1	0	1	0	1	0	0	0	1	0	0	1	0	0	5
ADAM28	0	0	0	0	0	0	0	1	0	1	0	1	0	0	0	1	0	0	0	0	1	5
CD6	0	0	0	0	0	0	0	1	0	1	0	1	0	0	1	1	0	0	0	0	0	5
WIPF1	0	0	0	0	0	0	0	1	0	1	0	1	0	0	1	0	0	0	1	0	0	5
KDM3B	0	0	0	0	0	0	0	1	0	1	0	1	1	1	0	0	0	0	0	0	0	5
ARHGAP9	0	0	0	0	0	0	0	1	0	1	0	1	0	0	1	1	0	0	0	0	0	5
NKG7	0	0	0	0	0	0	0	1	0	1	0	1	0	0	0	1	0	0	1	0	0	5
NCRNA00092	0	0	0	0	0	0	0	1	0	0	0	1	1	0	0	1	0	0	0	0	1	5
GIMAP5	0	0	0	0	0	0	0	1	0	1	0	1	0	0	0	1	0	0	1	0	0	5
FLJ40852	0	0	0	0	0	0	0	1	0	1	0	0	1	0	0	1	0	0	0	0	1	5
GZMH	0	0	0	0	0	0	0	1	0	1	0	1	0	0	0	1	0	0	1	0	0	5
PDCD1	0	0	0	0	0	0	0	1	0	1	0	1	0	0	1	0	0	0	1	0	0	5
HCK	0	0	0	0	0	0	0	1	0	1	0	1	0	0	0	1	0	0	1	0	0	5
FAM149A	0	0	0	0	0	0	0	1	0	1	0	0	1	0	0	0	0	0	0	1	1	5
HCLS1	0	0	0	0	0	0	0	1	0	1	0	1	0	0	0	1	0	0	1	0	0	5
FERMT3	0	0	0	0	0	0	0	1	0	1	0	1	0	0	0	1	0	0	1	0	0	5
GZMK	0	0	0	0	0	0	0	1	0	1	0	1	0	0	0	0	0	0	1	1	0	5
IL10RA	0	0	0	0	0	0	0	1	0	1	0	1	0	0	0	1	0	0	1	0	0	5
TBC1D10C	0	0	0	0	0	0	0	1	0	1	0	1	0	0	1	1	0	0	0	0	0	5
BTK	0	0	0	0	0	0	0	1	0	1	0	1	0	0	0	1	0	0	1	0	0	5
GIMAP1	0	0	0	0	0	0	0	1	0	1	0	1	0	0	0	1	0	0	1	0	0	5
CD84	0	0	0	0	0	0	0	1	0	1	0	1	0	0	0	0	0	0	1	1	0	5
GPR55	0	0	0	0	0	0	0	1	0	1	0	1	0	1	1	0	0	0	0	0	0	5
TRAF5	0	0	0	0	0	0	0	1	0	0	0	1	0	0	1	1	0	0	0	0	1	5
IRF8	0	0	0	0	0	0	0	1	0	1	0	1	0	0	1	1	0	0	0	0	0	5
PLCB2	0	0	0	0	0	0	0	1	0	1	0	1	0	0	0	1	0	0	1	0	0	5
ARHGDIB	0	0	0	0	0	0	0	1	0	0	0	1	0	0	1	1	0	0	1	0	0	5
LILRB1	0	0	0	0	0	0	0	1	0	1	0	1	0	0	0	1	0	0	1	0	0	5
ZAP70	0	0	0	0	0	0	0	1	0	1	0	1	0	0	1	1	0	0	0	0	0	5
ITGB2	0	0	0	0	0	0	0	1	0	1	0	1	0	0	0	1	0	0	1	0	0	5
HLA-DPB1	0	0	0	0	0	0	0	1	0	1	0	1	0	0	0	1	0	0	1	0	0	5
CD180	0	0	0	0	0	0	0	1	0	1	0	1	0	0	1	0	0	0	1	0	0	5
AKAP7	0	0	0	0	0	0	0	1	0	0	0	1	1	0	0	0	1	0	0	1	0	5
FMNL3	0	0	0	0	0	0	0	1	0	0	0	1	0	0	1	1	0	0	1	0	0	5
FAM171A1	0	0	0	0	0	0	0	1	0	1	0	1	1	0	0	0	0	0	0	1	0	5
C19orf35	0	0	0	0	0	0	0	1	0	1	0	1	0	0	0	1	0	0	0	1	0	5
CD3D	0	0	0	0	0	0	0	1	0	1	0	1	0	0	1	0	0	0	1	0	0	5
NCF4	0	0	0	0	0	0	0	1	0	1	0	1	0	0	0	1	0	0	1	0	0	5
SELPLG	0	0	0	0	0	0	0	1	0	1	0	1	0	0	0	1	0	0	1	0	0	5
PTPN7	0	0	0	0	0	0	0	1	0	1	0	1	0	0	1	1	0	0	0	0	0	5
GNGT2	0	0	0	0	0	0	0	1	0	1	0	1	0	0	0	1	0	0	1	0	0	5
LAIR1	0	0	0	0	0	0	0	1	0	1	0	1	0	0	0	1	0	0	1	0	0	5
SPI1	0	0	0	0	0	0	0	1	0	1	0	1	0	0	0	1	0	0	1	0	0	5
DISC1	0	0	0	0	0	0	0	1	0	1	0	1	0	0	0	1	0	0	0	0	1	5
GGTA1	0	0	0	0	0	0	0	1	0	1	0	1	0	0	0	1	0	0	0	1	0	5
CD69	0	0	0	0	0	0	0	1	0	1	0	1	0	0	0	0	0	0	1	1	0	5
DCP1B	0	0	0	0	0	0	0	1	0	1	0	0	0	0	0	1	1	0	0	1	0	5
GPSM3	0	0	0	0	0	0	0	1	0	0	0	1	0	0	1	1	0	0	1	0	0	5
EBI3	0	0	0	0	0	0	0	1	0	1	0	1	0	0	0	1	0	0	1	0	0	5
HCST	0	0	0	0	0	0	0	1	0	1	0	1	0	0	0	1	0	0	1	0	0	5
LRRC25	0	0	0	0	0	0	0	1	0	1	0	1	0	0	0	1	0	0	1	0	0	5
C1QC	0	0	0	0	0	0	0	1	0	1	0	1	0	0	0	1	0	0	1	0	0	5
GRIN2A	0	0	0	0	0	0	0	1	0	1	0	1	1	0	0	0	0	0	0	1	0	5
C16orf54	0	0	0	0	0	0	0	1	0	1	0	1	0	0	0	1	0	0	1	0	0	5
TRAF3IP3	0	0	0	0	0	0	0	1	0	1	0	1	0	0	1	1	0	0	0	0	0	5
ZNF142	0	0	0	0	0	0	0	1	0	1	1	1	0	0	0	0	0	0	0	1	0	5
DOK2	0	0	0	0	0	0	0	1	0	1	0	1	0	0	0	1	0	0	1	0	0	5
TMEM173	0	0	0	0	0	0	0	1	0	0	0	1	1	0	0	1	0	0	1	0	0	5
DSCAML1	0	0	0	0	0	0	0	1	0	1	0	1	0	1	0	0	0	0	0	1	0	5
GZMA	0	0	0	0	0	0	0	1	0	1	0	1	0	0	0	1	0	0	1	0	0	5
MAN2B1	0	0	0	0	0	0	0	1	0	0	0	1	0	0	1	1	0	0	1	0	0	5
KCNQ1	0	0	0	0	0	0	0	1	0	0	0	1	1	0	0	1	1	0	0	0	0	5
RNASE6	0	0	0	0	0	0	0	1	0	1	0	1	0	0	1	1	0	0	0	0	0	5
FZD8	0	0	0	0	0	0	0	1	0	1	0	1	0	0	0	1	0	0	0	0	1	5
TBXAS1	0	0	0	0	0	0	0	1	0	1	0	1	0	0	1	1	0	0	0	0	0	5
CTLA4	0	0	0	0	0	0	0	1	0	1	0	1	0	0	1	0	0	0	0	1	0	5
RTN1	0	0	0	0	0	0	0	1	0	1	0	1	1	0	0	0	0	0	0	1	0	5
KCNMB1	0	0	0	0	0	0	0	1	0	1	0	1	0	0	0	1	0	0	0	1	0	5
CREB3L4	0	0	0	0	0	0	0	1	0	1	1	0	1	0	0	0	0	0	0	1	0	5
KLHL6	0	0	0	0	0	0	0	1	0	1	0	1	0	0	0	1	0	0	1	0	0	5
PTGER4	0	0	0	0	0	0	0	1	0	1	0	1	0	0	1	0	0	0	0	1	0	5
CD33	0	0	0	0	0	0	0	1	0	1	0	1	0	0	0	1	0	0	1	0	0	5
TMC4	0	0	0	0	0	0	0	1	0	1	1	1	0	0	0	1	0	0	0	0	0	5
RNASE2	0	0	0	0	0	0	0	1	0	1	0	1	0	0	0	1	0	0	0	1	0	5
C1QB	0	0	0	0	0	0	0	1	0	1	0	1	0	0	0	1	0	0	1	0	0	5
FRZB	0	0	0	0	0	0	0	1	0	1	0	1	1	0	0	1	0	0	0	0	0	5
C1orf200	0	0	0	0	0	0	0	1	0	1	0	1	0	0	1	0	0	0	1	0	0	5
NFIB	0	0	0	0	0	0	0	1	0	1	0	0	1	0	0	1	1	0	0	0	0	5
LOC646762	0	0	0	0	0	0	0	1	0	1	1	1	0	0	0	0	0	0	0	1	0	5
TRIB2	0	0	0	0	0	0	0	1	0	0	0	1	1	0	0	1	0	0	1	0	0	5
ACAP1	0	0	0	0	0	0	0	1	0	1	0	1	0	0	1	1	0	0	0	0	0	5
ANKRD58	0	0	0	0	0	0	0	1	0	0	0	1	0	0	1	1	0	0	1	0	0	5
PRELP	0	0	0	0	0	0	0	1	0	1	0	1	0	0	0	1	0	0	0	1	0	5
ZNF703	0	0	0	0	0	0	0	1	0	0	1	1	0	0	0	1	0	0	0	1	0	5
WSCD1	0	0	0	0	0	0	0	1	0	1	0	1	1	0	0	1	0	0	0	0	0	5
AIF1	0	0	0	0	0	0	0	1	0	1	0	1	0	0	0	1	0	0	1	0	0	5
FCER1G	0	0	0	0	0	0	0	1	0	1	0	1	0	0	0	1	0	0	1	0	0	5
CD300LF	0	0	0	0	0	0	0	1	0	1	0	1	0	0	0	1	0	0	1	0	0	5
LST1	0	0	0	0	0	0	0	1	0	1	0	1	0	0	0	1	0	0	1	0	0	5
ASXL1	0	0	0	0	0	0	0	1	0	1	0	1	0	0	0	1	0	0	0	1	0	5
PIWIL4	0	0	0	0	0	0	0	1	0	1	0	1	0	0	0	1	0	0	0	1	0	5
ZMYND15	0	0	0	0	0	0	0	1	0	0	0	1	1	0	0	1	0	0	1	0	0	5
ALDH3B1	0	0	0	0	0	0	0	1	0	1	1	1	0	0	0	1	0	0	0	0	0	5
CXCL9	0	0	0	0	0	0	0	1	0	1	0	1	0	0	0	0	0	0	1	1	0	5
GZMB	0	0	0	0	0	0	0	1	0	1	0	1	0	0	0	1	0	0	1	0	0	5
SNAI3	0	0	0	0	0	0	0	1	0	1	0	1	0	0	0	1	0	0	1	0	0	5
CCL4	0	0	0	0	0	0	0	1	0	1	0	1	0	0	0	0	0	0	1	1	0	5
ARID5B	0	0	0	0	0	0	0	1	0	0	0	1	1	0	0	1	0	0	0	1	0	5
TAB1	0	0	0	0	0	0	0	1	0	1	0	0	0	0	0	1	0	0	0	1	1	5
SIRPB2	0	0	0	0	0	0	0	1	0	1	0	1	0	0	0	1	0	0	0	1	0	5
LBH	0	0	0	0	0	0	0	1	0	1	0	1	1	0	0	1	0	0	0	0	0	5
SIGLEC9	0	0	0	0	0	0	0	1	0	1	0	1	0	0	0	0	0	0	1	1	0	5
PSTPIP1	0	0	0	0	0	0	0	1	0	1	0	1	0	0	1	0	0	0	1	0	0	5
LOC96610	0	0	0	0	0	0	0	1	0	1	0	1	0	0	1	0	0	0	0	1	0	5
COL9A2	0	0	0	0	0	0	0	1	0	1	0	1	0	0	0	1	0	0	0	1	0	5
C1QA	0	0	0	0	0	0	0	1	0	1	0	1	0	0	0	1	0	0	1	0	0	5
CD22	0	0	0	0	0	0	0	1	0	1	0	1	0	0	1	1	0	0	0	0	0	5
KCNA5	0	0	0	0	0	0	0	1	0	1	0	1	1	0	0	1	0	0	0	0	0	5
RAMP2	0	0	0	0	0	0	0	1	0	1	0	1	1	0	0	1	0	0	0	0	0	5
GFI1	0	0	0	0	0	0	0	1	0	1	0	1	0	0	1	0	0	0	1	0	0	5
TYROBP	0	0	0	0	0	0	0	1	0	1	0	1	0	0	0	1	0	0	0	1	0	5
FYB	0	0	0	0	0	0	0	1	0	1	0	1	0	0	1	1	0	0	0	0	0	5
ZNF33B	0	0	0	0	0	0	0	1	0	1	0	1	1	0	0	0	1	0	0	0	0	5
SCUBE2	0	0	0	0	0	0	0	1	0	0	0	1	1	0	0	1	0	0	0	1	0	5
GPC2	0	0	0	0	0	0	0	1	0	1	1	1	0	0	0	0	0	0	0	1	0	5
FRMD4A	0	0	0	0	0	0	0	1	0	1	0	1	0	0	0	1	0	0	0	1	0	5
TMTC4	0	0	0	0	0	0	0	1	0	1	0	0	1	0	0	1	0	0	0	1	0	5
C19orf61	0	0	0	0	0	0	0	1	0	1	0	1	0	0	0	1	0	0	0	0	1	5
ARRB2	0	0	0	0	0	0	0	1	0	1	0	1	0	0	0	1	0	0	1	0	0	5
PHACTR1	0	0	0	0	0	0	0	1	0	1	0	1	1	0	0	1	0	0	0	0	0	5
SLC6A6	0	0	0	0	0	0	0	1	0	1	1	1	0	0	0	0	0	0	0	1	0	5
LRRN1	0	0	0	0	0	0	0	1	0	1	0	1	1	0	0	0	0	0	0	1	0	5
FAM129C	0	0	0	0	0	0	0	1	0	1	0	1	0	0	1	1	0	0	0	0	0	5
MS4A4A	0	0	0	0	0	0	0	1	0	1	0	1	0	0	0	1	0	0	0	1	0	5
DCHS1	0	0	0	0	0	0	0	1	0	1	0	1	0	0	0	1	0	0	0	1	0	5
IKBKB	0	0	0	0	0	0	0	1	0	0	0	1	1	0	0	1	0	0	0	1	0	5
CPNE5	0	0	0	0	0	0	0	1	0	1	0	1	0	0	1	1	0	0	0	0	0	5
CCL4L2	0	0	0	0	0	0	0	1	0	1	0	1	0	0	0	0	0	0	1	1	0	5
MGC29506	0	0	0	0	0	0	0	1	0	1	0	1	0	0	1	0	0	0	0	1	0	5
MFI2	0	0	0	0	0	0	0	1	0	1	1	1	0	0	0	0	0	0	0	1	0	5
BHLHE22	0	0	0	0	0	0	0	1	0	1	0	1	0	0	0	0	0	0	1	1	0	5
PRRX1	0	0	0	0	0	0	0	1	0	0	0	1	0	0	0	1	0	0	0	1	1	5
GMFG	0	0	0	0	0	0	0	1	0	1	0	1	0	0	0	1	0	0	1	0	0	5
C20orf118	0	0	0	0	0	0	0	1	0	1	1	1	0	0	0	0	0	0	0	1	0	5
SLCO5A1	0	0	0	0	0	0	0	1	0	1	0	1	0	0	0	0	0	0	1	0	1	5
BNC2	0	0	0	0	0	0	0	1	0	1	0	1	0	0	0	1	0	0	0	1	0	5
BTG1	0	0	0	0	0	0	0	1	0	0	1	1	1	0	0	0	0	0	0	1	0	5
PIP5K1C	0	0	0	0	0	0	0	1	0	0	0	1	0	0	0	0	0	0	1	1	1	5
IGSF5	0	0	0	0	0	0	0	1	0	1	1	1	0	0	0	0	0	0	0	1	0	5
HPGDS	0	0	0	0	0	0	0	1	0	1	0	1	0	0	0	1	0	0	0	1	0	5
ATP1B2	0	0	0	0	0	0	0	1	0	1	0	1	1	0	0	1	0	0	0	0	0	5
ITGAE	0	0	0	0	0	0	0	1	0	0	1	1	0	0	0	1	0	0	1	0	0	5
MFNG	0	0	0	0	0	0	0	1	0	0	0	1	0	0	1	1	0	0	1	0	0	5
ZMIZ2	0	0	0	0	0	0	0	1	0	1	1	0	0	0	0	0	0	0	0	1	1	5
NCF1	0	0	0	0	0	0	0	1	0	1	0	1	0	0	0	1	0	0	1	0	0	5
CD300C	0	0	0	0	0	0	0	1	0	1	0	1	0	0	1	1	0	0	0	0	0	5
C9orf98	0	0	0	0	0	0	0	1	0	1	1	1	1	0	0	0	0	0	0	0	0	5
STAB1	0	0	0	0	0	0	0	1	0	1	0	1	0	0	0	1	0	0	0	1	0	5
PTCRA	0	0	0	0	0	0	0	1	0	1	0	1	0	0	0	1	0	0	1	0	0	5
TMEM26	0	0	0	0	0	0	0	1	0	1	0	1	0	0	0	1	0	0	0	1	0	5
ARRDC5	0	0	0	0	0	0	0	1	0	1	0	1	0	0	0	1	0	0	1	0	0	5
IFI30	0	0	0	0	0	0	0	1	0	1	0	0	0	0	1	1	0	0	1	0	0	5
TMEM130	0	0	0	0	0	0	0	1	0	1	1	1	0	0	0	0	0	0	0	1	0	5
NCF1C	0	0	0	0	0	0	0	1	0	1	0	1	0	0	0	1	0	0	1	0	0	5
BST1	0	0	0	0	0	0	0	1	0	1	0	1	0	0	0	1	0	0	0	1	0	5
ZNF358	0	0	0	0	0	0	0	1	0	1	0	0	0	0	0	1	0	0	0	1	1	5
SLC35A4	0	0	0	0	0	0	0	1	0	1	0	0	1	0	0	1	0	0	0	1	0	5
GRM2	0	0	0	0	0	0	0	1	0	1	0	0	0	0	0	1	0	0	0	1	1	5
ZEB2	0	0	0	0	0	0	0	1	0	1	0	1	0	0	0	1	0	0	0	1	0	5
SLC35F1	0	0	0	0	0	0	0	1	0	1	1	1	1	0	0	0	0	0	0	0	0	5
NCF1B	0	0	0	0	0	0	0	1	0	1	0	1	0	0	0	1	0	0	1	0	0	5
SEPN1	0	0	0	0	0	0	0	1	0	1	0	1	0	0	0	0	0	0	0	1	1	5
ID4	0	0	0	0	0	0	0	1	0	1	0	1	1	0	0	1	0	0	0	0	0	5
RAMP3	0	0	0	0	0	0	0	1	0	1	0	1	1	0	0	1	0	0	0	0	0	5
MEIS3P1	0	0	0	0	0	0	0	1	0	0	0	1	1	0	0	1	1	0	0	0	0	5
MUC16	0	0	0	0	0	0	0	1	0	1	1	0	0	0	0	1	0	0	0	1	0	5
LILRB3	0	0	0	0	0	0	0	1	0	1	0	1	0	0	0	1	0	0	0	1	0	5
MEF2B	0	0	0	0	0	0	0	1	0	1	1	0	0	0	0	1	0	0	1	0	0	5
S1PR4	0	0	0	0	0	0	0	1	0	1	0	1	0	0	1	1	0	0	0	0	0	5
INMT	0	0	0	0	0	0	0	1	0	1	0	1	1	0	0	1	0	0	0	0	0	5
ZFPM2	0	0	0	0	0	0	0	1	0	1	0	1	0	0	0	1	0	0	0	1	0	5
MRPS27	0	0	0	0	0	0	0	1	0	0	1	0	0	0	0	0	1	0	1	0	1	5
SCARF1	0	0	0	0	0	0	0	1	0	1	0	1	0	0	0	1	0	0	1	0	0	5
GJA5	0	0	0	0	0	0	0	1	0	1	0	1	0	0	1	1	0	0	0	0	0	5
PNPLA6	0	0	0	0	0	0	0	1	0	1	0	1	0	0	0	0	0	0	1	1	0	5
C1orf38	0	0	0	0	0	0	0	1	0	1	0	1	0	0	1	1	0	0	0	0	0	5
CTDSPL	0	0	0	0	0	0	0	1	0	0	0	1	0	0	0	1	0	0	0	1	1	5
IL32	0	0	0	0	0	0	0	1	0	1	0	0	0	0	1	1	0	0	1	0	0	5
GBGT1	0	0	0	0	0	0	0	1	0	1	0	1	0	0	0	1	0	0	0	1	0	5
MEX3B	0	0	0	0	0	0	0	1	0	1	0	1	0	0	0	1	0	0	0	1	0	5
MXD4	0	0	0	0	0	0	0	1	0	1	0	1	0	0	0	0	0	0	1	1	0	5
KCNS3	0	0	0	0	0	0	0	1	0	0	0	1	1	0	0	1	0	0	0	1	0	5
VWA2	0	0	0	0	0	0	0	1	0	0	0	1	1	0	0	1	0	0	0	1	0	5
HK3	0	0	0	0	0	0	0	1	0	1	0	0	0	0	0	1	0	0	1	1	0	5
NFIA	0	0	0	0	0	0	0	1	0	0	0	0	1	0	0	1	1	0	0	0	1	5
VIM	0	0	0	0	0	0	0	1	0	0	0	1	0	0	0	1	0	0	0	1	1	5
DCST2	0	0	0	0	0	0	0	1	0	1	1	0	0	0	0	1	0	0	0	0	1	5
DUSP2	0	0	0	0	0	0	0	1	0	1	0	1	0	0	0	0	0	0	1	1	0	5
FLJ42709	0	0	0	0	0	0	0	1	0	1	0	1	0	0	0	1	0	0	0	1	0	5
NCRNA00219	0	0	0	0	0	0	0	1	0	0	0	1	1	0	0	0	0	0	1	0	1	5
LMCD1	0	0	0	0	0	0	0	1	0	0	1	1	0	0	0	1	0	0	0	1	0	5
ADORA1	0	0	0	0	0	0	0	1	0	1	1	1	0	0	0	0	0	0	1	0	0	5
E2F3	0	0	0	0	0	0	0	1	0	1	0	1	0	0	1	0	0	0	0	1	0	5
CYBA	0	0	0	0	0	0	0	1	0	1	1	1	0	0	0	1	0	0	0	0	0	5
PLA2G5	0	0	0	0	0	0	0	1	0	1	0	1	0	0	0	1	0	0	0	0	1	5
DOCK1	0	0	0	0	0	0	0	1	0	1	0	1	0	0	0	1	0	0	0	0	1	5
ADAMTS8	0	0	0	0	0	0	0	1	0	1	0	1	1	0	0	1	0	0	0	0	0	5
C1QTNF2	0	0	0	0	0	0	0	1	0	1	0	1	0	0	1	1	0	0	0	0	0	5
PLAGL1	0	0	0	0	0	0	0	1	0	1	0	1	0	0	0	1	0	0	0	1	0	5
CD34	0	0	0	0	0	0	0	1	0	1	0	1	1	0	0	1	0	0	0	0	0	5
DRP2	0	0	0	0	0	0	0	1	0	0	1	1	0	0	1	0	0	0	0	1	0	5
C1QTNF7	0	0	0	0	0	0	0	1	0	1	0	1	1	0	0	1	0	0	0	0	0	5
DLX6	0	0	0	0	0	0	0	1	0	1	0	1	0	0	0	1	0	0	0	0	1	5
GDF11	0	0	0	0	0	0	0	1	0	1	1	1	0	0	0	0	0	0	0	1	0	5
CSF3R	0	0	0	0	0	0	0	1	0	1	0	1	0	0	0	1	0	0	0	1	0	5
FZD1	0	0	0	0	0	0	0	1	0	1	0	1	0	0	0	1	0	0	0	0	1	5
C11orf49	0	0	0	0	0	0	0	1	0	1	1	0	1	0	0	0	0	0	0	1	0	5
NFATC3	0	0	0	0	0	0	0	1	0	1	0	0	1	0	0	1	1	0	0	0	0	5
PDE4C	0	0	0	0	0	0	0	1	0	1	1	0	0	0	0	1	0	0	0	1	0	5
OLFML3	0	0	0	0	0	0	0	1	0	1	0	1	0	0	0	1	0	0	0	1	0	5
KCNMB4	0	0	0	0	0	0	0	1	0	1	0	1	0	0	0	1	0	0	0	1	0	5
MGP	0	0	0	0	0	0	0	1	0	1	0	1	1	0	0	1	0	0	0	0	0	5
RIN3	0	0	0	0	0	0	0	1	0	1	0	1	0	0	1	1	0	0	0	0	0	5
PTGIR	0	0	0	0	0	0	0	1	0	1	0	1	0	0	0	1	0	0	0	1	0	5
BMP4	0	0	0	0	0	0	0	1	0	1	0	1	0	0	0	1	0	0	0	1	0	5
AXL	0	0	0	0	0	0	0	1	0	1	0	1	0	0	0	1	0	0	0	1	0	5
B4GALT1	0	0	0	0	0	0	0	1	0	0	0	0	0	0	1	1	0	0	0	1	1	5
HLX	0	0	0	0	0	0	0	1	0	1	0	0	0	0	0	1	0	0	1	1	0	5
PTGDR	0	0	0	0	0	0	0	1	0	1	0	1	0	0	0	1	0	0	1	0	0	5
ENG	0	0	0	0	0	0	0	1	0	1	0	1	0	0	1	1	0	0	0	0	0	5
ADAMTS7	0	0	0	0	0	0	0	0	0	1	0	1	0	0	0	1	0	0	0	1	1	5
CARD10	0	0	0	0	0	0	0	0	0	1	1	1	0	0	0	1	0	0	0	1	0	5
CD248	0	0	0	0	0	0	0	0	0	1	0	1	0	0	1	1	0	0	0	1	0	5
VANGL2	0	0	0	0	0	0	0	0	0	1	0	1	1	0	0	1	0	0	0	1	0	5
FHOD1	0	0	0	0	0	0	0	0	0	1	0	1	0	0	0	1	0	0	0	1	1	5
STAC3	0	0	0	0	0	0	0	0	0	1	0	1	0	0	1	1	0	0	0	1	0	5
USP21	0	0	0	0	0	0	0	0	0	1	1	1	0	0	0	1	0	0	0	1	0	5
EFNB1	0	0	0	0	0	0	0	0	0	1	1	1	0	0	0	1	0	0	0	1	0	5
RGS3	0	0	0	0	0	0	0	0	0	1	0	1	0	0	0	1	0	0	0	1	1	5
COTL1	0	0	0	0	0	0	0	0	0	1	1	1	0	0	0	1	0	0	1	0	0	5
PLAU	0	0	0	0	0	0	0	0	0	1	1	1	0	0	0	1	0	0	0	1	0	5
MMP2	0	0	0	0	0	0	0	0	0	1	0	1	0	0	0	1	0	0	0	1	1	5
GRAP	0	0	0	0	0	0	0	0	0	1	0	0	1	0	1	1	0	0	0	0	1	5
PWP2	0	0	0	0	0	0	0	0	0	1	0	1	0	0	1	0	0	0	1	1	0	5
MMP9	0	0	0	0	0	0	0	0	0	1	0	1	0	0	0	1	0	0	1	1	0	5
UNC5CL	0	0	0	0	0	0	0	0	0	1	1	1	0	0	0	1	0	0	0	1	0	5
LOC100190939	0	0	0	0	0	0	0	0	0	1	1	1	0	0	0	1	0	0	0	1	0	5
NARF	0	0	0	0	0	0	0	0	0	1	1	0	0	0	0	1	0	0	0	1	1	5
TULP3	0	0	0	0	0	0	0	0	0	1	1	0	0	0	0	1	0	0	0	1	1	5
RNF24	0	0	0	0	0	0	0	0	0	1	1	1	1	0	0	0	0	0	0	1	0	5
RPL28	0	0	0	0	0	0	0	0	0	1	0	1	0	0	0	1	0	0	0	1	1	5
PCGF2	0	0	0	0	0	0	0	0	0	1	1	1	0	0	0	1	0	0	0	1	0	5
PMEPA1	0	0	0	0	0	0	0	0	0	1	1	1	0	0	0	1	0	0	0	1	0	5
RPS18	0	0	0	0	0	0	0	0	0	1	1	1	0	0	1	1	0	0	0	0	0	5
UBA52	0	0	0	0	0	0	0	0	0	1	0	0	0	0	1	1	0	0	1	0	1	5
GUCY2D	0	0	0	0	0	0	0	0	0	1	0	1	1	0	0	1	0	0	0	1	0	5
NEK6	0	0	0	0	0	0	0	0	0	1	0	0	0	0	1	1	1	0	0	0	1	5
MAP2K3	0	0	0	0	0	0	0	0	0	1	1	0	1	0	0	1	0	0	0	1	0	5
PARD6G	0	0	0	0	0	0	0	0	0	1	0	1	0	0	0	1	1	0	1	0	0	5
RPLP1	0	0	0	0	0	0	0	0	0	1	0	0	0	0	0	1	0	0	1	1	1	5
PRKCQ	0	0	0	0	0	0	0	0	0	1	1	1	1	0	0	0	0	0	1	0	0	5
ARMC5	0	0	0	0	0	0	0	0	0	1	0	0	1	0	0	1	0	0	1	1	0	5
RPL37	0	0	0	0	0	0	0	0	0	1	1	0	0	0	1	1	0	0	0	1	0	5
POLR1C	0	0	0	0	0	0	0	0	0	1	1	1	0	0	1	1	0	0	0	0	0	5
RPL18	0	0	0	0	0	0	0	0	0	1	1	0	0	0	0	1	0	0	0	1	1	5
C8orf30A	0	0	0	0	0	0	0	0	0	1	0	1	0	0	1	1	0	0	0	1	0	5
EIF3G	0	0	0	0	0	0	0	0	0	1	0	1	0	0	1	1	0	0	1	0	0	5
SLC1A5	0	0	0	0	0	0	0	0	0	1	0	1	0	0	1	0	1	0	0	1	0	5
MPG	0	0	0	0	0	0	0	0	0	1	1	0	0	0	0	1	0	0	1	0	1	5
IMP4	0	0	0	0	0	0	0	0	0	1	1	1	0	0	1	1	0	0	0	0	0	5
CHMP1A	0	0	0	0	0	0	0	0	0	1	1	0	0	0	0	1	0	0	0	1	1	5
LAMB1	0	0	0	0	0	0	0	0	0	1	0	1	0	0	0	1	0	0	0	1	1	5
PDPN	0	0	0	0	0	0	0	0	0	1	0	1	0	0	0	1	0	0	1	1	0	5
LSM7	0	0	0	0	0	0	0	0	0	1	1	1	0	0	0	1	0	0	0	1	0	5
EBPL	0	0	0	0	0	0	0	0	0	1	1	0	1	0	0	1	0	0	0	1	0	5
EEF1G	0	0	0	0	0	0	0	0	0	1	1	1	0	0	0	1	0	0	0	1	0	5
RPL35A	0	0	0	0	0	0	0	0	0	1	1	1	0	0	1	1	0	0	0	0	0	5
NCLN	0	0	0	0	0	0	0	0	0	1	1	0	0	0	0	0	0	0	1	1	1	5
STON2	0	0	0	0	0	0	0	0	0	1	1	0	1	0	0	1	0	0	0	1	0	5
EIF3F	0	0	0	0	0	0	0	0	0	1	1	0	0	0	1	0	0	0	1	0	1	5
RPP40	0	0	0	0	0	0	0	0	0	1	1	0	0	0	1	0	1	0	0	1	0	5
BNIP3L	0	0	0	0	0	0	0	0	0	1	1	0	0	0	0	1	1	0	0	1	0	5
RPL32	0	0	0	0	0	0	0	0	0	1	1	0	0	0	1	1	0	0	0	1	0	5
SRPX	0	0	0	0	0	0	0	0	0	1	0	1	0	0	0	1	1	0	0	1	0	5
QPCTL	0	0	0	0	0	0	0	0	0	1	1	0	0	0	0	1	0	0	1	1	0	5
LILRA5	0	0	0	0	0	0	0	0	0	1	0	1	0	0	0	1	0	0	1	1	0	5
SLC26A6	0	0	0	0	0	0	0	0	0	1	1	0	0	0	0	1	0	0	0	1	1	5
C19orf76	0	0	0	0	0	0	0	0	0	0	1	1	0	0	0	1	0	0	1	1	0	5
BYSL	0	0	0	0	0	0	0	0	0	0	1	1	0	0	1	1	0	0	0	1	0	5
ANXA4	0	0	0	0	0	0	0	0	0	0	1	1	0	0	0	1	1	0	0	1	0	5
DAZAP1	0	0	0	0	0	0	0	0	0	0	1	0	0	0	1	1	0	0	0	1	1	5
CARM1	0	0	0	0	0	0	0	0	0	0	0	1	0	0	1	1	0	0	1	1	0	5
SEMA4A	0	0	0	0	0	0	0	0	0	0	0	1	1	0	1	1	1	0	0	0	0	5
CKAP4	0	0	0	0	0	0	0	0	0	0	0	1	0	0	1	1	0	0	0	1	1	5
SIRT6	0	0	0	0	0	0	0	0	0	0	0	1	0	0	0	1	0	0	1	1	1	5
DHX32	0	0	0	0	0	0	0	0	0	0	0	1	0	0	0	1	1	0	0	1	1	5
NACAP1	0	0	0	0	0	0	0	0	0	0	0	1	1	0	1	0	1	0	0	0	1	5
TRIM5	0	0	0	0	0	0	0	0	0	0	0	0	1	0	1	1	1	0	1	0	0	5
MDM4	1	0	0	0	0	0	0	1	0	0	0	1	0	0	0	0	0	0	0	1	0	4
RABL2B	1	0	0	0	0	0	0	1	0	0	1	0	0	0	0	0	0	0	1	0	0	4
FAM125B	1	0	0	0	0	0	0	1	0	0	0	1	0	0	0	0	0	0	0	1	0	4
FHIT	1	0	1	0	0	0	0	1	0	0	0	0	1	0	0	0	0	0	0	0	0	4
ZNF490	1	0	0	0	0	0	0	1	0	0	0	1	0	0	0	0	0	0	1	0	0	4
GTF2IRD2P1	1	0	1	0	0	0	0	1	0	0	0	0	1	0	0	0	0	0	0	0	0	4
GTF2IRD2B	1	0	1	0	0	0	0	1	0	0	0	0	1	0	0	0	0	0	0	0	0	4
NISCH	1	0	0	0	0	0	0	1	0	1	0	0	0	0	0	0	0	0	0	0	1	4
EIF3L	1	0	0	0	1	0	0	0	0	0	0	1	0	0	0	0	0	0	0	0	1	4
PLXNB1	1	0	0	0	0	0	0	0	0	1	0	0	1	0	0	0	0	0	0	1	0	4
ZNF69	1	0	0	0	0	0	0	0	0	1	0	0	0	0	0	1	0	0	0	1	0	4
DGKD	1	0	0	0	0	0	0	1	0	1	0	0	0	0	0	1	0	0	0	0	0	4
C1orf203	1	0	0	0	0	0	0	1	0	0	1	0	0	0	0	0	1	0	0	0	0	4
RNF123	1	1	0	0	0	0	0	1	0	1	0	0	0	0	0	0	0	0	0	0	0	4
PATZ1	1	0	1	0	0	0	1	1	0	0	0	0	0	0	0	0	0	0	0	0	0	4
S100A4	1	0	0	0	0	0	0	0	0	0	0	1	0	0	0	1	0	0	0	1	0	4
POGZ	1	0	0	0	0	0	0	1	0	1	0	1	0	0	0	0	0	0	0	0	0	4
ZNF20	1	0	0	0	0	0	0	0	0	0	0	1	1	0	0	1	0	0	0	0	0	4
C3orf75	1	0	0	0	0	0	0	1	0	0	0	0	0	0	0	0	0	0	1	0	1	4
MPRIP	1	1	0	0	0	0	0	0	0	0	0	1	0	0	0	1	0	0	0	0	0	4
ZNF561	1	0	0	0	0	0	0	0	0	0	0	1	1	0	0	0	0	0	0	1	0	4
FLJ42627	1	0	0	0	0	0	0	0	0	1	0	1	0	0	0	0	0	0	0	1	0	4
RPL37A	1	0	0	0	0	0	0	0	0	1	0	1	0	0	0	1	0	0	0	0	0	4
MLLT6	1	0	0	0	0	0	0	1	0	1	0	1	0	0	0	0	0	0	0	0	0	4
ZNF251	1	0	0	0	0	0	0	1	0	1	0	1	0	0	0	0	0	0	0	0	0	4
SLC35E2	1	0	0	0	0	0	0	1	0	1	0	0	0	0	0	0	0	0	0	1	0	4
CRBN	1	1	1	0	0	0	0	1	0	0	0	0	0	0	0	0	0	0	0	0	0	4
STK36	1	0	0	0	0	0	1	1	0	0	1	0	0	0	0	0	0	0	0	0	0	4
PSPC1	1	0	1	0	0	0	0	1	0	0	0	1	0	0	0	0	0	0	0	0	0	4
HKR1	1	0	0	0	0	0	1	1	0	0	0	1	0	0	0	0	0	0	0	0	0	4
SLIT3	1	0	0	0	0	0	0	1	0	1	0	1	0	0	0	0	0	0	0	0	0	4
TP53INP1	1	0	1	0	0	0	0	1	0	1	0	0	0	0	0	0	0	0	0	0	0	4
BAT3	1	0	0	0	0	0	0	0	0	1	1	0	0	0	0	0	0	0	0	1	0	4
RXRB	1	0	0	0	0	0	0	1	0	1	1	0	0	0	0	0	0	0	0	0	0	4
PTPN18	1	0	0	0	0	0	0	1	0	1	1	0	0	0	0	0	0	0	0	0	0	4
TTC3	1	0	0	0	0	0	0	1	0	0	0	1	0	0	0	0	0	0	1	0	0	4
RPS14	1	0	0	0	0	0	0	0	0	1	0	0	0	0	0	1	0	0	1	0	0	4
UBB	1	1	0	0	1	0	0	0	0	0	0	0	0	0	0	0	0	0	0	0	1	4
MLYCD	1	0	0	0	0	0	0	1	0	0	0	0	0	0	0	1	1	0	0	0	0	4
SF4	1	0	1	0	0	0	0	1	0	0	0	0	0	0	0	0	0	0	1	0	0	4
SFRS15	1	0	0	0	0	0	1	0	0	1	0	0	0	0	0	0	0	0	0	1	0	4
C3orf42	1	0	0	0	0	0	0	0	0	1	0	1	0	0	0	1	0	0	0	0	0	4
AADAT	1	0	1	0	0	0	0	0	0	0	0	0	1	0	0	0	0	0	0	0	1	4
VPS52	1	0	0	0	0	0	1	0	0	1	1	0	0	0	0	0	0	0	0	0	0	4
DGKZ	1	0	0	0	0	0	0	1	0	1	0	1	0	0	0	0	0	0	0	0	0	4
TMEM178	1	0	0	0	0	0	0	1	0	0	0	1	0	0	0	1	0	0	0	0	0	4
FRAT1	1	1	0	0	0	0	0	1	0	0	0	0	0	0	0	0	0	0	0	1	0	4
TESC	1	0	0	0	0	0	0	1	0	0	0	1	0	0	0	0	0	0	0	0	1	4
ATP2A3	1	0	0	0	0	0	0	1	0	0	0	1	0	0	0	1	0	0	0	0	0	4
FAM86D	1	0	0	0	0	0	0	1	0	0	1	0	0	0	0	0	0	0	0	1	0	4
RPS11	1	0	0	0	0	0	0	0	0	1	0	0	0	0	0	1	0	0	0	1	0	4
UST	1	1	0	0	0	0	0	0	0	0	0	1	1	0	0	0	0	0	0	0	0	4
WDR93	1	0	0	0	0	0	0	1	0	1	1	0	0	0	0	0	0	0	0	0	0	4
BEND5	1	0	0	0	0	0	0	1	0	1	0	0	1	0	0	0	0	0	0	0	0	4
RPL19P12	1	0	0	0	0	0	0	0	0	1	0	0	0	0	0	0	1	0	0	1	0	4
RPS16	1	0	0	0	0	0	0	0	0	1	0	0	0	0	0	1	0	0	0	1	0	4
LIMD1	1	0	0	0	0	0	0	1	0	0	0	0	1	0	0	1	0	0	0	0	0	4
SARM1	1	0	0	0	0	0	0	1	0	1	0	0	0	0	0	0	0	0	0	1	0	4
DISP1	1	0	0	0	0	0	0	1	0	1	0	0	0	0	0	1	0	0	0	0	0	4
PRKAR1B	1	0	0	0	0	0	0	0	0	1	0	1	0	0	0	0	0	0	0	1	0	4
TMEM86B	1	0	0	0	0	0	0	0	0	1	1	0	0	0	0	0	0	0	0	1	0	4
ELF2	1	0	1	0	0	0	0	1	0	0	0	0	1	0	0	0	0	0	0	0	0	4
FBRS	1	0	0	0	0	0	0	0	0	1	1	0	0	0	0	0	0	0	0	1	0	4
RPL13AP20	1	0	0	0	0	0	0	0	0	0	0	1	0	0	0	1	0	0	0	1	0	4
PABPC4	1	0	0	0	0	0	0	0	0	0	0	1	0	0	1	0	0	0	0	1	0	4
ZBED5	1	0	1	0	0	0	0	1	0	0	0	1	0	0	0	0	0	0	0	0	0	4
GLB1L2	1	0	0	0	0	0	0	1	0	1	0	0	0	0	0	0	1	0	0	0	0	4
EEF1B2	1	0	0	0	0	0	0	0	0	0	0	1	0	0	1	0	0	0	0	0	1	4
ADAMTS13	1	0	0	0	0	0	0	1	0	0	1	1	0	0	0	0	0	0	0	0	0	4
CTXN1	1	0	1	0	0	0	0	0	0	0	0	1	0	0	0	0	0	0	0	1	0	4
MUM1	1	0	0	0	0	0	0	0	0	1	0	0	0	0	0	0	0	0	1	1	0	4
ZKSCAN2	1	0	0	0	0	0	0	1	0	0	1	0	0	0	0	0	0	0	0	1	0	4
IFT172	1	0	0	0	0	0	0	1	0	1	0	0	1	0	0	0	0	0	0	0	0	4
AMIGO3	1	0	0	0	0	0	0	1	0	0	1	0	0	0	0	0	0	0	0	1	0	4
ERCC5	0	1	0	0	0	0	0	0	0	1	0	0	1	0	0	0	1	0	0	0	0	4
NEK3	0	1	0	0	0	0	0	0	0	0	1	1	0	0	0	1	0	0	0	0	0	4
RCL1	0	1	1	0	0	0	0	0	0	0	0	0	0	0	1	0	0	0	0	1	0	4
RPS6KA2	0	1	0	0	0	0	0	1	0	0	0	1	0	0	0	1	0	0	0	0	0	4
CHRNB1	0	1	0	0	0	0	0	0	0	0	1	1	0	0	0	1	0	0	0	0	0	4
MED4	0	1	1	0	0	0	0	0	0	0	0	1	1	0	0	0	0	0	0	0	0	4
TRIM8	0	1	0	0	0	0	0	1	0	1	0	0	0	0	0	0	0	0	0	1	0	4
TRNT1	0	1	0	0	0	0	0	1	0	0	1	1	0	0	0	0	0	0	0	0	0	4
ZNF385D	0	1	0	0	0	0	0	0	0	1	0	0	0	0	0	1	0	0	0	1	0	4
FAM155A	0	1	0	0	0	0	0	1	0	0	0	1	0	0	0	0	0	0	0	1	0	4
MTERFD2	0	1	0	0	0	0	1	0	0	0	0	1	1	0	0	0	0	0	0	0	0	4
HSD3B7	0	1	0	0	0	0	0	0	0	1	0	0	0	0	0	0	0	0	1	1	0	4
RAB20	0	1	0	0	0	0	0	0	0	1	0	1	0	0	0	1	0	0	0	0	0	4
ADRA2A	0	1	0	0	0	0	0	1	0	1	0	1	0	0	0	0	0	0	0	0	0	4
STK24	0	1	0	0	0	0	0	0	0	0	0	1	0	0	0	0	1	0	0	1	0	4
ENO3	0	1	1	0	0	0	1	0	0	0	0	0	0	0	0	1	0	0	0	0	0	4
MYH10	0	1	0	0	0	0	0	0	0	1	0	1	1	0	0	0	0	0	0	0	0	4
CALCOCO1	0	1	0	0	0	0	0	1	0	1	0	0	1	0	0	0	0	0	0	0	0	4
PIP4K2A	0	1	0	0	0	0	0	1	0	1	0	1	0	0	0	0	0	0	0	0	0	4
KHDRBS2	0	1	0	0	0	0	0	1	0	1	1	0	0	0	0	0	0	0	0	0	0	4
RNF180	0	1	0	0	0	0	0	1	0	0	0	1	1	0	0	0	0	0	0	0	0	4
C14orf159	0	1	1	0	0	0	0	1	0	0	0	0	0	0	0	0	0	0	1	0	0	4
JAK2	0	1	0	0	0	0	0	1	0	0	0	1	0	0	0	0	0	0	1	0	0	4
MEOX2	0	1	0	0	0	0	1	1	0	0	0	0	0	0	0	1	0	0	0	0	0	4
DOC2B	0	1	0	0	0	0	0	0	0	1	0	1	1	0	0	0	0	0	0	0	0	4
STAT5A	0	1	0	0	0	0	0	1	0	1	0	1	0	0	0	0	0	0	0	0	0	4
FBXW4	0	1	0	0	0	0	0	0	0	1	0	1	1	0	0	0	0	0	0	0	0	4
BCKDK	0	1	0	0	0	0	0	0	0	1	0	0	0	0	0	1	0	0	0	1	0	4
ANXA11	0	1	0	0	0	0	0	0	0	0	0	1	0	0	0	1	0	0	0	1	0	4
RNASEH2B	0	1	1	0	0	0	0	1	0	0	0	1	0	0	0	0	0	0	0	0	0	4
ADAM23	0	1	0	0	0	0	0	1	0	1	0	0	0	0	0	0	0	0	0	1	0	4
FAM18B	0	1	0	0	1	0	0	0	0	0	1	0	1	0	0	0	0	0	0	0	0	4
MAGEL2	0	1	0	0	0	0	0	0	0	1	0	1	0	0	0	0	0	0	0	1	0	4
C10orf107	0	1	0	0	0	0	0	1	0	1	0	1	0	0	0	0	0	0	0	0	0	4
TMEM90B	0	1	0	0	0	0	0	1	0	1	0	1	0	0	0	0	0	0	0	0	0	4
GIYD2	0	1	0	0	0	0	0	0	0	1	1	0	0	0	0	1	0	0	0	0	0	4
ZNF843	0	1	0	0	0	0	0	1	0	1	1	0	0	0	0	0	0	0	0	0	0	4
ATF7	0	1	0	0	0	0	0	1	0	1	0	1	0	0	0	0	0	0	0	0	0	4
TYSND1	0	1	0	0	0	0	0	0	0	1	1	1	0	0	0	0	0	0	0	0	0	4
PLCD1	0	1	0	0	0	0	0	0	0	1	0	0	1	0	0	0	0	0	0	1	0	4
AASS	0	1	0	0	0	0	0	1	0	0	0	0	1	0	0	0	0	0	0	0	1	4
HNMT	0	1	0	0	0	0	0	1	0	0	0	0	0	0	0	1	0	0	0	1	0	4
C9orf46	0	1	0	0	0	0	0	1	0	0	0	0	0	0	1	0	0	0	1	0	0	4
LPAR6	0	1	0	0	0	0	0	0	0	1	0	1	0	0	0	1	0	0	0	0	0	4
CCND2	0	1	0	0	0	0	0	0	0	0	0	1	1	0	0	0	0	0	1	0	0	4
CMTM3	0	1	0	0	0	0	1	0	0	0	0	1	0	0	0	1	0	0	0	0	0	4
HOXC6	0	1	0	0	0	0	0	1	0	1	0	0	0	0	0	0	0	0	0	1	0	4
AMOTL2	0	1	0	0	0	0	0	0	0	1	1	0	0	0	0	1	0	0	0	0	0	4
PALM	0	1	0	0	0	0	0	0	0	1	0	1	0	0	0	0	0	0	0	1	0	4
CARD8	0	1	0	0	0	0	0	1	0	0	0	1	0	0	0	1	0	0	0	0	0	4
NUDT6	0	1	0	0	0	0	0	1	0	0	0	0	0	0	0	1	0	0	1	0	0	4
TMEM43	0	1	0	0	0	0	0	0	0	0	0	1	0	0	0	1	0	0	0	1	0	4
ABI3BP	0	1	0	0	0	0	0	1	0	1	0	1	0	0	0	0	0	0	0	0	0	4
BLMH	0	1	0	0	0	0	0	0	0	1	0	1	0	0	0	1	0	0	0	0	0	4
ZMYM2	0	1	0	0	0	0	0	1	0	1	0	1	0	0	0	0	0	0	0	0	0	4
WDR82	0	1	1	0	0	0	0	0	0	0	0	0	1	0	0	0	0	0	0	0	1	4
CLK4	0	1	0	0	0	0	0	1	0	0	0	1	0	0	0	1	0	0	0	0	0	4
IL3RA	0	1	0	0	0	0	0	1	0	0	0	1	0	0	0	1	0	0	0	0	0	4
TRIM35	0	1	0	0	1	0	0	1	0	0	0	0	1	0	0	0	0	0	0	0	0	4
FEZ1	0	1	0	0	0	0	0	0	0	1	0	1	0	0	0	0	0	0	0	1	0	4
CACNA2D3	0	1	0	0	0	0	0	0	0	1	0	1	1	0	0	0	0	0	0	0	0	4
FAM43B	0	1	0	0	0	0	0	0	0	0	0	1	0	0	0	1	0	0	0	1	0	4
TSPAN2	0	1	0	0	0	0	0	0	0	1	0	1	0	0	0	0	0	0	0	1	0	4
IRAK3	0	1	0	0	0	0	0	1	0	0	0	1	0	0	0	1	0	0	0	0	0	4
CTF1	0	1	0	0	0	0	0	1	0	0	1	0	0	0	0	1	0	0	0	0	0	4
PRR5L	0	1	0	0	0	0	0	1	0	0	0	1	0	0	0	1	0	0	0	0	0	4
FAM64A	0	0	1	0	0	0	0	0	0	0	0	1	0	0	1	1	0	0	0	0	0	4
ELAVL1	0	0	1	0	0	0	1	0	0	0	0	0	0	0	0	0	0	0	1	1	0	4
PRPSAP2	0	0	1	0	1	0	0	0	0	0	0	0	1	0	0	1	0	0	0	0	0	4
CHAF1A	0	0	1	0	0	0	1	0	0	0	0	0	0	0	1	0	0	0	0	0	1	4
PIK3R2	0	0	1	0	0	0	0	0	0	1	0	1	0	0	0	0	0	0	0	1	0	4
RCC2	0	0	1	0	0	0	1	0	0	0	0	1	0	0	0	1	0	0	0	0	0	4
NFIX	0	0	1	0	0	0	0	1	0	1	0	0	1	0	0	0	0	0	0	0	0	4
ALDH3A2	0	0	1	0	1	0	0	0	0	0	0	0	1	0	0	0	1	0	0	0	0	4
TMSB15B	0	0	1	0	0	0	0	1	0	0	0	1	0	0	0	0	0	0	0	1	0	4
WASF1	0	0	1	0	0	0	0	0	0	1	1	0	0	0	0	0	0	0	0	1	0	4
RAET1K	0	0	1	0	0	0	0	1	0	1	1	0	0	0	0	0	0	0	0	0	0	4
HNRNPA1L2	0	0	1	0	0	0	0	0	0	0	0	0	0	0	0	0	0	0	1	1	1	4
TMSB15A	0	0	1	0	0	0	0	1	0	0	0	1	0	0	0	1	0	0	0	0	0	4
CEP68	0	0	1	0	0	0	0	1	0	0	0	1	1	0	0	0	0	0	0	0	0	4
LGR5	0	0	1	0	0	0	0	1	0	0	0	1	0	0	0	0	0	0	0	1	0	4
HAUS1	0	0	1	0	0	0	0	0	0	0	1	0	0	0	0	0	1	0	0	1	0	4
CNKSR3	0	0	1	0	0	0	0	0	0	1	1	0	0	0	0	0	0	0	0	1	0	4
SCLY	0	0	1	0	0	0	0	1	0	0	0	0	0	0	1	0	0	0	1	0	0	4
CDK4	0	0	1	0	0	0	0	0	0	1	0	1	0	0	0	0	0	0	0	1	0	4
SCD5	0	0	1	0	0	0	0	1	0	1	0	1	0	0	0	0	0	0	0	0	0	4
GLYATL2	0	0	1	0	0	0	0	1	0	0	0	0	0	0	0	0	0	0	0	1	1	4
ASMTL	0	0	1	0	0	0	0	1	0	0	0	0	1	0	0	0	0	0	1	0	0	4
NASP	0	0	1	0	0	0	1	0	0	0	0	0	0	0	0	1	0	0	0	1	0	4
FITM1	0	0	1	0	0	0	1	0	0	0	0	0	0	0	0	1	0	0	0	1	0	4
NONO	0	0	1	0	0	0	1	0	0	0	1	0	0	0	0	0	0	0	0	1	0	4
MLLT3	0	0	1	0	0	0	0	1	0	0	0	1	1	0	0	0	0	0	0	0	0	4
TSNARE1	0	0	1	0	0	0	0	0	0	1	0	0	1	0	0	1	0	0	0	0	0	4
DHX40	0	0	1	0	0	0	0	1	0	1	1	0	0	0	0	0	0	0	0	0	0	4
LOC100130776	0	0	1	0	0	0	0	0	0	0	0	1	0	0	0	1	0	0	0	1	0	4
MRAP2	0	0	1	0	0	0	0	1	0	1	0	1	0	0	0	0	0	0	0	0	0	4
GTF2IP1	0	0	1	0	0	0	0	1	0	0	1	0	0	0	0	0	0	0	0	1	0	4
PTMA	0	0	1	0	0	0	0	0	0	0	0	0	0	0	0	1	0	0	1	1	0	4
ORC3L	0	0	1	0	0	0	0	1	0	1	1	0	0	0	0	0	0	0	0	0	0	4
AMOT	0	0	1	0	0	0	0	1	0	0	0	0	0	0	0	1	0	0	0	1	0	4
TEKT3	0	0	1	0	0	0	0	1	0	0	0	1	0	0	0	1	0	0	0	0	0	4
PM20D2	0	0	1	0	0	0	0	1	0	0	1	1	0	0	0	0	0	0	0	0	0	4
FZR1	0	0	1	0	0	0	0	0	0	1	0	0	0	0	0	0	0	0	0	1	1	4
HNRNPL	0	0	1	0	0	0	0	0	0	0	0	1	0	0	0	1	0	0	0	1	0	4
HNRNPD	0	0	1	0	0	0	1	0	0	0	0	1	0	0	0	0	0	0	0	1	0	4
METAP1	0	0	1	0	0	0	0	0	0	0	0	0	0	0	0	0	1	0	0	1	1	4
C16orf75	0	0	1	0	0	0	1	0	0	0	1	0	0	0	0	1	0	0	0	0	0	4
INTS9	0	0	1	0	0	0	0	0	0	0	0	1	0	0	0	1	0	0	0	0	1	4
PTCHD2	0	0	1	0	0	0	0	1	0	0	1	0	0	0	0	0	0	0	0	1	0	4
POLE3	0	0	1	0	0	0	0	1	0	0	1	0	0	0	1	0	0	0	0	0	0	4
CCDC74B	0	0	1	0	0	0	0	1	0	1	0	1	0	0	0	0	0	0	0	0	0	4
BOC	0	0	1	0	0	0	1	0	0	0	0	1	0	0	0	1	0	0	0	0	0	4
SMARCA2	0	0	1	0	0	0	0	1	0	0	0	0	1	1	0	0	0	0	0	0	0	4
MEX3A	0	0	1	0	0	0	0	0	0	0	0	0	0	0	1	1	0	0	0	1	0	4
BCLAF1	0	0	1	0	0	0	0	1	0	0	0	1	1	0	0	0	0	0	0	0	0	4
NOS2	0	0	1	0	0	0	0	1	0	1	0	0	0	0	0	0	0	0	1	0	0	4
NCRNA00094	0	0	1	0	0	0	0	0	0	1	1	0	0	0	0	0	0	0	0	1	0	4
C6orf168	0	0	1	0	0	0	0	1	0	0	0	1	0	0	0	0	0	0	0	1	0	4
CDON	0	0	1	0	0	0	0	1	0	1	0	1	0	0	0	0	0	0	0	0	0	4
ANKRD13B	0	0	1	0	0	0	0	0	0	0	0	1	0	0	0	0	0	0	0	1	1	4
C6orf115	0	0	1	0	0	0	0	0	0	1	0	0	0	0	1	0	0	0	0	1	0	4
FAM117B	0	0	1	0	0	0	0	0	0	0	1	1	1	0	0	0	0	0	0	0	0	4
ASCL4	0	0	1	0	0	0	0	1	0	0	0	1	0	0	0	0	0	0	0	1	0	4
GCDH	0	0	1	0	0	0	0	1	0	0	0	0	0	0	1	0	0	0	1	0	0	4
SPOP	0	0	1	0	0	0	0	1	0	1	1	0	0	0	0	0	0	0	0	0	0	4
EPS15L1	0	0	1	0	0	0	1	0	0	1	0	0	0	0	0	0	0	0	0	1	0	4
NUSAP1	0	0	1	0	0	0	1	0	0	1	1	0	0	0	0	0	0	0	0	0	0	4
ZER1	0	0	1	0	0	0	0	1	0	0	0	1	1	0	0	0	0	0	0	0	0	4
RAD9B	0	0	1	0	0	0	0	1	0	0	0	0	0	1	0	0	0	0	0	1	0	4
THOP1	0	0	1	0	0	0	0	0	0	0	1	0	0	0	0	0	0	0	1	0	1	4
ZXDC	0	0	1	0	0	0	0	1	0	1	0	0	1	0	0	0	0	0	0	0	0	4
ABCB6	0	0	1	0	0	0	0	0	0	1	1	0	0	0	0	1	0	0	0	0	0	4
ROBO2	0	0	1	0	0	0	0	0	0	1	0	1	1	0	0	0	0	0	0	0	0	4
ZIC2	0	0	1	0	0	0	0	1	0	1	1	0	0	0	0	0	0	0	0	0	0	4
COL21A1	0	0	1	0	0	0	0	1	0	0	0	0	0	0	0	1	0	0	0	1	0	4
FANCC	0	0	1	0	0	0	1	0	0	0	0	0	0	0	0	1	0	0	0	0	1	4
TNFRSF13C	0	0	1	0	0	0	0	1	0	0	0	1	0	0	1	0	0	0	0	0	0	4
FANCG	0	0	1	0	0	0	0	0	0	1	0	0	0	0	1	0	0	0	0	1	0	4
IKZF4	0	0	1	0	0	0	0	1	0	1	0	0	0	1	0	0	0	0	0	0	0	4
C4orf14	0	0	1	0	0	0	0	1	0	1	0	1	0	0	0	0	0	0	0	0	0	4
C3orf47	0	0	1	0	0	0	0	1	0	1	0	0	0	0	0	1	0	0	0	0	0	4
TMEM44	0	0	1	0	0	0	0	0	0	0	0	1	0	0	0	1	0	0	0	1	0	4
TIMELESS	0	0	1	0	0	0	1	0	0	0	1	0	0	0	1	0	0	0	0	0	0	4
WIZ	0	0	1	0	0	0	0	0	0	1	0	1	0	0	0	0	0	0	0	1	0	4
TLE4	0	0	1	0	0	0	0	0	0	0	0	1	1	0	0	0	0	0	0	1	0	4
KCNRG	0	0	1	0	0	0	0	0	0	1	0	1	0	0	0	0	0	0	1	0	0	4
INSM1	0	0	1	0	0	0	0	1	0	0	0	1	0	0	0	0	0	0	0	1	0	4
NR2C2AP	0	0	1	0	0	0	0	0	0	0	0	1	0	0	0	1	0	0	0	1	0	4
PHACTR4	0	0	1	0	0	0	0	0	0	1	1	0	0	0	0	0	0	0	0	1	0	4
C3orf31	0	0	1	0	0	0	0	0	0	0	0	1	1	0	0	0	0	0	1	0	0	4
OVGP1	0	0	1	0	0	0	0	0	0	0	1	0	0	0	0	1	0	0	0	1	0	4
HPCA	0	0	1	0	0	0	0	1	0	0	0	1	0	0	0	0	0	0	0	1	0	4
PSMG2	0	0	1	0	0	0	0	0	0	0	0	0	0	0	0	1	1	0	0	1	0	4
ZNF266	0	0	1	0	0	0	0	1	0	0	0	1	0	0	0	1	0	0	0	0	0	4
NOL8	0	0	1	0	0	0	0	0	0	0	0	1	1	0	1	0	0	0	0	0	0	4
POC5	0	0	1	0	0	0	0	1	0	0	1	0	0	0	0	0	0	0	0	1	0	4
CD1E	0	0	1	0	0	0	0	0	0	1	0	1	0	0	0	0	0	0	0	1	0	4
RNF165	0	0	1	0	0	0	0	1	0	1	1	0	0	0	0	0	0	0	0	0	0	4
CHAF1B	0	0	1	0	0	0	0	1	0	0	1	0	0	0	1	0	0	0	0	0	0	4
C18orf1	0	0	1	0	0	0	0	1	0	1	0	0	1	0	0	0	0	0	0	0	0	4
DDX26B	0	0	1	0	0	0	0	1	0	1	0	1	0	0	0	0	0	0	0	0	0	4
TNPO2	0	0	1	0	0	0	0	0	0	0	0	1	0	0	0	0	0	0	1	1	0	4
RASGEF1B	0	0	1	0	0	0	0	1	0	1	0	0	0	0	0	0	0	0	0	1	0	4
LPAR2	0	0	1	0	0	0	0	0	0	0	0	1	0	0	1	0	0	0	0	1	0	4
MFGE8	0	0	1	0	0	0	0	0	0	1	0	1	0	0	0	1	0	0	0	0	0	4
LRRC37B	0	0	1	0	0	0	0	1	0	0	0	1	0	0	0	0	0	0	0	1	0	4
HELLS	0	0	1	0	0	0	1	0	0	0	1	0	0	0	0	0	0	0	0	1	0	4
BZRAP1	0	0	1	0	0	0	0	1	0	1	0	1	0	0	0	0	0	0	0	0	0	4
EGR2	0	0	1	0	0	0	0	1	0	0	0	1	0	0	0	0	0	0	1	0	0	4
GRIN2C	0	0	1	0	0	0	0	1	0	1	0	0	0	0	0	1	0	0	0	0	0	4
ARHGAP24	0	0	1	0	0	0	0	1	0	0	0	0	1	0	0	1	0	0	0	0	0	4
RFPL1S	0	0	1	0	0	0	0	1	0	1	0	1	0	0	0	0	0	0	0	0	0	4
PCDH19	0	0	1	0	0	0	1	1	0	0	0	1	0	0	0	0	0	0	0	0	0	4
WWOX	0	0	1	0	0	0	0	1	0	0	0	0	1	0	0	0	0	0	0	0	1	4
GTF2F2	0	0	1	0	0	0	0	0	0	0	0	1	0	0	0	1	0	0	0	1	0	4
THOC3	0	0	1	0	1	0	0	0	0	1	1	0	0	0	0	0	0	0	0	0	0	4
NOV	0	0	1	0	0	0	0	1	0	0	0	1	0	0	0	1	0	0	0	0	0	4
PDLIM1	0	0	1	0	0	0	0	0	0	0	0	0	0	0	0	1	0	0	0	1	1	4
LOC407835	0	0	1	0	0	0	0	0	0	1	0	0	0	0	0	0	0	0	0	1	1	4
CASP2	0	0	1	0	0	0	1	0	0	0	0	0	0	0	1	0	0	0	0	0	1	4
TAF4B	0	0	1	0	0	0	0	0	0	0	1	1	1	0	0	0	0	0	0	0	0	4
KIAA1310	0	0	1	0	0	0	0	1	0	1	0	1	0	0	0	0	0	0	0	0	0	4
MATR3	0	0	1	0	0	0	0	1	0	0	0	1	1	0	0	0	0	0	0	0	0	4
MAK16	0	0	1	0	1	0	0	0	0	0	1	0	0	0	0	0	0	0	0	1	0	4
OGN	0	0	1	0	0	0	0	1	0	0	0	1	0	0	0	0	0	0	0	1	0	4
RALGDS	0	0	1	0	0	0	0	0	0	0	0	1	0	0	0	0	0	0	0	1	1	4
H1FX	0	0	1	0	0	0	0	0	0	0	1	0	0	0	0	1	0	0	1	0	0	4
SOX12	0	0	1	0	0	0	0	0	0	1	0	0	0	0	0	1	0	0	0	1	0	4
GPR63	0	0	1	0	0	0	0	0	0	1	1	1	0	0	0	0	0	0	0	0	0	4
RAB9B	0	0	1	0	0	0	0	1	0	0	0	1	0	1	0	0	0	0	0	0	0	4
FCER1A	0	0	1	0	0	0	0	0	0	1	0	1	0	0	0	0	0	0	0	1	0	4
SGTA	0	0	1	0	0	0	0	0	0	0	1	0	0	0	0	0	0	0	1	0	1	4
FBXO25	0	0	0	0	1	0	0	1	0	0	0	0	1	0	0	0	0	0	0	0	1	4
RNPEP	0	0	0	0	1	0	0	0	0	1	0	0	0	0	0	1	0	0	0	1	0	4
EPB49	0	0	0	0	1	0	0	1	0	0	0	1	1	0	0	0	0	0	0	0	0	4
CLDN7	0	0	0	0	1	0	0	1	0	0	0	0	1	0	0	1	0	0	0	0	0	4
PCM1	0	0	0	0	1	0	0	1	0	0	0	0	1	0	0	0	0	0	0	0	1	4
ZNF395	0	0	0	0	1	0	0	0	0	1	0	0	0	0	0	1	1	0	0	0	0	4
R3HCC1	0	0	0	0	1	0	0	0	0	0	0	0	0	0	0	1	0	0	1	0	1	4
RPL17	0	0	0	0	1	0	0	0	0	0	0	1	0	0	0	1	0	0	0	0	1	4
TNKS	0	0	0	0	1	0	0	1	0	0	0	0	1	0	0	0	0	0	0	1	0	4
RAP1GAP2	0	0	0	0	1	0	0	0	0	1	0	1	0	0	0	0	0	0	0	1	0	4
ATP5D	0	0	0	0	1	0	0	0	0	0	0	0	0	0	0	1	0	0	1	0	1	4
DUSP4	0	0	0	0	1	0	0	1	0	0	0	1	0	0	0	0	0	0	0	0	1	4
ACOX3	0	0	0	0	1	0	0	0	0	1	0	0	0	0	0	0	1	0	0	0	1	4
EPN2	0	0	0	0	1	0	0	0	0	0	1	1	0	0	0	0	0	0	0	1	0	4
HDHD2	0	0	0	0	1	0	0	1	0	0	0	0	1	0	0	0	1	0	0	0	0	4
HAUS4	0	0	0	0	1	0	0	1	0	0	0	0	0	0	0	0	1	0	0	0	1	4
HOXB5	0	0	0	0	1	0	0	0	0	0	1	1	0	0	0	0	0	0	0	1	0	4
SERPINA1	0	0	0	0	1	0	0	1	0	1	0	0	0	0	0	1	0	0	0	0	0	4
DHX33	0	0	0	0	1	0	0	0	0	1	1	0	0	0	0	0	0	0	1	0	0	4
FAIM2	0	0	0	0	1	0	0	1	0	0	0	1	0	0	0	0	0	0	0	1	0	4
SORBS2	0	0	0	0	1	0	0	1	0	0	0	0	1	0	0	0	0	0	0	0	1	4
DNAH2	0	0	0	0	1	0	0	0	0	0	0	1	1	0	0	0	0	0	0	1	0	4
TMEM231	0	0	0	0	1	0	0	1	0	0	1	1	0	0	0	0	0	0	0	0	0	4
SLC25A37	0	0	0	0	1	0	0	0	0	1	1	0	0	0	0	0	0	0	0	1	0	4
GLI3	0	0	0	0	0	0	1	0	0	1	0	1	0	0	0	1	0	0	0	0	0	4
HEATR2	0	0	0	0	0	0	1	0	0	1	1	0	0	0	0	0	0	0	0	1	0	4
TTC23	0	0	0	0	0	0	1	0	0	1	0	0	0	0	0	1	0	0	0	0	1	4
IPO4	0	0	0	0	0	0	1	0	0	1	0	0	0	0	1	0	0	0	0	1	0	4
MEPCE	0	0	0	0	0	0	1	1	0	0	1	0	0	0	0	0	1	0	0	0	0	4
CTDSP1	0	0	0	0	0	0	1	1	0	1	0	0	0	0	0	1	0	0	0	0	0	4
ELN	0	0	0	0	0	0	1	1	0	0	0	1	0	0	0	0	0	0	0	1	0	4
DKKL1	0	0	0	0	0	0	1	1	0	0	0	0	0	0	0	1	0	0	0	1	0	4
TOMM40	0	0	0	0	0	0	1	0	0	1	0	0	0	0	0	1	0	0	0	1	0	4
TRIM28	0	0	0	0	0	0	1	0	0	0	0	1	0	0	0	1	0	0	0	1	0	4
MUTYH	0	0	0	0	0	0	1	1	0	1	0	0	0	0	0	1	0	0	0	0	0	4
ZNF212	0	0	0	0	0	0	1	0	0	1	1	0	0	0	0	0	0	0	0	1	0	4
ZNF579	0	0	0	0	0	0	1	0	0	0	1	0	0	0	0	1	0	0	0	1	0	4
ZNF114	0	0	0	0	0	0	1	0	0	1	0	1	0	0	0	1	0	0	0	0	0	4
EHMT1	0	0	0	0	0	0	1	0	0	0	1	0	0	0	0	1	0	0	0	0	1	4
SUV420H2	0	0	0	0	0	0	1	0	0	1	1	0	0	0	0	0	0	0	0	1	0	4
EIF3B	0	0	0	0	0	0	1	0	0	1	1	0	0	0	1	0	0	0	0	0	0	4
ZNF598	0	0	0	0	0	0	1	0	0	1	1	0	0	0	0	0	0	0	0	1	0	4
FKBP10	0	0	0	0	0	0	1	0	0	0	0	1	0	0	0	1	0	0	0	1	0	4
CHST10	0	0	0	0	0	0	1	1	0	0	0	1	1	0	0	0	0	0	0	0	0	4
SALL2	0	0	0	0	0	0	1	1	0	1	0	1	0	0	0	0	0	0	0	0	0	4
SF3B4	0	0	0	0	0	0	1	0	0	0	0	0	0	0	1	1	0	0	0	1	0	4
NFKBIL2	0	0	0	0	0	0	1	0	0	1	1	0	0	0	0	0	0	0	0	1	0	4
POLD1	0	0	0	0	0	0	1	0	0	0	1	0	0	0	0	1	0	0	0	1	0	4
ZNF497	0	0	0	0	0	0	1	1	0	1	1	0	0	0	0	0	0	0	0	0	0	4
SNRPA	0	0	0	0	0	0	1	0	0	0	0	0	0	0	0	1	0	0	1	0	1	4
C14orf93	0	0	0	0	0	0	1	1	0	1	0	0	0	0	0	1	0	0	0	0	0	4
C19orf48	0	0	0	0	0	0	1	0	0	0	1	0	0	0	1	0	0	0	0	1	0	4
ZNF628	0	0	0	0	0	0	1	0	0	1	0	0	0	0	0	1	0	0	0	1	0	4
SRRT	0	0	0	0	0	0	1	0	0	1	0	1	0	0	0	0	0	0	0	1	0	4
DMWD	0	0	0	0	0	0	1	0	0	1	0	1	0	0	0	0	0	0	0	1	0	4
MEX3D	0	0	0	0	0	0	1	0	0	0	0	0	0	0	0	0	0	0	1	1	1	4
PTGFRN	0	0	0	0	0	0	1	0	0	0	0	0	0	0	0	1	0	0	0	1	1	4
AKT1S1	0	0	0	0	0	0	1	0	0	1	1	0	0	0	0	0	0	0	0	1	0	4
BEND3	0	0	0	0	0	0	1	0	0	0	1	1	0	0	0	0	0	0	0	1	0	4
CDCA7	0	0	0	0	0	0	1	0	0	0	0	1	0	0	0	1	0	0	0	0	1	4
SMO	0	0	0	0	0	0	1	0	0	1	0	0	0	0	0	1	0	0	0	1	0	4
ITGA2	0	0	0	0	0	0	1	0	0	0	0	1	0	0	0	1	0	0	0	1	0	4
HNRNPUL1	0	0	0	0	0	0	1	0	0	0	0	1	0	0	0	1	0	0	0	1	0	4
GLIS2	0	0	0	0	0	0	1	0	0	1	0	0	0	0	0	1	0	0	0	1	0	4
KANK2	0	0	0	0	0	0	1	1	0	0	0	0	0	0	0	1	0	0	0	1	0	4
ZKSCAN5	0	0	0	0	0	0	1	1	0	0	1	0	0	0	0	0	0	0	0	1	0	4
PLCB3	0	0	0	0	0	0	1	0	0	0	1	0	0	0	0	0	0	0	0	1	1	4
FGF11	0	0	0	0	0	0	1	0	0	1	1	0	0	0	0	1	0	0	0	0	0	4
FBXO46	0	0	0	0	0	0	1	0	0	0	1	0	0	0	0	1	0	0	0	1	0	4
KCTD15	0	0	0	0	0	0	1	0	0	1	0	1	0	0	0	1	0	0	0	0	0	4
CHTF18	0	0	0	0	0	0	1	0	0	0	1	0	0	0	0	1	0	0	0	1	0	4
RNF40	0	0	0	0	0	0	1	0	0	1	1	0	0	0	0	0	0	0	0	1	0	4
C1orf35	0	0	0	0	0	0	1	0	0	1	1	0	0	0	0	1	0	0	0	0	0	4
CD276	0	0	0	0	0	0	1	0	0	0	0	1	0	0	1	0	0	0	0	1	0	4
PLEKHH3	0	0	0	0	0	0	1	0	0	1	0	0	0	0	0	1	0	0	0	0	1	4
ATP13A1	0	0	0	0	0	0	1	0	0	0	0	1	0	0	1	0	0	0	0	1	0	4
RNF216	0	0	0	0	0	0	1	1	0	1	0	1	0	0	0	0	0	0	0	0	0	4
ATXN2L	0	0	0	0	0	0	1	0	0	1	1	0	0	0	0	0	0	0	0	1	0	4
CSNK1G2	0	0	0	0	0	0	1	1	0	1	0	0	0	0	0	0	0	0	0	1	0	4
NEK8	0	0	0	0	0	0	1	1	0	0	1	0	0	0	0	1	0	0	0	0	0	4
LEF1	0	0	0	0	0	0	1	0	0	0	0	1	0	0	0	1	0	0	0	0	1	4
C6orf47	0	0	0	0	0	0	1	0	0	0	0	0	1	0	0	1	0	0	0	1	0	4
ZNF444	0	0	0	0	0	0	1	0	0	1	1	0	0	0	0	1	0	0	0	0	0	4
SLC44A2	0	0	0	0	0	0	1	1	0	0	0	1	0	0	0	1	0	0	0	0	0	4
WDR90	0	0	0	0	0	0	1	1	0	1	1	0	0	0	0	0	0	0	0	0	0	4
TGFB1I1	0	0	0	0	0	0	1	0	0	0	0	1	0	0	0	1	0	0	0	1	0	4
POLE	0	0	0	0	0	0	1	0	0	1	1	0	0	0	0	1	0	0	0	0	0	4
MOGS	0	0	0	0	0	0	1	0	0	1	1	0	0	0	0	0	0	0	0	1	0	4
PSMC3IP	0	0	0	0	0	0	1	0	0	0	1	0	0	0	0	1	0	0	0	1	0	4
GIGYF1	0	0	0	0	0	0	1	1	0	0	1	0	0	0	0	0	0	0	0	1	0	4
RNPS1	0	0	0	0	0	0	1	0	0	0	0	0	0	0	0	1	0	0	1	1	0	4
CIC	0	0	0	0	0	0	1	0	0	1	0	1	0	0	0	0	0	0	0	1	0	4
DPP9	0	0	0	0	0	0	1	0	0	1	1	0	0	0	0	0	0	0	0	1	0	4
ZNF839	0	0	0	0	0	0	1	1	0	0	0	1	0	0	0	0	0	0	0	0	1	4
MEN1	0	0	0	0	0	0	1	0	0	1	1	0	0	0	0	0	0	0	0	1	0	4
TRIM24	0	0	0	0	0	0	1	1	0	0	0	0	0	0	0	1	0	0	0	1	0	4
COL4A2	0	0	0	0	0	0	1	0	0	0	0	1	0	0	0	1	0	0	0	1	0	4
ARHGEF1	0	0	0	0	0	0	1	0	0	1	0	1	0	0	0	1	0	0	0	0	0	4
DCAF15	0	0	0	0	0	0	1	0	0	0	0	1	0	0	0	1	0	0	0	1	0	4
EPHA2	0	0	0	0	0	0	1	0	0	0	1	0	0	0	0	1	0	0	0	1	0	4
WDR5	0	0	0	0	0	0	1	0	0	0	1	1	0	0	0	0	0	0	0	1	0	4
GTF2IRD1	0	0	0	0	0	0	1	0	0	1	1	0	0	0	0	0	0	0	0	1	0	4
TMEM158	0	0	0	0	0	0	1	0	0	0	0	1	0	0	0	0	1	0	0	1	0	4
TBRG4	0	0	0	0	0	0	1	0	0	0	1	0	0	0	0	1	0	0	0	1	0	4
FRMD8	0	0	0	0	0	0	1	0	0	0	1	1	0	0	0	0	0	0	0	1	0	4
PARP16	0	0	0	0	0	0	1	1	0	0	0	0	0	0	0	0	0	0	1	1	0	4
ABCD2	0	0	0	0	0	0	0	1	0	1	0	1	0	0	0	0	0	0	1	0	0	4
GVIN1	0	0	0	0	0	0	0	1	0	1	0	1	0	0	0	0	0	0	1	0	0	4
HVCN1	0	0	0	0	0	0	0	1	0	1	0	1	0	0	0	1	0	0	0	0	0	4
IL2RB	0	0	0	0	0	0	0	1	0	1	0	1	0	0	1	0	0	0	0	0	0	4
ITGAL	0	0	0	0	0	0	0	1	0	1	0	0	0	0	1	1	0	0	0	0	0	4
NEURL1B	0	0	0	0	0	0	0	1	0	1	0	0	0	0	0	1	0	0	0	1	0	4
PVRIG	0	0	0	0	0	0	0	1	0	1	0	1	0	0	0	0	0	0	1	0	0	4
RANBP17	0	0	0	0	0	0	0	1	0	1	1	1	0	0	0	0	0	0	0	0	0	4
SPN	0	0	0	0	0	0	0	1	0	1	0	1	0	0	0	1	0	0	0	0	0	4
THEMIS	0	0	0	0	0	0	0	1	0	1	0	1	0	0	0	0	0	0	1	0	0	4
TYK2	0	0	0	0	0	0	0	1	0	1	0	1	0	0	0	0	0	0	0	1	0	4
UBASH3A	0	0	0	0	0	0	0	1	0	1	0	1	0	0	1	0	0	0	0	0	0	4
VCAM1	0	0	0	0	0	0	0	1	0	1	0	1	0	0	0	1	0	0	0	0	0	4
SH2D1A	0	0	0	0	0	0	0	1	0	1	0	1	0	0	0	0	0	0	1	0	0	4
APOBEC3H	0	0	0	0	0	0	0	1	0	0	0	1	0	0	0	1	0	0	1	0	0	4
FCRL6	0	0	0	0	0	0	0	1	0	1	0	1	0	0	0	0	0	0	1	0	0	4
PPP1R16B	0	0	0	0	0	0	0	1	0	1	0	1	0	0	0	0	0	0	1	0	0	4
PREX1	0	0	0	0	0	0	0	1	0	1	0	1	0	0	0	1	0	0	0	0	0	4
CD5	0	0	0	0	0	0	0	1	0	1	0	1	0	0	1	0	0	0	0	0	0	4
TLR7	0	0	0	0	0	0	0	1	0	1	0	1	0	0	0	1	0	0	0	0	0	4
UBD	0	0	0	0	0	0	0	1	0	1	0	1	0	0	1	0	0	0	0	0	0	4
ITK	0	0	0	0	0	0	0	1	0	1	0	1	0	0	0	0	0	0	1	0	0	4
CCR5	0	0	0	0	0	0	0	1	0	1	0	1	0	0	0	0	0	0	1	0	0	4
ZNF831	0	0	0	0	0	0	0	1	0	1	0	1	0	0	0	0	0	0	1	0	0	4
ZBED3	0	0	0	0	0	0	0	1	0	0	0	0	1	1	0	0	0	0	1	0	0	4
TRAT1	0	0	0	0	0	0	0	1	0	1	0	1	0	0	0	0	0	0	1	0	0	4
C17orf87	0	0	0	0	0	0	0	1	0	1	0	1	0	0	0	0	0	0	1	0	0	4
CIITA	0	0	0	0	0	0	0	1	0	0	0	1	0	0	0	1	0	0	1	0	0	4
GIMAP6	0	0	0	0	0	0	0	1	0	1	0	1	0	0	0	1	0	0	0	0	0	4
SIGLEC10	0	0	0	0	0	0	0	1	0	1	0	1	0	0	0	1	0	0	0	0	0	4
KCNJ10	0	0	0	0	0	0	0	1	0	0	0	1	0	0	1	1	0	0	0	0	0	4
PIK3R6	0	0	0	0	0	0	0	1	0	1	0	1	0	0	0	1	0	0	0	0	0	4
TMEM200C	0	0	0	0	0	0	0	1	0	1	0	1	0	1	0	0	0	0	0	0	0	4
NCKAP1L	0	0	0	0	0	0	0	1	0	1	0	1	0	0	0	1	0	0	0	0	0	4
PLAC8	0	0	0	0	0	0	0	1	0	1	0	1	0	0	0	1	0	0	0	0	0	4
CD2	0	0	0	0	0	0	0	1	0	1	0	1	0	0	1	0	0	0	0	0	0	4
PTPRC	0	0	0	0	0	0	0	1	0	1	0	1	0	0	0	0	0	0	1	0	0	4
SLAMF6	0	0	0	0	0	0	0	1	0	1	0	1	0	0	0	0	0	0	1	0	0	4
GPR18	0	0	0	0	0	0	0	1	0	1	0	1	0	0	1	0	0	0	0	0	0	4
OXER1	0	0	0	0	0	0	0	1	0	1	0	0	0	0	0	1	0	0	0	1	0	4
P2RY8	0	0	0	0	0	0	0	1	0	1	0	1	0	0	0	1	0	0	0	0	0	4
GABRP	0	0	0	0	0	0	0	1	0	0	0	1	0	0	0	1	0	0	0	1	0	4
LRRC33	0	0	0	0	0	0	0	1	0	0	0	1	0	0	0	1	0	0	1	0	0	4
TAGAP	0	0	0	0	0	0	0	1	0	1	0	1	0	0	0	0	0	0	1	0	0	4
CD74	0	0	0	0	0	0	0	1	0	0	0	1	0	0	0	1	0	0	1	0	0	4
CD247	0	0	0	0	0	0	0	1	0	1	0	1	0	0	1	0	0	0	0	0	0	4
SIT1	0	0	0	0	0	0	0	1	0	1	0	1	0	0	1	0	0	0	0	0	0	4
PYHIN1	0	0	0	0	0	0	0	1	0	1	0	1	0	0	0	0	0	0	1	0	0	4
MECOM	0	0	0	0	0	0	0	1	0	0	0	1	1	0	0	1	0	0	0	0	0	4
CRTAM	0	0	0	0	0	0	0	1	0	1	0	1	0	0	0	0	0	0	1	0	0	4
ZNF683	0	0	0	0	0	0	0	1	0	1	0	1	0	0	0	0	0	0	1	0	0	4
KLRB1	0	0	0	0	0	0	0	1	0	1	0	1	1	0	0	0	0	0	0	0	0	4
GIMAP7	0	0	0	0	0	0	0	1	0	1	0	1	0	0	0	1	0	0	0	0	0	4
NAPSB	0	0	0	0	0	0	0	1	0	1	0	1	0	0	0	1	0	0	0	0	0	4
SLA2	0	0	0	0	0	0	0	1	0	1	0	1	0	0	0	0	0	0	1	0	0	4
GRAP2	0	0	0	0	0	0	0	1	0	1	0	1	0	0	0	0	0	0	1	0	0	4
RCSD1	0	0	0	0	0	0	0	1	0	1	0	1	0	0	0	1	0	0	0	0	0	4
CYP4X1	0	0	0	0	0	0	0	1	0	1	0	0	1	0	0	1	0	0	0	0	0	4
CORO1A	0	0	0	0	0	0	0	1	0	1	0	1	0	0	1	0	0	0	0	0	0	4
ARHGAP15	0	0	0	0	0	0	0	1	0	1	0	1	0	0	0	1	0	0	0	0	0	4
DAGLA	0	0	0	0	0	0	0	1	0	1	0	1	0	0	0	0	0	0	0	1	0	4
SH2D3C	0	0	0	0	0	0	0	1	0	0	0	1	1	0	0	0	0	0	1	0	0	4
LCP2	0	0	0	0	0	0	0	1	0	1	0	1	0	0	0	0	0	0	1	0	0	4
CD8A	0	0	0	0	0	0	0	1	0	1	0	1	0	0	0	0	0	0	1	0	0	4
TARP	0	0	0	0	0	0	0	1	0	0	0	1	1	0	1	0	0	0	0	0	0	4
ICAM3	0	0	0	0	0	0	0	1	0	1	0	0	0	0	1	1	0	0	0	0	0	4
RGL4	0	0	0	0	0	0	0	1	0	0	0	1	0	0	1	0	0	0	1	0	0	4
TBX21	0	0	0	0	0	0	0	1	0	1	0	1	0	0	0	0	0	0	1	0	0	4
KCNA3	0	0	0	0	0	0	0	1	0	1	0	1	0	0	0	0	0	0	1	0	0	4
CSF2RB	0	0	0	0	0	0	0	1	0	1	0	1	0	0	0	1	0	0	0	0	0	4
P2RY13	0	0	0	0	0	0	0	1	0	1	0	1	0	0	0	1	0	0	0	0	0	4
HAAO	0	0	0	0	0	0	0	1	0	1	0	0	0	0	0	1	0	0	0	1	0	4
TLR5	0	0	0	0	0	0	0	1	0	0	0	1	1	0	0	1	0	0	0	0	0	4
ZNF618	0	0	0	0	0	0	0	1	0	1	0	1	1	0	0	0	0	0	0	0	0	4
FGD2	0	0	0	0	0	0	0	1	0	1	0	1	0	0	0	1	0	0	0	0	0	4
APOBEC3D	0	0	0	0	0	0	0	1	0	0	0	1	0	0	0	1	0	0	1	0	0	4
LIMD2	0	0	0	0	0	0	0	1	0	0	0	1	0	0	1	1	0	0	0	0	0	4
CXorf21	0	0	0	0	0	0	0	1	0	1	0	1	0	0	0	1	0	0	0	0	0	4
CD48	0	0	0	0	0	0	0	1	0	1	0	1	0	0	0	0	0	0	1	0	0	4
LOC100233209	0	0	0	0	0	0	0	1	0	1	0	1	0	0	1	0	0	0	0	0	0	4
GPR171	0	0	0	0	0	0	0	1	0	1	0	1	0	0	0	0	0	0	1	0	0	4
TRAF1	0	0	0	0	0	0	0	1	0	1	0	1	0	0	0	0	0	0	1	0	0	4
CYSLTR1	0	0	0	0	0	0	0	1	0	1	0	1	0	0	0	1	0	0	0	0	0	4
SLA	0	0	0	0	0	0	0	1	0	1	0	1	0	0	0	0	0	0	1	0	0	4
PLEK	0	0	0	0	0	0	0	1	0	1	0	1	0	0	0	0	0	0	1	0	0	4
MPEG1	0	0	0	0	0	0	0	1	0	1	0	1	0	0	0	1	0	0	0	0	0	4
HLA-DQA2	0	0	0	0	0	0	0	1	0	1	0	1	0	0	1	0	0	0	0	0	0	4
LAX1	0	0	0	0	0	0	0	1	0	1	0	1	0	0	0	0	0	0	1	0	0	4
GBP4	0	0	0	0	0	0	0	1	0	1	0	0	0	0	0	1	0	0	1	0	0	4
GPR114	0	0	0	0	0	0	0	1	0	1	0	1	0	0	0	0	0	0	0	0	1	4
CSF1	0	0	0	0	0	0	0	1	0	0	0	0	0	0	0	1	0	0	1	1	0	4
HLA-DPA1	0	0	0	0	0	0	0	1	0	1	0	1	0	0	0	0	0	0	1	0	0	4
ZCWPW1	0	0	0	0	0	0	0	1	0	0	1	0	1	0	0	1	0	0	0	0	0	4
DENND4B	0	0	0	0	0	0	0	1	0	1	0	1	0	0	0	0	0	0	0	1	0	4
C3orf70	0	0	0	0	0	0	0	1	0	1	0	1	0	0	1	0	0	0	0	0	0	4
PRF1	0	0	0	0	0	0	0	1	0	1	0	1	0	0	0	0	0	0	1	0	0	4
ARHGAP25	0	0	0	0	0	0	0	1	0	1	0	1	0	0	0	1	0	0	0	0	0	4
CLECL1	0	0	0	0	0	0	0	1	0	1	0	1	0	0	0	0	0	0	1	0	0	4
POU2AF1	0	0	0	0	0	0	0	1	0	1	0	1	0	0	1	0	0	0	0	0	0	4
LAT	0	0	0	0	0	0	0	1	0	1	0	1	0	0	0	1	0	0	0	0	0	4
ARNT2	0	0	0	0	0	0	0	1	0	0	0	1	0	1	0	0	0	0	0	1	0	4
GPR141	0	0	0	0	0	0	0	1	0	1	0	1	0	0	0	0	0	0	1	0	0	4
CYBB	0	0	0	0	0	0	0	1	0	1	0	1	0	0	0	0	0	0	1	0	0	4
ARHGAP31	0	0	0	0	0	0	0	1	0	1	0	1	0	0	0	1	0	0	0	0	0	4
BMF	0	0	0	0	0	0	0	1	0	1	0	1	0	0	0	1	0	0	0	0	0	4
TMEM149	0	0	0	0	0	0	0	1	0	1	0	0	0	0	1	1	0	0	0	0	0	4
FMNL1	0	0	0	0	0	0	0	1	0	1	0	1	0	0	0	0	0	0	1	0	0	4
RNF125	0	0	0	0	0	0	0	1	0	0	0	0	1	0	0	1	0	0	1	0	0	4
LPXN	0	0	0	0	0	0	0	1	0	0	0	1	0	0	0	1	0	0	1	0	0	4
CSF1R	0	0	0	0	0	0	0	1	0	1	0	1	0	0	0	1	0	0	0	0	0	4
LOC645431	0	0	0	0	0	0	0	1	0	1	0	1	0	0	0	0	0	0	0	1	0	4
CTSW	0	0	0	0	0	0	0	1	0	1	0	1	0	0	0	0	0	0	1	0	0	4
CCR6	0	0	0	0	0	0	0	1	0	1	0	1	0	0	1	0	0	0	0	0	0	4
CCR4	0	0	0	0	0	0	0	1	0	1	0	1	0	0	0	0	0	0	0	1	0	4
GPR65	0	0	0	0	0	0	0	1	0	1	0	1	0	0	0	1	0	0	0	0	0	4
CXCR6	0	0	0	0	0	0	0	1	0	1	0	1	0	0	0	0	0	0	1	0	0	4
VAV1	0	0	0	0	0	0	0	1	0	1	0	1	0	0	0	1	0	0	0	0	0	4
CLDN10	0	0	0	0	0	0	0	1	0	1	0	1	0	0	0	0	0	0	0	1	0	4
GAPT	0	0	0	0	0	0	0	1	0	1	0	1	0	0	0	1	0	0	0	0	0	4
HLA-DRA	0	0	0	0	0	0	0	1	0	0	0	1	0	0	0	1	0	0	1	0	0	4
IGSF6	0	0	0	0	0	0	0	1	0	1	0	1	0	0	0	0	0	0	1	0	0	4
SLC14A1	0	0	0	0	0	0	0	1	0	0	0	1	1	0	0	1	0	0	0	0	0	4
CD72	0	0	0	0	0	0	0	1	0	1	0	1	0	0	1	0	0	0	0	0	0	4
CLIC6	0	0	0	0	0	0	0	1	0	0	0	1	1	0	0	1	0	0	0	0	0	4
EVI2A	0	0	0	0	0	0	0	1	0	1	0	1	0	0	0	1	0	0	0	0	0	4
LCP1	0	0	0	0	0	0	0	1	0	1	0	1	0	0	1	0	0	0	0	0	0	4
LY86	0	0	0	0	0	0	0	1	0	1	0	1	0	0	0	1	0	0	0	0	0	4
MYCN	0	0	0	0	0	0	0	1	0	1	0	1	0	0	0	1	0	0	0	0	0	4
2016-09-06	0	0	0	0	0	0	0	1	0	1	0	0	0	0	0	0	1	0	1	0	0	4
ABL1	0	0	0	0	0	0	0	1	0	1	0	1	0	0	0	0	0	0	0	0	1	4
MS4A6A	0	0	0	0	0	0	0	1	0	1	0	1	0	0	0	1	0	0	0	0	0	4
NR2F1	0	0	0	0	0	0	0	1	0	1	0	1	0	0	0	0	0	0	0	1	0	4
C17orf60	0	0	0	0	0	0	0	1	0	0	0	1	0	0	1	1	0	0	0	0	0	4
CYTIP	0	0	0	0	0	0	0	1	0	0	0	1	0	0	1	0	0	0	1	0	0	4
KIAA1407	0	0	0	0	0	0	0	1	0	1	1	1	0	0	0	0	0	0	0	0	0	4
FLJ11235	0	0	0	0	0	0	0	1	0	0	0	1	1	0	0	1	0	0	0	0	0	4
LTB	0	0	0	0	0	0	0	1	0	0	0	1	0	0	1	1	0	0	0	0	0	4
CFP	0	0	0	0	0	0	0	1	0	1	0	1	0	0	0	1	0	0	0	0	0	4
PDE4D	0	0	0	0	0	0	0	1	0	0	0	1	1	0	0	0	1	0	0	0	0	4
CTSE	0	0	0	0	0	0	0	1	0	1	0	1	0	0	0	0	0	0	0	1	0	4
CD79B	0	0	0	0	0	0	0	1	0	0	0	1	0	0	0	1	0	0	1	0	0	4
PIK3R5	0	0	0	0	0	0	0	1	0	1	0	1	0	0	0	1	0	0	0	0	0	4
SLC7A7	0	0	0	0	0	0	0	1	0	1	0	1	0	0	0	1	0	0	0	0	0	4
CD302	0	0	0	0	0	0	0	1	0	1	0	0	1	0	0	1	0	0	0	0	0	4
MCOLN2	0	0	0	0	0	0	0	1	0	1	0	1	0	0	1	0	0	0	0	0	0	4
FUT7	0	0	0	0	0	0	0	1	0	1	0	1	0	0	1	0	0	0	0	0	0	4
FGR	0	0	0	0	0	0	0	1	0	0	0	1	0	0	0	1	0	0	1	0	0	4
C2orf85	0	0	0	0	0	0	0	1	0	1	0	1	0	0	1	0	0	0	0	0	0	4
RHOH	0	0	0	0	0	0	0	1	0	1	0	1	0	0	1	0	0	0	0	0	0	4
PTPRO	0	0	0	0	0	0	0	1	0	1	0	0	0	0	0	1	0	0	1	0	0	4
CD79A	0	0	0	0	0	0	0	1	0	1	0	1	0	0	0	0	0	0	0	1	0	4
HLA-DMA	0	0	0	0	0	0	0	1	0	0	0	1	0	0	0	1	0	0	1	0	0	4
FUT8	0	0	0	0	0	0	0	1	0	0	0	1	1	0	0	0	0	0	0	1	0	4
TLE2	0	0	0	0	0	0	0	1	0	0	0	0	0	0	0	1	0	0	1	0	1	4
PARP10	0	0	0	0	0	0	0	1	0	1	0	0	0	0	0	0	0	0	1	1	0	4
KIAA0195	0	0	0	0	0	0	0	1	0	1	1	0	0	0	0	0	0	0	0	1	0	4
DERL3	0	0	0	0	0	0	0	1	0	1	0	0	0	0	1	0	0	0	1	0	0	4
SLAMF8	0	0	0	0	0	0	0	1	0	1	0	1	0	0	0	0	0	0	1	0	0	4
AOAH	0	0	0	0	0	0	0	1	0	1	0	1	0	0	0	0	0	0	1	0	0	4
CRYBB1	0	0	0	0	0	0	0	1	0	1	0	0	0	0	0	1	0	0	0	0	1	4
FYN	0	0	0	0	0	0	0	1	0	1	0	1	0	0	0	1	0	0	0	0	0	4
IFNG	0	0	0	0	0	0	0	1	0	1	0	1	0	0	0	0	0	0	1	0	0	4
PKDCC	0	0	0	0	0	0	0	1	0	0	1	1	0	0	0	0	0	0	0	1	0	4
SAMSN1	0	0	0	0	0	0	0	1	0	0	0	1	0	0	0	0	0	0	1	1	0	4
OLFM1	0	0	0	0	0	0	0	1	0	0	0	1	1	0	0	0	0	0	0	1	0	4
HLA-DQB1	0	0	0	0	0	0	0	1	0	1	0	1	0	0	0	0	0	0	1	0	0	4
TMC8	0	0	0	0	0	0	0	1	0	0	0	1	0	0	1	1	0	0	0	0	0	4
MGRN1	0	0	0	0	0	0	0	1	0	1	1	0	0	0	0	0	0	0	0	1	0	4
GRM8	0	0	0	0	0	0	0	1	0	1	0	0	0	1	0	0	0	0	0	1	0	4
LARGE	0	0	0	0	0	0	0	1	0	1	0	0	1	0	0	1	0	0	0	0	0	4
GIMAP8	0	0	0	0	0	0	0	1	0	1	0	1	0	0	0	1	0	0	0	0	0	4
TMEM163	0	0	0	0	0	0	0	1	0	1	0	1	1	0	0	0	0	0	0	0	0	4
FOXP1	0	0	0	0	0	0	0	1	0	0	0	1	1	0	0	1	0	0	0	0	0	4
SSTR3	0	0	0	0	0	0	0	1	0	1	0	1	0	0	0	0	0	0	1	0	0	4
FLI1	0	0	0	0	0	0	0	1	0	1	0	1	0	0	0	1	0	0	0	0	0	4
FCGR1A	0	0	0	0	0	0	0	1	0	0	0	1	0	0	0	1	0	0	0	1	0	4
CDH23	0	0	0	0	0	0	0	1	0	1	0	0	0	0	0	1	0	0	0	1	0	4
C3AR1	0	0	0	0	0	0	0	1	0	1	0	1	0	0	0	0	0	0	1	0	0	4
ZNF500	0	0	0	0	0	0	0	1	0	1	1	0	0	0	0	0	0	0	0	1	0	4
G6PC3	0	0	0	0	0	0	0	1	0	1	1	1	0	0	0	0	0	0	0	0	0	4
TMEM176B	0	0	0	0	0	0	0	1	0	1	0	0	0	0	0	1	0	0	0	1	0	4
KDM4D	0	0	0	0	0	0	0	1	0	1	1	0	0	0	0	1	0	0	0	0	0	4
RASGRP2	0	0	0	0	0	0	0	1	0	1	0	1	0	0	0	1	0	0	0	0	0	4
ESR1	0	0	0	0	0	0	0	1	0	0	0	0	0	0	0	1	0	0	0	1	1	4
RUNX1	0	0	0	0	0	0	0	1	0	0	0	1	0	0	1	1	0	0	0	0	0	4
SNED1	0	0	0	0	0	0	0	1	0	1	0	0	1	0	0	1	0	0	0	0	0	4
GFI1B	0	0	0	0	0	0	0	1	0	1	0	1	0	0	0	0	0	0	0	1	0	4
IGJ	0	0	0	0	0	0	0	1	0	1	0	1	0	0	0	0	0	0	0	1	0	4
FCGR1B	0	0	0	0	0	0	0	1	0	1	0	1	0	0	0	1	0	0	0	0	0	4
FCGR1C	0	0	0	0	0	0	0	1	0	1	0	1	0	0	0	1	0	0	0	0	0	4
FADS2	0	0	0	0	0	0	0	1	0	1	0	0	0	0	0	0	0	0	0	1	1	4
REM1	0	0	0	0	0	0	0	1	0	1	0	1	0	0	0	1	0	0	0	0	0	4
PRSS36	0	0	0	0	0	0	0	1	0	1	0	0	0	0	0	1	0	0	0	1	0	4
SHE	0	0	0	0	0	0	0	1	0	1	0	0	1	0	0	1	0	0	0	0	0	4
GIMAP2	0	0	0	0	0	0	0	1	0	1	0	0	0	0	0	1	0	0	1	0	0	4
RPRD2	0	0	0	0	0	0	0	1	0	1	1	0	1	0	0	0	0	0	0	0	0	4
C2	0	0	0	0	0	0	0	1	0	1	0	0	1	0	1	0	0	0	0	0	0	4
HLA-DRB5	0	0	0	0	0	0	0	1	0	1	0	1	0	0	0	0	0	0	1	0	0	4
TMEM200A	0	0	0	0	0	0	0	1	0	1	0	1	0	0	0	0	0	0	0	1	0	4
NFIC	0	0	0	0	0	0	0	1	0	1	0	0	1	0	0	0	0	0	0	0	1	4
S100B	0	0	0	0	0	0	0	1	0	1	0	1	0	0	0	0	0	0	0	1	0	4
ENTPD1	0	0	0	0	0	0	0	1	0	1	0	1	0	0	0	1	0	0	0	0	0	4
P2RX1	0	0	0	0	0	0	0	1	0	1	0	1	0	0	0	1	0	0	0	0	0	4
NRXN3	0	0	0	0	0	0	0	1	0	0	0	1	1	0	0	0	0	0	0	1	0	4
SIGLEC7	0	0	0	0	0	0	0	1	0	0	0	1	0	0	0	1	0	0	1	0	0	4
CSF2RA	0	0	0	0	0	0	0	1	0	1	0	1	0	0	0	1	0	0	0	0	0	4
POLI	0	0	0	0	0	0	0	1	0	0	0	1	1	0	0	0	1	0	0	0	0	4
LYL1	0	0	0	0	0	0	0	1	0	0	0	1	0	0	1	1	0	0	0	0	0	4
GYPE	0	0	0	0	0	0	0	1	0	1	0	1	0	0	0	1	0	0	0	0	0	4
ST8SIA4	0	0	0	0	0	0	0	1	0	1	0	1	0	0	0	0	0	0	1	0	0	4
C7	0	0	0	0	0	0	0	1	0	1	0	1	1	0	0	0	0	0	0	0	0	4
PDE5A	0	0	0	0	0	0	0	1	0	1	0	1	0	0	0	1	0	0	0	0	0	4
CLDN11	0	0	0	0	0	0	0	1	0	1	0	0	0	0	0	1	0	0	0	1	0	4
MAP9	0	0	0	0	0	0	0	1	0	1	0	1	1	0	0	0	0	0	0	0	0	4
ARID5A	0	0	0	0	0	0	0	1	0	1	0	0	0	0	0	1	0	0	0	1	0	4
LILRB4	0	0	0	0	0	0	0	1	0	1	0	1	0	0	0	0	0	0	1	0	0	4
TNFRSF17	0	0	0	0	0	0	0	1	0	1	0	1	0	0	0	0	0	0	1	0	0	4
KRT36	0	0	0	0	0	0	0	1	0	1	0	1	0	0	0	0	0	0	0	1	0	4
GAL3ST4	0	0	0	0	0	0	0	1	0	1	0	1	0	0	0	1	0	0	0	0	0	4
INSL3	0	0	0	0	0	0	0	1	0	0	1	1	0	0	0	1	0	0	0	0	0	4
FIGNL2	0	0	0	0	0	0	0	1	0	1	0	0	0	0	0	1	0	0	0	1	0	4
TMEM176A	0	0	0	0	0	0	0	1	0	1	0	0	0	0	0	1	0	0	0	1	0	4
HLA-DRB1	0	0	0	0	0	0	0	1	0	1	0	1	0	0	0	0	0	0	1	0	0	4
CABLES2	0	0	0	0	0	0	0	1	0	1	1	0	0	0	0	0	0	0	0	1	0	4
NLRC4	0	0	0	0	0	0	0	1	0	1	0	1	0	0	0	1	0	0	0	0	0	4
CHRNA6	0	0	0	0	0	0	0	1	0	1	0	1	0	1	0	0	0	0	0	0	0	4
TNFSF13B	0	0	0	0	0	0	0	1	0	1	0	1	0	0	0	0	0	0	1	0	0	4
NMUR1	0	0	0	0	0	0	0	1	0	1	0	0	1	0	0	1	0	0	0	0	0	4
RBM4B	0	0	0	0	0	0	0	1	0	0	1	0	0	0	0	0	0	0	1	0	1	4
ARRDC3	0	0	0	0	0	0	0	1	0	1	1	0	1	0	0	0	0	0	0	0	0	4
TMIGD2	0	0	0	0	0	0	0	1	0	1	0	1	0	0	0	0	0	0	1	0	0	4
LOC646851	0	0	0	0	0	0	0	1	0	1	1	1	0	0	0	0	0	0	0	0	0	4
COG1	0	0	0	0	0	0	0	1	0	1	1	0	0	0	0	0	0	0	0	1	0	4
GALNTL1	0	0	0	0	0	0	0	1	0	1	0	1	0	0	0	0	0	0	0	0	1	4
SLC9A9	0	0	0	0	0	0	0	1	0	1	0	1	0	0	0	1	0	0	0	0	0	4
MAP3K12	0	0	0	0	0	0	0	1	0	1	0	1	0	0	0	0	0	0	0	1	0	4
RGS1	0	0	0	0	0	0	0	1	0	0	0	1	0	0	0	0	0	0	1	1	0	4
TMEM229B	0	0	0	0	0	0	0	1	0	0	0	1	0	0	0	0	0	0	1	0	1	4
AMICA1	0	0	0	0	0	0	0	1	0	1	0	1	0	0	0	1	0	0	0	0	0	4
FBXL7	0	0	0	0	0	0	0	1	0	1	0	0	0	0	0	1	0	0	0	1	0	4
WBSCR17	0	0	0	0	0	0	0	1	0	0	0	1	1	0	0	0	1	0	0	0	0	4
SYTL2	0	0	0	0	0	0	0	1	0	0	0	1	0	0	0	1	0	0	0	1	0	4
CEACAM21	0	0	0	0	0	0	0	1	0	0	0	1	0	0	1	1	0	0	0	0	0	4
AMH	0	0	0	0	0	0	0	1	0	0	1	0	0	0	0	0	0	0	1	0	1	4
LAT2	0	0	0	0	0	0	0	1	0	1	0	1	0	0	0	1	0	0	0	0	0	4
C20orf160	0	0	0	0	0	0	0	1	0	1	0	1	0	0	0	1	0	0	0	0	0	4
NR2F2	0	0	0	0	0	0	0	1	0	1	0	1	0	0	0	1	0	0	0	0	0	4
PRAF2	0	0	0	0	0	0	0	1	0	0	1	0	0	0	0	1	0	0	0	1	0	4
SPDYE3	0	0	0	0	0	0	0	1	0	1	1	0	0	0	0	0	0	0	0	1	0	4
EPHA3	0	0	0	0	0	0	0	1	0	1	0	1	0	0	0	1	0	0	0	0	0	4
CAPN6	0	0	0	0	0	0	0	1	0	0	0	1	1	0	0	0	0	0	0	1	0	4
LOC100272146	0	0	0	0	0	0	0	1	0	1	1	0	0	0	0	0	0	0	0	1	0	4
PRKACA	0	0	0	0	0	0	0	1	0	1	0	0	0	0	0	0	0	0	1	1	0	4
SIGLEC1	0	0	0	0	0	0	0	1	0	1	0	1	0	0	0	1	0	0	0	0	0	4
PNMA2	0	0	0	0	0	0	0	1	0	1	0	1	0	0	0	0	0	0	0	1	0	4
TNS3	0	0	0	0	0	0	0	1	0	1	0	1	0	0	0	1	0	0	0	0	0	4
SOX8	0	0	0	0	0	0	0	1	0	0	0	1	1	0	0	1	0	0	0	0	0	4
FUT4	0	0	0	0	0	0	0	1	0	0	0	1	0	0	0	1	0	0	0	1	0	4
PTGER2	0	0	0	0	0	0	0	1	0	0	0	1	0	0	0	1	0	0	0	1	0	4
LILRB2	0	0	0	0	0	0	0	1	0	1	0	1	0	0	0	1	0	0	0	0	0	4
RHPN1	0	0	0	0	0	0	0	1	0	1	1	1	0	0	0	0	0	0	0	0	0	4
TPTE2P1	0	0	0	0	0	0	0	1	0	1	1	0	1	0	0	0	0	0	0	0	0	4
PILRA	0	0	0	0	0	0	0	1	0	1	0	1	0	0	0	1	0	0	0	0	0	4
TNFRSF4	0	0	0	0	0	0	0	1	0	0	0	0	0	0	0	1	0	0	1	1	0	4
CNTN4	0	0	0	0	0	0	0	1	0	1	1	0	1	0	0	0	0	0	0	0	0	4
LPAL2	0	0	0	0	0	0	0	1	0	1	0	0	0	0	1	0	0	0	0	1	0	4
RASGRP4	0	0	0	0	0	0	0	1	0	1	0	1	0	0	0	1	0	0	0	0	0	4
TRIM22	0	0	0	0	0	0	0	1	0	0	0	1	0	0	0	1	0	0	1	0	0	4
TADA3	0	0	0	0	0	0	0	1	0	1	1	0	0	0	0	0	0	0	0	0	1	4
TRIM38	0	0	0	0	0	0	0	1	0	0	0	0	1	0	1	1	0	0	0	0	0	4
SELP	0	0	0	0	0	0	0	1	0	1	0	1	1	0	0	0	0	0	0	0	0	4
CD244	0	0	0	0	0	0	0	1	0	1	0	1	0	0	1	0	0	0	0	0	0	4
GLRB	0	0	0	0	0	0	0	1	0	1	1	0	0	0	0	0	1	0	0	0	0	4
SLC25A6	0	0	0	0	0	0	0	1	0	0	0	1	0	0	0	1	0	0	1	0	0	4
MDFIC	0	0	0	0	0	0	0	1	0	0	0	1	0	0	0	1	0	0	0	1	0	4
LYN	0	0	0	0	0	0	0	1	0	0	0	1	0	0	1	0	0	0	1	0	0	4
TAPBP	0	0	0	0	0	0	0	1	0	0	0	0	0	0	1	1	0	0	1	0	0	4
TNS1	0	0	0	0	0	0	0	1	0	1	0	0	1	0	0	1	0	0	0	0	0	4
KCNQ3	0	0	0	0	0	0	0	1	0	1	1	0	0	0	0	0	0	0	0	1	0	4
TNXB	0	0	0	0	0	0	0	1	0	1	0	1	0	0	0	1	0	0	0	0	0	4
PDE1A	0	0	0	0	0	0	0	1	0	0	0	1	0	0	0	1	0	0	0	0	1	4
BLK	0	0	0	0	0	0	0	1	0	1	0	1	0	0	0	1	0	0	0	0	0	4
CCNG2	0	0	0	0	0	0	0	1	0	0	0	1	0	0	0	1	0	0	0	1	0	4
PAPLN	0	0	0	0	0	0	0	1	0	1	0	1	0	0	0	1	0	0	0	0	0	4
HCN4	0	0	0	0	0	0	0	1	0	1	0	1	1	0	0	0	0	0	0	0	0	4
TCL1A	0	0	0	0	0	0	0	1	0	1	0	1	0	0	1	0	0	0	0	0	0	4
AUTS2	0	0	0	0	0	0	0	1	0	0	0	0	1	0	0	0	0	0	0	1	1	4
GRAMD1A	0	0	0	0	0	0	0	1	0	0	0	1	0	0	0	1	0	0	0	1	0	4
SLC45A4	0	0	0	0	0	0	0	1	0	1	0	1	0	0	0	1	0	0	0	0	0	4
LTBP4	0	0	0	0	0	0	0	1	0	1	1	1	0	0	0	0	0	0	0	0	0	4
SGK269	0	0	0	0	0	0	0	1	0	1	0	1	0	0	0	0	0	0	0	1	0	4
TMEM132E	0	0	0	0	0	0	0	1	0	1	0	1	0	0	0	0	0	0	0	1	0	4
ARHGEF2	0	0	0	0	0	0	0	1	0	0	0	1	1	0	0	1	0	0	0	0	0	4
IQSEC2	0	0	0	0	0	0	0	1	0	1	0	1	0	0	0	0	0	0	0	1	0	4
TRPV4	0	0	0	0	0	0	0	1	0	0	0	1	0	0	0	1	0	0	0	1	0	4
KRT8	0	0	0	0	0	0	0	1	0	0	1	0	0	0	0	1	0	0	0	1	0	4
FOXP4	0	0	0	0	0	0	0	1	0	1	1	0	0	0	0	0	0	0	0	1	0	4
KLHL26	0	0	0	0	0	0	0	1	0	0	0	0	1	0	0	0	0	0	1	1	0	4
LAIR2	0	0	0	0	0	0	0	1	0	1	0	0	0	0	0	0	0	0	1	1	0	4
TMEM108	0	0	0	0	0	0	0	1	0	1	0	0	1	1	0	0	0	0	0	0	0	4
SHISA9	0	0	0	0	0	0	0	1	0	0	1	1	0	0	0	0	0	0	0	1	0	4
DHX58	0	0	0	0	0	0	0	1	0	1	0	0	0	0	0	0	0	0	1	1	0	4
SHROOM4	0	0	0	0	0	0	0	1	0	1	0	1	0	0	0	1	0	0	0	0	0	4
USP27X	0	0	0	0	0	0	0	1	0	1	0	1	0	0	0	0	1	0	0	0	0	4
PLXND1	0	0	0	0	0	0	0	1	0	0	0	1	0	0	1	1	0	0	0	0	0	4
SIX2	0	0	0	0	0	0	0	1	0	1	0	1	0	0	0	0	0	0	0	1	0	4
B3GALT2	0	0	0	0	0	0	0	1	0	1	0	1	1	0	0	0	0	0	0	0	0	4
ROR2	0	0	0	0	0	0	0	1	0	0	0	1	0	0	0	0	0	0	0	1	1	4
PELI2	0	0	0	0	0	0	0	1	0	0	0	1	1	0	0	1	0	0	0	0	0	4
LDOC1	0	0	0	0	0	0	0	1	0	1	1	1	0	0	0	0	0	0	0	0	0	4
GPBAR1	0	0	0	0	0	0	0	1	0	1	0	1	0	0	0	0	0	0	0	1	0	4
PODN	0	0	0	0	0	0	0	1	0	0	0	1	0	0	0	1	0	0	0	1	0	4
TCTN1	0	0	0	0	0	0	0	1	0	1	1	0	0	0	0	0	1	0	0	0	0	4
CCDC14	0	0	0	0	0	0	0	1	0	1	1	0	0	0	0	0	0	0	0	1	0	4
LILRA2	0	0	0	0	0	0	0	1	0	1	0	1	0	0	0	1	0	0	0	0	0	4
POLG	0	0	0	0	0	0	0	1	0	1	0	1	0	0	0	0	0	0	0	1	0	4
SERPINB9	0	0	0	0	0	0	0	1	0	1	0	1	0	0	0	0	0	0	0	1	0	4
FAM198A	0	0	0	0	0	0	0	1	0	1	0	0	0	0	0	1	0	0	0	1	0	4
MFAP4	0	0	0	0	0	0	0	1	0	1	0	1	0	0	0	0	0	0	0	1	0	4
PIP4K2B	0	0	0	0	0	0	0	1	0	1	1	0	0	0	0	0	0	0	0	1	0	4
PGR	0	0	0	0	0	0	0	1	0	0	0	1	0	0	0	1	0	0	0	0	1	4
KANK3	0	0	0	0	0	0	0	1	0	0	0	1	0	0	0	1	0	0	0	0	1	4
FGD3	0	0	0	0	0	0	0	1	0	0	0	1	0	0	1	1	0	0	0	0	0	4
RNF166	0	0	0	0	0	0	0	1	0	1	0	0	0	0	0	1	0	0	1	0	0	4
DLGAP1	0	0	0	0	0	0	0	1	0	1	0	0	1	0	0	0	1	0	0	0	0	4
MMP19	0	0	0	0	0	0	0	1	0	1	0	0	0	0	0	1	0	0	0	1	0	4
ITGAX	0	0	0	0	0	0	0	1	0	1	0	1	0	0	0	0	0	0	0	1	0	4
GPR132	0	0	0	0	0	0	0	1	0	0	0	1	0	0	0	1	0	0	0	1	0	4
PRND	0	0	0	0	0	0	0	1	0	1	0	1	0	0	0	0	0	0	0	1	0	4
APOL3	0	0	0	0	0	0	0	1	0	1	0	0	0	0	0	1	0	0	1	0	0	4
CRYBA4	0	0	0	0	0	0	0	1	0	0	0	0	0	0	0	0	0	0	1	1	1	4
ANTXR1	0	0	0	0	0	0	0	1	0	1	0	1	0	0	0	1	0	0	0	0	0	4
LMF1	0	0	0	0	0	0	0	1	0	0	0	0	0	0	0	1	0	0	1	0	1	4
TCF7L2	0	0	0	0	0	0	0	1	0	0	0	1	0	0	0	1	1	0	0	0	0	4
ZMAT3	0	0	0	0	0	0	0	1	0	0	0	0	1	0	0	0	0	0	1	1	0	4
ASGR2	0	0	0	0	0	0	0	1	0	1	0	0	0	0	1	1	0	0	0	0	0	4
LSP1	0	0	0	0	0	0	0	1	0	1	0	1	0	0	0	0	0	0	1	0	0	4
LTC4S	0	0	0	0	0	0	0	1	0	1	0	1	0	0	0	1	0	0	0	0	0	4
GUCY1A3	0	0	0	0	0	0	0	1	0	0	0	1	1	0	0	0	0	0	0	1	0	4
MYO9B	0	0	0	0	0	0	0	1	0	0	0	1	0	0	1	0	0	0	1	0	0	4
CISH	0	0	0	0	0	0	0	1	0	0	0	0	1	0	0	1	0	0	1	0	0	4
FAM179A	0	0	0	0	0	0	0	1	0	1	0	1	0	0	0	0	0	0	0	1	0	4
CPPED1	0	0	0	0	0	0	0	1	0	0	0	0	1	0	0	0	0	0	1	1	0	4
PKN1	0	0	0	0	0	0	0	1	0	0	0	1	0	0	0	1	0	0	0	1	0	4
ZNF575	0	0	0	0	0	0	0	1	0	1	0	0	0	0	0	0	0	0	1	1	0	4
MDGA1	0	0	0	0	0	0	0	1	0	1	0	1	0	0	0	0	0	0	0	1	0	4
CRTAP	0	0	0	0	0	0	0	1	0	0	0	0	0	0	1	1	1	0	0	0	0	4
ELMO1	0	0	0	0	0	0	0	1	0	1	0	0	1	0	0	1	0	0	0	0	0	4
SOX13	0	0	0	0	0	0	0	1	0	1	0	0	1	0	0	1	0	0	0	0	0	4
MS4A14	0	0	0	0	0	0	0	1	0	1	0	1	0	0	0	1	0	0	0	0	0	4
DOK6	0	0	0	0	0	0	0	1	0	1	0	1	1	0	0	0	0	0	0	0	0	4
MICALL2	0	0	0	0	0	0	0	1	0	0	0	1	0	0	0	1	0	0	0	1	0	4
MOXD1	0	0	0	0	0	0	0	1	0	1	0	1	0	0	0	0	0	0	0	0	1	4
LOC401463	0	0	0	0	0	0	0	1	0	1	0	1	0	0	0	0	0	0	0	1	0	4
GNB4	0	0	0	0	0	0	0	1	0	1	0	1	0	0	0	1	0	0	0	0	0	4
LOXL1	0	0	0	0	0	0	0	1	0	0	0	1	0	0	0	0	0	0	1	1	0	4
SPRED1	0	0	0	0	0	0	0	1	0	1	0	1	0	0	0	1	0	0	0	0	0	4
TMEM119	0	0	0	0	0	0	0	1	0	1	0	1	0	0	0	0	0	0	0	1	0	4
EMILIN2	0	0	0	0	0	0	0	1	0	0	0	1	0	0	1	0	0	0	0	1	0	4
CHST6	0	0	0	0	0	0	0	1	0	0	0	1	0	0	0	1	0	0	0	1	0	4
C2CD2	0	0	0	0	0	0	0	1	0	0	0	1	0	0	0	1	0	0	1	0	0	4
CH25H	0	0	0	0	0	0	0	1	0	0	0	1	0	0	0	1	0	0	0	1	0	4
ZNF71	0	0	0	0	0	0	0	1	0	1	1	0	0	0	0	0	0	0	0	1	0	4
VSIG4	0	0	0	0	0	0	0	1	0	1	0	1	0	0	0	1	0	0	0	0	0	4
KLHL22	0	0	0	0	0	0	0	1	0	0	0	1	0	0	0	0	0	0	1	0	1	4
TMEM216	0	0	0	0	0	0	0	1	0	0	1	1	0	0	0	0	0	0	0	1	0	4
ZRSR2	0	0	0	0	0	0	0	1	0	1	0	1	0	0	0	1	0	0	0	0	0	4
MS4A2	0	0	0	0	0	0	0	1	0	1	0	0	0	0	0	1	0	0	0	1	0	4
LMO2	0	0	0	0	0	0	0	1	0	1	0	1	0	0	0	1	0	0	0	0	0	4
FZD7	0	0	0	0	0	0	0	1	0	0	0	1	1	0	0	0	0	0	0	1	0	4
PRR16	0	0	0	0	0	0	0	1	0	1	0	1	0	0	0	0	0	0	0	1	0	4
MED25	0	0	0	0	0	0	0	1	0	1	1	1	0	0	0	0	0	0	0	0	0	4
ACRBP	0	0	0	0	0	0	0	1	0	1	0	1	0	0	0	1	0	0	0	0	0	4
C19orf45	0	0	0	0	0	0	0	1	0	0	1	0	0	0	0	0	0	0	0	1	1	4
CXXC1	0	0	0	0	0	0	0	1	0	1	1	0	0	0	0	0	0	0	1	0	0	4
RASA4	0	0	0	0	0	0	0	1	0	1	1	1	0	0	0	0	0	0	0	0	0	4
RASSF1	0	0	0	0	0	0	0	1	0	1	0	0	0	0	0	1	0	0	1	0	0	4
CREB3L1	0	0	0	0	0	0	0	1	0	0	0	1	1	0	0	0	0	0	0	1	0	4
PIGR	0	0	0	0	0	0	0	1	0	0	0	0	1	0	0	0	0	0	1	0	1	4
OLFML1	0	0	0	0	0	0	0	1	0	1	0	0	0	0	0	1	0	0	0	1	0	4
GJA4	0	0	0	0	0	0	0	1	0	0	0	1	0	0	1	1	0	0	0	0	0	4
NEK11	0	0	0	0	0	0	0	1	0	1	1	1	0	0	0	0	0	0	0	0	0	4
PLEKHH2	0	0	0	0	0	0	0	1	0	1	0	0	0	0	0	1	0	0	0	1	0	4
SCN8A	0	0	0	0	0	0	0	1	0	1	1	0	0	0	0	0	0	0	0	1	0	4
LRRC4B	0	0	0	0	0	0	0	1	0	1	1	1	0	0	0	0	0	0	0	0	0	4
DLG4	0	0	0	0	0	0	0	1	0	1	1	1	0	0	0	0	0	0	0	0	0	4
KCNJ14	0	0	0	0	0	0	0	1	0	1	1	0	0	0	0	0	0	0	0	1	0	4
EPHA7	0	0	0	0	0	0	0	1	0	1	0	0	0	0	0	0	0	0	0	1	1	4
CABP4	0	0	0	0	0	0	0	1	0	1	0	0	0	0	0	1	0	0	0	1	0	4
EEFSEC	0	0	0	0	0	0	0	1	0	1	0	0	0	0	0	1	0	0	0	1	0	4
INSR	0	0	0	0	0	0	0	1	0	1	0	0	0	1	0	1	0	0	0	0	0	4
KCNK12	0	0	0	0	0	0	0	1	0	1	1	1	0	0	0	0	0	0	0	0	0	4
GNLY	0	0	0	0	0	0	0	1	0	1	0	0	0	0	0	1	0	0	1	0	0	4
POLR3C	0	0	0	0	0	0	0	1	0	0	0	1	0	0	1	0	0	0	0	1	0	4
LRRC37B2	0	0	0	0	0	0	0	1	0	1	1	0	0	0	0	0	0	0	0	1	0	4
SFT2D3	0	0	0	0	0	0	0	1	0	1	1	0	0	0	0	1	0	0	0	0	0	4
S1PR2	0	0	0	0	0	0	0	1	0	0	1	0	0	0	1	0	0	0	1	0	0	4
C8orf31	0	0	0	0	0	0	0	1	0	0	1	1	0	0	0	0	0	0	0	1	0	4
DPEP2	0	0	0	0	0	0	0	1	0	1	0	1	0	0	0	1	0	0	0	0	0	4
SPATA20	0	0	0	0	0	0	0	1	0	1	0	1	0	0	0	0	0	0	0	0	1	4
NF2	0	0	0	0	0	0	0	1	0	0	0	0	0	0	1	0	0	0	1	1	0	4
POPDC2	0	0	0	0	0	0	0	1	0	1	0	1	0	0	0	1	0	0	0	0	0	4
RAC2	0	0	0	0	0	0	0	1	0	0	0	1	0	0	1	1	0	0	0	0	0	4
CCL14	0	0	0	0	0	0	0	1	0	1	0	0	1	0	0	1	0	0	0	0	0	4
TRIM69	0	0	0	0	0	0	0	1	0	1	0	1	0	0	0	0	0	0	1	0	0	4
PRTG	0	0	0	0	0	0	0	1	0	0	1	1	0	0	0	0	1	0	0	0	0	4
NCRNA00158	0	0	0	0	0	0	0	1	0	1	1	1	0	0	0	0	0	0	0	0	0	4
KCNH2	0	0	0	0	0	0	0	1	0	1	1	1	0	0	0	0	0	0	0	0	0	4
ADAMTS10	0	0	0	0	0	0	0	1	0	1	0	1	0	0	0	1	0	0	0	0	0	4
SEZ6L2	0	0	0	0	0	0	0	1	0	1	1	0	0	0	0	0	0	0	0	1	0	4
GEM	0	0	0	0	0	0	0	1	0	0	0	1	1	0	0	0	0	0	0	1	0	4
RCN1	0	0	0	0	0	0	0	1	0	0	0	1	0	0	0	1	0	0	0	1	0	4
CD70	0	0	0	0	0	0	0	1	0	1	0	1	0	0	0	0	0	0	1	0	0	4
SOD3	0	0	0	0	0	0	0	1	0	1	0	1	0	0	0	1	0	0	0	0	0	4
DARC	0	0	0	0	0	0	0	1	0	0	0	1	1	0	0	1	0	0	0	0	0	4
DACT2	0	0	0	0	0	0	0	1	0	0	0	1	0	0	0	1	0	0	0	0	1	4
CTNND2	0	0	0	0	0	0	0	1	0	1	0	1	1	0	0	0	0	0	0	0	0	4
TMEM63A	0	0	0	0	0	0	0	1	0	1	0	0	0	0	0	1	0	0	0	1	0	4
CORO2B	0	0	0	0	0	0	0	1	0	1	1	0	1	0	0	0	0	0	0	0	0	4
MAMLD1	0	0	0	0	0	0	0	1	0	1	0	1	0	0	0	0	0	0	0	1	0	4
NAT15	0	0	0	0	0	0	0	1	0	1	0	0	0	0	0	1	0	0	0	1	0	4
OXTR	0	0	0	0	0	0	0	1	0	0	0	1	0	0	0	1	0	0	0	1	0	4
PADI2	0	0	0	0	0	0	0	1	0	1	0	1	0	0	0	0	0	0	0	1	0	4
LOC84856	0	0	0	0	0	0	0	1	0	1	0	1	0	0	0	0	0	0	0	1	0	4
LPAR1	0	0	0	0	0	0	0	1	0	0	0	1	0	0	0	1	0	0	0	0	1	4
DHRS13	0	0	0	0	0	0	0	1	0	0	1	0	0	0	0	1	0	0	0	1	0	4
DND1	0	0	0	0	0	0	0	1	0	1	1	0	0	0	0	0	0	0	0	1	0	4
GRIK3	0	0	0	0	0	0	0	1	0	1	0	0	1	0	0	0	0	0	0	1	0	4
LOC389634	0	0	0	0	0	0	0	1	0	0	1	1	0	0	0	0	0	0	0	1	0	4
MPND	0	0	0	0	0	0	0	1	0	0	0	0	0	0	0	0	0	0	1	1	1	4
KCNK17	0	0	0	0	0	0	0	1	0	1	0	1	1	0	0	0	0	0	0	0	0	4
COL15A1	0	0	0	0	0	0	0	1	0	1	0	1	0	0	0	1	0	0	0	0	0	4
GAS1	0	0	0	0	0	0	0	1	0	1	0	1	0	0	0	0	0	0	0	1	0	4
GDF15	0	0	0	0	0	0	0	1	0	0	0	1	0	0	0	0	0	0	1	1	0	4
ATP8A2	0	0	0	0	0	0	0	1	0	1	1	1	0	0	0	0	0	0	0	0	0	4
C20orf112	0	0	0	0	0	0	0	1	0	1	1	1	0	0	0	0	0	0	0	0	0	4
ST6GAL2	0	0	0	0	0	0	0	1	0	1	0	1	1	0	0	0	0	0	0	0	0	4
DAB2	0	0	0	0	0	0	0	1	0	1	0	0	0	0	0	1	0	0	0	1	0	4
IER5L	0	0	0	0	0	0	0	1	0	0	1	1	0	0	0	1	0	0	0	0	0	4
RBPJ	0	0	0	0	0	0	0	1	0	1	0	1	0	0	0	1	0	0	0	0	0	4
CUEDC2	0	0	0	0	0	0	0	1	0	1	0	0	0	0	0	0	0	0	1	0	1	4
LPAR4	0	0	0	0	0	0	0	1	0	1	0	0	0	0	0	1	0	0	0	1	0	4
CFTR	0	0	0	0	0	0	0	1	0	0	0	1	1	0	0	0	0	0	0	1	0	4
FER1L4	0	0	0	0	0	0	0	1	0	1	1	0	0	0	0	0	0	0	0	1	0	4
DTNBP1	0	0	0	0	0	0	0	1	0	1	0	1	0	0	0	1	0	0	0	0	0	4
LTBP2	0	0	0	0	0	0	0	1	0	1	0	1	0	0	0	1	0	0	0	0	0	4
DPYSL3	0	0	0	0	0	0	0	1	0	1	0	1	0	0	0	0	0	0	0	1	0	4
APLP1	0	0	0	0	0	0	0	1	0	1	0	1	0	0	0	0	0	0	0	1	0	4
ST5	0	0	0	0	0	0	0	1	0	0	0	0	1	0	0	1	0	0	0	1	0	4
IRX5	0	0	0	0	0	0	0	1	0	1	1	0	0	0	0	0	0	0	0	1	0	4
CPA3	0	0	0	0	0	0	0	1	0	1	0	0	0	0	0	1	0	0	0	1	0	4
NGFR	0	0	0	0	0	0	0	1	0	1	0	1	0	0	0	1	0	0	0	0	0	4
FAM127C	0	0	0	0	0	0	0	1	0	0	0	1	0	0	0	1	0	0	0	1	0	4
KCNJ16	0	0	0	0	0	0	0	1	0	1	0	1	0	0	0	1	0	0	0	0	0	4
CCDC62	0	0	0	0	0	0	0	1	0	0	1	1	0	0	0	0	0	0	0	1	0	4
CSPG5	0	0	0	0	0	0	0	1	0	1	1	0	0	0	0	0	0	0	0	1	0	4
OMD	0	0	0	0	0	0	0	1	0	1	0	1	0	0	0	0	0	0	0	1	0	4
ASAP1	0	0	0	0	0	0	0	1	0	1	0	1	0	0	0	0	0	0	0	1	0	4
FCHSD2	0	0	0	0	0	0	0	1	0	1	0	1	0	0	0	0	0	0	1	0	0	4
BMP6	0	0	0	0	0	0	0	1	0	1	0	1	0	0	1	0	0	0	0	0	0	4
FZD9	0	0	0	0	0	0	0	1	0	0	0	1	0	0	1	1	0	0	0	0	0	4
PCDHB9	0	0	0	0	0	0	0	1	0	1	0	1	0	0	0	0	0	0	0	1	0	4
TESK1	0	0	0	0	0	0	0	1	0	1	0	0	0	0	0	1	0	0	0	1	0	4
LIF	0	0	0	0	0	0	0	1	0	0	1	1	0	0	0	0	0	0	0	1	0	4
OLFML2B	0	0	0	0	0	0	0	1	0	0	0	1	0	0	0	1	0	0	0	1	0	4
RASL12	0	0	0	0	0	0	0	1	0	1	0	1	0	0	0	1	0	0	0	0	0	4
HEG1	0	0	0	0	0	0	0	1	0	1	0	1	0	0	0	1	0	0	0	0	0	4
ERMN	0	0	0	0	0	0	0	1	0	0	0	1	0	0	0	1	0	0	0	0	1	4
ATL1	0	0	0	0	0	0	0	1	0	1	0	1	0	0	0	0	0	0	0	1	0	4
ARL4C	0	0	0	0	0	0	0	1	0	0	0	1	1	0	0	0	0	0	0	1	0	4
GRRP1	0	0	0	0	0	0	0	1	0	1	0	0	1	0	0	1	0	0	0	0	0	4
MXD3	0	0	0	0	0	0	0	1	0	1	0	0	0	0	0	1	0	0	0	1	0	4
RAI14	0	0	0	0	0	0	0	1	0	1	0	0	0	0	0	1	0	0	0	1	0	4
TMCO6	0	0	0	0	0	0	0	1	0	0	1	0	0	0	0	0	1	0	0	1	0	4
CKLF	0	0	0	0	0	0	0	1	0	0	0	0	0	0	0	1	0	0	0	1	1	4
RBMS3	0	0	0	0	0	0	0	1	0	1	1	1	0	0	0	0	0	0	0	0	0	4
LOC400759	0	0	0	0	0	0	0	1	0	1	0	0	0	0	0	1	0	0	1	0	0	4
FBLN2	0	0	0	0	0	0	0	1	0	0	0	1	0	0	0	1	0	0	0	1	0	4
APOL4	0	0	0	0	0	0	0	1	0	0	0	0	0	0	0	1	0	0	1	1	0	4
PRSS35	0	0	0	0	0	0	0	1	0	1	0	1	0	0	0	0	0	0	0	1	0	4
ETS1	0	0	0	0	0	0	0	1	0	1	0	1	0	0	0	1	0	0	0	0	0	4
KIAA1462	0	0	0	0	0	0	0	1	0	1	0	1	0	0	0	1	0	0	0	0	0	4
STK10	0	0	0	0	0	0	0	1	0	0	0	1	0	0	1	1	0	0	0	0	0	4
SLC43A3	0	0	0	0	0	0	0	1	0	0	0	0	0	0	1	1	0	0	0	1	0	4
NTF3	0	0	0	0	0	0	0	1	0	1	0	1	0	0	0	0	0	0	0	1	0	4
HCG22	0	0	0	0	0	0	0	1	0	0	0	0	0	0	1	1	0	0	0	1	0	4
KDELC2	0	0	0	0	0	0	0	1	0	0	0	0	0	0	0	1	0	0	0	1	1	4
APOD	0	0	0	0	0	0	0	1	0	1	0	0	0	0	0	1	0	0	0	1	0	4
ITPRIPL2	0	0	0	0	0	0	0	1	0	0	0	1	0	0	0	1	0	0	0	1	0	4
LINGO1	0	0	0	0	0	0	0	1	0	1	0	1	0	0	0	0	0	0	0	1	0	4
HS3ST1	0	0	0	0	0	0	0	1	0	0	0	1	0	0	0	0	0	0	0	1	1	4
PDZRN3	0	0	0	0	0	0	0	1	0	0	0	1	0	0	0	1	0	0	0	1	0	4
BICC1	0	0	0	0	0	0	0	1	0	1	0	1	0	0	0	0	0	0	0	1	0	4
DHX57	0	0	0	0	0	0	0	1	0	1	1	0	0	0	0	0	0	0	0	1	0	4
GPR124	0	0	0	0	0	0	0	1	0	0	0	1	0	0	0	1	0	0	0	1	0	4
MRC2	0	0	0	0	0	0	0	1	0	0	0	1	0	0	0	1	0	0	0	1	0	4
DMRTC1B	0	0	0	0	0	0	0	1	0	0	0	1	1	0	0	0	0	0	0	1	0	4
PLCXD2	0	0	0	0	0	0	0	1	0	1	1	0	0	0	0	0	0	0	0	1	0	4
RNF183	0	0	0	0	0	0	0	1	0	1	1	0	0	0	0	0	0	0	0	0	1	4
CCDC80	0	0	0	0	0	0	0	1	0	1	0	1	0	0	0	1	0	0	0	0	0	4
DAAM2	0	0	0	0	0	0	0	1	0	1	0	0	1	0	0	1	0	0	0	0	0	4
LOC285074	0	0	0	0	0	0	0	1	0	1	1	0	0	0	0	1	0	0	0	0	0	4
NLRP3	0	0	0	0	0	0	0	1	0	1	0	1	0	0	0	1	0	0	0	0	0	4
FCN1	0	0	0	0	0	0	0	1	0	1	0	1	0	0	0	0	0	0	0	1	0	4
METTL13	0	0	0	0	0	0	0	1	0	1	0	1	0	0	1	0	0	0	0	0	0	4
DKFZP686I15217	0	0	0	0	0	0	0	1	0	1	1	1	0	0	0	0	0	0	0	0	0	4
MED24	0	0	0	0	0	0	0	1	0	1	1	0	0	0	0	0	0	0	0	1	0	4
TPTE2	0	0	0	0	0	0	0	1	0	1	0	0	0	0	0	1	0	0	0	1	0	4
SFRP4	0	0	0	0	0	0	0	1	0	1	0	1	0	0	0	0	0	0	0	1	0	4
PSTPIP2	0	0	0	0	0	0	0	1	0	0	0	0	0	0	0	1	1	0	0	1	0	4
PRR15	0	0	0	0	0	0	0	1	0	0	1	0	0	0	0	1	0	0	0	0	1	4
LZTS2	0	0	0	0	0	0	0	1	0	1	0	1	0	0	0	1	0	0	0	0	0	4
FOXS1	0	0	0	0	0	0	0	1	0	0	0	1	1	0	0	1	0	0	0	0	0	4
IL10	0	0	0	0	0	0	0	1	0	1	0	1	0	0	0	0	0	0	0	1	0	4
ACTA2	0	0	0	0	0	0	0	0	0	1	0	1	0	0	0	1	0	0	0	1	0	4
ADAP2	0	0	0	0	0	0	0	0	0	1	0	1	0	0	0	1	0	0	1	0	0	4
GNA15	0	0	0	0	0	0	0	0	0	1	0	1	0	0	0	1	0	0	0	1	0	4
NOTCH3	0	0	0	0	0	0	0	0	0	1	0	1	0	0	0	1	0	0	0	1	0	4
PLXDC1	0	0	0	0	0	0	0	0	0	1	0	1	0	0	0	1	0	0	0	1	0	4
PRRX2	0	0	0	0	0	0	0	0	0	1	0	1	0	0	0	1	0	0	0	1	0	4
RFTN1	0	0	0	0	0	0	0	0	0	1	0	0	1	0	0	1	0	0	1	0	0	4
SFXN3	0	0	0	0	0	0	0	0	0	1	0	1	0	0	0	1	0	0	0	1	0	4
TRIM65	0	0	0	0	0	0	0	0	0	1	1	1	0	0	1	0	0	0	0	0	0	4
UCK2	0	0	0	0	0	0	0	0	0	1	1	0	0	0	0	0	0	0	0	1	1	4
GPR161	0	0	0	0	0	0	0	0	0	1	0	1	0	0	0	1	0	0	0	1	0	4
VSIG1	0	0	0	0	0	0	0	0	0	1	1	1	0	0	0	1	0	0	0	0	0	4
BCL9L	0	0	0	0	0	0	0	0	0	1	0	1	0	0	0	1	0	0	0	1	0	4
CACNA1H	0	0	0	0	0	0	0	0	0	1	0	1	0	0	0	1	1	0	0	0	0	4
PDGFRB	0	0	0	0	0	0	0	0	0	1	0	1	0	0	0	1	0	0	0	1	0	4
TAGLN	0	0	0	0	0	0	0	0	0	1	0	1	0	0	0	1	0	0	0	1	0	4
ADAMTS2	0	0	0	0	0	0	0	0	0	1	0	1	0	0	0	0	0	0	1	1	0	4
SCARF2	0	0	0	0	0	0	0	0	0	1	0	1	0	0	0	1	0	0	0	1	0	4
EMILIN1	0	0	0	0	0	0	0	0	0	1	0	1	0	0	0	1	0	0	0	1	0	4
SLC45A3	0	0	0	0	0	0	0	0	0	1	1	0	0	0	0	1	0	0	0	1	0	4
OR51E2	0	0	0	0	0	0	0	0	0	1	0	0	0	0	0	1	0	0	0	1	1	4
HEPH	0	0	0	0	0	0	0	0	0	1	0	1	0	0	0	1	0	0	0	1	0	4
BCL11B	0	0	0	0	0	0	0	0	0	1	0	1	1	0	1	0	0	0	0	0	0	4
SAMD14	0	0	0	0	0	0	0	0	0	1	1	1	0	0	0	0	0	0	0	1	0	4
TNFRSF1A	0	0	0	0	0	0	0	0	0	1	1	0	0	0	0	1	0	0	0	1	0	4
S1PR5	0	0	0	0	0	0	0	0	0	1	0	1	0	0	0	1	0	0	0	1	0	4
MXRA8	0	0	0	0	0	0	0	0	0	1	0	1	0	0	0	1	0	0	0	1	0	4
ACTN4	0	0	0	0	0	0	0	0	0	1	0	1	0	0	0	1	0	0	0	1	0	4
RARA	0	0	0	0	0	0	0	0	0	1	1	0	0	0	0	1	0	0	0	1	0	4
SULF2	0	0	0	0	0	0	0	0	0	1	1	1	0	0	0	0	0	0	0	1	0	4
TRIM47	0	0	0	0	0	0	0	0	0	1	0	0	0	0	1	1	0	0	0	1	0	4
C17orf70	0	0	0	0	0	0	0	0	0	1	1	0	0	0	0	1	0	0	0	1	0	4
ISLR	0	0	0	0	0	0	0	0	0	1	0	1	0	0	0	1	0	0	1	0	0	4
THY1	0	0	0	0	0	0	0	0	0	1	0	1	0	0	0	1	0	0	0	1	0	4
ABL2	0	0	0	0	0	0	0	0	0	1	1	1	0	0	0	0	0	0	0	1	0	4
CYGB	0	0	0	0	0	0	0	0	0	1	0	1	0	0	0	0	0	0	0	1	1	4
THBS3	0	0	0	0	0	0	0	0	0	1	1	1	0	0	0	0	0	0	0	1	0	4
NAGPA	0	0	0	0	0	0	0	0	0	1	1	0	0	0	0	1	0	0	0	1	0	4
CHST3	0	0	0	0	0	0	0	0	0	1	0	1	0	0	0	0	0	0	0	1	1	4
CCDC120	0	0	0	0	0	0	0	0	0	1	1	1	0	0	0	0	0	0	0	1	0	4
ALOX12B	0	0	0	0	0	0	0	0	0	1	1	0	0	0	0	1	0	0	0	1	0	4
NRP1	0	0	0	0	0	0	0	0	0	1	0	1	0	0	0	1	0	0	0	1	0	4
TRPM2	0	0	0	0	0	0	0	0	0	1	0	1	0	0	1	1	0	0	0	0	0	4
MICAL1	0	0	0	0	0	0	0	0	0	1	0	1	0	0	1	0	0	0	0	1	0	4
OLFML2A	0	0	0	0	0	0	0	0	0	1	0	1	0	0	0	1	0	0	0	1	0	4
FAT1	0	0	0	0	0	0	0	0	0	1	0	0	0	0	0	1	0	0	0	1	1	4
WISP2	0	0	0	0	0	0	0	0	0	1	1	1	0	0	0	0	0	0	0	1	0	4
DEF6	0	0	0	0	0	0	0	0	0	1	0	1	0	0	1	1	0	0	0	0	0	4
DDX19B	0	0	0	0	0	0	0	0	0	1	0	0	0	0	0	1	0	0	0	1	1	4
PABPC1	0	0	0	0	0	0	0	0	0	1	0	1	0	0	1	0	0	0	0	0	1	4
STX10	0	0	0	0	0	0	0	0	0	1	1	0	0	0	0	0	0	0	1	1	0	4
YPEL3	0	0	0	0	0	0	0	0	0	1	1	0	0	0	0	1	0	0	0	1	0	4
FAM89A	0	0	0	0	0	0	0	0	0	1	0	1	0	0	0	0	1	0	0	1	0	4
PLTP	0	0	0	0	0	0	0	0	0	1	0	1	0	0	0	1	0	0	0	1	0	4
SPNS2	0	0	0	0	0	0	0	0	0	1	1	1	0	0	0	1	0	0	0	0	0	4
KIFC3	0	0	0	0	0	0	0	0	0	1	1	1	0	0	0	1	0	0	0	0	0	4
COL6A1	0	0	0	0	0	0	0	0	0	1	0	1	0	0	0	1	0	0	0	1	0	4
DGCR5	0	0	0	0	0	0	0	0	0	1	1	0	0	0	0	1	0	0	0	1	0	4
EDNRA	0	0	0	0	0	0	0	0	0	1	0	1	0	0	0	1	0	0	0	1	0	4
CADM3	0	0	0	0	0	0	0	0	0	1	0	1	0	0	0	1	0	0	0	1	0	4
TMEM185A	0	0	0	0	0	0	0	0	0	1	0	1	0	0	0	1	0	0	0	1	0	4
NACC1	0	0	0	0	0	0	0	0	0	1	0	1	0	0	0	0	0	0	1	1	0	4
ZFP90	0	0	0	0	0	0	0	0	0	1	1	0	0	0	0	0	0	0	0	1	1	4
ARHGAP17	0	0	0	0	0	0	0	0	0	1	1	0	0	0	0	1	0	0	0	1	0	4
FAM189B	0	0	0	0	0	0	0	0	0	1	1	1	0	0	0	0	0	0	0	1	0	4
COL12A1	0	0	0	0	0	0	0	0	0	1	0	1	0	0	0	1	0	0	0	1	0	4
TNFSF12-TNFSF13	0	0	0	0	0	0	0	0	0	1	0	1	0	0	0	1	0	0	0	1	0	4
RPL23A	0	0	0	0	0	0	0	0	0	1	1	0	0	0	0	1	0	0	0	0	1	4
GAL3ST1	0	0	0	0	0	0	0	0	0	1	0	1	0	0	0	1	0	0	0	1	0	4
NPRL3	0	0	0	0	0	0	0	0	0	1	1	0	0	0	0	1	0	0	0	1	0	4
SHH	0	0	0	0	0	0	0	0	0	1	1	0	1	0	0	0	0	0	0	1	0	4
L1TD1	0	0	0	0	0	0	0	0	0	1	0	1	0	0	0	1	0	0	0	1	0	4
DOK4	0	0	0	0	0	0	0	0	0	1	1	0	0	0	0	1	0	0	0	1	0	4
TNIP2	0	0	0	0	0	0	0	0	0	1	0	1	0	0	0	1	0	0	0	1	0	4
NLE1	0	0	0	0	0	0	0	0	0	1	1	1	0	0	0	1	0	0	0	0	0	4
CORO1B	0	0	0	0	0	0	0	0	0	1	1	0	0	0	0	1	0	0	0	1	0	4
C20orf46	0	0	0	0	0	0	0	0	0	1	1	0	0	0	0	1	0	0	0	1	0	4
A4GALT	0	0	0	0	0	0	0	0	0	1	0	1	0	0	0	1	0	0	0	1	0	4
C22orf27	0	0	0	0	0	0	0	0	0	1	1	0	0	0	0	1	0	0	0	1	0	4
RNF44	0	0	0	0	0	0	0	0	0	1	0	1	1	0	0	0	0	0	0	1	0	4
CCDC88C	0	0	0	0	0	0	0	0	0	1	0	1	0	0	0	1	0	0	0	0	1	4
KCNN2	0	0	0	0	0	0	0	0	0	1	0	0	1	0	0	0	0	0	0	1	1	4
SYCE1L	0	0	0	0	0	0	0	0	0	1	1	0	0	0	0	1	0	0	0	0	1	4
DHX38	0	0	0	0	0	0	0	0	0	1	1	0	0	0	0	1	0	0	0	0	1	4
ZC3H3	0	0	0	0	0	0	0	0	0	1	1	0	0	0	0	1	0	0	0	1	0	4
TICAM1	0	0	0	0	0	0	0	0	0	1	0	0	0	0	0	0	1	0	0	1	1	4
CD99	0	0	0	0	0	0	0	0	0	1	0	0	0	0	0	1	0	0	1	1	0	4
EIF4EBP1	0	0	0	0	0	0	0	0	0	1	1	0	0	0	0	1	0	0	0	1	0	4
EPHB3	0	0	0	0	0	0	0	0	0	1	0	1	0	0	0	1	0	0	0	1	0	4
B3GNTL1	0	0	0	0	0	0	0	0	0	1	1	0	0	0	0	1	0	0	0	1	0	4
TTYH1	0	0	0	0	0	0	0	0	0	1	1	1	0	0	0	0	0	0	0	1	0	4
IFI35	0	0	0	0	0	0	0	0	0	1	1	0	0	0	0	1	0	0	0	1	0	4
ARSI	0	0	0	0	0	0	0	0	0	1	0	1	0	0	1	0	0	0	0	1	0	4
TOP1MT	0	0	0	0	0	0	0	0	0	1	0	1	0	0	0	1	0	0	0	1	0	4
FGD1	0	0	0	0	0	0	0	0	0	1	0	1	0	0	0	1	0	0	0	1	0	4
CXCL14	0	0	0	0	0	0	0	0	0	1	0	1	0	0	0	0	0	0	0	1	1	4
CCL26	0	0	0	0	0	0	0	0	0	1	0	1	0	0	0	1	0	0	0	1	0	4
ODZ4	0	0	0	0	0	0	0	0	0	1	0	1	1	0	0	0	0	0	0	1	0	4
SIPA1L2	0	0	0	0	0	0	0	0	0	1	0	0	1	0	0	0	0	0	0	1	1	4
MOSPD3	0	0	0	0	0	0	0	0	0	1	1	0	0	0	0	1	0	0	0	1	0	4
IGFBP7	0	0	0	0	0	0	0	0	0	1	0	1	0	0	0	1	0	0	0	1	0	4
RPL23	0	0	0	0	0	0	0	0	0	1	1	0	0	0	1	1	0	0	0	0	0	4
TUBG1	0	0	0	0	0	0	0	0	0	1	1	0	0	0	0	0	0	0	0	1	1	4
OSBPL10	0	0	0	0	0	0	0	0	0	1	0	1	0	0	0	1	0	0	0	1	0	4
NBL1	0	0	0	0	0	0	0	0	0	1	0	1	0	0	0	1	0	0	0	1	0	4
OSR1	0	0	0	0	0	0	0	0	0	1	1	1	0	0	0	0	0	0	0	1	0	4
TK1	0	0	0	0	0	0	0	0	0	1	1	0	0	0	1	1	0	0	0	0	0	4
IGFL2	0	0	0	0	0	0	0	0	0	1	1	1	0	0	0	0	0	0	1	0	0	4
SUPT5H	0	0	0	0	0	0	0	0	0	1	1	1	0	0	0	0	0	0	0	1	0	4
AXIN1	0	0	0	0	0	0	0	0	0	1	1	0	0	0	0	1	0	0	0	1	0	4
ACD	0	0	0	0	0	0	0	0	0	1	1	0	0	0	0	0	0	0	0	1	1	4
C11orf24	0	0	0	0	0	0	0	0	0	1	0	0	0	0	1	1	0	0	0	1	0	4
PTMS	0	0	0	0	0	0	0	0	0	1	0	0	0	0	0	1	0	0	0	1	1	4
RPUSD1	0	0	0	0	0	0	0	0	0	1	1	0	0	0	0	1	0	0	0	1	0	4
PPP1R3G	0	0	0	0	0	0	0	0	0	1	1	0	0	0	0	1	0	0	0	1	0	4
TRADD	0	0	0	0	0	0	0	0	0	1	1	0	0	0	0	1	0	0	0	0	1	4
PLEKHG4B	0	0	0	0	0	0	0	0	0	1	1	1	0	0	0	0	0	0	0	1	0	4
LOX	0	0	0	0	0	0	0	0	0	1	1	0	0	0	0	1	0	0	0	1	0	4
COL11A1	0	0	0	0	0	0	0	0	0	1	0	1	0	0	0	1	0	0	0	1	0	4
TNFRSF18	0	0	0	0	0	0	0	0	0	1	0	1	0	0	0	1	0	0	0	1	0	4
ADRM1	0	0	0	0	0	0	0	0	0	1	1	0	0	0	0	1	0	0	0	1	0	4
CSNK2B	0	0	0	0	0	0	0	0	0	1	1	0	0	0	0	1	0	0	0	1	0	4
ARHGEF15	0	0	0	0	0	0	0	0	0	1	0	1	1	0	0	1	0	0	0	0	0	4
RPL38	0	0	0	0	0	0	0	0	0	1	1	0	0	0	1	1	0	0	0	0	0	4
RAB40C	0	0	0	0	0	0	0	0	0	1	1	0	0	0	0	1	0	0	0	1	0	4
DDX49	0	0	0	0	0	0	0	0	0	1	1	0	0	0	0	1	0	0	0	1	0	4
TXNDC12	0	0	0	0	0	0	0	0	0	1	1	0	0	0	0	0	1	0	0	1	0	4
PAPPA	0	0	0	0	0	0	0	0	0	1	0	1	1	0	0	0	0	0	0	1	0	4
PLXDC2	0	0	0	0	0	0	0	0	0	1	0	1	0	0	0	1	0	0	0	1	0	4
ANTXR2	0	0	0	0	0	0	0	0	0	1	0	1	0	0	0	0	0	0	0	1	1	4
SLC44A4	0	0	0	0	0	0	0	0	0	1	1	0	1	0	0	1	0	0	0	0	0	4
TMEM121	0	0	0	0	0	0	0	0	0	1	0	1	0	0	0	1	0	0	0	1	0	4
SCNM1	0	0	0	0	0	0	0	0	0	1	0	0	0	0	1	1	0	0	0	1	0	4
TRAF4	0	0	0	0	0	0	0	0	0	1	1	0	0	0	0	1	0	0	0	1	0	4
RARRES2	0	0	0	0	0	0	0	0	0	1	0	0	0	0	1	1	0	0	0	1	0	4
LOH3CR2A	0	0	0	0	0	0	0	0	0	1	1	1	0	0	0	1	0	0	0	0	0	4
PTHLH	0	0	0	0	0	0	0	0	0	1	0	1	0	0	0	1	0	0	0	1	0	4
SPARC	0	0	0	0	0	0	0	0	0	1	0	1	0	0	0	1	0	0	0	1	0	4
RUVBL2	0	0	0	0	0	0	0	0	0	1	1	0	0	0	0	1	0	0	0	1	0	4
ARAP3	0	0	0	0	0	0	0	0	0	1	0	1	1	0	0	1	0	0	0	0	0	4
HES2	0	0	0	0	0	0	0	0	0	1	0	1	0	0	0	1	0	0	0	1	0	4
PUS1	0	0	0	0	0	0	0	0	0	1	1	0	0	0	0	1	0	0	0	1	0	4
PPP4C	0	0	0	0	0	0	0	0	0	1	1	0	0	0	0	1	0	0	0	1	0	4
DENND2A	0	0	0	0	0	0	0	0	0	1	0	1	0	0	0	1	0	0	0	1	0	4
RAB3IL1	0	0	0	0	0	0	0	0	0	1	0	1	0	0	0	1	0	0	0	1	0	4
FAM125A	0	0	0	0	0	0	0	0	0	1	1	0	0	0	1	1	0	0	0	0	0	4
FAM101B	0	0	0	0	0	0	0	0	0	1	0	1	0	0	0	1	0	0	0	1	0	4
SVEP1	0	0	0	0	0	0	0	0	0	1	0	1	0	0	0	1	0	0	0	1	0	4
MYOM2	0	0	0	0	0	0	0	0	0	1	0	1	1	0	0	1	0	0	0	0	0	4
CPNE1	0	0	0	0	0	0	0	0	0	1	1	1	0	0	0	1	0	0	0	0	0	4
TBC1D3B	0	0	0	0	0	0	0	0	0	1	1	0	0	0	0	1	0	0	0	1	0	4
SGCD	0	0	0	0	0	0	0	0	0	1	0	1	0	0	0	0	0	0	0	1	1	4
HOMER3	0	0	0	0	0	0	0	0	0	1	0	1	0	0	0	1	0	0	0	1	0	4
RPS3	0	0	0	0	0	0	0	0	0	1	0	1	0	0	0	1	0	0	0	0	1	4
NLRP1	0	0	0	0	0	0	0	0	0	1	0	0	1	0	0	1	0	0	0	1	0	4
CLSTN2	0	0	0	0	0	0	0	0	0	1	1	1	0	0	0	0	0	0	0	1	0	4
WT1	0	0	0	0	0	0	0	0	0	1	1	0	0	0	0	1	0	0	0	1	0	4
DACT1	0	0	0	0	0	0	0	0	0	1	0	1	0	0	0	1	0	0	0	1	0	4
ST8SIA2	0	0	0	0	0	0	0	0	0	1	0	1	0	1	0	0	0	0	0	1	0	4
MRPL18	0	0	0	0	0	0	0	0	0	1	1	0	0	0	0	1	0	0	0	1	0	4
GFOD2	0	0	0	0	0	0	0	0	0	1	1	0	0	0	0	1	0	0	0	0	1	4
C20orf141	0	0	0	0	0	0	0	0	0	1	1	1	0	0	1	0	0	0	0	0	0	4
POLR3H	0	0	0	0	0	0	0	0	0	1	0	0	1	0	0	0	0	0	1	0	1	4
PARVA	0	0	0	0	0	0	0	0	0	1	0	1	1	0	0	0	0	0	0	1	0	4
RPLP2	0	0	0	0	0	0	0	0	0	1	0	0	1	0	1	0	0	0	0	1	0	4
HSPA12B	0	0	0	0	0	0	0	0	0	1	0	0	1	0	0	1	0	0	1	0	0	4
NAV3	0	0	0	0	0	0	0	0	0	1	1	0	0	0	0	1	0	0	0	1	0	4
SLC22A18AS	0	0	0	0	0	0	0	0	0	1	0	0	0	0	0	1	0	0	0	1	1	4
BCL2A1	0	0	0	0	0	0	0	0	0	1	0	1	0	0	0	0	0	0	1	1	0	4
USF1	0	0	0	0	0	0	0	0	0	1	0	0	0	0	0	1	0	0	1	0	1	4
CGREF1	0	0	0	0	0	0	0	0	0	1	1	0	0	0	1	0	0	0	0	1	0	4
BCL2L1	0	0	0	0	0	0	0	0	0	1	0	1	0	0	0	1	0	0	0	1	0	4
GALK1	0	0	0	0	0	0	0	0	0	1	0	0	0	0	1	1	0	0	0	1	0	4
THPO	0	0	0	0	0	0	0	0	0	1	0	0	0	0	1	1	0	0	0	1	0	4
RSPO4	0	0	0	0	0	0	0	0	0	1	1	1	0	0	0	0	0	0	0	1	0	4
CLK2	0	0	0	0	0	0	0	0	0	1	0	1	0	0	0	1	0	0	0	1	0	4
NHSL1	0	0	0	0	0	0	0	0	0	1	0	0	0	0	1	1	0	0	0	1	0	4
DKFZp434J0226	0	0	0	0	0	0	0	0	0	1	1	1	0	0	0	0	0	0	0	1	0	4
[truncated: 11,944 more rows]

## Sheet: Table S13
"1" indicates that expression of the gene negatively correlates with TP53 expression in the cancer (Pearson product-moment correlation, FDR < 0.05).
"Sum" indicates the number of cancers in which expression of the gene negatively correlates with TP53 expression.
Gene	BLCA	BRCA	CESC	CHOL	COAD	ESCA	GBM	HNSC	KICH	KIRC	KIRP	LIHC	LUAD	LUSC	PAAD	PCPG	PRAD	READ	STAD	THCA	UCEC	Sum
LZIC	1	1	1	0	0	0	0	1	0	0	1	1	1	0	0	1	0	0	1	1	1	11
CYP51A1	0	1	1	0	0	0	0	1	0	1	1	1	0	1	0	1	0	0	1	1	0	10
LCLAT1	1	1	0	0	0	0	0	1	0	1	0	1	0	0	1	1	0	0	0	1	1	9
ZMPSTE24	1	1	0	0	0	0	0	1	0	1	1	1	1	0	0	1	0	0	0	0	1	9
ATP6V0B	0	1	1	0	0	0	0	1	0	1	1	1	1	0	0	0	1	0	0	1	0	9
SELT	0	0	0	0	0	0	1	1	0	1	1	1	0	0	0	1	1	0	0	1	1	9
TM2D1	0	0	0	0	0	0	0	0	0	1	0	1	1	0	1	1	1	0	1	1	1	9
CCDC47	1	1	0	0	0	0	0	1	0	1	0	1	0	0	0	1	0	0	0	1	1	8
REEP3	1	0	1	0	0	0	0	1	0	1	1	1	0	0	0	1	0	0	0	1	0	8
USP32	1	0	0	0	0	0	0	1	0	0	0	1	1	0	0	1	0	0	1	1	1	8
FAM91A1	1	1	0	0	1	0	0	0	0	1	1	0	0	0	0	0	1	0	1	0	1	8
C1GALT1	1	0	1	0	0	0	0	1	0	1	0	0	1	0	0	1	0	0	1	1	0	8
LAMP2	1	1	0	0	1	0	0	0	0	1	1	0	0	0	0	1	0	0	1	1	0	8
DPM1	0	1	0	0	1	0	0	1	0	1	0	0	1	0	0	0	0	0	1	1	1	8
RAB2A	0	0	1	0	0	0	0	1	0	1	1	0	0	0	0	1	1	0	0	1	1	8
HUS1	0	0	1	0	0	0	0	1	0	1	1	1	1	0	0	1	0	0	1	0	0	8
MCFD2	0	0	1	0	0	0	0	0	0	1	0	1	1	0	0	1	0	0	1	1	1	8
TAX1BP1	0	0	1	0	0	0	0	0	0	1	1	1	1	0	1	1	0	0	1	0	0	8
ITFG1	0	0	0	0	0	0	0	1	0	1	1	1	0	0	1	1	0	0	1	1	0	8
CNIH	1	0	1	0	0	0	0	1	0	1	1	0	0	1	0	0	0	0	0	1	0	7
IDI1	1	1	0	0	0	0	0	1	0	1	0	1	0	0	0	1	0	0	0	1	0	7
ECE2	1	1	0	0	0	0	1	1	0	0	0	1	0	0	0	1	0	0	0	0	1	7
PIGK	1	0	0	0	0	0	0	0	0	1	1	1	0	0	0	1	0	0	0	1	1	7
ATP6V1A	1	0	0	0	1	0	1	0	0	1	0	1	0	0	0	1	0	0	0	1	0	7
HERC5	1	1	0	0	0	0	0	0	0	1	1	1	1	0	0	0	1	0	0	0	0	7
CISD2	1	1	0	0	0	0	1	0	0	0	1	1	1	0	0	0	0	0	0	1	0	7
CLIP4	1	0	0	0	0	0	1	1	0	0	0	0	0	0	1	1	0	0	0	1	1	7
MAGEA2	0	1	0	0	0	0	0	1	0	1	0	1	1	0	0	0	0	0	1	0	1	7
MAGEA6	0	1	0	0	0	0	0	1	0	1	0	1	1	0	0	0	0	0	1	0	1	7
MAGEA12	0	1	0	0	0	0	0	1	0	1	0	1	1	0	0	0	0	0	1	0	1	7
SCOC	0	1	0	0	0	0	1	0	0	1	1	0	0	0	1	1	0	0	1	0	0	7
POLR2K	0	1	0	0	0	0	1	0	0	1	1	0	0	0	0	0	1	0	0	1	1	7
EPT1	0	1	0	0	0	0	0	1	0	1	0	1	0	0	0	1	0	0	0	1	1	7
ZC3H15	0	1	0	0	1	0	0	1	0	1	0	0	0	0	0	1	0	0	1	0	1	7
CSAG1	0	1	0	0	0	0	0	1	0	1	0	1	1	0	0	0	0	0	1	0	1	7
ZNRF2	0	0	1	0	0	0	0	1	0	0	1	1	0	0	1	1	0	0	0	1	0	7
FAM126B	0	0	1	0	1	0	1	0	0	1	1	0	0	0	0	1	0	0	0	1	0	7
TMED5	0	0	1	0	0	0	0	1	0	1	1	1	1	0	0	0	0	0	0	1	0	7
DUS4L	0	0	1	0	0	0	0	0	0	1	0	1	1	0	0	1	0	0	1	1	0	7
ITGB1BP1	0	0	1	0	0	0	1	1	0	0	1	0	1	0	0	0	1	0	0	0	1	7
OSBPL2	0	0	0	0	1	0	0	1	0	1	0	0	0	0	1	0	0	0	1	1	1	7
ARFGEF2	0	0	0	0	1	0	0	0	0	1	0	1	0	0	0	1	0	0	1	1	1	7
ANKRD57	0	0	0	0	1	0	0	1	0	1	1	1	0	0	0	0	0	0	1	0	1	7
USP15	0	0	0	0	1	0	1	1	0	1	1	0	1	0	0	0	0	0	0	1	0	7
RPRD1B	0	0	0	0	1	0	0	0	0	1	0	0	1	0	0	1	0	0	1	1	1	7
YPEL5	0	0	0	0	0	0	1	0	0	1	1	0	0	0	1	1	0	0	0	1	1	7
CAMTA1	0	0	0	0	0	0	1	0	0	1	1	1	0	0	1	1	0	0	0	0	1	7
FBXO2	0	0	0	0	0	0	1	1	0	0	0	1	0	0	1	1	0	0	1	0	1	7
CES8	0	0	0	0	0	0	1	1	0	0	0	1	0	0	1	1	0	0	1	1	0	7
CYCS	0	0	0	0	0	0	0	1	0	1	1	1	0	0	0	1	0	0	0	1	1	7
BLCAP	0	0	0	0	0	0	0	1	0	1	0	1	0	1	0	1	0	0	1	0	1	7
HIGD1A	0	0	0	0	0	0	0	1	0	1	1	1	0	0	1	1	1	0	0	0	0	7
SC5DL	0	0	0	0	0	0	0	1	0	0	0	1	1	0	1	1	0	0	1	1	0	7
PNPLA8	0	0	0	0	0	0	0	1	0	1	1	1	0	0	1	1	0	0	1	0	0	7
SUN1	0	0	0	0	0	0	0	1	0	1	0	1	1	0	1	0	1	0	1	0	0	7
FAM76A	0	0	0	0	0	0	0	0	0	1	1	1	0	0	1	1	1	0	0	1	0	7
C14orf147	1	0	1	0	0	0	0	1	0	1	1	0	0	0	0	0	0	0	1	0	0	6
ADK	1	0	0	0	0	0	0	1	0	1	1	0	0	0	0	1	0	0	0	1	0	6
RAB18	1	0	0	0	0	0	1	1	0	1	1	0	0	0	0	1	0	0	0	0	0	6
PDCD10	1	0	0	0	1	0	0	0	0	1	0	0	0	0	0	1	1	0	0	0	1	6
FBXO48	1	0	0	0	0	0	0	0	0	0	1	1	0	0	0	0	0	0	1	1	1	6
RTN4	1	0	0	0	0	0	1	1	0	1	0	0	1	0	0	1	0	0	0	0	0	6
C2orf69	1	0	0	0	0	0	1	0	0	1	1	1	0	0	0	1	0	0	0	0	0	6
GCLM	1	0	0	0	0	0	0	0	0	1	0	1	0	0	0	1	0	0	1	0	1	6
TMEM65	1	1	0	0	0	0	0	0	0	1	1	0	0	0	0	0	0	0	1	0	1	6
ATL3	1	0	1	0	0	0	0	1	0	0	1	1	1	0	0	0	0	0	0	0	0	6
KIAA0196	1	0	0	0	0	0	0	0	0	0	1	0	0	0	0	1	1	0	0	1	1	6
LMBRD2	1	0	0	0	0	0	0	0	0	1	1	1	0	0	0	1	0	0	0	1	0	6
NPTN	1	0	0	0	0	0	0	0	0	1	1	0	1	0	1	1	0	0	0	0	0	6
C18orf19	1	0	0	0	0	0	0	1	0	0	0	1	1	0	0	0	0	0	0	1	1	6
TMEM38B	1	0	0	0	0	0	0	0	0	1	1	1	1	0	0	1	0	0	0	0	0	6
C1D	1	0	0	0	0	0	0	0	0	1	1	0	0	0	0	0	0	0	1	1	1	6
MAGEA3	0	1	0	0	0	0	0	1	0	0	0	1	1	0	0	0	0	0	1	0	1	6
MFN1	0	1	0	0	0	0	0	1	0	1	0	0	1	0	0	1	0	0	0	1	0	6
SLC25A17	0	1	0	0	0	0	0	1	0	1	0	1	0	0	0	0	1	0	0	1	0	6
C7orf70	0	1	0	0	0	0	0	1	0	1	0	0	1	0	0	1	0	0	1	0	0	6
SERP1	0	1	0	0	0	0	0	1	0	1	0	1	0	0	0	0	0	0	0	1	1	6
MOSPD1	0	1	0	0	1	0	0	1	0	1	1	0	0	0	0	0	0	0	1	0	0	6
FBXO44	0	1	0	0	0	0	1	0	0	0	0	1	0	0	1	1	0	0	0	1	0	6
RAB22A	0	1	1	0	1	0	0	1	0	0	0	1	0	0	0	0	0	0	1	0	0	6
RABGEF1	0	0	1	0	0	0	0	1	0	1	0	1	0	0	0	0	0	0	1	1	0	6
YIPF4	0	0	1	0	0	0	0	1	0	1	0	0	0	0	0	0	0	0	1	1	1	6
BCAP29	0	0	1	0	0	0	0	1	0	1	0	1	0	0	0	1	0	0	0	1	0	6
C22orf25	0	0	1	0	0	0	1	0	0	1	1	0	1	0	0	0	0	0	0	1	0	6
OBFC2A	0	0	1	0	1	0	0	1	0	0	0	0	1	0	0	0	0	0	1	0	1	6
C1orf84	0	0	1	0	1	0	0	1	0	0	1	1	0	0	0	1	0	0	0	0	0	6
BOLA3	0	0	1	0	0	0	0	0	0	1	1	0	1	0	0	0	0	0	0	1	1	6
FAM63A	0	0	1	0	0	0	1	0	0	1	1	1	0	0	0	0	0	0	0	1	0	6
GPN1	0	0	1	0	0	0	0	1	0	1	0	0	1	0	0	1	0	0	0	0	1	6
OTUD1	0	0	1	0	0	0	1	1	0	0	1	0	0	0	0	0	0	0	0	1	1	6
CTBS	0	0	1	0	0	0	0	0	0	1	1	1	0	0	0	0	0	0	0	1	1	6
ERGIC2	0	0	1	0	0	0	0	1	0	1	1	0	0	0	0	1	0	0	0	1	0	6
HTR2C	0	0	1	0	0	0	0	1	0	0	0	1	1	0	0	0	0	0	1	0	1	6
PGBD4	0	0	1	0	0	0	0	0	0	1	0	1	0	0	0	1	0	0	1	1	0	6
CAMK2N1	0	0	1	0	0	0	0	1	0	0	0	1	0	0	1	0	1	0	1	0	0	6
SERINC3	0	0	0	0	1	0	0	1	0	0	0	1	0	0	0	1	0	0	1	1	0	6
SLMO2	0	0	0	0	1	0	0	1	0	1	0	0	0	0	0	0	0	0	1	1	1	6
CXorf57	0	0	0	0	1	0	0	0	0	0	0	1	0	0	0	1	0	0	1	1	1	6
ATP6V1H	0	0	0	0	0	0	1	1	0	1	1	0	0	0	0	1	0	0	0	1	0	6
RNF11	0	0	0	0	0	0	1	1	0	1	1	1	0	0	0	1	0	0	0	0	0	6
CPEB3	0	0	0	0	0	0	1	0	0	1	1	1	0	0	0	1	0	0	0	1	0	6
PCGF5	0	0	0	0	0	0	1	0	0	1	1	0	0	0	1	1	0	0	0	1	0	6
MTX2	0	0	0	0	0	0	1	1	0	1	1	0	0	0	0	1	0	0	0	0	1	6
NAPG	0	0	0	0	0	0	1	1	0	1	1	0	0	0	0	1	0	0	0	1	0	6
AK7	0	0	0	0	0	0	1	0	0	0	0	1	0	0	1	1	0	0	1	1	0	6
VDAC2	0	0	0	0	0	0	1	1	0	1	1	0	0	0	0	0	0	0	0	1	1	6
TMEM111	0	0	0	0	0	0	1	0	0	1	1	1	0	0	0	0	0	0	1	1	0	6
CLCN4	0	0	0	0	0	0	1	0	0	1	1	0	0	0	0	1	0	0	0	1	1	6
AKR1C1	0	0	0	0	0	0	1	1	0	1	0	1	0	0	0	1	1	0	0	0	0	6
TMEM59	0	0	0	0	0	0	1	1	0	1	1	1	0	0	1	0	0	0	0	0	0	6
C4orf33	0	0	0	0	0	0	1	0	0	1	1	0	0	0	1	1	0	0	0	1	0	6
SEC62	0	0	0	0	0	0	1	0	0	1	1	0	0	0	0	1	0	0	0	1	1	6
NUS1	0	0	0	0	0	0	0	1	0	1	0	1	1	0	0	1	0	0	0	1	0	6
C1orf212	0	0	0	0	0	0	0	1	0	1	1	1	1	0	0	0	0	0	0	1	0	6
TMX2	0	0	0	0	0	0	0	1	0	1	0	1	0	0	0	0	1	0	0	1	1	6
RTN3	0	0	0	0	0	0	0	1	0	1	0	1	0	0	1	1	0	0	0	1	0	6
ATAD1	0	0	0	0	0	0	0	1	0	1	1	0	0	0	1	1	0	0	0	1	0	6
SLC35F5	0	0	0	0	0	0	0	1	0	1	0	0	1	0	0	1	0	0	1	0	1	6
C14orf128	0	0	0	0	0	0	0	1	0	1	0	1	0	0	1	0	0	0	1	1	0	6
SLC5A12	0	0	0	0	0	0	0	1	0	0	1	1	0	0	0	0	0	0	1	1	1	6
UBE2D3	0	0	0	0	0	0	0	1	0	1	1	0	0	0	1	1	0	0	0	1	0	6
AKIRIN1	0	0	0	0	0	0	0	1	0	1	1	1	0	0	0	1	0	0	0	0	1	6
ARL8B	0	0	0	0	0	0	0	1	0	1	0	0	0	0	0	1	1	0	1	1	0	6
CTAG1B	0	0	0	0	0	0	0	1	0	1	0	1	0	0	0	1	0	0	1	0	1	6
LOC100303728	0	0	0	0	0	0	0	0	0	1	1	1	0	0	0	1	0	0	0	1	1	6
FAM82A2	0	0	0	0	0	0	0	0	0	1	1	1	0	0	0	1	1	0	0	1	0	6
MFSD8	0	0	0	0	0	0	0	0	0	1	1	0	0	0	1	1	0	0	1	1	0	6
SVIP	0	0	0	0	0	0	0	0	0	1	1	1	0	0	1	1	0	0	0	1	0	6
YIPF6	0	0	0	0	0	0	0	0	0	1	1	0	0	0	0	1	0	0	1	1	1	6
TIGD7	0	0	0	0	0	0	0	0	0	1	0	0	1	0	0	0	1	0	1	1	1	6
OXNAD1	0	0	0	0	0	0	0	0	0	1	1	1	0	0	0	1	0	0	0	1	1	6
POT1	0	0	0	0	0	0	0	0	0	1	0	1	1	0	1	1	0	0	1	0	0	6
TMEM161B	0	0	0	0	0	0	0	0	0	1	1	1	0	0	1	1	0	0	0	1	0	6
CHM	0	0	0	0	0	0	0	0	0	1	1	0	1	0	0	1	0	0	0	1	1	6
LOC389493	0	0	0	0	0	0	0	0	0	1	1	1	0	0	0	0	0	0	1	1	1	6
LOC284551	0	0	0	0	0	0	0	0	0	1	1	1	1	0	0	0	0	0	1	0	1	6
FAM73A	0	0	0	0	0	0	0	0	0	1	1	0	1	0	0	1	0	0	0	1	1	6
RAG1	0	0	0	0	0	0	0	0	0	1	0	1	1	0	0	0	0	0	1	1	1	6
PER3	0	0	0	0	0	0	0	0	0	1	1	1	0	0	1	1	0	0	0	0	1	6
FAF1	0	0	0	0	0	0	0	0	0	1	1	1	1	0	0	0	0	0	1	1	0	6
ANKRD43	0	0	0	0	0	0	0	0	0	1	0	1	0	0	0	1	0	0	1	1	1	6
C20orf24	1	0	1	0	0	0	0	1	0	0	0	0	0	0	0	0	0	0	1	0	1	5
DHCR24	1	0	0	0	0	0	0	1	0	0	0	1	0	0	0	1	0	0	0	0	1	5
PSMC2	1	0	0	0	0	0	0	0	0	0	0	1	1	0	0	1	0	0	1	0	0	5
RPN1	1	0	0	0	0	0	0	1	0	0	0	1	0	0	0	0	0	0	0	1	1	5
GOLT1B	1	0	0	0	0	0	0	1	0	1	0	0	1	0	0	1	0	0	0	0	0	5
MAP2K1	1	0	1	0	0	0	0	1	0	0	1	0	1	0	0	0	0	0	0	0	0	5
EREG	1	0	1	0	0	0	0	1	0	0	0	0	1	0	0	0	0	0	1	0	0	5
KCMF1	1	0	1	0	0	0	0	1	0	0	0	0	0	0	0	0	0	0	1	1	0	5
SH2D5	1	0	0	0	0	0	0	1	0	0	0	0	1	0	0	1	0	0	1	0	0	5
SAR1B	1	0	1	0	0	0	0	0	0	0	0	1	0	0	0	1	0	0	0	1	0	5
MAGT1	1	0	0	0	0	0	0	0	0	1	1	0	0	0	0	0	0	0	0	1	1	5
TTC35	1	0	0	0	0	0	0	1	0	1	1	0	0	0	0	1	0	0	0	0	0	5
PGK1	1	0	0	0	0	0	0	1	0	1	0	0	1	0	0	0	0	0	0	1	0	5
NUCB2	1	0	0	0	0	0	0	0	0	1	1	0	0	0	0	1	0	0	0	1	0	5
HCFC2	1	0	0	0	0	0	1	0	0	1	1	0	0	0	0	0	0	0	0	1	0	5
PNLIPRP3	1	0	0	0	0	0	1	1	0	1	1	0	0	0	0	0	0	0	0	0	0	5
ATG3	1	0	0	0	0	0	1	0	0	1	1	0	0	0	0	0	0	0	0	1	0	5
SPTLC1	1	0	0	0	0	0	0	1	0	1	0	0	0	0	0	1	0	0	0	1	0	5
FAM40B	1	0	1	0	0	0	0	0	0	0	1	1	0	0	0	1	0	0	0	0	0	5
NAA50	1	0	0	0	1	0	0	0	0	1	0	1	0	0	0	0	0	0	0	0	1	5
C14orf142	1	0	0	0	0	0	0	0	0	1	0	1	0	0	0	1	0	0	0	1	0	5
TMED2	1	1	1	0	0	0	0	1	0	1	0	0	0	0	0	0	0	0	0	0	0	5
SELS	1	0	1	0	0	0	0	1	0	1	1	0	0	0	0	0	0	0	0	0	0	5
ERO1L	1	0	1	0	0	0	0	1	0	0	0	0	1	1	0	0	0	0	0	0	0	5
MED21	1	0	0	0	0	0	1	0	0	1	1	0	0	0	0	1	0	0	0	0	0	5
MFSD1	1	0	0	0	0	0	0	0	0	0	1	1	0	0	0	1	0	0	0	1	0	5
POLK	1	0	0	0	0	0	0	0	0	1	0	0	0	0	1	1	0	0	0	1	0	5
NAA30	1	0	0	0	0	0	0	1	0	1	0	0	0	0	0	1	0	0	0	1	0	5
MYO5A	1	0	0	0	0	0	1	1	0	0	1	0	0	0	0	1	0	0	0	0	0	5
PRPS1	1	0	0	0	0	0	0	0	0	1	0	1	0	0	0	1	0	0	0	1	0	5
ATP6AP2	1	0	0	0	0	0	0	0	0	1	1	0	0	0	0	0	1	0	0	1	0	5
SLC44A1	1	0	0	0	0	0	1	0	0	1	1	0	0	0	0	0	0	0	0	1	0	5
SLC22A15	1	0	0	0	0	0	0	0	0	1	0	0	0	0	0	1	0	0	1	0	1	5
KDELR2	0	1	1	0	0	0	0	1	0	0	0	0	1	0	0	0	0	0	1	0	0	5
DNAJC5	0	1	0	0	0	0	0	1	0	0	0	0	0	0	0	1	0	0	1	0	1	5
YKT6	0	1	1	0	0	0	0	1	0	0	0	0	1	0	0	0	1	0	0	0	0	5
CLPTM1L	0	1	1	0	0	0	0	0	0	0	0	1	0	0	0	0	0	0	0	1	1	5
GNGT1	0	1	0	0	0	0	0	1	0	0	0	1	0	0	0	0	0	0	1	0	1	5
STX3	0	1	0	0	0	0	0	1	0	0	0	0	0	0	1	0	0	0	1	0	1	5
NAA11	0	1	0	0	0	0	0	0	0	1	0	1	1	0	0	0	0	0	0	0	1	5
C20orf20	0	1	0	0	0	0	0	1	0	0	0	0	1	0	0	0	0	0	1	0	1	5
GABRA3	0	1	0	0	0	0	1	0	0	0	0	1	0	0	0	0	0	0	1	0	1	5
ENOPH1	0	1	0	0	0	0	0	0	0	1	1	0	1	0	1	0	0	0	0	0	0	5
SLC25A32	0	1	0	0	0	0	0	1	0	1	0	0	0	0	0	1	0	0	0	0	1	5
HIST1H4H	0	1	0	0	1	0	0	1	0	0	0	0	0	0	0	0	0	0	0	1	1	5
C1orf59	0	1	0	0	0	0	1	0	0	0	0	0	1	0	0	0	0	0	1	0	1	5
TCFL5	0	1	0	0	0	0	0	1	0	1	0	1	0	0	0	0	0	0	0	0	1	5
YTHDF1	0	1	0	0	1	0	0	1	0	0	0	0	0	0	0	0	0	0	1	0	1	5
STK3	0	1	0	0	0	0	0	1	0	1	1	0	0	0	0	0	1	0	0	0	0	5
AURKAPS1	0	1	0	0	0	0	0	0	0	0	0	0	1	0	0	0	1	0	1	0	1	5
PAPD5	0	1	0	0	1	0	0	1	0	1	0	0	0	0	0	0	0	0	0	1	0	5
FAM160A1	0	1	0	0	0	0	0	0	0	1	1	0	0	0	0	1	0	0	0	1	0	5
MRPL13	0	1	0	0	0	0	0	1	0	1	0	0	0	0	0	0	0	0	0	1	1	5
MORN2	0	1	0	0	0	0	1	1	0	0	0	0	0	0	0	1	0	0	1	0	0	5
SMC1B	0	1	0	0	0	0	0	0	0	0	0	1	1	0	0	0	1	0	0	0	1	5
ADAMTSL4	0	0	1	0	0	0	0	1	0	0	0	1	1	0	0	0	0	0	0	0	1	5
METRNL	0	0	1	0	0	0	0	1	0	0	1	0	0	0	0	0	0	0	0	1	1	5
PIGF	0	0	1	0	0	0	0	1	0	1	0	0	0	0	0	0	0	0	0	1	1	5
PTP4A2	0	0	1	0	0	0	0	0	0	0	0	1	0	0	0	1	0	0	0	1	1	5
GGCX	0	0	1	0	0	0	0	0	0	0	0	1	0	0	0	0	0	0	1	1	1	5
CD46	0	0	1	0	0	0	0	0	0	1	0	0	0	0	1	1	0	0	0	1	0	5
C10orf114	0	0	1	0	0	0	0	1	0	0	0	1	1	0	0	0	0	0	0	1	0	5
MUL1	0	0	1	0	0	0	0	1	0	1	1	1	0	0	0	0	0	0	0	0	0	5
PDIA6	0	0	1	0	0	0	0	1	0	0	0	1	0	0	0	0	0	0	0	1	1	5
CTSA	0	0	1	0	0	0	0	1	0	0	0	1	1	0	0	0	0	0	0	0	1	5
C17orf55	0	0	1	0	0	0	0	1	0	1	0	0	0	0	0	0	1	0	1	0	0	5
PCYOX1	0	0	1	0	0	0	0	1	0	0	0	1	0	0	0	1	0	0	0	1	0	5
UGP2	0	0	1	0	0	0	0	0	0	0	1	1	0	0	0	0	0	0	1	1	0	5
AVL9	0	0	1	0	0	0	0	1	0	0	0	0	1	0	0	1	0	0	1	0	0	5
SPPL2A	0	0	1	0	0	0	0	0	0	1	1	1	1	0	0	0	0	0	0	0	0	5
MLX	0	0	1	0	0	0	0	1	0	0	0	1	1	0	0	0	0	0	0	1	0	5
ACSL3	0	0	1	0	0	0	0	0	0	1	1	0	0	0	0	1	0	0	0	1	0	5
FLJ43663	0	0	1	0	0	0	0	0	0	1	0	0	0	0	0	1	1	0	0	0	1	5
RMND5A	0	0	0	0	1	0	0	0	0	0	0	1	0	0	1	0	0	0	1	0	1	5
HIST1H2BD	0	0	0	0	1	0	0	1	0	0	0	1	0	0	0	0	0	0	1	1	0	5
ITCH	0	0	0	0	1	0	0	0	0	1	0	1	0	0	0	1	0	0	1	0	0	5
MAGEA11	0	0	0	0	1	0	0	1	0	1	0	1	0	0	0	0	0	0	0	0	1	5
C16orf72	0	0	0	0	1	0	0	1	0	1	0	0	0	0	0	1	1	0	0	0	0	5
SS18L1	0	0	0	0	1	0	0	0	0	0	0	1	0	0	0	1	0	0	1	0	1	5
HIST1H2AE	0	0	0	0	1	0	0	1	0	0	0	1	1	0	0	0	0	0	0	1	0	5
SDC4	0	0	0	0	1	0	0	0	0	1	0	0	0	0	0	1	0	0	1	0	1	5
CXorf40A	0	0	0	0	1	0	0	0	0	1	0	0	0	0	0	1	0	0	0	1	1	5
TTPAL	0	0	0	0	1	0	0	1	0	0	0	1	0	0	0	1	0	0	1	0	0	5
TMEM19	0	0	0	0	1	0	0	0	0	0	1	1	0	0	0	1	0	0	0	0	1	5
NR1D2	0	0	0	0	1	0	0	0	0	1	0	1	0	0	0	1	0	0	0	0	1	5
WDR17	0	0	0	0	1	0	1	0	0	0	0	0	0	0	0	1	0	0	0	1	1	5
IFT80	0	0	0	0	1	0	0	0	0	1	0	0	0	0	1	1	0	0	1	0	0	5
UVRAG	0	0	0	0	1	0	1	0	0	0	1	0	0	0	0	0	0	0	0	1	1	5
DSCR8	0	0	0	0	1	0	0	0	0	1	0	1	0	0	0	0	0	0	1	0	1	5
RAE1	0	0	0	0	1	0	0	1	0	0	0	0	1	0	0	0	0	0	1	0	1	5
C9orf80	0	0	0	0	1	0	0	0	0	1	1	0	0	0	0	1	0	0	0	1	0	5
YWHAB	0	0	0	0	1	0	0	1	0	0	0	0	0	0	0	1	0	0	1	0	1	5
CETN4P	0	0	0	0	0	0	1	0	0	1	0	0	1	0	1	0	0	0	0	0	1	5
DNAJC6	0	0	0	0	0	0	1	1	0	0	0	0	1	0	0	1	0	0	0	0	1	5
TMEM55A	0	0	0	0	0	0	1	0	0	1	1	0	1	0	1	0	0	0	0	0	0	5
GSTA3	0	0	0	0	0	0	1	1	0	1	0	1	0	0	0	0	0	0	1	0	0	5
SGSM1	0	0	0	0	0	0	1	0	0	1	1	0	0	0	0	1	0	0	0	1	0	5
ANXA7	0	0	0	0	0	0	1	0	0	1	0	0	0	0	1	1	0	0	0	1	0	5
STX12	0	0	0	0	0	0	1	0	0	1	1	1	0	0	0	1	0	0	0	0	0	5
SCAMP1	0	0	0	0	0	0	1	0	0	1	0	0	0	0	1	1	0	0	0	1	0	5
PLEKHB2	0	0	0	0	0	0	1	0	0	0	0	0	1	0	0	1	0	0	0	1	1	5
PREPL	0	0	0	0	0	0	1	0	0	1	0	0	0	0	0	1	0	0	0	1	1	5
CNGB1	0	0	0	0	0	0	1	1	0	1	0	0	0	0	0	1	0	0	0	0	1	5
TPRG1L	0	0	0	0	0	0	1	1	0	0	0	1	0	0	1	0	0	0	0	1	0	5
PDE3B	0	0	0	0	0	0	1	0	0	1	1	1	0	0	0	0	0	0	1	0	0	5
KIAA1598	0	0	0	0	0	0	1	0	0	0	0	1	0	0	0	1	0	0	1	1	0	5
UBE2K	0	0	0	0	0	0	1	0	0	1	1	0	0	0	0	1	0	0	0	1	0	5
C18orf32	0	0	0	0	0	0	1	0	0	1	1	1	0	0	0	0	0	0	0	1	0	5
KLRAQ1	0	0	0	0	0	0	1	1	0	0	0	0	0	0	1	0	0	0	0	1	1	5
FAM133A	0	0	0	0	0	0	1	0	0	0	0	1	1	0	0	0	1	0	0	0	1	5
HINT3	0	0	0	0	0	0	1	0	0	1	1	0	0	0	0	1	0	0	0	1	0	5
RELL2	0	0	0	0	0	0	1	1	0	0	0	0	0	0	0	1	1	0	1	0	0	5
PCMT1	0	0	0	0	0	0	1	0	0	1	0	0	0	0	0	1	0	0	0	1	1	5
DKFZp686O24166	0	0	0	0	0	0	1	0	0	1	1	0	0	0	0	1	0	0	0	1	0	5
NDUFAF4	0	0	0	0	0	0	1	1	0	1	1	0	0	0	0	0	0	0	0	1	0	5
TMEM14A	0	0	0	0	0	0	1	0	0	0	0	1	0	0	0	1	0	0	1	0	1	5
VPS26A	0	0	0	0	0	0	1	1	0	0	1	0	1	0	0	0	0	0	0	1	0	5
ENPP4	0	0	0	0	0	0	1	0	0	1	1	0	0	0	0	1	0	0	0	1	0	5
RAP1GDS1	0	0	0	0	0	0	1	1	0	1	1	0	0	0	0	1	0	0	0	0	0	5
KIAA1012	0	0	0	0	0	0	1	0	0	1	1	0	0	0	0	1	0	0	0	1	0	5
ZCCHC17	0	0	0	0	0	0	1	1	0	0	0	1	0	0	0	1	0	0	0	1	0	5
FNDC5	0	0	0	0	0	0	1	0	0	1	1	1	0	0	0	1	0	0	0	0	0	5
UBE2W	0	0	0	0	0	0	1	1	0	1	0	0	0	0	0	1	1	0	0	0	0	5
FAM49B	0	0	0	0	0	0	1	1	0	0	0	0	1	0	0	0	1	0	0	0	1	5
HERC3	0	0	0	0	0	0	1	0	0	0	1	0	0	0	1	1	0	0	0	1	0	5
NDUFB3	0	0	0	0	0	0	1	0	0	1	1	0	0	0	0	0	0	0	0	1	1	5
AKR1C2	0	0	0	0	0	0	1	1	0	0	0	1	0	0	0	1	0	0	1	0	0	5
ANXA9	0	0	0	0	0	0	1	0	0	0	0	0	0	0	0	1	0	0	1	1	1	5
PSMA7	0	0	0	0	0	0	0	1	0	1	0	1	1	0	0	0	0	0	1	0	0	5
RALB	0	0	0	0	0	0	0	1	0	0	0	0	1	0	0	0	0	0	1	1	1	5
CAB39	0	0	0	0	0	0	0	1	0	1	1	0	0	0	0	1	0	0	1	0	0	5
AMFR	0	0	0	0	0	0	0	1	0	1	0	1	1	0	0	0	0	0	0	1	0	5
CCNC	0	0	0	0	0	0	0	1	0	1	1	1	0	0	0	0	0	0	0	1	0	5
TOLLIP	0	0	0	0	0	0	0	1	0	0	0	1	0	0	1	1	0	0	0	1	0	5
LOC643837	0	0	0	0	0	0	0	1	0	0	1	1	1	0	0	0	0	0	0	1	0	5
SLC19A2	0	0	0	0	0	0	0	1	0	1	1	0	0	0	0	1	0	0	1	0	0	5
C19orf26	0	0	0	0	0	0	0	1	0	0	0	0	1	0	0	1	1	0	1	0	0	5
ACTR10	0	0	0	0	0	0	0	1	0	1	1	0	0	0	0	1	0	0	0	0	1	5
2016-09-15	0	0	0	0	0	0	0	1	0	1	1	1	0	0	0	0	0	0	0	1	0	5
MRPS5	0	0	0	0	0	0	0	1	0	1	1	0	0	0	0	0	0	0	0	1	1	5
FAM177A1	0	0	0	0	0	0	0	1	0	0	1	1	0	0	1	1	0	0	0	0	0	5
RAP1GAP	0	0	0	0	0	0	0	1	0	1	0	0	0	0	0	1	0	0	1	1	0	5
RAB10	0	0	0	0	0	0	0	1	0	1	0	0	0	0	0	1	0	0	0	1	1	5
MEAF6	0	0	0	0	0	0	0	1	0	0	0	1	0	0	1	1	0	0	0	0	1	5
TRMT12	0	0	0	0	0	0	0	1	0	1	1	0	0	0	0	0	1	0	0	1	0	5
SYT7	0	0	0	0	0	0	0	1	0	1	1	1	0	0	0	0	0	0	1	0	0	5
NEU1	0	0	0	0	0	0	0	1	0	0	0	1	1	0	0	0	0	0	1	1	0	5
C6orf120	0	0	0	0	0	0	0	1	0	1	0	0	1	0	0	0	0	0	1	1	0	5
C1orf122	0	0	0	0	0	0	0	1	0	0	0	1	1	0	0	0	0	0	0	1	1	5
NPLOC4	0	0	0	0	0	0	0	1	0	0	0	1	1	0	0	0	1	0	0	0	1	5
PEX11A	0	0	0	0	0	0	0	1	0	0	1	0	0	0	0	0	1	0	1	1	0	5
SPAG9	0	0	0	0	0	0	0	1	0	0	0	1	0	0	0	1	0	0	1	1	0	5
ALG14	0	0	0	0	0	0	0	1	0	1	1	1	0	0	0	0	0	0	0	1	0	5
ZNF419	0	0	0	0	0	0	0	1	0	1	0	0	0	0	1	0	1	0	1	0	0	5
ATP6V0A1	0	0	0	0	0	0	0	1	0	0	0	0	0	0	0	1	1	0	1	1	0	5
LOC493754	0	0	0	0	0	0	0	1	0	1	0	0	0	0	0	1	1	0	0	1	0	5
ZFYVE9	0	0	0	0	0	0	0	1	0	1	0	1	0	0	0	1	0	0	0	1	0	5
IRS1	0	0	0	0	0	0	0	1	0	1	0	1	1	0	0	0	0	0	0	1	0	5
SMG5	0	0	0	0	0	0	0	1	0	0	0	0	1	0	0	1	0	0	1	1	0	5
TAF13	0	0	0	0	0	0	0	1	0	0	1	1	0	0	0	1	0	0	0	0	1	5
SCFD1	0	0	0	0	0	0	0	1	0	1	1	0	0	0	0	1	0	0	0	1	0	5
KIAA2013	0	0	0	0	0	0	0	1	0	0	1	1	1	0	0	0	0	0	0	1	0	5
FAM132A	0	0	0	0	0	0	0	1	0	0	0	0	1	0	0	0	1	0	1	0	1	5
PPCS	0	0	0	0	0	0	0	1	0	0	1	1	1	0	0	0	0	0	0	1	0	5
NAP1L2	0	0	0	0	0	0	0	1	0	0	1	0	0	0	0	1	1	0	0	1	0	5
STAMBP	0	0	0	0	0	0	0	1	0	0	0	0	1	0	0	0	0	0	1	1	1	5
FPGT	0	0	0	0	0	0	0	1	0	1	1	1	0	0	0	0	0	0	0	1	0	5
SUV420H1	0	0	0	0	0	0	0	1	0	1	0	0	0	0	1	0	0	0	1	1	0	5
RIOK3	0	0	0	0	0	0	0	1	0	1	0	1	0	0	0	1	0	0	1	0	0	5
TMEM199	0	0	0	0	0	0	0	1	0	0	0	1	1	0	0	0	0	0	1	0	1	5
ATP6V1C1	0	0	0	0	0	0	0	1	0	0	1	0	0	0	0	1	0	0	0	1	1	5
NCKAP1	0	0	0	0	0	0	0	1	0	1	0	0	0	0	1	1	0	0	1	0	0	5
SLC25A18	0	0	0	0	0	0	0	1	0	1	0	1	0	0	0	0	0	0	0	1	1	5
ATP6V1G1	0	0	0	0	0	0	0	1	0	1	1	0	0	0	0	1	0	0	0	1	0	5
TMEM33	0	0	0	0	0	0	0	1	0	1	1	1	0	0	0	1	0	0	0	0	0	5
RNF141	0	0	0	0	0	0	0	0	0	1	1	1	0	0	0	1	0	0	0	1	0	5
C5orf44	0	0	0	0	0	0	0	0	0	1	1	0	0	0	1	1	0	0	0	1	0	5
NDFIP1	0	0	0	0	0	0	0	0	0	1	1	1	0	0	1	1	0	0	0	0	0	5
HCCS	0	0	0	0	0	0	0	0	0	1	1	0	0	0	0	0	1	0	0	1	1	5
NDUFA5	0	0	0	0	0	0	0	0	0	1	1	1	0	0	1	1	0	0	0	0	0	5
RCHY1	0	0	0	0	0	0	0	0	0	1	1	0	0	0	1	1	0	0	0	1	0	5
VBP1	0	0	0	0	0	0	0	0	0	1	1	0	0	0	0	1	0	0	1	1	0	5
GPN3	0	0	0	0	0	0	0	0	0	1	1	1	1	0	0	1	0	0	0	0	0	5
KIAA1737	0	0	0	0	0	0	0	0	0	1	1	0	0	0	1	1	0	0	0	1	0	5
LIFR	0	0	0	0	0	0	0	0	0	1	1	0	0	0	0	1	0	0	0	1	1	5
KTN1	0	0	0	0	0	0	0	0	0	1	1	0	0	0	0	1	0	0	0	1	1	5
MEGF9	0	0	0	0	0	0	0	0	0	1	1	1	0	0	0	1	0	0	0	1	0	5
KIAA0232	0	0	0	0	0	0	0	0	0	1	1	0	0	0	1	1	0	0	0	1	0	5
TRIM2	0	0	0	0	0	0	0	0	0	1	0	1	0	0	1	1	0	0	0	1	0	5
UBL3	0	0	0	0	0	0	0	0	0	1	1	0	0	0	1	1	0	0	1	0	0	5
ANKMY2	0	0	0	0	0	0	0	0	0	1	0	0	1	0	1	1	0	0	0	1	0	5
CCDC21	0	0	0	0	0	0	0	0	0	1	0	1	1	0	0	1	0	0	0	1	0	5
APIP	0	0	0	0	0	0	0	0	0	1	1	0	0	0	1	1	0	0	0	1	0	5
ZNF664	0	0	0	0	0	0	0	0	0	1	1	0	0	0	1	1	0	0	0	1	0	5
CRY2	0	0	0	0	0	0	0	0	0	1	0	1	0	0	1	1	0	0	0	1	0	5
SLC25A12	0	0	0	0	0	0	0	0	0	1	0	0	0	0	1	1	0	0	0	1	1	5
SKP1	0	0	0	0	0	0	0	0	0	1	1	0	0	0	1	1	0	0	0	1	0	5
ADIPOR2	0	0	0	0	0	0	0	0	0	1	1	1	0	0	0	0	0	0	0	1	1	5
ZDHHC21	0	0	0	0	0	0	0	0	0	1	1	0	0	0	0	1	0	0	0	1	1	5
C3orf18	0	0	0	0	0	0	0	0	0	1	1	1	0	0	0	1	0	0	0	1	0	5
TMED7	0	0	0	0	0	0	0	0	0	1	1	1	0	0	0	1	0	0	0	1	0	5
IQCH	0	0	0	0	0	0	0	0	0	1	0	0	0	0	1	1	0	0	1	1	0	5
NR3C2	0	0	0	0	0	0	0	0	0	1	1	1	0	0	0	1	0	0	0	0	1	5
CLCNKA	0	0	0	0	0	0	0	0	0	1	1	0	0	0	0	0	0	0	1	1	1	5
AKAP6	0	0	0	0	0	0	0	0	0	1	1	1	0	0	0	1	0	0	0	1	0	5
COPS8	0	0	0	0	0	0	0	0	0	1	1	0	0	0	0	1	1	0	0	0	1	5
DNAJC27	0	0	0	0	0	0	0	0	0	1	1	0	0	0	0	1	0	0	0	1	1	5
TMED4	0	0	0	0	0	0	0	0	0	1	0	0	1	0	1	1	0	0	0	1	0	5
ZNF772	0	0	0	0	0	0	0	0	0	1	0	0	0	0	0	1	0	0	1	1	1	5
RRAGB	0	0	0	0	0	0	0	0	0	1	0	0	0	0	1	1	0	0	0	1	1	5
RALGPS1	0	0	0	0	0	0	0	0	0	1	0	0	0	0	1	1	1	0	0	1	0	5
DIRC2	0	0	0	0	0	0	0	0	0	1	0	0	0	0	0	1	0	0	1	1	1	5
STAM2	0	0	0	0	0	0	0	0	0	1	1	0	0	0	1	1	0	0	0	1	0	5
VAMP7	0	0	0	0	0	0	0	0	0	1	1	1	0	0	0	1	0	0	1	0	0	5
TMEM167B	0	0	0	0	0	0	0	0	0	1	1	1	0	0	0	0	1	0	0	1	0	5
COL4A3BP	0	0	0	0	0	0	0	0	0	1	1	0	0	0	1	1	0	0	0	1	0	5
FAM179B	0	0	0	0	0	0	0	0	0	1	0	0	0	0	0	1	0	0	1	1	1	5
IBTK	0	0	0	0	0	0	0	0	0	1	1	1	0	0	0	1	0	0	0	1	0	5
RALGAPA1	0	0	0	0	0	0	0	0	0	1	1	0	0	0	0	1	0	0	1	1	0	5
ZNF585A	0	0	0	0	0	0	0	0	0	1	0	0	0	0	0	1	0	0	1	1	1	5
FLJ35390	0	0	0	0	0	0	0	0	0	1	1	0	1	0	0	1	0	0	0	1	0	5
SIKE1	0	0	0	0	0	0	0	0	0	1	1	1	1	0	0	0	0	0	1	0	0	5
HLTF	0	0	0	0	0	0	0	0	0	1	0	1	0	0	0	1	0	0	0	1	1	5
C15orf17	0	0	0	0	0	0	0	0	0	1	1	0	0	0	1	1	0	0	0	1	0	5
SORL1	0	0	0	0	0	0	0	0	0	1	1	1	0	0	1	1	0	0	0	0	0	5
GPR61	0	0	0	0	0	0	0	0	0	1	1	1	0	0	0	1	0	0	0	1	0	5
TMEM25	0	0	0	0	0	0	0	0	0	1	0	1	0	0	1	1	0	0	0	1	0	5
YY1	0	0	0	0	0	0	0	0	0	1	0	0	0	0	0	1	0	0	1	1	1	5
APH1B	0	0	0	0	0	0	0	0	0	1	1	0	0	0	1	1	0	0	0	1	0	5
ZNF568	0	0	0	0	0	0	0	0	0	1	1	0	0	0	0	1	0	0	0	1	1	5
RGNEF	0	0	0	0	0	0	0	0	0	1	0	0	0	0	1	1	0	0	1	1	0	5
KIAA1109	0	0	0	0	0	0	0	0	0	1	1	0	0	0	1	1	0	0	0	1	0	5
RNF103	0	0	0	0	0	0	0	0	0	1	0	1	0	0	0	1	0	0	1	0	1	5
PARP2	0	0	0	0	0	0	0	0	0	1	0	1	1	0	0	1	1	0	0	0	0	5
WDR7	0	0	0	0	0	0	0	0	0	1	1	1	0	0	0	1	0	0	0	1	0	5
RRAGD	0	0	0	0	0	0	0	0	0	0	1	1	0	0	0	0	0	0	1	1	1	5
KIF1B	0	0	0	0	0	0	0	0	0	0	1	1	0	0	0	1	0	0	1	0	1	5
FRY	0	0	0	0	0	0	0	0	0	0	1	1	0	0	1	0	1	0	0	1	0	5
TMEM135	0	0	0	0	0	0	0	0	0	0	1	1	1	0	0	0	0	0	1	1	0	5
USP48	0	0	0	0	0	0	0	0	0	0	1	1	0	0	1	1	0	0	0	1	0	5
RPS6KL1	0	0	0	0	0	0	0	0	0	0	1	0	0	0	1	1	1	0	0	1	0	5
FBXO3	0	0	0	0	0	0	0	0	0	0	1	0	0	0	1	1	0	0	1	1	0	5
C4orf29	0	0	0	0	0	0	0	0	0	0	1	0	1	0	1	1	0	0	0	1	0	5
APOOL	0	0	0	0	0	0	0	0	0	0	1	1	0	0	0	1	0	0	0	1	1	5
LARP4	0	0	0	0	0	0	0	0	0	0	0	1	0	0	0	1	0	0	1	1	1	5
CLCN6	0	0	0	0	0	0	0	0	0	0	0	1	0	0	1	1	0	0	0	1	1	5
DNASE1L1	0	0	0	0	0	0	0	0	0	0	0	0	1	0	0	1	1	0	1	1	0	5
AFTPH	0	0	0	0	0	0	0	0	0	0	0	0	0	0	1	1	0	0	1	1	1	5
PSMD12	1	0	0	0	0	0	0	1	0	0	0	1	0	0	0	1	0	0	0	0	0	4
RAB7A	1	0	0	0	0	0	0	1	0	0	0	0	0	0	0	0	0	0	0	1	1	4
HEXB	1	0	0	0	0	0	0	0	0	1	0	1	0	0	0	0	0	0	0	1	0	4
SLC33A1	1	0	0	0	0	0	0	0	0	0	0	1	0	0	0	1	0	0	0	1	0	4
PSMD11	1	0	0	0	0	0	0	1	0	0	0	0	1	0	0	0	0	0	1	0	0	4
FBXO45	1	1	0	0	0	0	0	1	0	0	0	1	0	0	0	0	0	0	0	0	0	4
AGTRAP	1	0	1	0	0	0	0	1	0	0	0	0	0	0	0	0	0	0	1	0	0	4
UAP1	1	0	0	0	0	0	0	1	0	1	0	0	0	0	0	1	0	0	0	0	0	4
DPYD	1	0	0	0	0	0	0	0	0	0	1	1	0	0	0	0	0	0	0	1	0	4
CALCOCO2	1	0	0	0	0	0	0	0	0	0	0	1	0	0	1	0	0	0	0	1	0	4
ME1	1	0	0	0	0	0	0	1	0	0	0	0	0	0	0	0	0	0	1	0	1	4
NRAS	1	0	0	0	0	0	0	0	0	0	0	1	1	0	0	0	0	0	0	0	1	4
SHCBP1	1	0	0	0	0	0	0	1	0	0	0	0	1	0	0	0	1	0	0	0	0	4
SGMS2	1	0	1	0	0	0	0	1	0	1	0	0	0	0	0	0	0	0	0	0	0	4
CDC27	1	0	0	0	0	0	0	1	0	0	0	0	1	0	0	1	0	0	0	0	0	4
C17orf79	1	0	0	0	0	0	0	0	0	1	0	1	0	0	0	0	0	0	0	1	0	4
SLC31A2	1	0	0	0	0	0	1	1	0	0	0	0	0	0	0	1	0	0	0	0	0	4
LRRC42	1	0	0	0	0	0	0	1	0	0	0	0	1	0	0	0	0	0	0	0	1	4
TEX2	1	0	0	0	0	0	0	0	0	0	0	0	0	0	0	1	0	0	0	1	1	4
COMMD2	1	0	0	0	1	0	0	0	0	1	0	0	0	0	0	0	0	0	0	1	0	4
XKR9	1	1	0	0	0	0	0	0	0	0	0	1	0	0	0	1	0	0	0	0	0	4
HPSE	1	1	0	0	0	0	0	1	0	0	0	0	0	0	0	0	0	0	0	0	1	4
ARMC1	1	0	0	0	0	0	1	0	0	0	1	0	0	0	0	1	0	0	0	0	0	4
RNF13	1	0	0	0	0	0	0	0	0	0	1	0	0	0	0	0	0	0	0	1	1	4
RAB1A	1	0	1	0	0	0	0	1	0	0	0	0	0	0	0	0	0	0	0	0	1	4
GALK2	1	0	0	0	0	0	0	1	0	0	1	0	0	0	0	0	0	0	0	1	0	4
SLC35E4	1	0	0	0	0	0	0	1	0	0	0	0	0	0	0	0	1	0	0	0	1	4
C2orf18	1	0	1	0	0	0	0	0	0	0	0	1	0	0	0	0	0	0	0	0	1	4
ELOVL3	1	0	1	0	0	0	0	0	0	0	0	1	0	0	0	0	0	0	0	0	1	4
B3GNT2	1	0	0	0	0	0	0	1	0	0	1	0	0	0	0	0	0	0	0	0	1	4
SPIRE1	1	0	0	0	0	0	0	0	0	1	1	0	0	0	0	1	0	0	0	0	0	4
NAA20	1	0	0	0	0	0	0	1	0	1	0	0	0	0	0	0	0	0	0	0	1	4
CHUK	1	0	0	0	0	0	1	1	0	0	0	0	0	0	0	1	0	0	0	0	0	4
IL1RAP	1	0	0	0	0	0	0	1	0	0	0	0	0	0	0	0	0	0	1	0	1	4
FOLR3	1	0	0	0	0	0	0	1	0	1	0	0	0	0	0	0	0	0	0	0	1	4
MPHOSPH9	1	0	0	0	0	0	0	0	0	0	0	0	1	0	0	1	0	0	0	1	0	4
LYSMD3	1	0	0	0	0	0	0	0	0	1	0	1	0	0	0	1	0	0	0	0	0	4
YWHAG	1	0	0	0	0	0	0	1	0	0	0	0	0	0	0	1	0	0	1	0	0	4
C6orf114	1	0	0	0	0	0	1	1	0	0	0	0	0	0	0	0	0	0	0	0	1	4
IFI44	1	0	0	0	0	0	0	0	0	0	0	0	1	0	0	0	1	0	0	0	1	4
TRIM37	1	0	0	0	1	0	0	0	0	0	0	1	0	0	0	1	0	0	0	0	0	4
TBC1D23	1	0	0	0	1	0	0	1	0	1	0	0	0	0	0	0	0	0	0	0	0	4
FKBP14	1	0	0	0	0	0	0	1	0	1	0	0	1	0	0	0	0	0	0	0	0	4
CISD1	1	0	0	0	0	0	1	0	0	0	0	0	0	0	0	1	0	0	0	1	0	4
CD47	1	0	0	0	0	0	1	0	0	0	0	0	0	0	0	1	0	0	0	0	1	4
LIN54	1	0	0	0	0	0	0	0	0	0	1	0	1	0	0	1	0	0	0	0	0	4
TNFAIP1	1	0	0	0	0	0	0	1	0	0	0	1	0	0	0	0	0	0	1	0	0	4
LACTB	1	0	1	0	0	0	0	1	0	0	1	0	0	0	0	0	0	0	0	0	0	4
ICMT	1	0	0	0	0	0	0	0	0	0	1	1	1	0	0	0	0	0	0	0	0	4
PTP4A1	1	0	1	0	0	0	0	1	0	0	0	0	0	0	0	1	0	0	0	0	0	4
RSAD2	1	0	0	0	0	0	0	0	0	0	0	0	0	0	0	1	1	0	0	0	1	4
NAGS	1	0	0	0	0	0	0	1	0	0	0	1	0	0	0	0	0	0	0	1	0	4
KCNS1	1	1	0	0	0	0	0	0	0	0	0	0	0	0	0	0	0	0	1	0	1	4
USP14	1	0	0	0	0	0	0	0	0	1	0	0	0	0	0	1	0	0	0	0	1	4
MAPK8	1	0	0	0	0	0	1	0	0	0	0	0	0	0	0	1	0	0	0	1	0	4
SQRDL	1	0	1	0	0	0	0	1	0	0	0	0	0	0	0	0	0	0	0	1	0	4
SCML1	1	0	0	0	0	0	0	0	0	1	1	0	0	0	0	0	0	0	0	1	0	4
SSX2	0	1	0	0	0	0	0	0	0	1	0	1	0	0	0	0	0	0	0	0	1	4
PLXNA3	0	1	0	0	0	0	0	0	0	0	0	0	1	0	0	1	1	0	0	0	0	4
DCAF8L1	0	1	0	0	0	0	0	0	0	1	0	1	0	0	0	0	0	0	0	0	1	4
PDXP	0	1	0	0	0	0	1	0	0	0	0	1	0	0	0	1	0	0	0	0	0	4
RPN2	0	1	1	0	0	0	0	0	0	0	0	0	0	0	0	0	0	0	1	1	0	4
ZNF679	0	1	0	0	0	0	0	0	0	1	0	1	0	0	0	0	0	0	0	0	1	4
IMPA1	0	1	0	0	0	0	0	0	0	1	1	0	0	0	0	1	0	0	0	0	0	4
TMEM38A	0	1	0	0	0	0	0	0	0	0	0	1	0	0	1	0	0	0	0	0	1	4
DHCR7	0	1	0	0	0	0	0	1	0	0	0	1	0	0	0	0	0	0	0	1	0	4
SSX4	0	1	0	0	0	0	0	0	0	1	0	1	0	0	0	0	0	0	0	0	1	4
CN5H6.4	0	1	0	0	0	0	0	0	0	1	0	0	0	0	0	0	1	0	0	1	0	4
MAGEC2	0	1	0	0	0	0	0	1	0	1	0	1	0	0	0	0	0	0	0	0	0	4
SLC35A2	0	1	1	0	0	0	0	0	0	0	0	0	1	0	0	0	0	0	0	0	1	4
MAGEA8	0	1	0	0	0	0	0	0	0	1	0	1	0	0	0	0	0	0	0	1	0	4
SSX1	0	1	0	0	0	0	0	0	0	1	0	1	0	0	0	0	0	0	0	0	1	4
SEC61A2	0	1	0	0	0	0	0	0	0	0	0	0	0	0	0	1	1	0	0	0	1	4
HMGCS1	0	1	0	0	0	0	0	1	0	1	0	1	0	0	0	0	0	0	0	0	0	4
C17orf104	0	1	0	0	0	0	0	0	0	0	0	0	1	0	0	0	1	0	0	0	1	4
C20orf11	0	1	0	0	0	0	0	1	0	0	0	0	0	0	0	0	0	0	1	0	1	4
TRIML1	0	1	0	0	0	0	0	1	0	0	0	1	0	0	0	0	0	0	0	1	0	4
KIAA0090	0	1	0	0	0	0	0	0	0	0	0	1	1	0	0	1	0	0	0	0	0	4
SLC25A13	0	1	0	0	0	0	0	0	0	0	0	1	0	0	0	0	0	0	1	1	0	4
PANK4	0	1	0	0	0	0	0	0	0	0	1	1	1	0	0	0	0	0	0	0	0	4
MT3	0	1	0	0	0	0	0	0	0	0	1	0	0	0	1	0	0	0	0	1	0	4
PSMD3	0	1	0	0	0	0	0	1	0	0	0	1	1	0	0	0	0	0	0	0	0	4
P4HB	0	1	1	0	0	0	0	1	0	0	0	1	0	0	0	0	0	0	0	0	0	4
AURKA	0	1	0	0	0	0	0	0	0	0	0	1	1	0	0	0	0	0	0	0	1	4
MAGEA4	0	1	0	0	0	0	0	1	0	0	0	1	0	0	0	0	0	0	0	0	1	4
PEX13	0	1	0	0	0	0	0	1	0	1	0	0	0	0	0	0	0	0	0	0	1	4
NRBP2	0	1	0	0	0	0	0	0	0	0	0	1	0	0	1	0	1	0	0	0	0	4
CRCP	0	1	0	0	0	0	0	0	0	0	0	0	0	0	0	1	0	0	1	1	0	4
COX7A2L	0	1	0	0	0	0	0	0	0	0	1	0	0	0	0	0	0	0	0	1	1	4
PAK6	0	1	0	0	0	0	0	0	0	0	0	0	0	0	1	1	0	0	0	1	0	4
RNF114	0	1	0	0	0	0	0	0	0	0	0	0	0	0	0	1	0	0	1	0	1	4
RTBDN	0	1	0	0	0	0	0	0	0	0	0	1	1	0	0	0	0	0	0	0	1	4
PRPSAP1	0	1	0	0	0	0	0	0	0	0	0	1	1	0	0	0	0	0	0	1	0	4
XK	0	1	0	0	0	0	0	0	0	0	0	1	0	0	0	0	0	0	0	1	1	4
ZNF778	0	1	0	0	0	0	0	0	0	1	1	0	0	0	0	1	0	0	0	0	0	4
C5orf28	0	1	0	0	0	0	0	0	0	1	0	0	0	0	0	0	0	0	0	1	1	4
CA5A	0	1	0	0	0	0	0	0	0	1	0	0	1	0	0	0	0	0	1	0	0	4
TRAM1	0	1	1	0	0	0	0	0	0	1	0	0	0	0	0	0	0	0	0	0	1	4
UNC80	0	1	0	0	0	0	0	0	0	1	0	0	0	0	0	1	0	0	0	1	0	4
C8orf38	0	1	0	0	0	0	0	0	0	0	0	0	0	0	0	1	1	0	0	1	0	4
UNC13D	0	0	1	0	0	0	0	1	0	0	0	0	1	0	0	0	0	0	0	0	1	4
SETD3	0	0	1	0	0	0	0	0	0	0	0	0	0	0	1	1	0	0	0	1	0	4
PPP1R11	0	0	1	0	0	0	0	1	0	0	0	0	0	0	0	0	0	0	1	0	1	4
TMBIM6	0	0	1	0	0	0	0	0	0	0	0	1	0	0	0	0	0	0	0	1	1	4
C11orf86	0	0	1	0	0	0	0	1	0	0	0	0	1	0	0	0	0	0	1	0	0	4
CDA	0	0	1	0	0	0	0	1	0	0	0	1	0	0	0	0	0	0	1	0	0	4
SEC24A	0	0	1	0	0	0	0	0	0	1	0	1	0	0	0	1	0	0	0	0	0	4
KCP	0	0	1	0	0	0	0	1	0	0	0	0	1	0	0	0	0	0	0	0	1	4
SDF2L1	0	0	1	0	0	0	0	1	0	0	0	1	0	0	0	0	0	0	0	1	0	4
TMCO1	0	0	1	0	0	0	0	1	0	0	0	0	0	0	0	0	0	0	1	1	0	4
CPEB4	0	0	1	0	0	0	0	0	0	0	1	0	0	0	0	1	0	0	1	0	0	4
GBA	0	0	1	0	0	0	0	0	0	0	0	1	0	0	0	1	0	0	1	0	0	4
LASS2	0	0	1	0	0	0	0	0	0	0	0	1	0	0	0	0	0	0	1	1	0	4
C19orf33	0	0	1	0	0	0	0	1	0	0	0	0	0	0	0	0	0	0	1	0	1	4
ANKRD9	0	0	1	0	0	0	0	0	0	0	1	1	0	0	0	0	0	0	0	1	0	4
SUPT7L	0	0	1	0	1	0	0	0	0	0	0	0	0	0	0	1	0	0	0	0	1	4
SERINC2	0	0	1	0	0	0	0	1	0	0	0	1	0	0	0	0	0	0	1	0	0	4
EIF1AD	0	0	1	0	1	0	0	1	0	0	0	0	1	0	0	0	0	0	0	0	0	4
SPRYD3	0	0	1	0	0	0	1	1	0	0	0	0	0	0	0	0	0	0	0	1	0	4
ADIPOR1	0	0	1	0	0	0	0	1	0	0	0	1	0	0	0	1	0	0	0	0	0	4
CST6	0	0	1	0	0	0	0	1	0	0	0	0	1	0	0	0	0	0	1	0	0	4
C2	0	0	1	0	0	0	0	0	0	0	1	1	0	0	0	0	0	0	0	0	1	4
PON3	0	0	1	0	0	0	0	0	0	0	0	1	0	0	0	0	0	0	1	1	0	4
ASB4	0	0	1	0	0	0	1	0	0	0	0	1	0	0	0	0	0	0	1	0	0	4
CATSPER2P1	0	0	1	0	0	0	0	1	0	0	0	1	0	0	0	0	0	0	0	1	0	4
CAPZA2	0	0	1	0	0	0	0	0	0	1	0	0	1	0	0	0	0	0	0	1	0	4
TMEM151A	0	0	1	0	0	0	0	1	0	0	0	0	0	0	0	0	1	0	1	0	0	4
SYT12	0	0	1	0	0	0	0	1	0	0	0	0	1	0	0	0	0	0	1	0	0	4
OPN3	0	0	1	0	0	0	0	1	0	0	0	0	1	0	0	0	0	0	1	0	0	4
DENND5B	0	0	1	0	0	0	0	0	0	0	1	1	0	0	0	1	0	0	0	0	0	4
GOSR2	0	0	1	0	0	0	0	0	0	0	0	0	1	0	0	1	0	0	1	0	0	4
NIT1	0	0	1	0	0	0	0	1	0	0	0	1	0	0	0	0	0	0	0	1	0	4
C3orf55	0	0	1	0	0	0	0	0	0	0	1	0	0	0	0	0	0	0	1	1	0	4
MCF2L2	0	0	1	0	0	0	1	0	0	0	0	0	0	0	0	1	1	0	0	0	0	4
YOD1	0	0	1	0	0	0	0	1	0	0	1	0	0	0	0	0	0	0	0	1	0	4
CD59	0	0	1	0	0	0	1	0	0	1	0	0	0	0	0	0	0	0	0	1	0	4
UPP1	0	0	1	0	0	0	0	1	0	0	0	0	1	0	0	0	0	0	1	0	0	4
ERGIC1	0	0	1	0	0	0	0	0	0	0	0	1	0	0	0	1	0	0	0	1	0	4
CARD14	0	0	1	0	0	0	0	1	0	0	0	0	0	0	0	0	0	0	1	1	0	4
ELL2	0	0	1	0	0	0	0	1	0	0	0	1	0	0	0	1	0	0	0	0	0	4
CHD7	0	0	1	0	0	0	0	1	0	0	0	0	0	0	0	0	0	0	0	1	1	4
RHOD	0	0	1	0	0	0	0	1	0	0	0	0	1	0	0	0	0	0	1	0	0	4
PIGT	0	0	1	0	0	0	0	0	0	0	0	1	0	0	0	0	0	0	1	0	1	4
SPAG4	0	0	1	0	0	0	0	0	0	0	0	1	1	0	0	0	0	0	1	0	0	4
PLEKHA8	0	0	1	0	0	0	0	1	0	0	0	0	0	0	0	1	0	0	1	0	0	4
HCG4	0	0	1	0	0	0	0	1	0	0	0	0	0	0	1	0	0	0	0	0	1	4
NPEPPS	0	0	1	0	0	0	0	1	0	0	0	0	1	0	0	1	0	0	0	0	0	4
NRG4	0	0	1	0	0	0	0	0	0	1	0	1	0	0	0	0	0	0	0	0	1	4
FER1L4	0	0	1	0	0	0	0	0	0	0	0	0	1	0	0	0	1	0	1	0	0	4
C1orf43	0	0	1	0	0	0	0	0	0	0	0	0	0	0	0	1	0	0	1	1	0	4
IGLON5	0	0	1	0	0	0	0	1	0	0	0	0	1	0	0	0	0	0	0	0	1	4
ARPC1A	0	0	1	0	0	0	0	1	0	0	0	0	1	0	0	0	0	0	1	0	0	4
C9orf131	0	0	1	0	0	0	0	1	0	0	0	1	0	0	0	1	0	0	0	0	0	4
PPP4R1L	0	0	1	0	1	0	0	0	0	0	0	0	0	0	0	0	0	0	1	0	1	4
DISP2	0	0	1	0	0	0	0	1	0	0	0	1	0	0	0	1	0	0	0	0	0	4
ERLEC1	0	0	1	0	0	0	0	0	0	1	0	0	0	0	0	1	0	0	0	1	0	4
EEF1A2	0	0	1	0	0	0	0	0	0	0	0	0	0	0	1	0	0	0	1	0	1	4
NEAT1	0	0	1	0	0	0	0	0	0	1	0	0	0	0	0	0	1	0	0	0	1	4
SLC7A4	0	0	1	0	0	0	1	0	0	0	0	0	0	0	0	0	0	0	1	0	1	4
FGFR1OP2	0	0	0	0	1	0	1	0	0	0	0	0	0	0	0	1	0	0	0	1	0	4
FMR1	0	0	0	0	1	0	0	0	0	0	0	0	0	0	0	0	0	0	1	1	1	4
PUS10	0	0	0	0	1	0	0	0	0	0	0	0	0	0	0	1	0	0	0	1	1	4
C16orf52	0	0	0	0	1	0	0	0	0	1	0	1	0	0	0	1	0	0	0	0	0	4
DHRS2	0	0	0	0	1	0	0	1	0	1	0	0	1	0	0	0	0	0	0	0	0	4
DNAJC24	0	0	0	0	1	0	1	0	0	0	0	0	0	0	0	1	0	0	0	1	0	4
LOC144486	0	0	0	0	1	0	0	0	0	0	0	1	1	0	0	0	0	0	0	1	0	4
SVOPL	0	0	0	0	1	0	0	0	0	0	1	0	0	0	0	0	0	0	1	0	1	4
CYP4F3	0	0	0	0	1	0	0	0	0	0	0	1	0	0	0	0	0	0	1	0	1	4
DMRTA1	0	0	0	0	1	0	0	0	0	0	0	1	0	0	0	0	0	0	1	1	0	4
WDR53	0	0	0	0	1	0	0	1	0	0	0	1	0	0	0	0	0	0	0	0	1	4
OSGIN2	0	0	0	0	1	0	0	0	0	1	1	0	0	0	0	1	0	0	0	0	0	4
RNF217	0	0	0	0	1	0	0	1	0	0	0	0	0	0	0	1	0	0	0	0	1	4
FAM122B	0	0	0	0	1	0	0	0	0	1	0	0	0	0	0	1	0	0	0	0	1	4
UBE4A	0	0	0	0	1	0	0	1	0	1	0	1	0	0	0	0	0	0	0	0	0	4
ABCC5	0	0	0	0	1	0	0	0	0	0	0	0	0	0	1	0	1	0	0	0	1	4
RCAN1	0	0	0	0	1	0	0	1	0	0	1	1	0	0	0	0	0	0	0	0	0	4
C20orf177	0	0	0	0	1	0	0	0	0	0	0	0	0	0	0	1	0	0	1	0	1	4
USP35	0	0	0	0	1	0	0	1	0	0	0	0	1	0	0	1	0	0	0	0	0	4
DLG1	0	0	0	0	1	0	0	0	0	1	0	0	0	0	0	1	0	0	0	1	0	4
SYCP2	0	0	0	0	1	0	0	0	0	0	0	0	1	0	0	0	0	0	1	0	1	4
RAB5C	0	0	0	0	1	0	0	1	0	0	0	0	1	0	0	0	0	0	0	1	0	4
COLEC11	0	0	0	0	1	0	0	0	0	0	0	0	0	0	0	0	1	0	1	1	0	4
C20orf195	0	0	0	0	1	0	0	1	0	0	0	0	0	0	1	0	0	0	1	0	0	4
ADNP	0	0	0	0	1	0	0	0	0	0	0	0	0	0	0	1	0	0	1	0	1	4
TNFAIP8L3	0	0	0	0	1	0	1	1	0	0	1	0	0	0	0	0	0	0	0	0	0	4
DDX27	0	0	0	0	1	0	0	1	0	0	0	0	0	0	0	0	0	0	1	0	1	4
BMI1	0	0	0	0	1	0	1	0	0	0	1	0	0	0	0	1	0	0	0	0	0	4
NUDT4	0	0	0	0	1	0	0	0	0	0	1	0	0	0	1	0	0	0	0	1	0	4
SNX15	0	0	0	0	1	0	0	1	0	0	0	1	0	0	0	0	0	0	0	0	1	4
OTUD6B	0	0	0	0	1	0	0	0	0	1	0	0	0	0	0	1	1	0	0	0	0	4
FYTTD1	0	0	0	0	1	0	0	1	0	1	0	1	0	0	0	0	0	0	0	0	0	4
RALGAPB	0	0	0	0	1	0	0	0	0	1	0	0	0	0	0	1	0	0	1	0	0	4
MAPRE3	0	0	0	0	0	0	1	0	0	1	0	0	0	0	1	0	1	0	0	0	0	4
ABCC12	0	0	0	0	0	0	1	0	0	1	0	1	0	0	0	0	0	0	0	1	0	4
GPR155	0	0	0	0	0	0	1	0	0	0	0	1	0	0	0	1	0	0	0	1	0	4
KLHL2	0	0	0	0	0	0	1	0	0	1	1	0	0	0	0	0	0	0	0	1	0	4
FKBP1B	0	0	0	0	0	0	1	1	0	0	0	0	0	0	1	0	0	0	1	0	0	4
C1orf216	0	0	0	0	0	0	1	0	0	0	0	0	1	0	0	1	1	0	0	0	0	4
ATP6V1E1	0	0	0	0	0	0	1	1	0	1	0	0	0	0	0	0	0	0	0	1	0	4
ARL6	0	0	0	0	0	0	1	0	0	1	0	0	0	0	0	1	0	0	1	0	0	4
EIF4E3	0	0	0	0	0	0	1	0	0	0	0	0	0	0	0	1	0	0	0	1	1	4
MDH1	0	0	0	0	0	0	1	0	0	0	0	0	0	0	0	1	0	0	0	1	1	4
PRKACB	0	0	0	0	0	0	1	0	0	1	0	0	0	0	0	1	0	0	0	1	0	4
SLC25A4	0	0	0	0	0	0	1	0	0	1	1	1	0	0	0	0	0	0	0	0	0	4
WSB2	0	0	0	0	0	0	1	0	0	0	1	0	1	0	0	0	0	0	0	1	0	4
PPP1R2P3	0	0	0	0	0	0	1	0	0	1	0	0	0	0	0	1	0	0	0	1	0	4
UQCRB	0	0	0	0	0	0	1	0	0	1	1	0	0	0	0	0	0	0	0	1	0	4
FAM45A	0	0	0	0	0	0	1	1	0	1	1	0	0	0	0	0	0	0	0	0	0	4
AZI2	0	0	0	0	0	0	1	0	0	1	0	1	0	0	0	1	0	0	0	0	0	4
NHEDC2	0	0	0	0	0	0	1	0	0	0	0	0	0	0	1	1	0	0	1	0	0	4
MIPOL1	0	0	0	0	0	0	1	0	0	1	0	0	0	0	0	1	0	0	1	0	0	4
NHLRC1	0	0	0	0	0	0	1	0	0	0	0	1	0	0	0	0	0	0	1	0	1	4
GABARAPL1	0	0	0	0	0	0	1	0	0	1	0	0	0	0	0	1	0	0	0	0	1	4
SGMS1	0	0	0	0	0	0	1	1	0	1	1	0	0	0	0	0	0	0	0	0	0	4
FBXL2	0	0	0	0	0	0	1	1	0	1	0	0	0	0	0	1	0	0	0	0	0	4
C4orf34	0	0	0	0	0	0	1	0	0	1	0	1	0	0	0	1	0	0	0	0	0	4
COX17	0	0	0	0	0	0	1	0	0	0	1	1	0	0	0	0	0	0	0	1	0	4
UHRF1BP1L	0	0	0	0	0	0	1	0	0	0	0	1	0	0	1	1	0	0	0	0	0	4
TOMM40L	0	0	0	0	0	0	1	0	0	1	1	0	0	0	0	0	0	0	0	1	0	4
OPTN	0	0	0	0	0	0	1	0	0	0	1	0	0	0	0	1	0	0	0	0	1	4
COX6C	0	0	0	0	0	0	1	0	0	1	1	0	0	0	0	0	0	0	0	1	0	4
ACOT7	0	0	0	0	0	0	1	1	0	0	0	1	0	0	0	1	0	0	0	0	0	4
SLC25A16	0	0	0	0	0	0	1	0	0	0	0	0	0	0	0	1	0	0	1	1	0	4
ALCAM	0	0	0	0	0	0	1	0	0	1	0	0	0	0	0	1	0	0	0	1	0	4
AQP11	0	0	0	0	0	0	1	0	0	0	0	1	0	0	0	1	0	0	0	1	0	4
CNST	0	0	0	0	0	0	1	0	0	0	0	1	0	0	0	0	0	0	1	1	0	4
ZNF25	0	0	0	0	0	0	1	0	0	0	1	0	0	0	0	1	0	0	0	1	0	4
PDZD7	0	0	0	0	0	0	1	1	0	0	0	0	1	0	0	0	0	0	1	0	0	4
USMG5	0	0	0	0	0	0	1	0	0	1	1	0	0	0	0	0	0	0	0	1	0	4
NRIP3	0	0	0	0	0	0	1	0	0	1	0	0	0	0	0	1	0	0	0	0	1	4
EPB41L4B	0	0	0	0	0	0	1	1	0	1	0	0	0	0	0	0	0	0	0	1	0	4
DYNC1I1	0	0	0	0	0	0	1	0	0	0	1	0	0	0	1	1	0	0	0	0	0	4
CBX7	0	0	0	0	0	0	1	0	0	0	1	0	0	0	0	1	0	0	0	1	0	4
FAM69A	0	0	0	0	0	0	1	1	0	0	1	1	0	0	0	0	0	0	0	0	0	4
SLC9A6	0	0	0	0	0	0	1	0	0	1	0	1	0	0	0	1	0	0	0	0	0	4
EEF1E1	0	0	0	0	0	0	1	1	0	0	0	0	0	0	0	1	0	0	0	0	1	4
PUS7L	0	0	0	0	0	0	1	0	0	1	0	0	0	0	0	1	0	0	0	1	0	4
LOC201651	0	0	0	0	0	0	1	0	0	1	0	1	0	0	0	0	0	0	1	0	0	4
TATDN3	0	0	0	0	0	0	1	0	0	1	0	0	0	0	0	1	0	0	0	1	0	4
DRAM2	0	0	0	0	0	0	1	0	0	0	1	0	1	0	0	0	0	0	0	1	0	4
ADAMTS20	0	0	0	0	0	0	1	0	0	0	0	1	0	0	0	0	0	0	1	0	1	4
GNG10	0	0	0	0	0	0	1	0	0	1	0	0	0	0	0	0	1	0	0	1	0	4
COMMD8	0	0	0	0	0	0	1	1	0	0	1	0	0	0	0	0	0	0	0	1	0	4
RCAN2	0	0	0	0	0	0	1	0	0	1	1	0	0	0	0	0	0	0	0	1	0	4
ACSL6	0	0	0	0	0	0	1	0	0	0	1	0	0	0	0	1	0	0	0	0	1	4
HTATIP2	0	0	0	0	0	0	1	1	0	0	0	1	0	0	0	0	0	0	1	0	0	4
GLTP	0	0	0	0	0	0	1	1	0	1	1	0	0	0	0	0	0	0	0	0	0	4
EIF4A2	0	0	0	0	0	0	1	0	0	0	0	0	0	0	1	0	0	0	0	1	1	4
C13orf31	0	0	0	0	0	0	1	0	0	0	1	0	0	0	0	1	0	0	1	0	0	4
STARD10	0	0	0	0	0	0	1	0	0	1	0	1	0	0	0	0	0	0	0	1	0	4
SH3BGRL2	0	0	0	0	0	0	1	0	0	0	0	1	0	0	0	0	0	0	1	1	0	4
C10orf88	0	0	0	0	0	0	1	0	0	0	0	0	1	0	0	1	0	0	1	0	0	4
CHN2	0	0	0	0	0	0	1	0	0	0	1	1	0	0	0	0	0	0	1	0	0	4
CLASP2	0	0	0	0	0	0	1	0	0	1	1	0	0	0	0	1	0	0	0	0	0	4
OSTM1	0	0	0	0	0	0	1	1	0	0	1	0	0	0	0	1	0	0	0	0	0	4
TSPYL1	0	0	0	0	0	0	1	0	0	1	0	0	0	0	0	1	0	0	0	1	0	4
CHMP5	0	0	0	0	0	0	1	0	0	1	0	0	0	0	0	1	0	0	0	0	1	4
LOC157381	0	0	0	0	0	0	1	1	0	0	1	0	0	0	0	0	0	0	0	1	0	4
TPD52	0	0	0	0	0	0	1	0	0	0	0	0	0	0	1	1	0	0	0	1	0	4
LOC100286844	0	0	0	0	0	0	1	0	0	1	0	0	0	0	0	1	0	0	0	1	0	4
GPX3	0	0	0	0	0	0	1	0	0	0	1	1	0	0	0	0	0	0	0	1	0	4
KIFAP3	0	0	0	0	0	0	1	0	0	0	1	0	0	0	0	1	0	0	1	0	0	4
CALCB	0	0	0	0	0	0	1	0	0	1	0	0	0	0	0	1	1	0	0	0	0	4
PDP1	0	0	0	0	0	0	1	0	0	1	1	0	0	0	0	1	0	0	0	0	0	4
THRB	0	0	0	0	0	0	1	0	0	0	0	1	0	0	1	0	0	0	0	0	1	4
RAB11FIP2	0	0	0	0	0	0	1	0	0	0	1	0	0	0	0	1	0	0	0	1	0	4
JAZF1	0	0	0	0	0	0	1	0	0	0	1	0	0	0	0	1	0	0	0	1	0	4
LYRM7	0	0	0	0	0	0	1	0	0	0	0	1	0	0	0	1	0	0	0	1	0	4
MAP3K9	0	0	0	0	0	0	1	1	0	1	0	0	0	0	0	1	0	0	0	0	0	4
KIF3A	0	0	0	0	0	0	1	0	0	1	0	0	0	0	1	1	0	0	0	0	0	4
ATP1B3	0	0	0	0	0	0	1	1	0	0	1	0	1	0	0	0	0	0	0	0	0	4
UBE2B	0	0	0	0	0	0	1	0	0	1	1	0	0	0	1	0	0	0	0	0	0	4
GFOD1	0	0	0	0	0	0	1	1	0	0	0	1	0	0	0	0	0	0	0	0	1	4
EXOC6	0	0	0	0	0	0	1	0	0	1	0	0	0	0	0	1	0	0	0	1	0	4
CCDC91	0	0	0	0	0	0	1	0	0	0	1	0	0	0	0	1	0	0	0	1	0	4
SYT14	0	0	0	0	0	0	1	0	0	1	0	0	0	0	0	1	0	0	0	0	1	4
RICTOR	0	0	0	0	0	0	1	0	0	1	0	0	0	0	0	1	0	0	1	0	0	4
OTC	0	0	0	0	0	0	1	0	0	1	0	1	0	0	0	0	1	0	0	0	0	4
FBXO27	0	0	0	0	0	0	1	0	0	0	0	1	0	0	0	0	0	0	1	0	1	4
LOH12CR2	0	0	0	0	0	0	1	0	0	1	0	0	0	0	1	0	0	0	0	1	0	4
DDHD2	0	0	0	0	0	0	1	0	0	1	0	0	0	0	1	1	0	0	0	0	0	4
UQCRH	0	0	0	0	0	0	1	1	0	0	1	1	0	0	0	0	0	0	0	0	0	4
ESYT3	0	0	0	0	0	0	1	1	0	0	0	0	0	0	0	0	0	0	0	1	1	4
TMEM17	0	0	0	0	0	0	1	0	0	1	0	0	0	0	0	1	0	0	1	0	0	4
SERPINI1	0	0	0	0	0	0	1	0	0	0	0	0	0	0	0	1	1	0	0	0	1	4
USP46	0	0	0	0	0	0	1	0	0	1	1	0	0	0	0	1	0	0	0	0	0	4
DNAJA2	0	0	0	0	0	0	0	1	0	1	0	1	0	0	0	1	0	0	0	0	0	4
MED8	0	0	0	0	0	0	0	1	0	0	0	1	1	0	0	0	1	0	0	0	0	4
UBE2F	0	0	0	0	0	0	0	1	0	0	1	0	1	0	0	0	0	0	0	1	0	4
C11orf20	0	0	0	0	0	0	0	1	0	1	1	0	0	0	0	0	0	0	0	1	0	4
EBNA1BP2	0	0	0	0	0	0	0	1	0	0	0	1	1	0	0	0	0	0	0	1	0	4
WDR66	0	0	0	0	0	0	0	1	0	0	0	0	1	0	0	0	0	0	1	1	0	4
ZNF259	0	0	0	0	0	0	0	1	0	0	0	1	1	0	0	0	0	0	1	0	0	4
PTS	0	0	0	0	0	0	0	1	0	1	1	0	0	0	0	0	0	0	0	1	0	4
CARD18	0	0	0	0	0	0	0	1	0	1	0	1	0	0	0	0	0	0	1	0	0	4
MET	0	0	0	0	0	0	0	1	0	0	0	1	1	0	0	0	0	0	1	0	0	4
ATP6V1D	0	0	0	0	0	0	0	1	0	0	0	0	0	0	1	1	0	0	0	1	0	4
SLC6A2	0	0	0	0	0	0	0	1	0	0	1	0	0	0	0	0	1	0	1	0	0	4
SUN3	0	0	0	0	0	0	0	1	0	1	0	0	1	0	0	0	0	0	1	0	0	4
UBE2V2	0	0	0	0	0	0	0	1	0	1	0	0	0	0	0	1	0	0	0	1	0	4
IL20	0	0	0	0	0	0	0	1	0	1	1	1	0	0	0	0	0	0	0	0	0	4
AAGAB	0	0	0	0	0	0	0	1	0	1	0	0	0	0	0	1	0	0	0	1	0	4
YRDC	0	0	0	0	0	0	0	1	0	0	0	1	1	0	0	0	0	0	0	0	1	4
C4orf10	0	0	0	0	0	0	0	1	0	0	0	0	0	0	1	1	0	0	0	1	0	4
GET4	0	0	0	0	0	0	0	1	0	0	0	0	1	0	0	0	1	0	1	0	0	4
MAPK6	0	0	0	0	0	0	0	1	0	1	0	0	0	0	0	1	0	0	1	0	0	4
THEM5	0	0	0	0	0	0	0	1	0	0	1	0	0	0	0	1	0	0	0	0	1	4
BAIAP2	0	0	0	0	0	0	0	1	0	0	0	0	0	0	0	1	0	0	1	0	1	4
GPR115	0	0	0	0	0	0	0	1	0	0	0	0	1	0	0	1	0	0	1	0	0	4
STRN3	0	0	0	0	0	0	0	1	0	1	0	0	0	1	0	1	0	0	0	0	0	4
PLA2G4F	0	0	0	0	0	0	0	1	0	1	0	0	0	0	0	0	0	0	1	1	0	4
SC4MOL	0	0	0	0	0	0	0	1	0	1	0	1	0	1	0	0	0	0	0	0	0	4
TTC39A	0	0	0	0	0	0	0	1	0	0	1	0	0	0	0	0	0	0	1	0	1	4
TTC4	0	0	0	0	0	0	0	1	0	0	0	1	1	0	0	0	0	0	0	0	1	4
C14orf1	0	0	0	0	0	0	0	1	0	1	0	1	0	1	0	0	0	0	0	0	0	4
KPNA7	0	0	0	0	0	0	0	1	0	0	0	1	1	0	0	0	0	0	1	0	0	4
COPS5	0	0	0	0	0	0	0	1	0	1	1	0	0	0	0	0	0	0	0	1	0	4
RDH11	0	0	0	0	0	0	0	1	0	1	0	0	0	0	0	1	0	0	0	1	0	4
C10orf58	0	0	0	0	0	0	0	1	0	0	0	1	0	0	0	0	0	0	1	1	0	4
MGC72080	0	0	0	0	0	0	0	1	0	0	0	1	1	0	0	0	0	0	1	0	0	4
TXNDC9	0	0	0	0	0	0	0	1	0	1	0	0	0	0	0	0	0	0	1	0	1	4
MPP6	0	0	0	0	0	0	0	1	0	0	0	0	0	0	0	1	0	0	1	1	0	4
SRP72	0	0	0	0	0	0	0	1	0	1	0	0	1	0	0	1	0	0	0	0	0	4
GUCA2B	0	0	0	0	0	0	0	1	0	0	1	1	0	0	0	0	0	0	1	0	0	4
CDC42	0	0	0	0	0	0	0	1	0	1	1	1	0	0	0	0	0	0	0	0	0	4
EIF4E	0	0	0	0	0	0	0	1	0	1	1	0	0	0	0	0	0	0	0	1	0	4
C3orf67	0	0	0	0	0	0	0	1	0	0	0	1	0	0	0	0	0	0	1	0	1	4
NRD1	0	0	0	0	0	0	0	1	0	0	0	1	0	0	0	0	1	0	1	0	0	4
TMEM117	0	0	0	0	0	0	0	1	0	1	1	0	0	0	0	0	0	0	1	0	0	4
PC	0	0	0	0	0	0	0	1	0	0	0	1	0	0	0	1	0	0	1	0	0	4
STRAP	0	0	0	0	0	0	0	1	0	1	0	0	0	0	0	1	0	0	0	1	0	4
GLO1	0	0	0	0	0	0	0	1	0	1	0	0	0	0	0	0	0	0	0	1	1	4
DPY30	0	0	0	0	0	0	0	1	0	0	0	0	1	0	0	0	0	0	0	1	1	4
TMEM49	0	0	0	0	0	0	0	1	0	0	0	0	1	0	0	0	0	0	1	0	1	4
GSPT1	0	0	0	0	0	0	0	1	0	1	0	1	0	0	0	0	0	0	0	1	0	4
STAM	0	0	0	0	0	0	0	1	0	1	1	0	0	0	0	1	0	0	0	0	0	4
C15orf24	0	0	0	0	0	0	0	1	0	1	1	0	0	0	0	0	0	0	0	1	0	4
C1orf128	0	0	0	0	0	0	0	1	0	0	0	1	0	0	0	1	0	0	0	1	0	4
POLR3G	0	0	0	0	0	0	0	1	0	0	0	1	0	0	0	1	0	0	0	1	0	4
TSG101	0	0	0	0	0	0	0	1	0	1	0	0	0	0	0	1	0	0	0	1	0	4
FBXO33	0	0	0	0	0	0	0	1	0	1	0	1	0	0	0	1	0	0	0	0	0	4
PIGY	0	0	0	0	0	0	0	1	0	1	1	0	0	0	0	0	0	0	0	1	0	4
SLCO1B1	0	0	0	0	0	0	0	1	0	1	0	1	0	0	0	0	0	0	0	0	1	4
HSD17B12	0	0	0	0	0	0	0	1	0	1	0	1	0	0	0	0	0	0	0	1	0	4
MTCH1	0	0	0	0	0	0	0	1	0	0	0	0	0	0	0	1	0	0	0	1	1	4
LINS1	0	0	0	0	0	0	0	1	0	1	1	0	0	0	0	0	0	0	0	1	0	4
MTDH	0	0	0	0	0	0	0	1	0	0	1	0	0	0	0	0	1	0	0	1	0	4
FGF22	0	0	0	0	0	0	0	1	0	0	0	1	0	0	0	0	1	0	0	1	0	4
TTYH1	0	0	0	0	0	0	0	1	0	0	0	0	1	0	0	0	1	0	0	0	1	4
SPG21	0	0	0	0	0	0	0	1	0	0	1	1	0	0	0	0	0	0	0	1	0	4
LOC653566	0	0	0	0	0	0	0	1	0	1	1	0	0	0	0	0	0	0	0	1	0	4
ARFIP2	0	0	0	0	0	0	0	1	0	0	0	1	0	0	0	1	0	0	0	1	0	4
C1orf151	0	0	0	0	0	0	0	1	0	1	1	1	0	0	0	0	0	0	0	0	0	4
SPCS2	0	0	0	0	0	0	0	1	0	1	1	0	0	0	0	0	0	0	0	1	0	4
FEM1B	0	0	0	0	0	0	0	1	0	1	1	0	0	0	0	1	0	0	0	0	0	4
COL28A1	0	0	0	0	0	0	0	1	0	0	1	1	0	0	1	0	0	0	0	0	0	4
TSN	0	0	0	0	0	0	0	1	0	1	0	0	0	0	0	1	0	0	0	0	1	4
SESN3	0	0	0	0	0	0	0	1	0	1	1	0	0	0	0	1	0	0	0	0	0	4
KCTD2	0	0	0	0	0	0	0	1	0	0	0	0	0	0	0	1	0	0	0	1	1	4
VAMP3	0	0	0	0	0	0	0	1	0	0	1	1	0	0	1	0	0	0	0	0	0	4
SLED1	0	0	0	0	0	0	0	1	0	0	1	1	0	0	0	0	0	0	0	1	0	4
GALNT3	0	0	0	0	0	0	0	1	0	0	0	0	1	0	0	0	0	0	1	0	1	4
SLK	0	0	0	0	0	0	0	1	0	0	1	0	0	0	0	1	0	0	0	1	0	4
GTF2A2	0	0	0	0	0	0	0	1	0	1	0	0	0	0	0	1	0	0	0	1	0	4
AQP6	0	0	0	0	0	0	0	1	0	1	1	0	0	0	0	0	0	0	1	0	0	4
COQ10B	0	0	0	0	0	0	0	1	0	1	1	0	0	0	0	0	0	0	0	0	1	4
ARL5A	0	0	0	0	0	0	0	1	0	0	1	0	0	0	0	0	0	0	0	1	1	4
CLDN12	0	0	0	0	0	0	0	1	0	1	0	1	1	0	0	0	0	0	0	0	0	4
FAH	0	0	0	0	0	0	0	1	0	0	0	1	0	0	0	0	0	0	1	1	0	4
UBE2E3	0	0	0	0	0	0	0	1	0	1	1	0	0	0	0	0	0	0	1	0	0	4
TRMT6	0	0	0	0	0	0	0	1	0	0	0	0	0	0	0	1	0	0	1	0	1	4
FAM3A	0	0	0	0	0	0	0	1	0	0	0	1	0	0	0	0	0	0	1	1	0	4
STAU1	0	0	0	0	0	0	0	1	0	0	0	0	0	0	0	0	0	0	1	1	1	4
FCF1	0	0	0	0	0	0	0	1	0	0	0	0	0	0	0	1	0	0	0	1	1	4
VPS29	0	0	0	0	0	0	0	1	0	1	1	0	1	0	0	0	0	0	0	0	0	4
TOX4	0	0	0	0	0	0	0	1	0	1	0	0	0	0	0	1	0	0	0	1	0	4
CLDN6	0	0	0	0	0	0	0	1	0	0	0	0	1	0	0	0	0	0	1	0	1	4
GEMIN8P4	0	0	0	0	0	0	0	1	0	0	0	1	0	0	0	0	0	0	1	1	0	4
CSNK2A1	0	0	0	0	0	0	0	1	0	0	0	0	0	0	0	1	0	0	1	0	1	4
GNB5	0	0	0	0	0	0	0	1	0	0	1	1	0	0	1	0	0	0	0	0	0	4
CYP39A1	0	0	0	0	0	0	0	1	0	1	0	1	0	0	0	0	0	0	0	1	0	4
DNAJC8	0	0	0	0	0	0	0	1	0	0	0	1	1	0	0	0	0	0	0	1	0	4
HIST1H2AM	0	0	0	0	0	0	0	1	0	0	0	1	1	0	0	0	0	0	0	1	0	4
PLBD1	0	0	0	0	0	0	0	1	0	1	1	0	1	0	0	0	0	0	0	0	0	4
MORF4L2	0	0	0	0	0	0	0	1	0	1	0	0	1	0	0	1	0	0	0	0	0	4
HMGCR	0	0	0	0	0	0	0	1	0	1	0	0	0	0	0	1	0	0	0	1	0	4
AIMP1	0	0	0	0	0	0	0	1	0	1	0	0	0	0	0	1	0	0	0	1	0	4
P2RY2	0	0	0	0	0	0	0	1	0	0	0	1	0	0	0	0	0	0	1	0	1	4
RPF1	0	0	0	0	0	0	0	1	0	1	0	1	0	0	0	0	0	0	0	1	0	4
GFM2	0	0	0	0	0	0	0	0	0	1	0	1	0	0	0	1	0	0	0	1	0	4
OCIAD1	0	0	0	0	0	0	0	0	0	1	1	0	0	0	0	1	0	0	0	1	0	4
ZFAND6	0	0	0	0	0	0	0	0	0	1	1	0	0	0	0	1	0	0	0	1	0	4
SACM1L	0	0	0	0	0	0	0	0	0	1	1	0	0	0	0	1	0	0	0	1	0	4
GABARAPL2	0	0	0	0	0	0	0	0	0	1	0	0	0	0	1	1	0	0	0	1	0	4
SNX13	0	0	0	0	0	0	0	0	0	1	0	0	0	0	1	1	0	0	0	1	0	4
THAP5	0	0	0	0	0	0	0	0	0	1	0	1	0	0	0	1	0	0	0	1	0	4
MRPL42	0	0	0	0	0	0	0	0	0	1	1	0	0	0	0	1	0	0	0	1	0	4
ATPBD4	0	0	0	0	0	0	0	0	0	1	0	1	0	0	1	0	0	0	1	0	0	4
FASTKD1	0	0	0	0	0	0	0	0	0	1	1	0	0	0	0	1	0	0	0	0	1	4
ARL1	0	0	0	0	0	0	0	0	0	1	1	0	0	0	0	1	0	0	0	1	0	4
CGRRF1	0	0	0	0	0	0	0	0	0	1	1	0	0	0	1	1	0	0	0	0	0	4
IDH3A	0	0	0	0	0	0	0	0	0	1	1	0	0	0	0	1	0	0	0	1	0	4
BTBD1	0	0	0	0	0	0	0	0	0	1	1	0	0	0	0	1	0	0	0	1	0	4
COPS4	0	0	0	0	0	0	0	0	0	1	1	0	0	0	0	1	0	0	0	1	0	4
ARMCX3	0	0	0	0	0	0	0	0	0	1	1	0	0	0	0	1	0	0	0	1	0	4
CEP70	0	0	0	0	0	0	0	0	0	1	0	1	0	0	0	1	0	0	0	1	0	4
MPP7	0	0	0	0	0	0	0	0	0	1	1	0	0	0	0	1	0	0	0	1	0	4
PLEKHA3	0	0	0	0	0	0	0	0	0	1	0	0	0	0	1	1	0	0	0	0	1	4
MMGT1	0	0	0	0	0	0	0	0	0	1	1	0	0	0	0	1	0	0	0	1	0	4
DCUN1D4	0	0	0	0	0	0	0	0	0	1	0	0	0	0	1	1	0	0	0	1	0	4
TRAPPC6B	0	0	0	0	0	0	0	0	0	1	1	0	0	0	0	1	0	0	0	1	0	4
ADAL	0	0	0	0	0	0	0	0	0	1	0	1	0	0	0	1	0	0	0	1	0	4
GABARAPL3	0	0	0	0	0	0	0	0	0	1	1	0	0	0	0	1	0	0	0	0	1	4
NDUFC2	0	0	0	0	0	0	0	0	0	1	1	1	0	0	0	0	0	0	0	1	0	4
SLC35A3	0	0	0	0	0	0	0	0	0	1	1	1	0	0	0	0	0	0	0	1	0	4
LNX2	0	0	0	0	0	0	0	0	0	1	1	0	0	0	0	1	0	0	0	1	0	4
CHIC1	0	0	0	0	0	0	0	0	0	1	1	0	0	0	0	1	0	0	0	1	0	4
PTPDC1	0	0	0	0	0	0	0	0	0	1	1	0	0	0	0	1	1	0	0	0	0	4
DNAJC19	0	0	0	0	0	0	0	0	0	1	1	0	0	0	0	0	0	0	0	1	1	4
C8orf71	0	0	0	0	0	0	0	0	0	1	1	1	0	0	0	0	0	0	0	0	1	4
REEP5	0	0	0	0	0	0	0	0	0	1	1	0	0	0	1	0	0	0	0	1	0	4
METTL10	0	0	0	0	0	0	0	0	0	1	1	0	0	0	1	0	0	0	0	1	0	4
C11orf71	0	0	0	0	0	0	0	0	0	1	0	1	0	0	1	0	0	0	0	1	0	4
CMTM4	0	0	0	0	0	0	0	0	0	1	0	0	0	0	1	1	0	0	0	1	0	4
RDH14	0	0	0	0	0	0	0	0	0	1	1	0	0	0	0	0	0	0	0	1	1	4
SOS2	0	0	0	0	0	0	0	0	0	1	1	0	0	0	0	1	0	0	0	1	0	4
TMEM9B	0	0	0	0	0	0	0	0	0	1	1	0	0	0	0	1	0	0	0	1	0	4
PPP6C	0	0	0	0	0	0	0	0	0	1	1	0	0	0	0	1	0	0	0	1	0	4
CASC4	0	0	0	0	0	0	0	0	0	1	0	0	0	0	1	1	0	0	0	1	0	4
FAM134B	0	0	0	0	0	0	0	0	0	1	0	1	0	0	0	0	1	0	0	1	0	4
ZNF181	0	0	0	0	0	0	0	0	0	1	1	0	0	0	0	1	0	0	0	1	0	4
ZFP112	0	0	0	0	0	0	0	0	0	1	1	0	0	0	1	1	0	0	0	0	0	4
ABHD2	0	0	0	0	0	0	0	0	0	1	1	1	0	0	0	1	0	0	0	0	0	4
PDE12	0	0	0	0	0	0	0	0	0	1	0	1	0	0	0	1	0	0	0	1	0	4
AKAP9	0	0	0	0	0	0	0	0	0	1	0	0	0	0	0	1	0	0	1	1	0	4
PDHA1	0	0	0	0	0	0	0	0	0	1	1	0	0	0	0	0	0	0	0	1	1	4
MAGEH1	0	0	0	0	0	0	0	0	0	1	1	0	0	0	0	0	0	0	0	1	1	4
ASAH1	0	0	0	0	0	0	0	0	0	1	1	0	0	0	0	1	0	0	0	1	0	4
EML5	0	0	0	0	0	0	0	0	0	1	1	0	0	0	0	1	0	0	0	1	0	4
AKTIP	0	0	0	0	0	0	0	0	0	1	0	1	0	0	1	0	0	0	0	1	0	4
CEPT1	0	0	0	0	0	0	0	0	0	1	1	1	0	0	0	0	0	0	0	1	0	4
SNX24	0	0	0	0	0	0	0	0	0	1	1	0	0	0	0	0	0	0	1	0	1	4
CBWD2	0	0	0	0	0	0	0	0	0	1	1	0	0	0	0	0	0	0	1	1	0	4
NDUFA6	0	0	0	0	0	0	0	0	0	1	1	1	0	0	0	0	0	0	0	1	0	4
MTMR10	0	0	0	0	0	0	0	0	0	1	1	1	0	0	0	0	0	0	0	1	0	4
TTC32	0	0	0	0	0	0	0	0	0	1	0	1	0	0	1	0	0	0	0	0	1	4
CCPG1	0	0	0	0	0	0	0	0	0	1	1	0	0	0	0	1	0	0	0	1	0	4
TMEM128	0	0	0	0	0	0	0	0	0	1	1	0	0	0	1	0	0	0	0	1	0	4
SLC38A4	0	0	0	0	0	0	0	0	0	1	1	1	0	0	0	0	0	0	0	0	1	4
DNAJB14	0	0	0	0	0	0	0	0	0	1	1	0	0	0	0	1	0	0	0	1	0	4
PTGR1	0	0	0	0	0	0	0	0	0	1	0	1	0	0	0	0	0	0	1	1	0	4
TMEM66	0	0	0	0	0	0	0	0	0	1	1	0	0	0	0	1	0	0	0	1	0	4
BCAR3	0	0	0	0	0	0	0	0	0	1	0	1	1	0	0	0	0	0	1	0	0	4
PNMT	0	0	0	0	0	0	0	0	0	1	0	1	0	0	0	1	0	0	1	0	0	4
C22orf32	0	0	0	0	0	0	0	0	0	1	1	1	0	0	0	0	0	0	0	1	0	4
PAGE2	0	0	0	0	0	0	0	0	0	1	0	1	1	0	0	0	0	0	0	0	1	4
PPP4R4	0	0	0	0	0	0	0	0	0	1	0	1	0	0	0	1	0	0	0	0	1	4
ARHGAP5	0	0	0	0	0	0	0	0	0	1	0	0	0	0	0	1	0	0	1	1	0	4
USP33	0	0	0	0	0	0	0	0	0	1	0	0	0	0	0	1	0	0	0	1	1	4
STARD7	0	0	0	0	0	0	0	0	0	1	0	0	0	0	0	1	0	0	0	1	1	4
COQ3	0	0	0	0	0	0	0	0	0	1	1	1	0	0	0	0	0	0	0	1	0	4
ZHX1	0	0	0	0	0	0	0	0	0	1	1	0	0	0	0	1	0	0	0	1	0	4
KRIT1	0	0	0	0	0	0	0	0	0	1	0	0	0	0	0	1	0	0	1	1	0	4
LYPD6B	0	0	0	0	0	0	0	0	0	1	1	0	0	0	0	0	0	0	1	0	1	4
C12orf39	0	0	0	0	0	0	0	0	0	1	0	1	0	0	0	1	0	0	0	1	0	4
CDKL2	0	0	0	0	0	0	0	0	0	1	0	0	0	0	0	1	0	0	0	1	1	4
PCNX	0	0	0	0	0	0	0	0	0	1	1	0	0	0	0	1	0	0	0	1	0	4
ITPR2	0	0	0	0	0	0	0	0	0	1	1	0	0	0	0	1	0	0	0	1	0	4
THTPA	0	0	0	0	0	0	0	0	0	1	0	1	0	0	0	1	0	0	0	1	0	4
C1orf51	0	0	0	0	0	0	0	0	0	1	1	1	0	0	1	0	0	0	0	0	0	4
C9orf5	0	0	0	0	0	0	0	0	0	1	0	0	0	0	1	1	0	0	0	0	1	4
POLR3F	0	0	0	0	0	0	0	0	0	1	0	0	0	0	0	1	0	0	0	1	1	4
USP8	0	0	0	0	0	0	0	0	0	1	1	0	0	0	0	1	0	0	0	1	0	4
MON2	0	0	0	0	0	0	0	0	0	1	1	0	0	0	0	1	0	0	0	1	0	4
CTR9	0	0	0	0	0	0	0	0	0	1	0	1	0	0	0	1	0	0	0	1	0	4
LMO7	0	0	0	0	0	0	0	0	0	1	1	0	0	0	0	0	0	0	1	0	1	4
MLNR	0	0	0	0	0	0	0	0	0	1	1	0	0	0	0	1	1	0	0	0	0	4
SCAPER	0	0	0	0	0	0	0	0	0	1	1	0	0	0	0	1	0	0	0	1	0	4
ZNF540	0	0	0	0	0	0	0	0	0	1	1	0	0	0	0	1	0	0	0	1	0	4
MAGIX	0	0	0	0	0	0	0	0	0	1	0	1	0	0	0	0	0	0	1	1	0	4
ARHGAP12	0	0	0	0	0	0	0	0	0	1	1	0	0	0	0	1	0	0	0	1	0	4
MAGI3	0	0	0	0	0	0	0	0	0	1	1	0	0	0	0	1	0	0	0	1	0	4
API5	0	0	0	0	0	0	0	0	0	1	0	1	0	0	0	1	0	0	0	1	0	4
SCPEP1	0	0	0	0	0	0	0	0	0	1	0	1	0	0	0	0	0	0	0	1	1	4
STARD4	0	0	0	0	0	0	0	0	0	1	0	1	0	0	0	1	0	0	0	1	0	4
LRRC57	0	0	0	0	0	0	0	0	0	1	1	0	0	0	0	1	0	0	0	1	0	4
MOAP1	0	0	0	0	0	0	0	0	0	1	0	0	0	0	1	1	0	0	0	1	0	4
ARMC8	0	0	0	0	0	0	0	0	0	1	0	0	0	0	0	1	1	0	0	1	0	4
C20orf111	0	0	0	0	0	0	0	0	0	1	0	1	0	0	0	0	0	0	1	0	1	4
ALG10	0	0	0	0	0	0	0	0	0	1	0	1	0	0	0	0	0	0	0	1	1	4
CNGB3	0	0	0	0	0	0	0	0	0	1	0	1	0	0	0	0	0	0	1	0	1	4
PRKAR1A	0	0	0	0	0	0	0	0	0	1	1	0	0	0	0	1	0	0	0	1	0	4
TMBIM4	0	0	0	0	0	0	0	0	0	1	1	0	0	0	0	0	0	0	1	1	0	4
PFKM	0	0	0	0	0	0	0	0	0	1	1	0	0	0	0	1	0	0	0	1	0	4
ZMYM6	0	0	0	0	0	0	0	0	0	1	1	1	0	0	0	1	0	0	0	0	0	4
SLC2A4	0	0	0	0	0	0	0	0	0	1	1	1	0	0	0	0	0	0	0	1	0	4
PTPN3	0	0	0	0	0	0	0	0	0	1	0	1	0	0	0	0	0	0	1	1	0	4
UPRT	0	0	0	0	0	0	0	0	0	1	1	0	0	0	0	1	0	0	0	1	0	4
DHDDS	0	0	0	0	0	0	0	0	0	1	0	1	1	0	0	0	0	0	0	1	0	4
UBE3A	0	0	0	0	0	0	0	0	0	1	1	0	0	0	0	1	0	0	0	1	0	4
ZC3H8	0	0	0	0	0	0	0	0	0	1	0	0	0	0	0	1	0	0	0	1	1	4
LMAN1	0	0	0	0	0	0	0	0	0	1	0	1	0	0	0	1	0	0	0	1	0	4
CCNDBP1	0	0	0	0	0	0	0	0	0	1	1	0	0	0	0	1	0	0	0	1	0	4
C5orf32	0	0	0	0	0	0	0	0	0	1	1	1	0	0	0	0	0	0	0	1	0	4
STXBP5L	0	0	0	0	0	0	0	0	0	1	1	0	0	0	0	1	0	0	0	1	0	4
RPE	0	0	0	0	0	0	0	0	0	1	0	0	0	0	0	1	0	0	0	1	1	4
ACBD5	0	0	0	0	0	0	0	0	0	1	1	1	0	0	0	0	0	0	0	1	0	4
NDRG2	0	0	0	0	0	0	0	0	0	1	1	1	0	0	0	0	0	0	0	1	0	4
LOC647979	0	0	0	0	0	0	0	0	0	1	0	0	0	0	1	1	0	0	0	0	1	4
ZDHHC2	0	0	0	0	0	0	0	0	0	1	1	0	0	0	0	1	0	0	0	1	0	4
DCAF11	0	0	0	0	0	0	0	0	0	1	0	1	0	0	0	1	0	0	0	1	0	4
MRPL33	0	0	0	0	0	0	0	0	0	1	0	0	1	0	0	0	0	0	0	1	1	4
ADRB1	0	0	0	0	0	0	0	0	0	1	1	1	0	0	0	0	0	0	1	0	0	4
TM2D3	0	0	0	0	0	0	0	0	0	1	1	1	0	0	0	1	0	0	0	0	0	4
IL1RL2	0	0	0	0	0	0	0	0	0	1	1	1	0	0	0	0	0	0	1	0	0	4
CGN	0	0	0	0	0	0	0	0	0	1	0	1	0	0	0	0	0	0	1	0	1	4
STIM1	0	0	0	0	0	0	0	0	0	1	0	1	0	0	0	1	0	0	0	1	0	4
FBXW11	0	0	0	0	0	0	0	0	0	1	1	0	0	0	0	1	0	0	0	0	1	4
B3GALNT1	0	0	0	0	0	0	0	0	0	1	1	0	0	0	0	0	0	0	1	0	1	4
MORF4L1	0	0	0	0	0	0	0	0	0	1	1	0	0	0	0	1	0	0	0	1	0	4
IPP	0	0	0	0	0	0	0	0	0	1	0	1	0	0	0	1	0	0	0	1	0	4
MFN2	0	0	0	0	0	0	0	0	0	1	0	1	0	0	0	1	0	0	0	0	1	4
COG5	0	0	0	0	0	0	0	0	0	1	0	0	1	0	0	1	0	0	0	1	0	4
SPOPL	0	0	0	0	0	0	0	0	0	1	0	0	0	0	0	1	0	0	0	1	1	4
TRIP11	0	0	0	0	0	0	0	0	0	1	1	0	0	0	0	1	0	0	0	1	0	4
COBLL1	0	0	0	0	0	0	0	0	0	1	1	0	0	0	0	0	0	0	1	1	0	4
ACTR3C	0	0	0	0	0	0	0	0	0	1	1	1	0	0	0	0	0	0	0	1	0	4
COX7A2	0	0	0	0	0	0	0	0	0	1	1	1	0	0	0	0	0	0	0	1	0	4
KAT2B	0	0	0	0	0	0	0	0	0	1	1	1	0	0	0	0	0	0	0	1	0	4
PVRL3	0	0	0	0	0	0	0	0	0	1	0	0	0	0	0	1	0	0	0	1	1	4
CKB	0	0	0	0	0	0	0	0	0	1	1	0	0	0	1	0	0	0	0	1	0	4
LOC728323	0	0	0	0	0	0	0	0	0	1	0	0	0	0	0	1	0	0	0	1	1	4
LONP2	0	0	0	0	0	0	0	0	0	1	0	1	0	0	0	1	0	0	0	1	0	4
METTL2B	0	0	0	0	0	0	0	0	0	1	0	1	1	0	0	1	0	0	0	0	0	4
SNX2	0	0	0	0	0	0	0	0	0	1	1	0	0	0	0	1	0	0	0	1	0	4
RAB17	0	0	0	0	0	0	0	0	0	1	0	1	0	0	1	0	0	0	0	1	0	4
UBR1	0	0	0	0	0	0	0	0	0	1	1	0	0	0	0	1	0	0	0	1	0	4
ZNF98	0	0	0	0	0	0	0	0	0	1	0	1	0	0	0	0	0	0	0	1	1	4
AKD1	0	0	0	0	0	0	0	0	0	1	0	1	0	0	0	1	0	0	0	1	0	4
ZBTB16	0	0	0	0	0	0	0	0	0	1	1	1	0	0	0	0	0	0	0	1	0	4
DCK	0	0	0	0	0	0	0	0	0	1	0	0	1	0	0	1	0	0	0	0	1	4
ATP1A1	0	0	0	0	0	0	0	0	0	1	1	0	0	0	0	1	0	0	1	0	0	4
MAGI2	0	0	0	0	0	0	0	0	0	1	1	0	0	0	0	1	0	0	0	1	0	4
EXOC1	0	0	0	0	0	0	0	0	0	1	1	0	1	0	0	1	0	0	0	0	0	4
TSC22D3	0	0	0	0	0	0	0	0	0	1	1	0	0	0	0	0	0	0	0	1	1	4
PRPF18	0	0	0	0	0	0	0	0	0	1	1	0	0	0	0	1	0	0	0	1	0	4
NLRP11	0	0	0	0	0	0	0	0	0	1	1	0	0	0	0	1	0	0	0	0	1	4
NAP1L5	0	0	0	0	0	0	0	0	0	1	1	0	0	0	0	1	0	0	0	1	0	4
PCNP	0	0	0	0	0	0	0	0	0	1	0	0	0	0	0	1	0	0	0	1	1	4
PPIP5K1	0	0	0	0	0	0	0	0	0	1	1	0	0	0	1	1	0	0	0	0	0	4
LOC220729	0	0	0	0	0	0	0	0	0	1	0	0	0	0	0	1	0	0	0	1	1	4
EID1	0	0	0	0	0	0	0	0	0	1	1	0	0	0	0	1	0	0	0	1	0	4
PDIK1L	0	0	0	0	0	0	0	0	0	1	1	1	0	0	0	0	0	0	0	1	0	4
VPS41	0	0	0	0	0	0	0	0	0	1	0	0	0	0	1	1	0	0	1	0	0	4
LIMS3-LOC440895	0	0	0	0	0	0	0	0	0	1	1	0	0	0	0	0	1	0	1	0	0	4
ASB1	0	0	0	0	0	0	0	0	0	1	1	0	0	0	0	1	0	0	0	1	0	4
FAM120AOS	0	0	0	0	0	0	0	0	0	1	0	0	0	0	0	0	1	0	1	1	0	4
IMPAD1	0	0	0	0	0	0	0	0	0	1	1	0	0	0	0	1	0	0	0	1	0	4
LRRIQ3	0	0	0	0	0	0	0	0	0	1	0	1	0	0	0	0	0	0	1	1	0	4
UBE3C	0	0	0	0	0	0	0	0	0	1	0	1	0	0	0	1	1	0	0	0	0	4
ASAP3	0	0	0	0	0	0	0	0	0	1	1	1	0	0	0	0	0	0	0	0	1	4
ZNF676	0	0	0	0	0	0	0	0	0	1	1	1	0	0	0	0	0	0	0	0	1	4
SLC26A5	0	0	0	0	0	0	0	0	0	1	1	0	0	0	0	0	0	0	1	1	0	4
UTP18	0	0	0	0	0	0	0	0	0	1	0	0	1	0	0	1	0	0	0	1	0	4
TUSC2	0	0	0	0	0	0	0	0	0	1	0	1	0	0	0	0	0	0	0	1	1	4
MAP3K5	0	0	0	0	0	0	0	0	0	1	1	1	0	0	0	1	0	0	0	0	0	4
VPS13D	0	0	0	0	0	0	0	0	0	1	1	1	0	0	0	0	0	0	0	1	0	4
ACYP1	0	0	0	0	0	0	0	0	0	1	0	0	0	0	1	0	1	0	0	1	0	4
PMS2L2	0	0	0	0	0	0	0	0	0	1	0	1	0	0	0	1	1	0	0	0	0	4
FUNDC2	0	0	0	0	0	0	0	0	0	1	1	0	0	0	0	0	0	0	0	1	1	4
MOSPD2	0	0	0	0	0	0	0	0	0	1	0	0	0	0	0	1	0	0	1	1	0	4
LPIN2	0	0	0	0	0	0	0	0	0	1	1	1	0	0	0	0	0	0	0	0	1	4
TEF	0	0	0	0	0	0	0	0	0	1	1	1	0	0	0	0	0	0	0	1	0	4
RAP1A	0	0	0	0	0	0	0	0	0	1	1	0	1	0	0	0	0	0	0	1	0	4
SUMO1	0	0	0	0	0	0	0	0	0	1	0	0	0	0	0	0	0	0	1	1	1	4
C21orf34	0	0	0	0	0	0	0	0	0	1	1	1	0	0	0	0	0	0	0	1	0	4
ATRN	0	0	0	0	0	0	0	0	0	1	0	0	0	0	0	1	0	0	0	1	1	4
PANK3	0	0	0	0	0	0	0	0	0	1	1	0	0	0	0	0	0	0	0	1	1	4
F7	0	0	0	0	0	0	0	0	0	1	1	1	0	0	0	0	0	0	1	0	0	4
DDIT3	0	0	0	0	0	0	0	0	0	1	0	0	1	0	0	0	0	0	0	1	1	4
CDKN2AIP	0	0	0	0	0	0	0	0	0	1	0	0	0	0	1	1	0	0	0	0	1	4
WDR72	0	0	0	0	0	0	0	0	0	0	1	0	0	0	0	0	0	0	1	1	1	4
ZNF684	0	0	0	0	0	0	0	0	0	0	1	1	0	0	0	0	0	0	0	1	1	4
RNF14	0	0	0	0	0	0	0	0	0	0	1	0	0	0	1	1	0	0	0	1	0	4
ARMCX1	0	0	0	0	0	0	0	0	0	0	1	0	0	0	0	1	0	0	0	1	1	4
FBXL17	0	0	0	0	0	0	0	0	0	0	1	1	0	0	0	1	0	0	0	1	0	4
GPR157	0	0	0	0	0	0	0	0	0	0	1	1	1	0	0	0	0	0	0	1	0	4
MAPKSP1	0	0	0	0	0	0	0	0	0	0	1	0	0	0	1	1	0	0	0	1	0	4
KIAA0562	0	0	0	0	0	0	0	0	0	0	1	1	0	0	0	1	0	0	0	0	1	4
CDKN2C	0	0	0	0	0	0	0	0	0	0	1	1	0	0	0	0	1	0	0	1	0	4
NDUFA4	0	0	0	0	0	0	0	0	0	0	1	1	0	0	0	0	0	0	1	1	0	4
ANXA6	0	0	0	0	0	0	0	0	0	0	1	1	0	0	0	1	0	0	0	1	0	4
ABCA5	0	0	0	0	0	0	0	0	0	0	1	1	0	0	0	1	0	0	0	1	0	4
ZMYND11	0	0	0	0	0	0	0	0	0	0	1	0	0	0	1	1	0	0	0	1	0	4
EIF2C3	0	0	0	0	0	0	0	0	0	0	1	1	1	0	0	1	0	0	0	0	0	4
AGBL4	0	0	0	0	0	0	0	0	0	0	1	0	0	0	0	1	0	0	0	1	1	4
KLHL21	0	0	0	0	0	0	0	0	0	0	1	1	0	0	0	1	0	0	1	0	0	4
TSR2	0	0	0	0	0	0	0	0	0	0	1	0	0	0	0	1	1	0	0	1	0	4
CACNA1D	0	0	0	0	0	0	0	0	0	0	1	0	0	0	0	1	0	0	1	1	0	4
LMBRD1	0	0	0	0	0	0	0	0	0	0	1	0	0	0	0	1	0	0	0	1	1	4
MID2	0	0	0	0	0	0	0	0	0	0	1	0	0	0	1	1	0	0	0	1	0	4
ENSA	0	0	0	0	0	0	0	0	0	0	1	0	0	0	0	1	1	0	0	1	0	4
C22orf45	0	0	0	0	0	0	0	0	0	0	1	1	0	0	0	0	0	0	0	1	1	4
DMXL2	0	0	0	0	0	0	0	0	0	0	1	0	1	0	0	1	0	0	0	1	0	4
FAM190A	0	0	0	0	0	0	0	0	0	0	1	0	0	0	1	1	0	0	0	1	0	4
ABCG2	0	0	0	0	0	0	0	0	0	0	1	1	0	0	0	0	0	0	1	1	0	4
GALC	0	0	0	0	0	0	0	0	0	0	1	0	0	0	1	1	0	0	0	1	0	4
MMACHC	0	0	0	0	0	0	0	0	0	0	1	1	0	0	0	1	0	0	0	1	0	4
NBEAL1	0	0	0	0	0	0	0	0	0	0	1	0	0	0	0	0	0	0	1	1	1	4
SFRS14	0	0	0	0	0	0	0	0	0	0	1	0	0	0	0	1	1	0	0	1	0	4
TMEM57	0	0	0	0	0	0	0	0	0	0	1	1	0	0	0	1	1	0	0	0	0	4
TCEA3	0	0	0	0	0	0	0	0	0	0	1	1	0	0	0	0	0	0	0	1	1	4
SNAPC5	0	0	0	0	0	0	0	0	0	0	1	0	1	0	0	1	0	0	0	1	0	4
CIB2	0	0	0	0	0	0	0	0	0	0	1	0	1	0	0	1	0	0	1	0	0	4
MAN1A2	0	0	0	0	0	0	0	0	0	0	1	1	0	0	0	1	0	0	0	1	0	4
LOC100129716	0	0	0	0	0	0	0	0	0	0	1	0	0	0	0	1	1	0	0	1	0	4
GPLD1	0	0	0	0	0	0	0	0	0	0	1	1	0	0	0	1	0	0	0	1	0	4
APOE	0	0	0	0	0	0	0	0	0	0	1	1	0	0	0	0	1	0	0	0	1	4
THRA	0	0	0	0	0	0	0	0	0	0	1	0	0	0	1	1	0	0	0	1	0	4
KIAA1958	0	0	0	0	0	0	0	0	0	0	1	1	0	0	0	1	0	0	0	1	0	4
TPPP	0	0	0	0	0	0	0	0	0	0	1	1	0	0	0	1	1	0	0	0	0	4
CHD5	0	0	0	0	0	0	0	0	0	0	1	0	0	0	0	1	1	0	0	0	1	4
PAH	0	0	0	0	0	0	0	0	0	0	1	1	0	0	0	0	0	0	1	1	0	4
DNAJB9	0	0	0	0	0	0	0	0	0	0	1	1	0	0	0	1	0	0	0	1	0	4
ENPP1	0	0	0	0	0	0	0	0	0	0	1	1	0	0	0	1	0	0	0	1	0	4
LOC100133985	0	0	0	0	0	0	0	0	0	0	0	1	0	0	0	0	0	0	1	1	1	4
QPRT	0	0	0	0	0	0	0	0	0	0	0	1	1	0	0	0	0	0	1	1	0	4
PEX19	0	0	0	0	0	0	0	0	0	0	0	1	0	0	0	1	0	0	0	1	1	4
NUDT16P1	0	0	0	0	0	0	0	0	0	0	0	1	0	0	0	0	0	0	1	1	1	4
SPTBN4	0	0	0	0	0	0	0	0	0	0	0	1	0	0	0	1	0	0	0	1	1	4
TOMM70A	0	0	0	0	0	0	0	0	0	0	0	1	0	0	0	1	0	0	0	1	1	4
SNIP1	0	0	0	0	0	0	0	0	0	0	0	1	1	0	0	1	0	0	0	0	1	4
GFM1	0	0	0	0	0	0	0	0	0	0	0	1	0	0	0	1	0	0	0	1	1	4
FITM2	0	0	0	0	0	0	0	0	0	0	0	1	0	0	0	1	0	0	0	1	1	4
CDKN2BAS	0	0	0	0	0	0	0	0	0	0	0	1	0	0	0	1	0	0	1	0	1	4
ALDH5A1	0	0	0	0	0	0	0	0	0	0	0	1	0	0	0	1	0	0	0	1	1	4
ODZ1	0	0	0	0	0	0	0	0	0	0	0	1	0	0	0	1	0	0	0	1	1	4
C1orf229	0	0	0	0	0	0	0	0	0	0	0	1	0	0	0	0	1	0	1	1	0	4
HCN3	0	0	0	0	0	0	0	0	0	0	0	1	0	0	1	1	1	0	0	0	0	4
ALX1	0	0	0	0	0	0	0	0	0	0	0	1	1	0	0	0	0	0	1	0	1	4
SNX11	0	0	0	0	0	0	0	0	0	0	0	1	1	0	0	0	0	0	1	1	0	4
SEC22B	0	0	0	0	0	0	0	0	0	0	0	1	1	0	0	1	0	0	0	0	1	4
ANKRD33	0	0	0	0	0	0	0	0	0	0	0	1	1	0	0	0	0	0	1	0	1	4
EHBP1	0	0	0	0	0	0	0	0	0	0	0	1	0	0	1	1	0	0	1	0	0	4
RAB5B	0	0	0	0	0	0	0	0	0	0	0	1	0	0	1	1	0	0	0	0	1	4
NUDT12	0	0	0	0	0	0	0	0	0	0	0	1	0	0	1	1	0	0	0	1	0	4
MRPS7	0	0	0	0	0	0	0	0	0	0	0	1	1	0	0	0	0	0	0	1	1	4
ASRGL1	0	0	0	0	0	0	0	0	0	0	0	1	0	0	0	0	1	0	1	1	0	4
PIK3CB	0	0	0	0	0	0	0	0	0	0	0	1	0	0	0	1	0	0	0	1	1	4
TCP10L	0	0	0	0	0	0	0	0	0	0	0	1	0	0	0	0	0	0	1	1	1	4
C1orf103	0	0	0	0	0	0	0	0	0	0	0	0	1	0	0	1	0	0	1	0	1	4
SNRNP27	0	0	0	0	0	0	0	0	0	0	0	0	1	0	0	1	0	0	0	1	1	4
RCAN3	0	0	0	0	0	0	0	0	0	0	0	0	1	0	1	1	0	0	0	1	0	4
ACP1	0	0	0	0	0	0	0	0	0	0	0	0	1	0	0	1	0	0	0	1	1	4
SLC4A1AP	0	0	0	0	0	0	0	0	0	0	0	0	1	0	0	1	0	0	0	1	1	4
FBXO36	0	0	0	0	0	0	0	0	0	0	0	0	0	0	1	1	0	0	1	1	0	4
CLCNKB	0	0	0	0	0	0	0	0	0	0	0	0	0	0	1	0	0	0	1	1	1	4
CTAGE5	0	0	0	0	0	0	0	0	0	0	0	0	0	0	1	1	0	0	1	1	0	4
SCRN3	0	0	0	0	0	0	0	0	0	0	0	0	0	0	1	1	0	0	1	1	0	4
AAK1	0	0	0	0	0	0	0	0	0	0	0	0	0	0	0	1	0	0	1	1	1	4
UQCC	0	0	0	0	0	0	0	0	0	0	0	0	0	0	0	1	0	0	1	1	1	4
SCN8A	0	0	0	0	0	0	0	0	0	0	0	0	0	0	0	1	1	0	1	0	1	4
TEX261	0	0	0	0	0	0	0	0	0	0	0	0	0	0	0	1	0	0	1	1	1	4
MKKS	0	0	0	0	0	0	0	0	0	0	0	0	0	0	0	1	0	0	1	1	1	4
PMS2L4	0	0	0	0	0	0	0	0	0	0	0	0	0	0	0	1	1	0	0	1	1	4
DIRAS2	0	0	0	0	0	0	0	0	0	0	0	0	0	0	0	1	1	0	1	1	0	4
RPL32P3	0	0	0	0	0	0	0	0	0	0	0	0	0	0	0	0	1	0	1	1	1	4
LRRC59	1	1	0	0	0	0	0	1	0	0	0	0	0	0	0	0	0	0	0	0	0	3
NRBF2	1	0	0	0	0	0	0	1	0	0	0	0	0	0	0	0	0	0	0	0	1	3
DERL1	1	0	1	0	0	0	0	0	0	0	0	0	0	0	0	0	0	0	0	0	1	3
ARFGAP3	1	0	0	0	0	0	0	0	0	1	1	0	0	0	0	0	0	0	0	0	0	3
KCTD9	1	0	0	0	0	0	0	0	0	1	1	0	0	0	0	0	0	0	0	0	0	3
TM4SF19	1	0	0	0	0	0	0	1	0	0	0	0	1	0	0	0	0	0	0	0	0	3
DNAJB11	1	0	0	0	0	0	0	1	0	0	0	0	0	0	0	0	0	0	0	0	1	3
IL20RB	1	0	0	0	0	0	0	1	0	0	0	0	0	0	0	0	0	0	0	0	1	3
LOC152225	1	0	0	0	0	0	0	1	0	0	0	0	0	0	0	0	1	0	0	0	0	3
ARNTL2	1	0	1	0	0	0	0	0	0	0	0	0	1	0	0	0	0	0	0	0	0	3
C6orf182	1	0	0	0	0	0	0	0	0	0	0	1	1	0	0	0	0	0	0	0	0	3
NDRG1	1	0	0	0	0	0	0	1	0	0	0	0	1	0	0	0	0	0	0	0	0	3
LRRC58	1	0	0	0	0	0	0	0	0	0	0	0	0	0	0	1	0	0	0	1	0	3
VPS37A	1	0	0	0	0	0	0	0	0	1	0	0	0	0	1	0	0	0	0	0	0	3
LOC100134229	1	0	0	0	0	0	0	1	0	0	1	0	0	0	0	0	0	0	0	0	0	3
PLAC1	1	0	0	0	0	0	0	1	0	0	0	0	0	0	0	0	0	0	0	0	1	3
NCK1	1	0	0	0	0	0	0	0	0	0	0	0	0	0	0	0	0	0	0	1	1	3
FOXN2	1	0	0	0	1	0	0	0	0	0	0	1	0	0	0	0	0	0	0	0	0	3
ATP11B	1	0	0	0	0	0	0	1	0	0	0	0	0	0	0	0	0	0	0	0	1	3
ATAD2	1	0	0	0	0	0	0	0	0	0	0	0	1	0	0	0	0	0	0	0	1	3
BDKRB1	1	1	0	0	0	0	0	1	0	0	0	0	0	0	0	0	0	0	0	0	0	3
LST-3TM12	1	0	1	0	0	0	0	1	0	0	0	0	0	0	0	0	0	0	0	0	0	3
CLEC2L	1	0	0	0	0	0	0	0	0	0	0	0	1	0	0	0	1	0	0	0	0	3
RAD1	1	0	0	0	0	0	0	0	0	1	0	0	0	0	0	1	0	0	0	0	0	3
TREM1	1	0	1	0	0	0	0	1	0	0	0	0	0	0	0	0	0	0	0	0	0	3
SIP1	1	0	0	0	0	0	0	1	0	1	0	0	0	0	0	0	0	0	0	0	0	3
RAD51AP2	1	0	0	0	0	0	0	0	0	1	0	1	0	0	0	0	0	0	0	0	0	3
TMEM200B	1	0	1	0	0	0	0	0	0	0	0	0	1	0	0	0	0	0	0	0	0	3
SLCO1B3	1	0	1	0	0	0	0	1	0	0	0	0	0	0	0	0	0	0	0	0	0	3
ARL13B	1	0	0	0	1	0	0	0	0	0	0	0	0	0	0	0	0	0	0	0	1	3
PSMD2	1	0	0	0	0	0	0	1	0	0	0	1	0	0	0	0	0	0	0	0	0	3
MYO1B	1	0	0	0	0	0	0	1	0	0	0	1	0	0	0	0	0	0	0	0	0	3
EPSTI1	1	0	0	0	0	0	0	0	0	0	0	0	1	0	0	0	0	0	0	0	1	3
TFG	1	0	0	0	0	0	0	0	0	0	0	1	0	0	0	0	0	0	0	0	1	3
IFIH1	1	0	0	0	0	0	0	0	0	0	1	0	0	0	0	0	0	0	0	0	1	3
PPIL5	1	0	0	0	0	0	0	0	0	1	0	0	1	0	0	0	0	0	0	0	0	3
NR1D1	1	0	0	0	1	0	0	0	0	0	0	1	0	0	0	0	0	0	0	0	0	3
SPINK6	1	0	1	0	0	0	0	1	0	0	0	0	0	0	0	0	0	0	0	0	0	3
CAV2	1	0	0	0	0	0	0	1	0	0	0	0	0	1	0	0	0	0	0	0	0	3
STAT1	1	0	0	0	0	0	0	0	0	0	0	0	0	0	0	1	0	0	0	0	1	3
ARSK	1	0	0	0	0	0	0	0	0	1	0	1	0	0	0	0	0	0	0	0	0	3
GJB2	1	0	1	0	0	0	0	1	0	0	0	0	0	0	0	0	0	0	0	0	0	3
TNFRSF12A	1	0	1	0	0	0	0	1	0	0	0	0	0	0	0	0	0	0	0	0	0	3
SIAH2	1	0	0	0	1	0	0	1	0	0	0	0	0	0	0	0	0	0	0	0	0	3
THAP1	1	0	0	0	0	0	0	0	0	1	0	0	0	0	0	0	0	0	0	1	0	3
FAM55C	1	0	0	0	0	0	1	0	0	0	0	0	0	0	0	1	0	0	0	0	0	3
TGM1	1	0	0	0	0	0	0	1	0	0	0	0	0	0	0	0	0	0	0	0	1	3
FCGR3A	1	0	0	0	0	0	0	0	0	0	1	0	0	0	0	0	1	0	0	0	0	3
SQLE	1	0	0	0	0	0	0	1	0	0	0	0	0	0	0	0	1	0	0	0	0	3
SUB1	1	0	0	0	0	0	0	1	0	1	0	0	0	0	0	0	0	0	0	0	0	3
PSMD14	1	0	0	0	0	0	0	1	0	0	0	0	0	0	0	1	0	0	0	0	0	3
ECT2	1	0	0	0	0	0	0	0	0	0	0	0	1	0	0	0	0	0	0	0	1	3
FAM199X	1	0	0	0	0	0	0	0	0	1	0	0	0	0	0	1	0	0	0	0	0	3
HAT1	1	0	0	0	0	0	0	0	0	0	0	0	0	0	0	1	0	0	0	1	0	3
CLEC7A	1	1	0	0	0	0	0	0	0	0	1	0	0	0	0	0	0	0	0	0	0	3
RAD23B	1	0	0	0	0	0	0	0	0	1	0	0	0	0	0	1	0	0	0	0	0	3
DCUN1D1	1	0	0	0	1	0	0	0	0	0	0	0	0	0	0	1	0	0	0	0	0	3
SFN	1	0	0	0	0	0	0	1	0	0	0	1	0	0	0	0	0	0	0	0	0	3
GULP1	1	0	0	0	0	0	0	0	0	1	0	0	0	0	0	0	0	0	1	0	0	3
MTSS1	1	0	0	0	0	0	0	1	0	1	0	0	0	0	0	0	0	0	0	0	0	3
BAG3	1	0	0	0	0	0	0	1	0	0	0	0	0	0	0	1	0	0	0	0	0	3
CENPA	1	0	0	0	0	0	0	0	0	0	0	0	1	0	0	0	0	0	0	0	1	3
KRT75	1	0	0	0	0	0	0	1	0	0	0	0	0	0	0	0	1	0	0	0	0	3
ACVR1C	1	0	0	0	0	0	0	0	0	0	0	1	1	0	0	0	0	0	0	0	0	3
NANP	1	0	0	0	0	0	0	0	0	1	0	0	0	0	0	0	0	0	1	0	0	3
MOBKL1B	1	0	0	0	0	0	0	0	0	0	0	0	1	0	0	0	0	0	0	0	1	3
OIP5	1	0	0	0	0	0	0	0	0	0	0	1	1	0	0	0	0	0	0	0	0	3
GPR180	1	0	0	0	0	0	0	0	0	0	0	0	1	0	0	1	0	0	0	0	0	3
RFC4	1	0	0	0	0	0	0	0	0	0	0	0	1	0	0	0	0	0	0	0	1	3
PDPN	1	0	0	0	0	0	0	1	0	0	1	0	0	0	0	0	0	0	0	0	0	3
ALG2	1	0	0	0	0	0	0	0	0	1	0	0	0	0	0	0	0	0	0	1	0	3
AP3S1	1	0	0	0	0	0	0	1	0	0	0	1	0	0	0	0	0	0	0	0	0	3
ZBED2	1	0	0	0	0	0	0	1	0	0	0	0	0	0	0	0	0	0	0	0	1	3
DSN1	1	0	0	0	0	0	0	0	0	0	0	0	1	0	0	0	1	0	0	0	0	3
SLC31A1	1	0	0	0	0	0	0	0	0	0	0	1	0	0	0	1	0	0	0	0	0	3
RRAGC	1	0	0	0	0	0	0	0	0	0	1	0	0	0	0	1	0	0	0	0	0	3
ZNF639	1	0	0	0	0	0	0	0	0	0	0	0	0	0	0	0	0	0	0	1	1	3
MASTL	1	0	0	0	0	0	0	0	0	0	0	0	1	0	0	1	0	0	0	0	0	3
BICD2	1	0	0	0	0	0	0	1	0	0	0	0	0	0	0	0	1	0	0	0	0	3
EIF2AK2	1	0	0	0	0	0	0	0	0	0	0	0	1	0	0	1	0	0	0	0	0	3
KREMEN2	1	0	0	0	0	0	0	0	0	0	0	0	1	0	0	0	0	0	0	0	1	3
HSPA13	1	0	0	0	0	0	0	0	0	1	0	0	0	0	0	1	0	0	0	0	0	3
VEZT	1	0	0	0	0	0	0	1	0	0	0	0	0	0	0	0	0	0	0	1	0	3
IMPA2	1	0	0	0	0	0	0	1	0	0	0	0	0	0	0	0	0	0	0	1	0	3
FKBP9L	1	0	0	0	0	0	0	1	0	0	0	0	0	0	0	0	0	0	1	0	0	3
TGFA	1	0	1	0	0	0	0	1	0	0	0	0	0	0	0	0	0	0	0	0	0	3
CTSL2	1	0	0	0	1	0	0	1	0	0	0	0	0	0	0	0	0	0	0	0	0	3
SSX3	0	1	0	0	0	0	0	0	0	1	0	1	0	0	0	0	0	0	0	0	0	3
TCAM1P	0	1	0	0	0	0	0	0	0	0	0	1	0	0	0	0	0	0	0	0	1	3
RNF121	0	1	0	0	0	0	0	0	0	0	0	0	1	0	0	0	0	0	0	1	0	3
BRI3BP	0	1	0	0	0	0	0	0	0	0	0	1	1	0	0	0	0	0	0	0	0	3
PANX2	0	1	0	0	0	0	0	0	0	0	0	0	0	0	0	0	1	0	1	0	0	3
LCTL	0	1	0	0	0	0	0	0	0	0	0	0	0	0	0	0	0	0	1	0	1	3
PANX3	0	1	0	0	0	0	0	0	0	0	0	1	0	0	0	0	0	0	0	0	1	3
C12orf49	0	1	0	0	0	0	0	0	0	1	1	0	0	0	0	0	0	0	0	0	0	3
?	0	1	0	0	0	0	0	0	0	0	0	1	0	0	0	0	0	0	0	0	1	3
FAM3C	0	1	0	0	0	0	0	0	0	1	0	0	0	0	0	1	0	0	0	0	0	3
SMEK3P	0	1	0	0	0	0	0	1	0	0	0	1	0	0	0	0	0	0	0	0	0	3
E2F1	0	1	0	0	0	0	0	0	0	0	0	1	1	0	0	0	0	0	0	0	0	3
CFHR4	0	1	0	0	0	0	1	0	0	0	0	0	0	0	0	0	0	0	0	0	1	3
C7orf13	0	1	0	0	0	0	0	0	0	0	0	0	0	0	0	0	0	0	1	0	1	3
UFD1L	0	1	0	0	0	0	0	1	0	0	0	0	1	0	0	0	0	0	0	0	0	3
OR8A1	0	1	0	0	0	0	0	0	0	0	0	0	1	0	0	0	0	0	0	0	1	3
VCX	0	1	0	0	0	0	0	0	0	0	0	1	0	0	0	0	0	0	0	0	1	3
PAQR3	0	1	0	0	0	0	0	0	0	1	0	0	0	0	0	1	0	0	0	0	0	3
SSX6	0	1	0	0	0	0	0	0	0	0	0	1	0	0	0	0	0	0	0	0	1	3
ZNF460	0	1	0	0	0	0	0	0	0	1	0	0	0	0	0	1	0	0	0	0	0	3
SLC39A7	0	1	0	0	0	0	0	1	0	0	0	0	0	0	0	0	0	0	0	1	0	3
C8orf51	0	1	0	0	0	0	0	0	0	0	0	0	1	0	0	0	0	0	1	0	0	3
XAGE1D	0	1	0	0	0	0	0	0	0	0	0	1	0	0	0	0	0	0	0	0	1	3
ASPDH	0	1	0	0	0	0	0	0	0	0	0	1	0	0	0	0	0	0	0	0	1	3
GPR179	0	1	0	0	0	0	0	0	0	0	0	0	0	0	0	0	0	0	1	0	1	3
KIAA0319	0	1	0	0	0	0	1	0	0	0	0	0	0	0	0	0	0	0	1	0	0	3
GPSM2	0	1	0	0	0	0	0	0	0	1	0	0	1	0	0	0	0	0	0	0	0	3
KCNG3	0	1	0	0	1	0	0	0	0	0	0	0	0	0	0	0	0	0	1	0	0	3
TPI1P2	0	1	0	0	0	0	0	0	0	0	0	1	0	0	0	0	0	0	0	1	0	3
LHFPL3	0	1	0	0	0	0	1	0	0	0	0	0	0	0	0	0	0	0	1	0	0	3
FAM71F1	0	1	0	0	0	0	0	0	0	1	0	0	0	0	0	0	0	0	1	0	0	3
OR56A3	0	1	0	0	0	0	0	0	0	0	0	1	0	0	0	0	0	0	0	0	1	3
ASFMR1	0	1	0	0	0	0	0	0	0	0	0	0	0	0	0	1	0	0	0	1	0	3
HIST1H3C	0	1	0	0	0	0	0	0	0	0	0	0	1	0	0	0	1	0	0	0	0	3
RPL10L	0	1	0	0	0	0	0	0	0	1	0	1	0	0	0	0	0	0	0	0	0	3
HIST1H3B	0	1	0	0	0	0	0	0	0	1	0	1	0	0	0	0	0	0	0	0	0	3
CDH19	0	1	0	0	0	0	0	0	0	0	1	0	0	0	0	0	0	0	0	0	1	3
OR51B4	0	1	0	0	0	0	0	1	0	0	0	0	0	0	0	0	0	0	0	0	1	3
MTHFD2	0	1	0	0	0	0	0	0	0	0	0	0	1	0	0	0	0	0	0	0	1	3
SLC3A2	0	1	1	0	0	0	0	1	0	0	0	0	0	0	0	0	0	0	0	0	0	3
LIN7B	0	1	0	0	0	0	0	0	0	1	0	1	0	0	0	0	0	0	0	0	0	3
FHDC1	0	1	0	0	0	0	0	0	0	0	0	0	0	0	1	0	0	0	0	1	0	3
SYNGR1	0	1	0	0	0	0	0	0	0	0	1	0	0	0	0	1	0	0	0	0	0	3
MAGEA10	0	1	0	0	0	0	0	1	0	0	0	0	0	0	0	0	0	0	0	0	1	3
TMEM206	0	1	0	0	0	0	0	1	0	0	0	0	1	0	0	0	0	0	0	0	0	3
GMPR	0	1	0	0	0	0	0	0	0	0	1	0	0	0	0	0	0	0	0	1	0	3
LAPTM4B	0	1	0	0	0	0	0	0	0	1	0	0	0	0	0	0	0	0	1	0	0	3
HELT	0	1	0	0	0	0	0	0	0	0	0	0	0	0	0	0	1	0	0	1	0	3
HIST1H1B	0	1	0	0	0	0	0	0	0	0	0	1	1	0	0	0	0	0	0	0	0	3
CAPN14	0	1	0	0	0	0	0	0	0	0	0	0	0	0	0	1	0	0	0	0	1	3
DEPDC1	0	1	0	0	0	0	0	0	0	0	0	1	1	0	0	0	0	0	0	0	0	3
LOC283404	0	1	0	0	0	0	0	1	0	0	0	0	0	0	0	0	0	0	0	0	1	3
UBE2V1	0	1	0	0	0	0	0	1	0	0	0	0	0	0	0	0	0	0	1	0	0	3
CCDC142	0	1	0	0	0	0	0	0	0	0	0	0	0	0	0	0	1	0	0	0	1	3
DAP	0	1	0	0	0	0	0	0	0	1	0	0	0	0	0	0	0	0	0	1	0	3
GPR56	0	1	0	0	0	0	0	1	0	0	0	0	0	0	0	0	0	0	1	0	0	3
SNRPA1	0	1	0	0	0	0	0	1	0	0	0	0	1	0	0	0	0	0	0	0	0	3
OLFM3	0	1	0	0	0	0	0	0	0	0	0	1	0	0	0	0	0	0	0	1	0	3
CTSL1	0	0	1	0	0	0	0	0	0	0	0	0	0	0	0	0	0	0	0	1	1	3
HOXA1	0	0	1	0	0	0	0	1	0	0	0	0	0	0	0	0	0	0	1	0	0	3
BZW1	0	0	1	0	0	0	0	1	0	0	0	0	0	0	0	0	0	0	1	0	0	3
URGCP	0	0	1	0	0	0	0	1	0	0	0	0	0	0	1	0	0	0	0	0	0	3
KIFC3	0	0	1	0	0	0	0	1	0	0	0	0	0	0	0	0	0	0	0	1	0	3
GCKR	0	0	1	0	0	0	0	0	0	0	0	0	0	0	0	0	1	0	1	0	0	3
FNDC4	0	0	1	0	0	0	0	0	0	0	0	1	0	0	0	0	0	0	1	0	0	3
KCNK15	0	0	1	0	0	0	0	0	0	0	0	0	0	0	0	0	0	0	1	1	0	3
FURIN	0	0	1	0	0	0	0	1	0	0	0	0	0	0	0	0	1	0	0	0	0	3
HOXA6	0	0	1	0	0	0	0	0	0	0	0	0	0	0	0	1	0	0	1	0	0	3
RUNDC3A	0	0	1	0	0	0	0	1	0	0	0	0	0	0	0	0	0	0	0	0	1	3
C20orf141	0	0	1	0	0	0	0	1	0	0	0	0	0	0	0	0	0	0	0	0	1	3
SLC39A1	0	0	1	0	0	0	0	0	0	0	0	0	1	0	0	0	0	0	1	0	0	3
RDH13	0	0	1	0	0	0	0	1	0	0	0	0	0	0	0	0	0	0	0	0	1	3
PFKFB2	0	0	1	0	0	0	0	1	0	0	0	0	0	0	0	1	0	0	0	0	0	3
TSPAN31	0	0	1	0	0	0	0	1	0	0	0	0	0	0	0	0	0	0	0	1	0	3
SLC25A39	0	0	1	0	0	0	0	1	0	0	0	1	0	0	0	0	0	0	0	0	0	3
ELOVL1	0	0	1	0	0	0	0	1	0	0	0	0	0	0	0	0	1	0	0	0	0	3
S100P	0	0	1	0	0	0	0	1	0	1	0	0	0	0	0	0	0	0	0	0	0	3
MYPN	0	0	1	0	0	0	0	1	0	0	0	0	0	0	0	0	0	0	1	0	0	3
HTR1D	0	0	1	0	0	0	0	1	0	0	0	0	1	0	0	0	0	0	0	0	0	3
NCRNA00162	0	0	1	0	0	0	0	1	0	0	0	0	0	0	0	0	0	0	1	0	0	3
EYS	0	0	1	0	0	0	0	0	0	0	0	1	0	0	0	0	0	0	0	0	1	3
PLEC	0	0	1	0	0	0	0	1	0	0	0	0	0	0	0	0	1	0	0	0	0	3
COPS7A	0	0	1	0	0	0	1	0	0	0	0	0	0	0	0	0	0	0	0	1	0	3
SMOX	0	0	1	0	0	0	0	1	0	0	0	0	0	0	0	0	0	0	1	0	0	3
RAB11FIP5	0	0	1	0	0	0	0	0	0	0	0	0	0	0	0	0	1	0	1	0	0	3
SGPP1	0	0	1	0	0	0	0	1	0	0	0	0	0	0	0	1	0	0	0	0	0	3
TMEM147	0	0	1	0	0	0	0	1	0	0	0	0	0	0	0	0	0	0	0	1	0	3
SBDS	0	0	1	0	0	0	0	0	0	1	0	0	0	0	0	1	0	0	0	0	0	3
POLD4	0	0	1	0	0	0	0	1	0	0	0	1	0	0	0	0	0	0	0	0	0	3
ARL4D	0	0	1	0	0	0	0	1	0	0	0	1	0	0	0	0	0	0	0	0	0	3
C6orf59	0	0	1	0	0	0	0	1	0	0	0	0	0	0	0	0	0	0	1	0	0	3
TPD52L2	0	0	1	0	0	0	0	1	0	0	0	0	1	0	0	0	0	0	0	0	0	3
RAG1AP1	0	0	1	0	0	0	0	1	0	0	0	1	0	0	0	0	0	0	0	0	0	3
TMED3	0	0	1	0	0	0	0	1	0	0	0	0	0	0	0	0	0	0	0	1	0	3
G0S2	0	0	1	0	0	0	0	0	0	0	0	1	1	0	0	0	0	0	0	0	0	3
PAQR5	0	0	1	0	0	0	0	1	0	0	0	0	0	0	0	0	0	0	1	0	0	3
CALCR	0	0	1	0	0	0	0	0	0	0	0	1	0	0	0	0	0	0	1	0	0	3
C6orf176	0	0	1	0	0	0	0	0	0	0	0	0	0	0	0	0	1	0	0	1	0	3
C4orf38	0	0	1	0	0	0	0	1	0	0	0	0	0	0	0	0	0	0	0	1	0	3
HSD17B2	0	0	1	0	0	0	1	1	0	0	0	0	0	0	0	0	0	0	0	0	0	3
TMEM208	0	0	1	0	0	0	0	1	0	0	0	1	0	0	0	0	0	0	0	0	0	3
CHMP2A	0	0	1	0	0	0	0	1	0	0	0	0	0	0	0	0	0	0	1	0	0	3
GRAMD1B	0	0	1	0	0	0	0	0	0	0	0	0	0	0	0	0	0	0	0	1	1	3
SERPINB1	0	0	1	0	0	0	0	1	0	0	0	0	0	0	0	1	0	0	0	0	0	3
RHOF	0	0	1	0	0	0	0	0	0	0	0	0	1	0	0	0	0	0	0	0	1	3
BLVRB	0	0	1	0	0	0	0	0	0	0	0	1	0	0	0	0	0	0	0	1	0	3
TMEM184A	0	0	1	0	0	0	0	1	0	0	0	0	0	0	0	0	0	0	1	0	0	3
CCDC68	0	0	1	0	0	0	1	0	0	0	1	0	0	0	0	0	0	0	0	0	0	3
KLK5	0	0	1	0	0	0	0	1	0	0	0	0	0	0	0	0	0	0	0	0	1	3
SP140L	0	0	1	0	0	0	0	1	0	0	0	0	0	0	0	0	0	0	0	0	1	3
ALDH3B1	0	0	1	0	0	0	0	0	0	0	0	0	0	0	0	0	0	0	1	0	1	3
PGBD5	0	0	1	0	0	0	0	0	0	0	0	0	0	0	0	1	0	0	0	0	1	3
LOC100132111	0	0	1	0	0	0	0	0	0	0	1	0	0	0	0	1	0	0	0	0	0	3
TMED10P1	0	0	1	0	0	0	0	0	0	1	0	0	0	0	0	1	0	0	0	0	0	3
TMED10	0	0	1	0	0	0	0	1	0	1	0	0	0	0	0	0	0	0	0	0	0	3
C1QTNF6	0	0	1	0	0	0	0	1	0	0	0	0	1	0	0	0	0	0	0	0	0	3
FBXO6	0	0	1	0	0	0	0	0	0	0	0	1	1	0	0	0	0	0	0	0	0	3
STEAP4	0	0	1	0	0	0	0	0	0	0	1	0	0	0	0	0	0	0	1	0	0	3
TMC7	0	0	1	0	0	0	0	1	0	0	0	0	0	0	0	0	0	0	1	0	0	3
NUCB1	0	0	1	0	0	0	0	0	0	0	1	1	0	0	0	0	0	0	0	0	0	3
CLTB	0	0	1	0	0	0	0	1	0	0	1	0	0	0	0	0	0	0	0	0	0	3
ZNF99	0	0	1	0	0	0	0	0	0	0	0	1	0	0	0	0	0	0	0	0	1	3
GRID2	0	0	1	0	0	0	0	0	0	1	0	1	0	0	0	0	0	0	0	0	0	3
RALGPS2	0	0	1	0	0	0	0	0	0	1	0	0	0	0	0	0	0	0	0	0	1	3
TDRKH	0	0	1	0	0	0	0	0	0	0	0	0	0	0	0	1	0	0	0	0	1	3
PTK6	0	0	1	0	0	0	0	1	0	0	0	0	0	0	0	0	0	0	1	0	0	3
CATSPER1	0	0	1	0	0	0	0	0	0	0	0	0	1	0	0	0	0	0	1	0	0	3
CYB5R1	0	0	1	0	0	0	0	0	0	0	0	1	0	0	0	0	0	0	0	1	0	3
FLOT1	0	0	1	0	0	0	0	0	0	0	0	0	1	0	0	0	0	0	1	0	0	3
GPR153	0	0	1	0	0	0	0	1	0	0	0	0	0	0	0	0	0	0	1	0	0	3
UBE2Q2	0	0	1	0	0	0	0	0	0	1	0	0	0	0	0	1	0	0	0	0	0	3
LMOD2	0	0	1	0	0	0	0	0	0	0	0	1	1	0	0	0	0	0	0	0	0	3
RBKS	0	0	1	0	0	0	0	0	0	0	0	1	0	0	0	0	0	0	0	1	0	3
IL8	0	0	1	0	0	0	0	1	0	0	0	0	1	0	0	0	0	0	0	0	0	3
EGLN1	0	0	1	0	0	0	0	0	0	1	0	0	0	0	0	0	0	0	0	1	0	3
C8orf73	0	0	1	0	0	0	0	1	0	0	0	0	0	0	0	0	0	0	0	0	1	3
VAMP8	0	0	1	0	0	0	0	1	0	1	0	0	0	0	0	0	0	0	0	0	0	3
GALE	0	0	1	0	0	0	0	0	0	0	0	1	0	0	0	0	0	0	1	0	0	3
TRAPPC2P1	0	0	1	0	0	0	0	1	0	1	0	0	0	0	0	0	0	0	0	0	0	3
ZNF304	0	0	1	0	0	0	0	0	0	1	0	0	0	0	0	1	0	0	0	0	0	3
RAPGEF3	0	0	1	0	0	0	0	0	0	0	0	0	0	0	0	0	0	0	0	1	1	3
WWC2	0	0	1	0	0	0	0	1	0	1	0	0	0	0	0	0	0	0	0	0	0	3
LIPN	0	0	1	0	0	0	0	1	0	0	0	0	0	0	0	0	0	0	0	0	1	3
SEC61G	0	0	1	0	0	0	0	1	0	0	0	0	1	0	0	0	0	0	0	0	0	3
PRX	0	0	1	0	0	0	0	0	0	0	1	0	0	0	0	0	0	0	0	1	0	3
GLDC	0	0	1	0	0	0	0	0	0	0	0	0	0	0	0	0	0	0	1	0	1	3
SPOCD1	0	0	1	0	0	0	0	1	0	0	0	0	1	0	0	0	0	0	0	0	0	3
NPTX1	0	0	1	0	0	0	0	1	0	0	0	0	0	0	0	1	0	0	0	0	0	3
LYSMD1	0	0	1	0	0	0	0	0	0	0	0	0	0	0	0	0	0	0	0	1	1	3
ELFN2	0	0	1	0	0	0	0	0	0	0	0	0	0	0	0	0	0	0	1	0	1	3
MS4A15	0	0	1	0	0	0	0	0	0	0	0	0	0	0	0	0	0	0	1	0	1	3
ECE1	0	0	0	1	0	0	0	0	0	0	0	1	0	0	1	0	0	0	0	0	0	3
SHISA9	0	0	0	0	1	0	1	0	0	0	0	0	0	0	0	0	0	0	0	0	1	3
C16orf87	0	0	0	0	1	0	0	1	0	0	0	1	0	0	0	0	0	0	0	0	0	3
SIAH1	0	0	0	0	1	0	0	1	0	0	0	0	0	0	0	0	0	0	1	0	0	3
TMEM188	0	0	0	0	1	0	0	1	0	0	0	0	1	0	0	0	0	0	0	0	0	3
HARBI1	0	0	0	0	1	0	1	0	0	0	0	1	0	0	0	0	0	0	0	0	0	3
NCOA3	0	0	0	0	1	0	0	0	0	0	0	0	0	0	0	0	0	0	1	0	1	3
SGK3	0	0	0	0	1	0	0	0	0	0	1	1	0	0	0	0	0	0	0	0	0	3
MAP3K2	0	0	0	0	1	0	0	0	0	0	0	0	0	0	0	1	0	0	1	0	0	3
TMEM87B	0	0	0	0	1	0	0	1	0	0	0	0	0	0	0	0	0	0	1	0	0	3
ATAD3C	0	0	0	0	1	0	0	1	0	0	0	0	0	0	0	0	0	0	0	1	0	3
STX16	0	0	0	0	1	0	0	0	0	0	0	0	0	0	0	0	0	0	1	0	1	3
HIST1H2BG	0	0	0	0	1	0	0	1	0	0	0	0	0	0	0	0	1	0	0	0	0	3
HIST2H4A	0	0	0	0	1	0	0	0	0	0	0	1	1	0	0	0	0	0	0	0	0	3
OXR1	0	0	0	0	1	0	0	0	0	0	0	0	0	0	0	0	0	0	1	1	0	3
CXorf56	0	0	0	0	1	0	0	0	0	0	0	0	0	0	0	1	0	0	0	0	1	3
PICALM	0	0	0	0	1	0	0	0	0	1	0	0	0	0	0	0	0	0	1	0	0	3
PTPN1	0	0	0	0	1	0	0	0	0	0	0	0	0	0	0	1	0	0	1	0	0	3
CYB5B	0	0	0	0	1	0	0	1	0	0	0	0	0	0	0	0	0	0	0	1	0	3
TLK1	0	0	0	0	1	0	0	0	0	1	0	0	0	0	0	1	0	0	0	0	0	3
CNTF	0	0	0	0	1	0	1	0	0	0	0	0	0	0	0	1	0	0	0	0	0	3
STAG2	0	0	0	0	1	0	0	0	0	1	0	0	0	0	0	0	0	0	0	1	0	3
HIST1H2BF	0	0	0	0	1	0	0	1	0	0	0	0	1	0	0	0	0	0	0	0	0	3
VPS8	0	0	0	0	1	0	0	0	0	0	0	0	0	0	0	0	0	0	1	0	1	3
TOB1	0	0	0	0	1	0	0	0	0	0	0	1	0	0	0	0	0	0	0	0	1	3
HIST1H2AC	0	0	0	0	1	0	0	1	0	0	0	0	0	0	0	0	0	0	0	1	0	3
CUL5	0	0	0	0	1	0	0	0	0	0	1	0	0	0	0	0	0	0	0	1	0	3
TMEM189	0	0	0	0	1	0	0	1	0	0	0	0	0	0	0	0	0	0	1	0	0	3
C9orf102	0	0	0	0	1	0	0	0	0	1	0	0	0	0	0	1	0	0	0	0	0	3
PAGE1	0	0	0	0	1	0	0	0	0	1	0	1	0	0	0	0	0	0	0	0	0	3
C17orf57	0	0	0	0	1	0	0	0	0	0	0	0	0	0	0	0	0	0	1	1	0	3
PXMP4	0	0	0	0	1	0	0	0	0	0	0	1	0	0	0	0	0	0	0	1	0	3
GCLC	0	0	0	0	1	0	0	0	0	0	0	1	0	0	0	0	0	0	1	0	0	3
CHMP4B	0	0	0	0	1	0	0	1	0	0	0	0	0	0	0	0	0	0	1	0	0	3
MLF1	0	0	0	0	1	0	0	0	0	1	0	0	0	0	0	0	0	0	0	0	1	3
LOC286467	0	0	0	0	1	0	0	0	0	0	0	1	0	0	0	0	0	0	0	0	1	3
LOC100271836	0	0	0	0	1	0	0	0	0	0	0	0	0	0	0	1	0	0	1	0	0	3
NFAT5	0	0	0	0	1	0	0	0	0	0	0	0	0	0	0	0	0	0	1	1	0	3
C20orf112	0	0	0	0	1	0	0	0	0	0	0	0	0	0	0	0	0	0	1	0	1	3
TH1L	0	0	0	0	1	0	0	0	0	0	0	0	0	0	0	0	0	0	1	1	0	3
CPT1A	0	0	0	0	1	0	0	0	0	1	0	0	0	0	0	0	0	0	0	1	0	3
LOC415056	0	0	0	0	1	0	0	0	0	0	0	0	0	0	0	0	0	0	1	0	1	3
KCNT1	0	0	0	0	1	0	0	0	0	0	0	0	0	0	0	0	0	0	1	0	1	3
ELF4	0	0	0	0	1	0	0	0	0	0	0	0	0	0	0	0	0	0	1	0	1	3
IRAK4	0	0	0	0	1	0	0	0	0	1	0	0	0	0	0	0	0	0	1	0	0	3
CCNYL1	0	0	0	0	1	0	0	0	0	0	0	0	1	0	0	0	0	0	1	0	0	3
MAP1LC3B2	0	0	0	0	1	0	0	0	0	1	0	0	0	0	0	1	0	0	0	0	0	3
C14orf118	0	0	0	0	1	0	0	0	0	1	0	0	0	0	0	1	0	0	0	0	0	3
LSG1	0	0	0	0	1	0	0	0	0	0	0	0	0	0	0	0	1	0	0	0	1	3
SLC25A34	0	0	0	0	1	0	0	0	0	0	0	1	0	0	0	0	0	0	0	1	0	3
TAF7L	0	0	0	0	1	0	0	0	0	1	1	0	0	0	0	0	0	0	0	0	0	3
RNFT1	0	0	0	0	1	0	0	0	0	0	0	0	1	0	0	0	0	0	0	1	0	3
ERCC4	0	0	0	0	1	0	0	0	0	0	0	1	0	0	0	1	0	0	0	0	0	3
PPFIA1	0	0	0	0	1	0	0	1	0	0	0	0	1	0	0	0	0	0	0	0	0	3
SLC25A36	0	0	0	0	1	0	0	0	0	0	0	0	0	0	0	1	0	0	0	1	0	3
SCAMP5	0	0	0	0	1	0	0	0	0	0	0	0	0	0	0	1	0	0	0	0	1	3
ACTR5	0	0	0	0	1	0	0	1	0	0	0	1	0	0	0	0	0	0	0	0	0	3
MTMR7	0	0	0	0	0	0	1	0	0	0	0	1	0	0	0	0	0	0	0	0	1	3
NKIRAS1	0	0	0	0	0	0	1	0	0	0	0	1	0	0	0	1	0	0	0	0	0	3
ACADSB	0	0	0	0	0	0	1	0	0	0	0	1	0	0	0	0	0	0	0	1	0	3
PPP3CB	0	0	0	0	0	0	1	0	0	0	1	0	0	0	0	1	0	0	0	0	0	3
MAPK9	0	0	0	0	0	0	1	0	0	0	1	0	0	0	0	1	0	0	0	0	0	3
ABHD6	0	0	0	0	0	0	1	0	0	0	0	1	0	0	0	0	0	0	0	1	0	3
GHITM	0	0	0	0	0	0	1	0	0	0	0	0	0	0	0	1	0	0	0	1	0	3
MFSD6	0	0	0	0	0	0	1	0	0	0	0	0	0	0	0	1	0	0	0	1	0	3
AMN1	0	0	0	0	0	0	1	0	0	1	0	0	0	0	0	0	0	0	0	1	0	3
GOT1	0	0	0	0	0	0	1	0	0	0	0	0	0	0	0	1	0	0	0	1	0	3
PPA1	0	0	0	0	0	0	1	1	0	0	0	0	0	0	0	1	0	0	0	0	0	3
BBS7	0	0	0	0	0	0	1	0	0	1	1	0	0	0	0	0	0	0	0	0	0	3
ASB8	0	0	0	0	0	0	1	0	0	0	0	0	0	0	0	0	0	0	0	1	1	3
TRUB1	0	0	0	0	0	0	1	0	0	1	0	0	0	0	0	1	0	0	0	0	0	3
ARG2	0	0	0	0	0	0	1	1	0	1	0	0	0	0	0	0	0	0	0	0	0	3
DPYS	0	0	0	0	0	0	1	0	0	0	0	1	0	0	0	0	0	0	0	0	1	3
KIAA1107	0	0	0	0	0	0	1	0	0	0	0	0	0	0	1	0	0	0	1	0	0	3
DGKE	0	0	0	0	0	0	1	0	0	0	0	0	0	0	0	0	1	0	0	1	0	3
FMO5	0	0	0	0	0	0	1	0	0	0	1	0	0	0	0	0	0	0	1	0	0	3
KLB	0	0	0	0	0	0	1	0	0	0	0	1	0	0	0	0	0	0	1	0	0	3
SLC2A13	0	0	0	0	0	0	1	0	0	1	0	0	0	0	0	1	0	0	0	0	0	3
LANCL1	0	0	0	0	0	0	1	0	0	0	0	0	0	0	0	1	0	0	0	1	0	3
NCOA7	0	0	0	0	0	0	1	0	0	1	0	0	0	0	0	1	0	0	0	0	0	3
SGTB	0	0	0	0	0	0	1	0	0	1	1	0	0	0	0	0	0	0	0	0	0	3
PAR4	0	0	0	0	0	0	1	0	0	1	0	0	0	0	0	0	0	0	0	1	0	3
MGST3	0	0	0	0	0	0	1	0	0	1	0	0	0	0	0	0	0	0	0	1	0	3
SLC1A1	0	0	0	0	0	0	1	0	0	0	0	0	0	0	0	1	0	0	0	1	0	3
PAK1	0	0	0	0	0	0	1	0	0	0	0	0	0	0	0	1	0	0	0	1	0	3
REPS2	0	0	0	0	0	0	1	0	0	0	0	1	0	0	0	1	0	0	0	0	0	3
LHFPL5	0	0	0	0	0	0	1	0	0	0	0	0	0	0	1	1	0	0	0	0	0	3
ST3GAL6	0	0	0	0	0	0	1	0	0	0	0	1	0	0	0	0	0	0	0	1	0	3
MORN4	0	0	0	0	0	0	1	0	0	0	0	0	0	0	0	1	0	0	0	1	0	3
ZCRB1	0	0	0	0	0	0	1	0	0	0	0	1	0	0	0	0	0	0	0	1	0	3
IKZF5	0	0	0	0	0	0	1	0	0	0	0	0	0	0	0	1	0	0	0	1	0	3
PPP1R2	0	0	0	0	0	0	1	0	0	1	0	0	0	0	0	0	0	0	0	1	0	3
ALDOC	0	0	0	0	0	0	1	1	0	0	0	1	0	0	0	0	0	0	0	0	0	3
CYP4X1	0	0	0	0	0	0	1	0	0	0	0	1	0	0	0	0	0	0	0	1	0	3
PYROXD1	0	0	0	0	0	0	1	0	0	1	0	0	0	0	0	0	0	0	0	1	0	3
NCRNA00081	0	0	0	0	0	0	1	0	0	0	0	0	0	0	1	0	0	0	0	1	0	3
VAMP4	0	0	0	0	0	0	1	0	0	1	0	0	0	0	0	0	0	0	0	1	0	3
NSF	0	0	0	0	0	0	1	0	0	0	0	0	0	0	0	1	0	0	1	0	0	3
FAM169A	0	0	0	0	0	0	1	0	0	1	0	0	0	0	0	1	0	0	0	0	0	3
CUL2	0	0	0	0	0	0	1	0	0	0	0	0	1	0	0	1	0	0	0	0	0	3
SPINT2	0	0	0	0	0	0	1	1	0	0	0	0	0	0	0	0	0	0	0	0	1	3
CD163L1	0	0	0	0	0	0	1	0	0	0	0	0	0	0	0	0	1	0	0	0	1	3
MTMR6	0	0	0	0	0	0	1	0	0	1	0	0	0	0	0	1	0	0	0	0	0	3
CCDC7	0	0	0	0	0	0	1	0	0	0	1	0	0	0	0	0	0	0	0	1	0	3
NAP1L3	0	0	0	0	0	0	1	0	0	0	0	0	0	0	0	1	0	0	0	0	1	3
B4GALT6	0	0	0	0	0	0	1	0	0	1	0	0	0	0	0	1	0	0	0	0	0	3
GDE1	0	0	0	0	0	0	1	0	0	1	0	1	0	0	0	0	0	0	0	0	0	3
RAB27B	0	0	0	0	0	0	1	0	0	1	0	0	0	0	0	1	0	0	0	0	0	3
CCNY	0	0	0	0	0	0	1	0	0	0	1	0	0	0	0	0	0	0	0	0	1	3
SLC6A20	0	0	0	0	0	0	1	0	0	0	0	0	0	0	0	0	1	0	1	0	0	3
ELOVL4	0	0	0	0	0	0	1	0	0	1	0	0	0	0	0	1	0	0	0	0	0	3
PNKD	0	0	0	0	0	0	1	0	0	0	0	0	0	0	0	0	0	0	0	1	1	3
UCHL1	0	0	0	0	0	0	1	0	0	0	0	0	0	0	0	0	1	0	0	0	1	3
CES7	0	0	0	0	0	0	1	1	0	0	0	1	0	0	0	0	0	0	0	0	0	3
PSAP	0	0	0	0	0	0	1	0	0	0	1	0	0	0	0	1	0	0	0	0	0	3
AZGP1	0	0	0	0	0	0	1	1	0	0	0	1	0	0	0	0	0	0	0	0	0	3
C18orf45	0	0	0	0	0	0	1	0	0	0	0	1	0	0	0	0	0	0	1	0	0	3
IGSF21	0	0	0	0	0	0	1	0	0	0	1	0	0	0	0	1	0	0	0	0	0	3
NDUFA1	0	0	0	0	0	0	1	0	0	1	0	0	0	0	0	0	0	0	0	1	0	3
KIAA1244	0	0	0	0	0	0	1	0	0	0	0	0	0	0	1	1	0	0	0	0	0	3
YAF2	0	0	0	0	0	0	1	0	0	1	1	0	0	0	0	0	0	0	0	0	0	3
NPFFR1	0	0	0	0	0	0	1	0	0	0	0	0	0	0	0	0	0	0	0	1	1	3
C1orf25	0	0	0	0	0	0	1	0	0	1	0	0	0	0	0	1	0	0	0	0	0	3
PIK3IP1	0	0	0	0	0	0	1	0	0	0	1	0	0	0	0	0	0	0	0	1	0	3
PLEKHA1	0	0	0	0	0	0	1	0	0	0	0	0	0	0	1	0	0	0	1	0	0	3
TF	0	0	0	0	0	0	1	0	0	0	0	1	0	0	0	0	0	0	1	0	0	3
PPP3CA	0	0	0	0	0	0	1	0	0	1	0	0	0	0	0	1	0	0	0	0	0	3
PTPRN2	0	0	0	0	0	0	1	0	0	0	0	0	0	0	0	1	0	0	0	1	0	3
F5	0	0	0	0	0	0	1	0	0	0	0	1	0	0	0	0	0	0	1	0	0	3
DSC1	0	0	0	0	0	0	1	1	0	0	1	0	0	0	0	0	0	0	0	0	0	3
KIAA1468	0	0	0	0	0	0	1	0	0	1	0	0	0	0	0	1	0	0	0	0	0	3
NR0B1	0	0	0	0	0	0	1	0	0	0	0	0	0	0	0	0	1	0	0	0	1	3
LEPR	0	0	0	0	0	0	1	1	0	0	0	1	0	0	0	0	0	0	0	0	0	3
NECAP1	0	0	0	0	0	0	1	0	0	1	0	0	0	0	0	1	0	0	0	0	0	3
CTXN3	0	0	0	0	0	0	1	0	0	0	1	1	0	0	0	0	0	0	0	0	0	3
C6orf225	0	0	0	0	0	0	1	0	0	1	0	1	0	0	0	0	0	0	0	0	0	3
PRKAB2	0	0	0	0	0	0	1	0	0	1	1	0	0	0	0	0	0	0	0	0	0	3
FAM45B	0	0	0	0	0	0	1	0	0	0	1	0	0	0	0	1	0	0	0	0	0	3
SYT13	0	0	0	0	0	0	1	0	0	0	0	0	0	0	0	0	0	0	0	1	1	3
FLJ37543	0	0	0	0	0	0	1	0	0	1	0	0	0	0	0	0	0	0	0	1	0	3
ANAPC16	0	0	0	0	0	0	1	0	0	1	0	0	0	0	0	0	0	0	0	1	0	3
ANKRD29	0	0	0	0	0	0	1	0	0	1	1	0	0	0	0	0	0	0	0	0	0	3
KRT31	0	0	0	0	0	0	1	1	0	0	0	0	0	0	1	0	0	0	0	0	0	3
EVPLL	0	0	0	0	0	0	1	0	0	0	0	1	0	0	0	0	0	0	0	0	1	3
DIXDC1	0	0	0	0	0	0	1	0	0	0	0	0	0	0	0	1	0	0	0	1	0	3
NCEH1	0	0	0	0	0	0	1	0	0	0	0	0	1	0	0	1	0	0	0	0	0	3
MAPK10	0	0	0	0	0	0	1	0	0	0	0	0	0	0	0	1	0	0	0	1	0	3
PLEKHB1	0	0	0	0	0	0	1	0	0	0	0	0	0	0	0	0	0	0	1	1	0	3
CALM2	0	0	0	0	0	0	1	1	0	0	0	0	0	0	0	0	0	0	0	0	1	3
UGT8	0	0	0	0	0	0	1	0	0	0	1	0	0	0	0	0	0	0	0	1	0	3
GYG1	0	0	0	0	0	0	1	0	0	1	1	0	0	0	0	0	0	0	0	0	0	3
DYNC1LI1	0	0	0	0	0	0	1	0	0	1	0	0	0	0	0	0	0	0	0	1	0	3
ZNF492	0	0	0	0	0	0	1	0	0	0	0	1	0	0	0	0	0	0	0	0	1	3
BEX4	0	0	0	0	0	0	1	0	0	0	0	0	0	0	0	1	0	0	0	0	1	3
HORMAD2	0	0	0	0	0	0	1	0	0	1	0	1	0	0	0	0	0	0	0	0	0	3
HTR7	0	0	0	0	0	0	1	1	0	0	0	0	0	0	0	1	0	0	0	0	0	3
DSTN	0	0	0	0	0	0	1	1	0	1	0	0	0	0	0	0	0	0	0	0	0	3
IQSEC2	0	0	0	0	0	0	1	0	0	0	0	0	0	0	1	1	0	0	0	0	0	3
TP53TG3B	0	0	0	0	0	0	1	0	0	0	0	1	0	0	0	0	0	0	0	0	1	3
CNTNAP5	0	0	0	0	0	0	1	0	0	0	0	0	0	0	0	1	0	0	0	0	1	3
AP1M2	0	0	0	0	0	0	1	1	0	1	0	0	0	0	0	0	0	0	0	0	0	3
MFSD4	0	0	0	0	0	0	1	0	0	1	1	0	0	0	0	0	0	0	0	0	0	3
DZIP3	0	0	0	0	0	0	1	0	0	0	0	0	0	0	0	1	0	0	0	1	0	3
DNAJA4	0	0	0	0	0	0	1	0	0	0	0	0	0	0	0	1	0	0	1	0	0	3
KRT222	0	0	0	0	0	0	1	0	0	0	0	1	0	0	0	0	0	0	0	1	0	3
PRDX3	0	0	0	0	0	0	1	0	0	0	0	0	0	0	1	0	0	0	0	1	0	3
INADL	0	0	0	0	0	0	1	0	0	0	0	1	0	0	0	1	0	0	0	0	0	3
PARK2	0	0	0	0	0	0	1	0	0	0	1	0	0	0	0	0	0	0	0	1	0	3
KRAS	0	0	0	0	0	0	1	0	0	1	0	0	0	0	0	0	0	0	1	0	0	3
DAPL1	0	0	0	0	0	0	1	0	0	0	1	0	0	0	0	0	0	0	0	1	0	3
C3orf33	0	0	0	0	0	0	1	0	0	1	0	0	0	0	0	0	0	0	0	1	0	3
SLPI	0	0	0	0	0	0	1	1	0	0	0	0	0	0	0	0	0	0	1	0	0	3
GPR17	0	0	0	0	0	0	1	0	0	0	0	0	0	0	0	0	0	0	0	1	1	3
PLA2G12A	0	0	0	0	0	0	1	0	0	0	1	0	0	0	0	0	0	0	0	1	0	3
FAM131C	0	0	0	0	0	0	1	1	0	0	0	0	0	0	0	0	0	0	1	0	0	3
MXI1	0	0	0	0	0	0	1	0	0	0	0	1	0	0	1	0	0	0	0	0	0	3
RPRD1A	0	0	0	0	0	0	1	0	0	0	0	0	0	0	0	1	0	0	0	1	0	3
C12orf62	0	0	0	0	0	0	1	0	0	0	0	1	0	0	0	0	0	0	0	1	0	3
PRR13	0	0	0	0	0	0	1	1	0	0	0	0	0	0	0	0	0	0	0	0	1	3
CDH9	0	0	0	0	0	0	1	0	0	0	0	1	0	0	0	0	0	0	0	0	1	3
LYSMD2	0	0	0	0	0	0	1	0	0	0	1	0	0	0	0	1	0	0	0	0	0	3
DCAF12L2	0	0	0	0	0	0	1	0	0	0	0	1	0	0	0	1	0	0	0	0	0	3
KNG1	0	0	0	0	0	0	1	0	0	1	0	1	0	0	0	0	0	0	0	0	0	3
C10orf84	0	0	0	0	0	0	1	0	0	0	0	0	0	0	0	1	0	0	0	1	0	3
CARTPT	0	0	0	0	0	0	1	0	0	0	0	1	0	0	0	0	0	0	0	1	0	3
LOC442454	0	0	0	0	0	0	1	0	0	1	1	0	0	0	0	0	0	0	0	0	0	3
TRNP1	0	0	0	0	0	0	1	1	0	0	0	0	0	0	0	0	0	0	1	0	0	3
TEX14	0	0	0	0	0	0	1	0	0	0	0	1	1	0	0	0	0	0	0	0	0	3
C1orf190	0	0	0	0	0	0	1	0	0	0	0	0	0	0	0	1	0	0	0	1	0	3
ELMO1	0	0	0	0	0	0	1	0	0	0	1	1	0	0	0	0	0	0	0	0	0	3
ALDH2	0	0	0	0	0	0	1	0	0	0	0	1	0	0	0	0	0	0	0	1	0	3
SPARCL1	0	0	0	0	0	0	1	0	0	0	1	0	0	0	0	0	0	0	0	1	0	3
DNM1L	0	0	0	0	0	0	1	0	0	1	1	0	0	0	0	0	0	0	0	0	0	3
SCEL	0	0	0	0	0	0	1	1	0	0	0	0	0	0	0	0	0	0	0	0	1	3
SLC38A8	0	0	0	0	0	0	1	1	0	1	0	0	0	0	0	0	0	0	0	0	0	3
SLC7A14	0	0	0	0	0	0	1	0	0	0	0	1	0	0	0	1	0	0	0	0	0	3
RAB9B	0	0	0	0	0	0	1	0	0	0	0	0	0	0	0	1	0	0	0	1	0	3
RNF149	0	0	0	0	0	0	0	1	0	0	0	0	1	0	0	0	0	0	0	0	1	3
ZNF114	0	0	0	0	0	0	0	1	0	0	0	0	1	0	0	0	0	0	1	0	0	3
PPP2R2C	0	0	0	0	0	0	0	1	0	0	0	0	0	0	0	1	0	0	1	0	0	3
AKNAD1	0	0	0	0	0	0	0	1	0	0	0	0	1	0	0	0	0	0	1	0	0	3
EIF3I	0	0	0	0	0	0	0	1	0	0	0	1	1	0	0	0	0	0	0	0	0	3
DSG1	0	0	0	0	0	0	0	1	0	0	0	1	0	0	0	0	0	0	1	0	0	3
HSPC159	0	0	0	0	0	0	0	1	0	0	0	0	0	0	1	0	0	0	1	0	0	3
SLC27A4	0	0	0	0	0	0	0	1	0	0	1	1	0	0	0	0	0	0	0	0	0	3
RDH12	0	0	0	0	0	0	0	1	0	0	0	0	0	0	0	0	0	0	1	1	0	3
GDPD2	0	0	0	0	0	0	0	1	0	0	0	0	0	0	0	0	0	0	1	0	1	3
SCNN1D	0	0	0	0	0	0	0	1	0	0	0	0	0	0	0	0	1	0	0	0	1	3
GSDMC	0	0	0	0	0	0	0	1	0	0	1	0	0	0	0	0	0	0	0	0	1	3
TRAPPC3	0	0	0	0	0	0	0	1	0	0	1	1	0	0	0	0	0	0	0	0	0	3
UCHL3	0	0	0	0	0	0	0	1	0	1	0	0	0	0	0	0	0	0	0	1	0	3
DCUN1D5	0	0	0	0	0	0	0	1	0	1	0	0	1	0	0	0	0	0	0	0	0	3
TPD52L1	0	0	0	0	0	0	0	1	0	0	0	0	0	0	0	0	0	0	1	0	1	3
TCEB1	0	0	0	0	0	0	0	1	0	1	0	0	0	0	0	0	1	0	0	0	0	3
SLC22A1	0	0	0	0	0	0	0	1	0	0	0	1	0	0	0	0	0	0	1	0	0	3
NDFIP2	0	0	0	0	0	0	0	1	0	1	0	0	0	0	0	1	0	0	0	0	0	3
RPS6KB2	0	0	0	0	0	0	0	1	0	0	0	1	1	0	0	0	0	0	0	0	0	3
IL1F5	0	0	0	0	0	0	0	1	0	0	0	0	1	0	0	0	1	0	0	0	0	3
CAMK2D	0	0	0	0	0	0	0	1	0	1	1	0	0	0	0	0	0	0	0	0	0	3
LRP11	0	0	0	0	0	0	0	1	0	1	0	0	0	0	0	0	0	0	1	0	0	3
SLC2A1	0	0	0	0	0	0	0	1	0	0	0	0	1	0	0	0	0	0	1	0	0	3
H2AFJ	0	0	0	0	0	0	0	1	0	0	0	0	1	0	0	0	0	0	0	1	0	3
WDFY2	0	0	0	0	0	0	0	1	0	0	1	0	0	0	0	0	0	0	0	1	0	3
SRRD	0	0	0	0	0	0	0	1	0	1	0	0	0	0	0	0	0	0	0	1	0	3
ATP6V0D1	0	0	0	0	0	0	0	1	0	0	0	1	0	0	0	0	0	0	0	1	0	3
ENDOD1	0	0	0	0	0	0	0	1	0	1	1	0	0	0	0	0	0	0	0	0	0	3
C2orf49	0	0	0	0	0	0	0	1	0	0	0	0	0	0	0	1	0	0	0	1	0	3
ULBP2	0	0	0	0	0	0	0	1	0	0	0	0	0	0	0	1	0	0	1	0	0	3
C7orf57	0	0	0	0	0	0	0	1	0	1	0	0	0	0	0	0	0	0	1	0	0	3
PRRG1	0	0	0	0	0	0	0	1	0	1	0	0	0	0	0	0	0	0	1	0	0	3
SFT2D1	0	0	0	0	0	0	0	1	0	1	0	0	0	0	0	0	0	0	0	1	0	3
NAE1	0	0	0	0	0	0	0	1	0	1	0	0	0	0	0	1	0	0	0	0	0	3
BRD7	0	0	0	0	0	0	0	1	0	0	0	0	0	0	1	0	0	0	0	1	0	3
NMB	0	0	0	0	0	0	0	1	0	0	0	0	0	0	0	0	0	0	1	1	0	3
ERP44	0	0	0	0	0	0	0	1	0	1	1	0	0	0	0	0	0	0	0	0	0	3
TRIB3	0	0	0	0	0	0	0	1	0	0	0	0	0	0	0	0	0	0	1	0	1	3
C7orf11	0	0	0	0	0	0	0	1	0	0	0	1	1	0	0	0	0	0	0	0	0	3
C1orf201	0	0	0	0	0	0	0	1	0	0	0	1	0	0	0	0	0	0	1	0	0	3
SSFA2	0	0	0	0	0	0	0	1	0	1	0	0	0	0	0	0	0	0	0	1	0	3
CT62	0	0	0	0	0	0	0	1	0	1	0	0	0	0	0	0	0	0	0	1	0	3
C4orf3	0	0	0	0	0	0	0	1	0	0	1	0	0	0	0	0	0	0	0	1	0	3
SSU72	0	0	0	0	0	0	0	1	0	0	0	1	0	0	0	0	0	0	0	1	0	3
VAT1	0	0	0	0	0	0	0	1	0	0	0	0	1	0	0	0	1	0	0	0	0	3
BNIPL	0	0	0	0	0	0	0	1	0	0	0	0	0	0	0	0	0	0	1	0	1	3
OVOL1	0	0	0	0	0	0	0	1	0	1	0	0	0	0	0	0	1	0	0	0	0	3
C14orf129	0	0	0	0	0	0	0	1	0	1	0	0	0	0	0	1	0	0	0	0	0	3
BNC1	0	0	0	0	0	0	0	1	0	0	1	0	0	0	0	0	0	0	0	0	1	3
HEPHL1	0	0	0	0	0	0	0	1	0	0	0	1	0	0	0	0	0	0	1	0	0	3
ZBTB8OS	0	0	0	0	0	0	0	1	0	0	0	1	0	0	0	0	0	0	0	1	0	3
TPMT	0	0	0	0	0	0	0	1	0	0	0	1	0	0	0	0	0	0	0	1	0	3
C8orf76	0	0	0	0	0	0	0	1	0	0	0	0	0	0	0	0	1	0	0	0	1	3
ARG1	0	0	0	0	0	0	0	1	0	1	0	1	0	0	0	0	0	0	0	0	0	3
NQO1	0	0	0	0	0	0	0	1	0	0	0	0	0	0	0	0	0	0	1	1	0	3
SNAPC1	0	0	0	0	0	0	0	1	0	1	0	0	1	0	0	0	0	0	0	0	0	3
FAM83F	0	0	0	0	0	0	0	1	0	1	0	0	0	0	0	0	0	0	0	1	0	3
COX16	0	0	0	0	0	0	0	1	0	1	0	0	0	0	0	0	0	0	0	1	0	3
TMCO7	0	0	0	0	0	0	0	1	0	0	0	1	0	0	0	0	0	0	0	1	0	3
DAAM1	0	0	0	0	0	0	0	1	0	0	1	0	0	0	0	1	0	0	0	0	0	3
IPPK	0	0	0	0	0	0	0	1	0	0	0	0	0	0	0	1	1	0	0	0	0	3
PRKCZ	0	0	0	0	0	0	0	1	0	0	0	1	0	0	1	0	0	0	0	0	0	3
ATP5EP2	0	0	0	0	0	0	0	1	0	1	0	0	0	0	0	0	0	0	1	0	0	3
ZFAND2A	0	0	0	0	0	0	0	1	0	0	0	0	1	0	0	0	0	0	1	0	0	3
TUFT1	0	0	0	0	0	0	0	1	0	0	0	0	0	0	0	1	0	0	1	0	0	3
ZNF622	0	0	0	0	0	0	0	1	0	1	0	0	0	0	0	0	0	0	0	0	1	3
RNF139	0	0	0	0	0	0	0	1	0	0	0	0	0	0	0	0	1	0	0	0	1	3
TNNT1	0	0	0	0	0	0	0	1	0	0	0	0	1	0	0	0	0	0	0	0	1	3
INPP5A	0	0	0	0	0	0	0	1	0	0	1	0	0	0	0	0	0	0	0	1	0	3
TIPARP	0	0	0	0	0	0	0	1	0	1	0	0	0	0	0	1	0	0	0	0	0	3
TRIP4	0	0	0	0	0	0	0	1	0	1	0	0	0	0	0	0	0	0	0	1	0	3
EFR3B	0	0	0	0	0	0	0	1	0	0	1	0	0	0	0	0	0	0	0	1	0	3
SPTLC3	0	0	0	0	0	0	0	1	0	1	0	0	0	0	0	0	0	0	0	1	0	3
POLR2L	0	0	0	0	0	0	0	1	0	0	0	1	0	0	0	0	0	0	0	1	0	3
ORM1	0	0	0	0	0	0	0	1	0	0	0	1	0	0	0	0	0	0	1	0	0	3
SLC44A5	0	0	0	0	0	0	0	1	0	0	0	1	0	0	0	0	0	0	0	0	1	3
KLK1	0	0	0	0	0	0	0	1	0	0	1	0	0	0	0	0	0	0	0	0	1	3
PAQR7	0	0	0	0	0	0	0	1	0	0	0	0	1	0	0	0	0	0	1	0	0	3
SDCBP2	0	0	0	0	0	0	0	1	0	1	0	0	0	0	0	0	0	0	0	1	0	3
MAP7	0	0	0	0	0	0	0	1	0	0	0	1	0	0	0	0	0	0	0	1	0	3
EIF2S1	0	0	0	0	0	0	0	1	0	1	0	0	0	0	0	0	0	0	0	1	0	3
PPP2R5A	0	0	0	0	0	0	0	1	0	1	0	0	0	0	0	0	0	0	0	1	0	3
DAD1	0	0	0	0	0	0	0	1	0	1	0	0	0	0	0	0	0	0	0	1	0	3
SLC7A6OS	0	0	0	0	0	0	0	1	0	0	0	0	1	0	0	1	0	0	0	0	0	3
BAK1	0	0	0	0	0	0	0	1	0	0	0	0	1	0	0	0	0	0	0	0	1	3
C10orf67	0	0	0	0	0	0	0	1	0	0	0	1	0	0	0	0	0	0	0	1	0	3
PPP1CB	0	0	0	0	0	0	0	1	0	1	0	0	0	0	0	0	0	0	0	1	0	3
JKAMP	0	0	0	0	0	0	0	1	0	1	0	0	0	0	0	1	0	0	0	0	0	3
ORM2	0	0	0	0	0	0	0	1	0	0	0	1	0	0	0	0	0	0	1	0	0	3
DUSP11	0	0	0	0	0	0	0	1	0	1	0	0	0	0	0	0	0	0	0	0	1	3
SRP68	0	0	0	0	0	0	0	1	0	0	0	0	1	0	0	0	0	0	0	1	0	3
PDIA3	0	0	0	0	0	0	0	1	0	0	1	0	0	0	0	0	0	0	0	1	0	3
KLK4	0	0	0	0	0	0	0	1	0	1	1	0	0	0	0	0	0	0	0	0	0	3
SAPS3	0	0	0	0	0	0	0	1	0	1	0	0	0	0	0	0	0	0	1	0	0	3
RTCD1	0	0	0	0	0	0	0	1	0	0	0	1	1	0	0	0	0	0	0	0	0	3
CCT4	0	0	0	0	0	0	0	1	0	1	0	0	0	0	0	0	0	0	0	0	1	3
LASS4	0	0	0	0	0	0	0	1	0	0	1	0	0	0	0	0	0	0	0	1	0	3
BARX2	0	0	0	0	0	0	0	1	0	0	0	0	0	0	0	0	0	0	1	0	1	3
MAP6D1	0	0	0	0	0	0	0	1	0	0	0	0	1	0	0	0	1	0	0	0	0	3
WLS	0	0	0	0	0	0	0	1	0	1	1	0	0	0	0	0	0	0	0	0	0	3
MYOM3	0	0	0	0	0	0	0	1	0	0	0	0	0	0	0	0	0	0	1	0	1	3
LAMP1	0	0	0	0	0	0	0	1	0	0	1	1	0	0	0	0	0	0	0	0	0	3
KDM1B	0	0	0	0	0	0	0	1	0	0	0	0	0	0	0	1	0	0	0	1	0	3
PSMB2	0	0	0	0	0	0	0	1	0	0	0	1	1	0	0	0	0	0	0	0	0	3
SLC7A8	0	0	0	0	0	0	0	1	0	0	1	0	0	0	0	1	0	0	0	0	0	3
C1orf52	0	0	0	0	0	0	0	1	0	0	0	0	1	0	0	0	0	0	0	0	1	3
PSMA2	0	0	0	0	0	0	0	1	0	1	0	0	1	0	0	0	0	0	0	0	0	3
TMEM63C	0	0	0	0	0	0	0	1	0	0	0	0	0	0	0	1	0	0	0	0	1	3
KPNA4	0	0	0	0	0	0	0	1	0	1	0	0	0	0	0	0	0	0	1	0	0	3
KRT80	0	0	0	0	0	0	0	1	0	0	0	0	1	0	0	0	0	0	1	0	0	3
KIF3C	0	0	0	0	0	0	0	1	0	0	0	0	0	0	0	1	1	0	0	0	0	3
SNX14	0	0	0	0	0	0	0	1	0	1	0	0	0	0	0	0	0	0	0	1	0	3
TMEM141	0	0	0	0	0	0	0	1	0	0	0	1	0	0	0	0	0	0	0	1	0	3
MTCH2	0	0	0	0	0	0	0	1	0	0	0	1	0	0	0	0	0	0	0	1	0	3
PRSS22	0	0	0	0	0	0	0	1	0	0	0	0	1	0	0	0	0	0	1	0	0	3
COMMD1	0	0	0	0	0	0	0	1	0	0	1	0	0	0	0	0	0	0	0	1	0	3
GPR158	0	0	0	0	0	0	0	1	0	0	0	1	0	0	0	0	0	0	1	0	0	3
C2orf29	0	0	0	0	0	0	0	1	0	0	0	0	1	0	0	0	0	0	1	0	0	3
STX1A	0	0	0	0	0	0	0	1	0	0	0	0	0	0	1	1	0	0	0	0	0	3
LTB4R2	0	0	0	0	0	0	0	1	0	0	0	1	0	0	0	0	1	0	0	0	0	3
GALK1	0	0	0	0	0	0	0	1	0	0	0	1	1	0	0	0	0	0	0	0	0	3
CTNNBL1	0	0	0	0	0	0	0	1	0	0	0	0	0	0	0	0	0	0	1	0	1	3
CCT6A	0	0	0	0	0	0	0	1	0	0	0	0	1	0	0	1	0	0	0	0	0	3
DUOXA1	0	0	0	0	0	0	0	1	0	0	0	0	0	0	0	0	0	0	1	1	0	3
C2orf47	0	0	0	0	0	0	0	1	0	0	0	0	0	0	0	0	0	0	0	1	1	3
HSP90AA1	0	0	0	0	0	0	0	1	0	1	0	0	0	0	0	1	0	0	0	0	0	3
ZNF556	0	0	0	0	0	0	0	1	0	1	0	0	0	0	0	0	1	0	0	0	0	3
ENO1	0	0	0	0	0	0	0	1	0	0	0	1	1	0	0	0	0	0	0	0	0	3
SLC20A2	0	0	0	0	0	0	0	1	0	0	0	0	0	0	0	0	0	0	1	1	0	3
EIF2S2	0	0	0	0	0	0	0	1	0	0	0	0	0	0	0	0	0	0	1	0	1	3
WISP3	0	0	0	0	0	0	0	1	0	0	0	1	0	0	0	0	0	0	0	0	1	3
FKBP2	0	0	0	0	0	0	0	1	0	0	0	1	0	0	0	0	0	0	0	1	0	3
TIAL1	0	0	0	0	0	0	0	1	0	0	0	0	1	0	0	0	0	0	0	1	0	3
CCM2	0	0	0	0	0	0	0	1	0	0	0	1	1	0	0	0	0	0	0	0	0	3
NOL7	0	0	0	0	0	0	0	1	0	0	0	0	0	0	0	0	0	0	0	1	1	3
ZGPAT	0	0	0	0	0	0	0	1	0	0	0	1	0	0	0	0	0	0	0	0	1	3
PIP5KL1	0	0	0	0	0	0	0	1	0	0	0	0	0	0	0	1	0	0	0	0	1	3
ABCC2	0	0	0	0	0	0	0	1	0	0	0	1	0	0	0	0	0	0	1	0	0	3
ANO10	0	0	0	0	0	0	0	1	0	0	0	1	0	0	0	0	0	0	0	1	0	3
AKR1C3	0	0	0	0	0	0	0	1	0	0	0	0	0	0	0	0	1	0	1	0	0	3
FTSJD1	0	0	0	0	0	0	0	1	0	1	0	0	0	0	0	0	0	0	0	1	0	3
TMEM41B	0	0	0	0	0	0	0	1	0	1	0	1	0	0	0	0	0	0	0	0	0	3
ZHX3	0	0	0	0	0	0	0	1	0	0	0	1	0	0	0	0	1	0	0	0	0	3
NSUN2	0	0	0	0	0	0	0	1	0	0	0	1	0	0	0	0	0	0	0	0	1	3
WDR59	0	0	0	0	0	0	0	1	0	0	0	0	0	0	1	0	0	0	0	1	0	3
SMS	0	0	0	0	0	0	0	1	0	1	0	0	1	0	0	0	0	0	0	0	0	3
ENKUR	0	0	0	0	0	0	0	1	0	0	0	1	0	0	0	0	0	0	1	0	0	3
VPS35	0	0	0	0	0	0	0	1	0	0	0	0	0	0	0	1	0	0	1	0	0	3
CDS1	0	0	0	0	0	0	0	1	0	1	0	0	0	0	0	1	0	0	0	0	0	3
EFNB2	0	0	0	0	0	0	0	1	0	0	0	0	0	0	0	0	0	0	1	0	1	3
CCNE1	0	0	0	0	0	0	0	1	0	0	0	0	1	0	0	0	0	0	0	0	1	3
LOC344967	0	0	0	0	0	0	0	1	0	0	0	1	0	0	0	1	0	0	0	0	0	3
UBE2J2	0	0	0	0	0	0	0	1	0	0	0	1	0	0	0	0	0	0	0	0	1	3
PPP2R5C	0	0	0	0	0	0	0	1	0	1	0	0	0	0	0	1	0	0	0	0	0	3
POR	0	0	0	0	0	0	0	1	0	0	0	1	0	0	0	0	0	0	1	0	0	3
PPP1R1C	0	0	0	0	0	0	0	1	0	1	0	0	0	0	0	0	0	0	0	0	1	3
TCHH	0	0	0	0	0	0	0	1	0	0	0	0	0	0	0	1	0	0	1	0	0	3
BCL2L2	0	0	0	0	0	0	0	1	0	0	0	0	0	0	1	1	0	0	0	0	0	3
SSB	0	0	0	0	0	0	0	1	0	0	0	0	0	0	0	0	0	0	0	1	1	3
EIF5	0	0	0	0	0	0	0	1	0	0	0	0	0	0	0	1	0	0	1	0	0	3
GOT2	0	0	0	0	0	0	0	1	0	1	0	0	0	0	0	0	0	0	0	1	0	3
WASL	0	0	0	0	0	0	0	1	0	0	0	1	0	0	1	0	0	0	0	0	0	3
POP4	0	0	0	0	0	0	0	1	0	1	0	0	0	0	0	0	0	0	0	1	0	3
BDH1	0	0	0	0	0	0	0	1	0	0	0	1	0	0	0	0	0	0	0	1	0	3
GLRX2	0	0	0	0	0	0	0	1	0	1	0	1	0	0	0	0	0	0	0	0	0	3
SRXN1	0	0	0	0	0	0	0	1	0	0	0	0	0	0	0	1	0	0	1	0	0	3
UBA6	0	0	0	0	0	0	0	1	0	0	0	0	1	0	0	1	0	0	0	0	0	3
MMADHC	0	0	0	0	0	0	0	1	0	0	0	0	0	0	0	0	0	0	0	1	1	3
DEGS1	0	0	0	0	0	0	0	1	0	0	0	0	0	0	0	0	1	0	0	0	1	3
AIG1	0	0	0	0	0	0	0	1	0	0	0	0	0	0	0	0	0	0	1	1	0	3
TMEM165	0	0	0	0	0	0	0	1	0	0	1	0	0	0	0	0	1	0	0	0	0	3
PDIA3P	0	0	0	0	0	0	0	1	0	0	1	0	0	0	0	0	0	0	0	1	0	3
TAF11	0	0	0	0	0	0	0	1	0	0	0	0	0	0	0	0	0	0	1	0	1	3
SYAP1	0	0	0	0	0	0	0	1	0	1	1	0	0	0	0	0	0	0	0	0	0	3
MCTS1	0	0	0	0	0	0	0	1	0	1	0	0	0	0	0	0	0	0	0	1	0	3
TMEM181	0	0	0	0	0	0	0	1	0	0	0	0	0	0	0	0	0	0	1	1	0	3
DUSP9	0	0	0	0	0	0	0	1	0	0	0	0	0	0	0	0	0	0	1	0	1	3
MBIP	0	0	0	0	0	0	0	1	0	1	0	0	0	0	0	1	0	0	0	0	0	3
DCXR	0	0	0	0	0	0	0	1	0	0	0	1	0	0	0	0	0	0	0	1	0	3
NAB1	0	0	0	0	0	0	0	1	0	0	0	0	0	0	0	0	0	0	1	0	1	3
FAM162A	0	0	0	0	0	0	0	1	0	0	0	1	0	0	0	0	0	0	0	1	0	3
CPEB2	0	0	0	0	0	0	0	1	0	0	1	0	0	0	0	0	0	0	0	0	1	3
SFRS9	0	0	0	0	0	0	0	1	0	0	0	0	1	0	0	0	0	0	0	1	0	3
GOLGA5	0	0	0	0	0	0	0	1	0	1	0	0	0	0	0	0	0	0	1	0	0	3
TDP2	0	0	0	0	0	0	0	1	0	0	0	1	0	0	0	0	0	0	0	0	1	3
PSG5	0	0	0	0	0	0	0	1	0	1	0	0	1	0	0	0	0	0	0	0	0	3
WDR12	0	0	0	0	0	0	0	1	0	0	0	0	0	0	0	1	0	0	0	1	0	3
NGEF	0	0	0	0	0	0	0	1	0	0	0	0	1	0	0	0	0	0	1	0	0	3
KATNA1	0	0	0	0	0	0	0	1	0	1	0	0	0	0	0	0	0	0	0	1	0	3
BCL2L10	0	0	0	0	0	0	0	1	0	1	0	0	0	0	0	0	0	0	1	0	0	3
SLC22A14	0	0	0	0	0	0	0	1	0	0	1	0	0	0	0	0	0	0	1	0	0	3
FOLR1	0	0	0	0	0	0	0	1	0	0	0	0	0	0	0	0	0	0	1	0	1	3
ATG12	0	0	0	0	0	0	0	1	0	0	0	1	0	0	0	1	0	0	0	0	0	3
NDRG4	0	0	0	0	0	0	0	1	0	0	0	0	0	0	0	1	0	0	0	0	1	3
TNK2	0	0	0	0	0	0	0	1	0	0	0	0	0	0	0	0	1	0	0	0	1	3
MLLT11	0	0	0	0	0	0	0	1	0	0	0	0	0	0	0	1	1	0	0	0	0	3
LIMA1	0	0	0	0	0	0	0	1	0	1	1	0	0	0	0	0	0	0	0	0	0	3
SRI	0	0	0	0	0	0	0	1	0	1	0	0	0	0	0	0	0	0	0	1	0	3
PLA2R1	0	0	0	0	0	0	0	1	0	0	1	0	0	0	0	0	0	0	0	1	0	3
USP47	0	0	0	0	0	0	0	1	0	0	0	0	0	0	0	1	0	0	0	1	0	3
EPHA1	0	0	0	0	0	0	0	1	0	0	0	1	1	0	0	0	0	0	0	0	0	3
ZG16	0	0	0	0	0	0	0	1	0	0	0	1	0	0	0	0	0	0	0	1	0	3
PALMD	0	0	0	0	0	0	0	1	0	0	1	0	0	0	0	0	0	0	0	1	0	3
ACSL1	0	0	0	0	0	0	0	1	0	0	0	1	0	0	0	0	0	0	0	1	0	3
OSGIN1	0	0	0	0	0	0	0	1	0	0	0	1	0	0	0	0	0	0	1	0	0	3
ATP5G3	0	0	0	0	0	0	0	1	0	0	0	0	0	0	0	0	0	0	0	1	1	3
C1orf91	0	0	0	0	0	0	0	1	0	0	0	0	1	0	0	0	0	0	1	0	0	3
SPANXB2	0	0	0	0	0	0	0	1	0	1	0	0	1	0	0	0	0	0	0	0	0	3
C8ORFK29	0	0	0	0	0	0	0	1	0	0	0	0	1	0	0	0	1	0	0	0	0	3
MAPK14	0	0	0	0	0	0	0	1	0	0	0	0	0	0	0	0	0	0	1	1	0	3
PNO1	0	0	0	0	0	0	0	1	0	0	0	0	0	0	0	0	0	0	0	1	1	3
STL	0	0	0	0	0	0	0	1	0	0	0	1	0	0	0	1	0	0	0	0	0	3
HRSP12	0	0	0	0	0	0	0	1	0	0	0	1	0	0	0	0	0	0	0	1	0	3
HMGA1	0	0	0	0	0	0	0	1	0	0	0	0	1	0	0	0	0	0	0	0	1	3
ABCF1	0	0	0	0	0	0	0	1	0	0	0	0	0	0	0	0	0	0	1	0	1	3
PSG2	0	0	0	0	0	0	0	1	0	1	0	0	1	0	0	0	0	0	0	0	0	3
RNASEH1	0	0	0	0	0	0	0	1	0	0	0	0	1	0	0	1	0	0	0	0	0	3
SEC23A	0	0	0	0	0	0	0	1	0	0	0	1	1	0	0	0	0	0	0	0	0	3
DENND2C	0	0	0	0	0	0	0	1	0	0	0	1	0	0	0	0	0	0	1	0	0	3
UCKL1AS	0	0	0	0	0	0	0	1	0	1	0	0	0	0	0	0	0	0	1	0	0	3
HIST2H2BE	0	0	0	0	0	0	0	1	0	1	0	0	0	0	1	0	0	0	0	0	0	3
COPS2	0	0	0	0	0	0	0	1	0	0	0	0	0	0	0	1	0	0	0	1	0	3
PQLC2	0	0	0	0	0	0	0	1	0	0	0	1	1	0	0	0	0	0	0	0	0	3
UQCRHL	0	0	0	0	0	0	0	1	0	0	1	1	0	0	0	0	0	0	0	0	0	3
ERRFI1	0	0	0	0	0	0	0	1	0	0	0	1	0	0	1	0	0	0	0	0	0	3
HBE1	0	0	0	0	0	0	0	1	0	0	0	1	1	0	0	0	0	0	0	0	0	3
CLPX	0	0	0	0	0	0	0	1	0	1	1	0	0	0	0	0	0	0	0	0	0	3
CLIP1	0	0	0	0	0	0	0	1	0	0	1	0	0	0	0	0	0	0	0	1	0	3
ATG5	0	0	0	0	0	0	0	1	0	1	0	0	0	0	0	0	0	0	0	1	0	3
CYP4F11	0	0	0	0	0	0	0	1	0	0	0	1	0	0	0	0	0	0	1	0	0	3
OSTCL	0	0	0	0	0	0	0	1	0	0	0	0	0	0	0	1	0	0	0	0	1	3
TBC1D3	0	0	0	0	0	0	0	1	0	0	0	0	1	0	0	0	0	0	1	0	0	3
GPATCH2	0	0	0	0	0	0	0	1	0	0	0	0	0	0	0	1	1	0	0	0	0	3
SCN4B	0	0	0	0	0	0	0	1	0	0	1	0	0	0	0	0	0	0	0	1	0	3
LRRC69	0	0	0	0	0	0	0	1	0	1	0	0	0	0	0	0	0	0	1	0	0	3
TTL	0	0	0	0	0	0	0	1	0	0	1	0	1	0	0	0	0	0	0	0	0	3
ACRC	0	0	0	0	0	0	0	1	0	0	0	0	0	0	0	0	0	0	1	0	1	3
NFS1	0	0	0	0	0	0	0	1	0	0	0	0	0	0	0	0	0	0	1	0	1	3
SPERT	0	0	0	0	0	0	0	1	0	0	0	0	0	0	0	0	0	0	1	0	1	3
CHCHD5	0	0	0	0	0	0	0	1	0	0	0	0	0	0	0	0	0	0	0	1	1	3
MAGEA9B	0	0	0	0	0	0	0	1	0	0	0	1	0	0	0	0	0	0	0	0	1	3
ACER3	0	0	0	0	0	0	0	1	0	0	1	0	0	0	0	1	0	0	0	0	0	3
AP1G1	0	0	0	0	0	0	0	1	0	1	0	0	0	0	0	1	0	0	0	0	0	3
OGDH	0	0	0	0	0	0	0	1	0	0	0	1	0	0	0	0	0	0	0	1	0	3
PKLR	0	0	0	0	0	0	0	1	0	0	0	1	1	0	0	0	0	0	0	0	0	3
LOC116437	0	0	0	0	0	0	0	1	0	0	0	1	0	0	0	0	0	0	0	0	1	3
PTPRH	0	0	0	0	0	0	0	1	0	0	0	0	1	0	0	1	0	0	0	0	0	3
NEB	0	0	0	0	0	0	0	1	0	0	0	0	0	0	0	0	0	0	1	1	0	3
SEC61B	0	0	0	0	0	0	0	1	0	1	0	0	0	0	0	0	0	0	0	1	0	3
TARDBP	0	0	0	0	0	0	0	1	0	1	0	0	0	0	0	0	0	0	0	1	0	3
LIPG	0	0	0	0	0	0	0	1	0	0	0	1	0	0	0	0	0	0	0	1	0	3
EML6	0	0	0	0	0	0	0	1	0	0	0	1	0	0	0	0	0	0	0	1	0	3
HRNR	0	0	0	0	0	0	0	1	0	0	0	0	0	0	0	1	1	0	0	0	0	3
HIST1H3E	0	0	0	0	0	0	0	1	0	0	0	0	0	0	0	1	0	0	0	1	0	3
SHANK2	0	0	0	0	0	0	0	1	0	0	0	0	0	0	0	0	0	0	1	1	0	3
ALDH7A1	0	0	0	0	0	0	0	1	0	0	0	1	0	0	0	0	0	0	0	1	0	3
BAG5	0	0	0	0	0	0	0	1	0	1	0	0	0	0	0	1	0	0	0	0	0	3
C2orf34	0	0	0	0	0	0	0	1	0	0	0	0	0	0	0	0	0	0	1	1	0	3
KLHL7	0	0	0	0	0	0	0	1	0	1	0	0	0	0	0	1	0	0	0	0	0	3
DDX52	0	0	0	0	0	0	0	1	0	1	0	0	0	0	0	0	0	0	1	0	0	3
SRGAP1	0	0	0	0	0	0	0	1	0	0	0	0	0	0	0	0	0	0	1	0	1	3
POU6F2	0	0	0	0	0	0	0	1	0	0	0	0	0	0	0	0	0	0	1	0	1	3
TIMM8A	0	0	0	0	0	0	0	1	0	0	0	1	0	0	0	0	0	0	0	1	0	3
KLK2	0	0	0	0	0	0	0	1	0	1	0	0	1	0	0	0	0	0	0	0	0	3
TMEM45B	0	0	0	0	0	0	0	1	0	0	0	1	0	0	0	0	0	0	0	1	0	3
MAP4K2	0	0	0	0	0	0	0	1	0	0	0	1	1	0	0	0	0	0	0	0	0	3
TPST2	0	0	0	0	0	0	0	1	0	0	1	0	0	0	0	0	0	0	0	1	0	3
SYPL1	0	0	0	0	0	0	0	0	0	1	1	0	0	0	0	0	0	0	0	1	0	3
BPGM	0	0	0	0	0	0	0	0	0	1	1	0	0	0	0	0	1	0	0	0	0	3
CDC37L1	0	0	0	0	0	0	0	0	0	1	1	0	0	0	0	1	0	0	0	0	0	3
LGR4	0	0	0	0	0	0	0	0	0	1	1	0	0	0	0	0	0	0	0	1	0	3
FAM164A	0	0	0	0	0	0	0	0	0	1	0	0	0	0	1	1	0	0	0	0	0	3
RWDD4A	0	0	0	0	0	0	0	0	0	1	1	0	0	0	0	0	0	0	0	1	0	3
CALCA	0	0	0	0	0	0	0	0	0	1	1	0	0	0	0	1	0	0	0	0	0	3
LYRM5	0	0	0	0	0	0	0	0	0	1	1	0	0	0	0	0	0	0	0	1	0	3
SPAG16	0	0	0	0	0	0	0	0	0	1	0	0	0	0	1	1	0	0	0	0	0	3
OXCT1	0	0	0	0	0	0	0	0	0	1	1	0	0	0	0	1	0	0	0	0	0	3
TMEM106C	0	0	0	0	0	0	0	0	0	1	0	0	1	0	0	0	0	0	0	1	0	3
FSD1L	0	0	0	0	0	0	0	0	0	1	0	0	0	0	0	1	0	0	0	1	0	3
C14orf109	0	0	0	0	0	0	0	0	0	1	1	0	0	0	0	0	0	0	0	1	0	3
RAB28	0	0	0	0	0	0	0	0	0	1	1	0	0	0	0	1	0	0	0	0	0	3
ELMOD2	0	0	0	0	0	0	0	0	0	1	0	0	0	0	0	1	0	0	0	1	0	3
LRRC52	0	0	0	0	0	0	0	0	0	1	0	1	0	0	0	0	0	0	0	1	0	3
LOC400794	0	0	0	0	0	0	0	0	0	1	0	1	0	0	0	0	0	0	1	0	0	3
PTPLAD1	0	0	0	0	0	0	0	0	0	1	1	0	0	0	0	0	0	0	0	1	0	3
SLC24A2	0	0	0	0	0	0	0	0	0	1	1	0	0	0	0	0	1	0	0	0	0	3
MIOS	0	0	0	0	0	0	0	0	0	1	1	0	0	0	0	1	0	0	0	0	0	3
TMEM116	0	0	0	0	0	0	0	0	0	1	1	0	0	0	0	0	0	0	0	1	0	3
STRBP	0	0	0	0	0	0	0	0	0	1	0	0	0	0	0	1	0	0	0	1	0	3
AK3	0	0	0	0	0	0	0	0	0	1	1	0	0	0	0	0	0	0	0	1	0	3
DYNLT3	0	0	0	0	0	0	0	0	0	1	0	0	0	0	1	0	0	0	1	0	0	3
FXC1	0	0	0	0	0	0	0	0	0	1	0	0	0	0	0	1	0	0	0	1	0	3
MRPL1	0	0	0	0	0	0	0	0	0	1	1	0	0	0	0	0	0	0	0	1	0	3
PPARGC1A	0	0	0	0	0	0	0	0	0	1	1	0	0	0	0	0	0	0	0	0	1	3
GMFB	0	0	0	0	0	0	0	0	0	1	1	0	0	0	0	1	0	0	0	0	0	3
ZNF844	0	0	0	0	0	0	0	0	0	1	1	0	0	0	0	0	0	0	0	1	0	3
PHKB	0	0	0	0	0	0	0	0	0	1	0	0	0	0	0	1	0	0	0	1	0	3
CHCHD7	0	0	0	0	0	0	0	0	0	1	0	0	0	0	0	0	0	0	0	1	1	3
KBTBD3	0	0	0	0	0	0	0	0	0	1	1	0	0	0	0	0	0	0	0	1	0	3
FAM173B	0	0	0	0	0	0	0	0	0	1	0	0	0	0	0	1	0	0	0	1	0	3
GRSF1	0	0	0	0	0	0	0	0	0	1	1	0	0	0	0	0	0	0	0	1	0	3
NNT	0	0	0	0	0	0	0	0	0	1	0	1	0	0	0	0	0	0	0	1	0	3
TIMM17A	0	0	0	0	0	0	0	0	0	1	1	0	0	0	0	0	0	0	0	1	0	3
NR0B2	0	0	0	0	0	0	0	0	0	1	0	1	0	0	0	0	0	0	1	0	0	3
BSND	0	0	0	0	0	0	0	0	0	1	1	0	0	0	0	0	0	0	0	0	1	3
LOC400027	0	0	0	0	0	0	0	0	0	1	1	0	0	0	0	1	0	0	0	0	0	3
UBQLN1	0	0	0	0	0	0	0	0	0	1	0	0	0	0	0	1	0	0	0	1	0	3
TSNAX	0	0	0	0	0	0	0	0	0	1	1	0	0	0	0	0	0	0	0	1	0	3
GCGR	0	0	0	0	0	0	0	0	0	1	1	0	0	0	0	0	0	0	0	0	1	3
C11orf46	0	0	0	0	0	0	0	0	0	1	0	0	0	0	0	1	0	0	0	1	0	3
DHRS7	0	0	0	0	0	0	0	0	0	1	1	0	0	0	0	0	0	0	0	1	0	3
RAD17	0	0	0	0	0	0	0	0	0	1	1	0	0	0	0	1	0	0	0	0	0	3
PRKAG2	0	0	0	0	0	0	0	0	0	1	1	1	0	0	0	0	0	0	0	0	0	3
ERCC8	0	0	0	0	0	0	0	0	0	1	0	0	0	0	0	1	0	0	0	1	0	3
GIN1	0	0	0	0	0	0	0	0	0	1	1	0	0	0	0	0	0	0	0	1	0	3
STXBP3	0	0	0	0	0	0	0	0	0	1	1	0	0	0	0	0	0	0	0	0	1	3
ABHD3	0	0	0	0	0	0	0	0	0	1	0	0	0	0	0	0	0	0	1	1	0	3
PIK3C2G	0	0	0	0	0	0	0	0	0	1	1	1	0	0	0	0	0	0	0	0	0	3
AASDH	0	0	0	0	0	0	0	0	0	1	1	0	0	0	0	0	0	0	0	1	0	3
SEC11C	0	0	0	0	0	0	0	0	0	1	1	0	0	0	0	0	0	0	0	1	0	3
C11orf53	0	0	0	0	0	0	0	0	0	1	1	0	0	0	0	0	0	0	1	0	0	3
C12orf29	0	0	0	0	0	0	0	0	0	1	0	1	0	0	0	0	0	0	0	1	0	3
APOO	0	0	0	0	0	0	0	0	0	1	1	0	0	0	0	0	0	0	0	1	0	3
RBM18	0	0	0	0	0	0	0	0	0	1	0	0	0	0	0	1	0	0	0	1	0	3
BAG1	0	0	0	0	0	0	0	0	0	1	1	0	0	0	0	0	0	0	0	1	0	3
CHRM1	0	0	0	0	0	0	0	0	0	1	1	0	0	0	0	0	0	0	0	1	0	3
C20orf30	0	0	0	0	0	0	0	0	0	1	0	1	0	0	0	0	0	0	0	0	1	3
TAF9	0	0	0	0	0	0	0	0	0	1	0	1	0	0	0	1	0	0	0	0	0	3
DDX1	0	0	0	0	0	0	0	0	0	1	0	0	0	0	0	0	0	0	0	1	1	3
CHMP2B	0	0	0	0	0	0	0	0	0	1	1	0	0	0	0	0	0	0	1	0	0	3
MRPL15	0	0	0	0	0	0	0	0	0	1	1	0	0	0	0	0	0	0	0	0	1	3
XPA	0	0	0	0	0	0	0	0	0	1	1	0	0	0	0	0	0	0	0	1	0	3
STEAP2	0	0	0	0	0	0	0	0	0	1	0	0	0	0	1	1	0	0	0	0	0	3
FAM174A	0	0	0	0	0	0	0	0	0	1	1	0	0	0	0	1	0	0	0	0	0	3
SSX8	0	0	0	0	0	0	0	0	0	1	0	1	0	0	0	0	0	0	0	0	1	3
C11orf92	0	0	0	0	0	0	0	0	0	1	1	0	0	0	0	0	0	0	0	1	0	3
DNAL1	0	0	0	0	0	0	0	0	0	1	0	0	0	0	0	1	0	0	0	1	0	3
COX5A	0	0	0	0	0	0	0	0	0	1	1	0	0	0	0	0	0	0	0	1	0	3
ATP5L	0	0	0	0	0	0	0	0	0	1	1	0	0	0	0	0	0	0	0	1	0	3
NAA35	0	0	0	0	0	0	0	0	0	1	0	0	0	0	0	1	0	0	0	1	0	3
NEDD4L	0	0	0	0	0	0	0	0	0	1	0	1	0	0	0	0	0	0	1	0	0	3
UGT2B28	0	0	0	0	0	0	0	0	0	1	1	1	0	0	0	0	0	0	0	0	0	3
UNC50	0	0	0	0	0	0	0	0	0	1	0	0	0	0	0	1	0	0	0	0	1	3
MRPS18C	0	0	0	0	0	0	0	0	0	1	1	0	0	0	0	0	0	0	0	1	0	3
SECISBP2	0	0	0	0	0	0	0	0	0	1	0	0	0	0	0	1	1	0	0	0	0	3
CCDC126	0	0	0	0	0	0	0	0	0	1	0	1	0	0	0	1	0	0	0	0	0	3
PRKAB1	0	0	0	0	0	0	0	0	0	1	1	0	0	0	0	0	0	0	1	0	0	3
ZCWPW2	0	0	0	0	0	0	0	0	0	1	1	0	0	0	0	1	0	0	0	0	0	3
KIAA1704	0	0	0	0	0	0	0	0	0	1	0	0	0	0	0	0	0	0	1	1	0	3
RCN2	0	0	0	0	0	0	0	0	0	1	0	0	0	0	0	1	0	0	0	1	0	3
TPPP2	0	0	0	0	0	0	0	0	0	1	1	1	0	0	0	0	0	0	0	0	0	3
FAM164C	0	0	0	0	0	0	0	0	0	1	0	0	0	0	1	0	0	0	0	1	0	3
ROPN1B	0	0	0	0	0	0	0	0	0	1	0	1	0	0	0	0	0	0	0	1	0	3
TMLHE	0	0	0	0	0	0	0	0	0	1	1	0	0	0	0	0	0	0	0	1	0	3
TCTA	0	0	0	0	0	0	0	0	0	1	0	1	0	0	0	0	0	0	0	1	0	3
SEZ6L	0	0	0	0	0	0	0	0	0	1	1	0	0	0	0	1	0	0	0	0	0	3
H2AFV	0	0	0	0	0	0	0	0	0	1	0	1	0	0	0	1	0	0	0	0	0	3
KLHL15	0	0	0	0	0	0	0	0	0	1	0	0	0	0	0	1	0	0	0	1	0	3
MTMR15	0	0	0	0	0	0	0	0	0	1	0	0	0	0	1	0	0	0	0	1	0	3
PEBP1	0	0	0	0	0	0	0	0	0	1	0	1	0	0	0	0	0	0	0	1	0	3
PCOTH	0	0	0	0	0	0	0	0	0	1	1	0	0	0	0	0	0	0	0	1	0	3
EIF1B	0	0	0	0	0	0	0	0	0	1	0	0	0	0	0	1	0	0	0	0	1	3
ERI2	0	0	0	0	0	0	0	0	0	1	0	1	0	0	0	0	0	0	0	1	0	3
C7orf41	0	0	0	0	0	0	0	0	0	1	0	0	0	0	0	1	0	0	0	1	0	3
GOLPH3	0	0	0	0	0	0	0	0	0	1	0	0	0	0	0	1	0	0	0	0	1	3
TMEM171	0	0	0	0	0	0	0	0	0	1	1	0	0	0	0	0	0	0	0	1	0	3
CPNE3	0	0	0	0	0	0	0	0	0	1	1	0	0	0	0	1	0	0	0	0	0	3
COG3	0	0	0	0	0	0	0	0	0	1	0	0	0	0	0	0	0	0	1	1	0	3
ACTR6	0	0	0	0	0	0	0	0	0	1	0	0	0	0	0	1	0	0	0	1	0	3
FBXO8	0	0	0	0	0	0	0	0	0	1	1	0	0	0	0	0	0	0	0	0	1	3
MSI2	0	0	0	0	0	0	0	0	0	1	0	0	0	0	0	1	0	0	0	1	0	3
TMPRSS7	0	0	0	0	0	0	0	0	0	1	0	0	0	0	0	0	0	0	1	1	0	3
RANBP3L	0	0	0	0	0	0	0	0	0	1	1	0	0	0	0	0	0	0	0	1	0	3
PPM1E	0	0	0	0	0	0	0	0	0	1	0	1	0	0	0	1	0	0	0	0	0	3
C9orf46	0	0	0	0	0	0	0	0	0	1	1	0	0	0	0	0	0	0	0	1	0	3
C2orf3	0	0	0	0	0	0	0	0	0	1	0	0	0	0	0	0	0	0	0	1	1	3
PPP2CB	0	0	0	0	0	0	0	0	0	1	1	0	0	0	1	0	0	0	0	0	0	3
EPB41L5	0	0	0	0	0	0	0	0	0	1	0	0	0	0	0	1	0	0	0	0	1	3
RAB14	0	0	0	0	0	0	0	0	0	1	0	0	0	0	0	1	0	0	0	1	0	3
TMEM14B	0	0	0	0	0	0	0	0	0	1	0	1	0	0	0	0	0	0	0	0	1	3
DCTN6	0	0	0	0	0	0	0	0	0	1	1	0	0	0	0	1	0	0	0	0	0	3
FKTN	0	0	0	0	0	0	0	0	0	1	0	0	0	0	0	1	0	0	0	1	0	3
HS6ST3	0	0	0	0	0	0	0	0	0	1	1	0	0	0	0	1	0	0	0	0	0	3
TMEM184C	0	0	0	0	0	0	0	0	0	1	1	0	0	0	0	1	0	0	0	0	0	3
PCLO	0	0	0	0	0	0	0	0	0	1	0	0	0	0	0	1	0	0	1	0	0	3
ALG5	0	0	0	0	0	0	0	0	0	1	0	0	0	0	0	0	0	0	1	1	0	3
ZNF189	0	0	0	0	0	0	0	0	0	1	1	0	0	0	0	1	0	0	0	0	0	3
CHCHD2	0	0	0	0	0	0	0	0	0	1	0	0	1	0	0	0	0	0	0	1	0	3
RFK	0	0	0	0	0	0	0	0	0	1	0	0	0	0	0	1	0	0	0	1	0	3
C10orf118	0	0	0	0	0	0	0	0	0	1	0	0	0	0	0	1	0	0	0	1	0	3
ST7OT4	0	0	0	0	0	0	0	0	0	1	0	0	1	0	0	0	0	0	0	1	0	3
NUDT7	0	0	0	0	0	0	0	0	0	1	0	1	0	0	0	0	0	0	0	1	0	3
SLAIN2	0	0	0	0	0	0	0	0	0	1	1	1	0	0	0	0	0	0	0	0	0	3
SLC9A4	0	0	0	0	0	0	0	0	0	1	1	0	0	0	0	0	0	0	0	0	1	3
HTR3B	0	0	0	0	0	0	0	0	0	1	1	0	0	0	0	0	0	0	0	0	1	3
TMX4	0	0	0	0	0	0	0	0	0	1	1	0	0	0	0	1	0	0	0	0	0	3
SOCS4	0	0	0	0	0	0	0	0	0	1	0	0	0	0	0	1	0	0	1	0	0	3
C6orf57	0	0	0	0	0	0	0	0	0	1	0	0	0	0	0	1	0	0	0	1	0	3
KLHL12	0	0	0	0	0	0	0	0	0	1	0	0	0	0	0	1	0	0	0	1	0	3
FRMD7	0	0	0	0	0	0	0	0	0	1	1	1	0	0	0	0	0	0	0	0	0	3
NARS	0	0	0	0	0	0	0	0	0	1	0	0	0	0	0	1	0	0	0	1	0	3
ACACB	0	0	0	0	0	0	0	0	0	1	1	1	0	0	0	0	0	0	0	0	0	3
IKBKAP	0	0	0	0	0	0	0	0	0	1	0	0	0	0	0	1	0	0	0	1	0	3
ACSS1	0	0	0	0	0	0	0	0	0	1	1	0	0	0	0	0	0	0	0	1	0	3
PTPN4	0	0	0	0	0	0	0	0	0	1	1	0	0	0	0	0	0	0	0	1	0	3
SLC25A40	0	0	0	0	0	0	0	0	0	1	0	0	1	0	0	1	0	0	0	0	0	3
ARL6IP1	0	0	0	0	0	0	0	0	0	1	0	1	0	0	0	1	0	0	0	0	0	3
IMMT	0	0	0	0	0	0	0	0	0	1	0	0	0	0	0	0	0	0	0	1	1	3
SNX19	0	0	0	0	0	0	0	0	0	1	1	0	0	0	0	1	0	0	0	0	0	3
CDC23	0	0	0	0	0	0	0	0	0	1	0	0	0	0	0	0	0	0	0	1	1	3
FNBP1L	0	0	0	0	0	0	0	0	0	1	0	0	0	0	1	0	0	0	0	1	0	3
ZNF674	0	0	0	0	0	0	0	0	0	1	0	0	0	0	0	1	0	0	0	1	0	3
ZNF770	0	0	0	0	0	0	0	0	0	1	1	1	0	0	0	0	0	0	0	0	0	3
MUC20	0	0	0	0	0	0	0	0	0	1	0	0	0	0	0	0	0	0	1	0	1	3
EXOC8	0	0	0	0	0	0	0	0	0	1	0	0	0	0	0	1	0	0	0	0	1	3
LOC729082	0	0	0	0	0	0	0	0	0	1	1	1	0	0	0	0	0	0	0	0	0	3
FASTKD2	0	0	0	0	0	0	0	0	0	1	0	0	0	0	0	1	0	0	0	1	0	3
RAB21	0	0	0	0	0	0	0	0	0	1	1	0	0	0	0	1	0	0	0	0	0	3
COQ7	0	0	0	0	0	0	0	0	0	1	0	1	0	0	1	0	0	0	0	0	0	3
EXOC5	0	0	0	0	0	0	0	0	0	1	1	0	0	0	0	1	0	0	0	0	0	3
C5orf22	0	0	0	0	0	0	0	0	0	1	0	0	0	0	0	1	0	0	0	0	1	3
GRAMD3	0	0	0	0	0	0	0	0	0	1	1	0	0	0	1	0	0	0	0	0	0	3
BEX5	0	0	0	0	0	0	0	0	0	1	1	0	0	0	0	0	0	0	1	0	0	3
ENAM	0	0	0	0	0	0	0	0	0	1	0	0	0	0	0	0	0	0	1	0	1	3
POLR3B	0	0	0	0	0	0	0	0	0	1	1	0	0	0	0	0	0	0	0	1	0	3
HSD17B4	0	0	0	0	0	0	0	0	0	1	0	1	0	0	0	1	0	0	0	0	0	3
DHX29	0	0	0	0	0	0	0	0	0	1	0	0	0	0	0	1	0	0	0	1	0	3
ERLIN2	0	0	0	0	0	0	0	0	0	1	0	1	0	0	0	0	0	0	0	1	0	3
GPR81	0	0	0	0	0	0	0	0	0	1	0	0	0	0	0	0	0	0	1	0	1	3
SLC16A7	0	0	0	0	0	0	0	0	0	1	1	0	0	0	0	1	0	0	0	0	0	3
ANKRD30A	0	0	0	0	0	0	0	0	0	1	0	1	0	0	0	0	0	0	0	1	0	3
KIAA1328	0	0	0	0	0	0	0	0	0	1	0	0	0	0	0	1	0	0	0	1	0	3
PHKA1	0	0	0	0	0	0	0	0	0	1	1	0	0	0	0	0	0	0	1	0	0	3
BCAS2	0	0	0	0	0	0	0	0	0	1	0	1	0	0	0	1	0	0	0	0	0	3
ZXDB	0	0	0	0	0	0	0	0	0	1	0	0	0	0	0	1	0	0	1	0	0	3
KIAA1712	0	0	0	0	0	0	0	0	0	1	0	0	0	0	1	0	0	0	0	0	1	3
LOC401588	0	0	0	0	0	0	0	0	0	1	0	0	0	0	0	1	0	0	0	0	1	3
PAPOLA	0	0	0	0	0	0	0	0	0	1	0	0	0	0	0	1	0	0	1	0	0	3
IREB2	0	0	0	0	0	0	0	0	0	1	0	0	0	0	0	1	0	0	0	1	0	3
PFN2	0	0	0	0	0	0	0	0	0	1	0	0	0	0	0	1	0	0	0	1	0	3
NBEA	0	0	0	0	0	0	0	0	0	1	0	0	0	0	0	1	0	0	0	1	0	3
C18orf25	0	0	0	0	0	0	0	0	0	1	0	0	0	0	0	1	0	0	0	0	1	3
TMEM8B	0	0	0	0	0	0	0	0	0	1	0	0	0	0	0	0	1	0	0	1	0	3
CRY1	0	0	0	0	0	0	0	0	0	1	0	0	0	0	0	0	1	0	1	0	0	3
KLHL8	0	0	0	0	0	0	0	0	0	1	0	0	0	0	0	1	0	0	0	1	0	3
C6orf155	0	0	0	0	0	0	0	0	0	1	1	0	0	0	0	0	0	0	0	0	1	3
SLC30A5	0	0	0	0	0	0	0	0	0	1	0	0	0	0	0	1	0	0	0	1	0	3
STARD3NL	0	0	0	0	0	0	0	0	0	1	0	0	1	0	0	1	0	0	0	0	0	3
SLC25A25	0	0	0	0	0	0	0	0	0	1	1	0	0	0	0	1	0	0	0	0	0	3
CYP2R1	0	0	0	0	0	0	0	0	0	1	0	0	0	0	0	0	0	0	1	0	1	3
INPP5J	0	0	0	0	0	0	0	0	0	1	1	0	0	0	0	0	0	0	0	1	0	3
MYNN	0	0	0	0	0	0	0	0	0	1	0	0	0	0	0	0	0	0	0	1	1	3
ORC4L	0	0	0	0	0	0	0	0	0	1	0	0	0	0	0	1	0	0	0	0	1	3
ATP5O	0	0	0	0	0	0	0	0	0	1	1	0	0	0	0	0	0	0	0	1	0	3
TRIM23	0	0	0	0	0	0	0	0	0	1	0	0	0	0	0	1	0	0	0	1	0	3
?	0	0	0	0	0	0	0	0	0	1	0	0	0	0	0	1	1	0	0	0	0	3
DCAF16	0	0	0	0	0	0	0	0	0	1	0	0	0	0	1	1	0	0	0	0	0	3
SEC23B	0	0	0	0	0	0	0	0	0	1	0	0	0	0	0	1	0	0	0	1	0	3
SEC22C	0	0	0	0	0	0	0	0	0	1	0	0	0	0	0	1	0	0	0	1	0	3
NIPA2	0	0	0	0	0	0	0	0	0	1	1	0	0	0	0	1	0	0	0	0	0	3
PAGE2B	0	0	0	0	0	0	0	0	0	1	0	1	0	0	0	0	0	0	0	0	1	3
DYNLL2	0	0	0	0	0	0	0	0	0	1	0	0	0	0	0	1	0	0	0	1	0	3
CCDC25	0	0	0	0	0	0	0	0	0	1	0	1	0	0	0	0	0	0	0	1	0	3
EBAG9	0	0	0	0	0	0	0	0	0	1	1	0	0	0	0	0	0	0	0	1	0	3
PGAP1	0	0	0	0	0	0	0	0	0	1	0	0	0	0	1	1	0	0	0	0	0	3
CBR1	0	0	0	0	0	0	0	0	0	1	0	1	0	0	0	0	0	0	0	1	0	3
KRR1	0	0	0	0	0	0	0	0	0	1	0	0	0	0	0	1	0	0	0	1	0	3
USO1	0	0	0	0	0	0	0	0	0	1	0	0	0	0	0	1	0	0	0	1	0	3
SPCS1	0	0	0	0	0	0	0	0	0	1	0	1	0	0	0	0	0	0	0	1	0	3
G3BP2	0	0	0	0	0	0	0	0	0	1	0	0	0	0	0	1	0	0	0	1	0	3
CRNKL1	0	0	0	0	0	0	0	0	0	1	0	0	0	0	0	1	0	0	0	0	1	3
IPO8	0	0	0	0	0	0	0	0	0	1	0	0	0	0	0	1	0	0	0	1	0	3
FAM175B	0	0	0	0	0	0	0	0	0	1	0	0	0	0	0	1	0	0	0	1	0	3
PPP2CA	0	0	0	0	0	0	0	0	0	1	1	0	0	0	0	1	0	0	0	0	0	3
CLINT1	0	0	0	0	0	0	0	0	0	1	0	0	0	0	0	1	0	0	0	1	0	3
SUMO1P3	0	0	0	0	0	0	0	0	0	1	0	0	0	0	0	0	0	0	0	1	1	3
NARG2	0	0	0	0	0	0	0	0	0	1	0	0	0	0	0	1	0	0	0	1	0	3
C19orf2	0	0	0	0	0	0	0	0	0	1	0	0	0	0	0	1	0	0	0	1	0	3
C9orf119	0	0	0	0	0	0	0	0	0	1	0	1	0	0	0	0	0	0	0	1	0	3
GRINL1A	0	0	0	0	0	0	0	0	0	1	0	0	0	0	0	1	0	0	0	1	0	3
FGD4	0	0	0	0	0	0	0	0	0	1	1	0	0	0	0	0	0	0	0	1	0	3
ANAPC13	0	0	0	0	0	0	0	0	0	1	0	0	0	0	0	1	0	0	0	1	0	3
CDH18	0	0	0	0	0	0	0	0	0	1	0	1	0	0	0	0	0	0	0	0	1	3
FLRT1	0	0	0	0	0	0	0	0	0	1	1	0	0	0	0	0	0	0	0	1	0	3
LOC285419	0	0	0	0	0	0	0	0	0	1	0	0	0	0	0	0	0	0	1	1	0	3
ZNF718	0	0	0	0	0	0	0	0	0	1	0	0	1	0	0	1	0	0	0	0	0	3
BDNFOS	0	0	0	0	0	0	0	0	0	1	0	0	0	0	0	1	0	0	0	1	0	3
TNPO1	0	0	0	0	0	0	0	0	0	1	0	0	0	0	0	1	0	0	0	1	0	3
ANKRD56	0	0	0	0	0	0	0	0	0	1	1	1	0	0	0	0	0	0	0	0	0	3
NXNL1	0	0	0	0	0	0	0	0	0	1	1	0	0	0	0	0	0	0	0	1	0	3
PNPT1	0	0	0	0	0	0	0	0	0	1	0	0	0	0	0	0	0	0	1	0	1	3
ATP13A5	0	0	0	0	0	0	0	0	0	1	1	0	0	0	0	0	0	0	1	0	0	3
C1orf27	0	0	0	0	0	0	0	0	0	1	0	0	0	0	0	1	0	0	1	0	0	3
C9orf106	0	0	0	0	0	0	0	0	0	1	1	0	0	0	0	0	0	0	0	1	0	3
MAN2A1	0	0	0	0	0	0	0	0	0	1	1	0	0	0	0	1	0	0	0	0	0	3
ENPP5	0	0	0	0	0	0	0	0	0	1	0	0	0	0	0	0	0	0	1	1	0	3
NUDCD2	0	0	0	0	0	0	0	0	0	1	0	1	0	0	0	0	0	0	0	1	0	3
GPRASP2	0	0	0	0	0	0	0	0	0	1	0	0	0	0	0	1	0	0	0	1	0	3
HEATR4	0	0	0	0	0	0	0	0	0	1	0	0	0	0	0	0	0	0	1	1	0	3
ZC3H14	0	0	0	0	0	0	0	0	0	1	0	0	0	0	0	1	0	0	0	1	0	3
CADPS2	0	0	0	0	0	0	0	0	0	1	1	0	0	0	0	0	0	0	0	1	0	3
STAG3L4	0	0	0	0	0	0	0	0	0	1	0	0	1	0	0	0	0	0	0	1	0	3
C11orf58	0	0	0	0	0	0	0	0	0	1	0	0	0	0	0	1	0	0	0	1	0	3
BHLHB9	0	0	0	0	0	0	0	0	0	1	0	0	0	0	0	1	0	0	0	1	0	3
GLCE	0	0	0	0	0	0	0	0	0	1	1	0	0	0	0	1	0	0	0	0	0	3
[truncated: 9,933 more rows]

## Sheet: Table 14
The 53 genes whose expression positively correlates with TP53 expression, and which are located in cytogenetic bands chr17p13, 11.
Gene Symbol	Gene Description	Cytogenetic band
GPS2	G protein pathway suppressor 2	chr17p13
SRR	serine racemase	chr17p13
ZBTB4	zinc finger and BTB domain containing 4	chr17p13
PHF23	PHD finger protein 23	chr17p13
MYO1C	myosin IC	chr17p13
CTDNEP1	CTD nuclear envelope phosphatase 1	chr17p13
TIMM22	translocase of inner mitochondrial membrane 22 homolog (yeast)	chr17p13
ACADVL	acyl-CoA dehydrogenase, very long chain	chr17p13
NEURL4	neuralized homolog 4 (Drosophila)	chr17p13
CTC1	CTS telomere maintenance complex component 1	chr17p13
GABARAP	GABA(A) receptor-associated protein	chr17p13
EIF4A1	eukaryotic translation initiation factor 4A1	chr17p13
ZZEF1	zinc finger, ZZ-type with EF-hand domain 1	chr17p13
SENP3	SUMO1/sentrin/SMT3 specific peptidase 3	chr17p13
EIF5A	eukaryotic translation initiation factor 5A	chr17p13
SMG6	smg-6 homolog, nonsense mediated mRNA decay factor (C. elegans)	chr17p13
DVL2	dishevelled, dsh homolog 2 (Drosophila)	chr17p13
CNTROB	centrobin, centrosomal BRCA2 interacting protein	chr17p13
PFN1	profilin 1	chr17p13
SMYD4	SET and MYND domain containing 4	chr17p13
WDR81	WD repeat domain 81	chr17p13
SPAG7	sperm associated antigen 7	chr17p13
RANGRF	RAN guanine nucleotide release factor	chr17p13
MED11	mediator complex subunit 11	chr17p13
PRPF8	PRP8 pre-mRNA processing factor 8 homolog (S. cerevisiae)	chr17p13
DRG2	developmentally regulated GTP binding protein 2	chr17p13
C1QBP	complement component 1, q subcomponent binding protein	chr17p13
METTL16	methyltransferase like 16	chr17p13
VPS53	vacuolar protein sorting 53 homolog (S. cerevisiae)	chr17p13
TSR1	TSR1, 20S rRNA accumulation, homolog (S. cerevisiae)	chr17p13
NUP88	nucleoporin 88kDa	chr17p13
MIS12	MIS12, MIND kinetochore complex component, homolog (S. pombe)	chr17p13
CAMTA2	calmodulin binding transcription activator 2	chr17p13
LSMD1	LSM domain containing 1	chr17p13
RNF167	ring finger protein 167	chr17p13
C17orf59	chromosome 17 open reading frame 59	chr17p13
CTNS	cystinosin, lysosomal cystine transporter	chr17p13
CHD3	chromodomain helicase DNA binding protein 3	chr17p13
KDM6B	lysine (K)-specific demethylase 6B	chr17p13
INPP5K	inositol polyphosphate-5-phosphatase K	chr17p13
RNMTL1	RNA methyltransferase like 1	chr17p13
OVCA2	ovarian tumor suppressor candidate 2	chr17p13
C17orf48	chromosome 17 open reading frame 48	chr17p13
KIAA0753	KIAA0753	chr17p13
FLII	flightless I homolog (Drosophila)	chr17p11
NCOR1	nuclear receptor corepressor 1	chr17p11
ZNF18	zinc finger protein 18	chr17p11
MAP2K4	mitogen-activated protein kinase kinase 4	chr17p11
ELAC2	elaC homolog 2 (E. coli)	chr17p11
ZNF286A	zinc finger protein 286A	chr17p11
USP22	ubiquitin specific peptidase 22	chr17p11
COPS3	COP9 constitutive photomorphogenic homolog subunit 3 (Arabidopsis)	chr17p11
ZNF286B	zinc finger protein 286B	chr17p11
