# Supplementary material for: TP53 mutations, expression and interaction networks in human cancers
Source: Oncotarget. 2016 Nov 21;8(1):624–43. doi: 10.18632/oncotarget.13483 (PMC5352183; doi:10.18632/oncotarget.13483)
Supplement: Supplementary file 9 [file oncotarget-08-624-s009.xlsx]

## Sheet: Table S20
"1" indicates that the gene is both a TP53-MW and a TP53-MSN gene in the correponding cancer, and "0" indicates not.
"Sum" indicates the number of cancers in which the gene is both a TP53-MW and a TP53-MSN gene.
Gene	BLCA	BRCA	CHOL	COAD	ESCA	GBM	HNSC	KICH	KIRC	KIRP	LIHC	LUAD	LUSC	PAAD	PRAD	READ	STAD	THCA	UCEC	Sum
MAGEA4	0	1	0	0	0	0	0	0	0	0	1	1	0	0	0	0	1	0	1	5
LIN28B	1	1	0	0	0	0	0	0	0	0	0	0	0	0	0	0	1	0	1	4
C1orf59	0	1	0	1	0	0	0	0	0	0	0	1	0	0	0	0	0	0	1	4
TMEM105	0	1	0	0	0	0	1	0	0	0	0	0	0	1	1	0	0	0	0	4
MAGEA10	0	1	0	0	0	0	1	0	0	0	1	0	0	0	0	0	1	0	0	4
CTAG1B	0	1	0	0	0	0	1	0	0	0	0	1	0	0	0	0	1	0	0	4
ALX1	0	0	0	0	1	0	0	0	0	0	1	0	0	0	1	0	1	0	0	4
CT45A1	0	0	0	0	0	0	1	0	0	0	1	0	0	0	0	0	1	0	1	4
CT45A5	0	0	0	0	0	0	0	0	1	0	1	0	0	0	0	0	1	0	1	4
CSAG3	0	0	0	0	0	0	0	0	1	0	1	1	0	0	0	0	0	0	1	4
SLC16A10	1	1	0	0	0	0	0	0	0	0	0	0	0	0	0	0	0	0	1	3
ARNTL2	1	1	0	0	0	0	0	0	0	0	1	0	0	0	0	0	0	0	0	3
SYT12	1	0	0	0	0	0	1	0	0	0	0	0	0	0	0	0	1	0	0	3
TMSB15A	1	1	0	0	0	0	0	0	0	0	0	0	0	0	0	0	0	0	1	3
SLC30A3	1	1	0	0	0	0	0	0	0	0	0	0	0	0	0	0	1	0	0	3
C12orf56	1	1	0	0	0	0	0	0	0	0	0	0	0	0	0	0	1	0	0	3
HEPHL1	1	1	0	0	0	0	1	0	0	0	0	0	0	0	0	0	0	0	0	3
MAGEA2	1	0	0	0	0	0	0	0	1	0	0	1	0	0	0	0	0	0	0	3
SPHK1	1	0	0	0	0	0	0	0	0	0	1	1	0	0	0	0	0	0	0	3
CCL28	1	0	0	0	0	0	0	0	0	0	1	1	0	0	0	0	0	0	0	3
GRM5	1	0	0	0	0	0	0	0	0	0	1	1	0	0	0	0	0	0	0	3
CTAG2	1	0	0	0	0	0	0	0	0	0	0	1	0	0	0	0	1	0	0	3
CBS	1	0	0	0	0	0	0	0	0	0	0	1	0	0	0	0	0	0	1	3
C1orf106	0	1	0	0	0	0	0	0	0	0	1	0	0	1	0	0	0	0	0	3
C7orf13	0	1	0	1	0	0	0	0	0	0	0	0	0	0	0	0	1	0	0	3
C6orf223	0	1	0	0	0	0	0	0	0	0	1	0	0	1	0	0	0	0	0	3
IL12RB2	0	1	0	0	0	0	0	0	0	0	0	1	0	0	0	0	0	0	1	3
ZIC1	0	1	0	0	0	0	0	0	1	0	0	1	0	0	0	0	0	0	0	3
DNAH3	0	1	0	0	0	0	0	0	0	0	0	0	0	1	1	0	0	0	0	3
FAM131C	0	1	0	0	0	0	0	0	0	0	1	0	0	0	0	0	0	0	1	3
CAMKV	0	1	0	0	0	0	0	0	0	0	0	0	0	0	0	0	1	0	1	3
SULT4A1	0	1	0	0	0	0	1	0	0	0	0	0	0	0	0	0	0	0	1	3
SEC14L4	0	1	0	0	0	0	1	0	0	0	0	0	0	0	0	0	1	0	0	3
HOXD13	0	1	0	0	1	0	0	0	0	0	0	0	0	0	0	0	1	0	0	3
DLX6	0	1	0	0	1	0	0	0	0	0	0	0	0	0	0	0	1	0	0	3
ISM2	0	0	0	1	0	0	0	0	0	0	1	0	0	0	0	0	1	0	0	3
NPTX2	0	0	0	1	0	0	1	0	0	0	0	0	0	0	0	0	0	0	1	3
RPL39L	0	0	0	0	1	0	0	0	0	0	1	0	0	0	0	0	0	0	1	3
DOC2A	0	0	0	0	1	0	0	0	0	0	0	1	0	0	1	0	0	0	0	3
DPF1	0	0	0	0	1	0	0	0	0	0	0	1	0	0	0	0	0	0	1	3
POU6F2	0	0	0	0	0	0	1	0	0	0	0	0	0	0	0	0	1	0	1	3
SP9	0	0	0	0	0	0	0	0	1	0	0	1	0	0	0	0	1	0	0	3
KCNS1	0	0	0	0	0	0	0	0	1	0	0	0	0	0	0	0	1	0	1	3
MAGEA9B	0	0	0	0	0	0	0	0	0	0	1	0	0	0	0	0	1	0	1	3
CDH18	0	0	0	0	0	0	0	0	0	0	1	1	0	0	0	0	0	0	1	3
C18orf2	0	0	0	0	0	0	0	0	0	0	1	1	0	0	0	0	0	0	1	3
SMC2	1	0	0	0	0	0	0	0	0	0	0	1	0	0	0	0	0	0	0	2
CDKN2A	1	0	0	0	0	1	0	0	0	0	0	0	0	0	0	0	0	0	0	2
ZNF367	1	0	0	0	0	0	0	0	0	0	0	0	0	0	1	0	0	0	0	2
C9orf109	1	0	0	0	0	0	0	0	0	0	1	0	0	0	0	0	0	0	0	2
C9orf53	1	0	0	0	0	0	0	0	0	0	0	0	0	0	0	0	0	0	1	2
CDC25B	1	0	0	0	0	0	0	0	0	0	0	0	0	0	0	0	0	0	1	2
HIST1H4H	1	0	0	0	0	0	1	0	0	0	0	0	0	0	0	0	0	0	0	2
LHX2	1	0	0	0	1	0	0	0	0	0	0	0	0	0	0	0	0	0	0	2
MT1G	1	1	0	0	0	0	0	0	0	0	0	0	0	0	0	0	0	0	0	2
CXCL10	1	0	0	0	0	0	0	0	0	0	0	1	0	0	0	0	0	0	0	2
DHDH	1	0	0	0	0	0	0	0	0	0	0	0	0	0	0	0	0	0	1	2
NMU	1	0	0	0	0	0	0	0	0	0	0	0	0	1	0	0	0	0	0	2
C1QL4	1	0	0	0	0	0	0	0	0	0	0	0	0	0	0	0	1	0	0	2
P2RY6	1	0	0	0	0	0	0	0	0	0	1	0	0	0	0	0	0	0	0	2
LOC400759	1	0	0	0	1	0	0	0	0	0	0	0	0	0	0	0	0	0	0	2
FAM83D	1	0	0	0	0	0	0	0	0	0	0	0	0	1	0	0	0	0	0	2
CALML5	1	1	0	0	0	0	0	0	0	0	0	0	0	0	0	0	0	0	0	2
C19orf57	1	0	0	0	0	0	0	0	0	0	0	0	0	0	0	0	0	0	1	2
PI3	1	0	0	0	0	0	0	0	0	0	0	0	0	1	0	0	0	0	0	2
SH2D5	1	0	0	0	0	0	0	0	0	0	0	1	0	0	0	0	0	0	0	2
C6orf150	1	0	0	0	0	0	0	0	0	0	0	1	0	0	0	0	0	0	0	2
RASGRF1	1	1	0	0	0	0	0	0	0	0	0	0	0	0	0	0	0	0	0	2
ITPKA	1	0	0	0	0	0	0	0	0	0	0	0	0	0	0	0	0	0	1	2
VCX	1	0	0	0	0	0	1	0	0	0	0	0	0	0	0	0	0	0	0	2
KLF14	1	0	0	0	0	0	1	0	0	0	0	0	0	0	0	0	0	0	0	2
IGF2BP2	1	0	0	0	0	0	0	0	0	0	0	1	0	0	0	0	0	0	0	2
CXCL9	1	0	0	0	0	0	0	0	0	0	0	1	0	0	0	0	0	0	0	2
FCGR3A	1	0	0	0	0	0	0	0	0	0	0	0	0	0	1	0	0	0	0	2
VCX3A	1	0	0	0	0	0	1	0	0	0	0	0	0	0	0	0	0	0	0	2
HTR1D	1	0	0	0	0	0	0	0	0	0	0	0	0	1	0	0	0	0	0	2
COX7B2	1	0	0	0	0	0	0	0	0	0	0	0	0	0	0	0	1	0	0	2
S100A7A	1	0	0	0	0	0	1	0	0	0	0	0	0	0	0	0	0	0	0	2
AQP9	1	1	0	0	0	0	0	0	0	0	0	0	0	0	0	0	0	0	0	2
ZYG11A	1	0	0	0	1	0	0	0	0	0	0	0	0	0	0	0	0	0	0	2
TIMM8A	0	1	0	0	0	0	0	0	0	1	0	0	0	0	0	0	0	0	0	2
GAL	0	1	0	0	0	0	1	0	0	0	0	0	0	0	0	0	0	0	0	2
HPDL	0	1	0	0	0	0	0	0	0	0	0	0	0	0	0	0	0	0	1	2
PLOD1	0	1	0	0	0	0	0	0	0	0	1	0	0	0	0	0	0	0	0	2
GSDMC	0	1	0	0	0	0	1	0	0	0	0	0	0	0	0	0	0	0	0	2
MURC	0	1	0	0	0	0	0	0	0	0	0	0	0	0	0	0	0	0	1	2
PABPC1	0	1	0	0	0	0	0	0	0	1	0	0	0	0	0	0	0	0	0	2
ENO1	0	1	0	0	0	0	0	0	0	0	1	0	0	0	0	0	0	0	0	2
RBM38	0	1	0	0	0	0	0	0	0	0	0	0	0	0	0	0	0	0	1	2
CCDC18	0	1	0	0	0	0	0	0	0	0	0	1	0	0	0	0	0	0	0	2
NETO2	0	1	0	0	1	0	0	0	0	0	0	0	0	0	0	0	0	0	0	2
FUT3	0	1	0	0	0	0	0	0	0	0	0	0	0	1	0	0	0	0	0	2
UPK2	0	1	0	0	0	0	0	0	0	0	0	1	0	0	0	0	0	0	0	2
DNAH11	0	1	0	0	0	0	0	0	0	0	1	0	0	0	0	0	0	0	0	2
SMOX	0	1	0	0	0	0	1	0	0	0	0	0	0	0	0	0	0	0	0	2
DGCR9	0	1	0	0	0	0	0	0	0	0	0	0	0	0	0	0	0	0	1	2
DPYSL5	0	1	0	0	0	0	0	0	0	0	0	1	0	0	0	0	0	0	0	2
IFNG	0	1	0	0	0	0	0	0	0	0	0	1	0	0	0	0	0	0	0	2
UNC93A	0	1	0	0	0	0	0	0	0	0	0	0	0	0	0	0	1	0	0	2
LOC84740	0	1	0	0	0	0	0	0	0	0	0	0	0	1	0	0	0	0	0	2
CXorf61	0	1	0	0	0	0	0	0	0	0	1	0	0	0	0	0	0	0	0	2
CALCB	0	1	0	0	0	0	0	0	0	0	0	0	0	0	0	0	0	0	1	2
IMPA2	0	1	0	0	0	0	0	0	0	0	0	0	0	0	0	0	0	0	1	2
MX2	0	1	0	0	0	0	0	0	0	0	0	0	0	0	0	0	0	0	1	2
PAPL	0	1	0	0	0	0	1	0	0	0	0	0	0	0	0	0	0	0	0	2
PLCH1	0	1	0	0	0	0	0	0	0	0	1	0	0	0	0	0	0	0	0	2
HTR6	0	1	0	0	0	0	0	0	0	0	0	0	0	0	0	0	0	0	1	2
VAX2	0	1	0	0	0	0	1	0	0	0	0	0	0	0	0	0	0	0	0	2
ARL9	0	1	0	0	1	0	0	0	0	0	0	0	0	0	0	0	0	0	0	2
SIX3	0	1	0	0	0	0	0	0	0	0	0	0	0	0	0	0	0	0	1	2
ACBD7	0	1	0	0	0	0	0	0	0	0	0	1	0	0	0	0	0	0	0	2
DMRTA2	0	1	0	0	1	0	0	0	0	0	0	0	0	0	0	0	0	0	0	2
FSCN1	0	1	0	0	0	0	0	0	0	0	0	1	0	0	0	0	0	0	0	2
BARX1	0	1	0	0	0	0	0	0	0	0	0	0	0	0	0	0	0	0	1	2
MDGA2	0	1	0	0	0	0	0	0	0	0	1	0	0	0	0	0	0	0	0	2
PNPLA3	0	1	0	0	0	0	0	0	0	0	0	0	0	0	0	0	1	0	0	2
TMEM52	0	1	0	0	0	0	0	0	0	0	0	0	0	0	0	0	1	0	0	2
GLDC	0	1	0	0	0	0	0	0	0	0	0	0	0	0	0	0	0	0	1	2
C2orf70	0	1	0	0	0	0	0	0	0	0	0	0	0	0	0	0	1	0	0	2
FGF21	0	1	0	0	0	0	0	0	0	0	0	0	0	0	0	0	0	1	0	2
C12orf36	0	1	0	0	0	0	0	0	0	0	0	0	0	1	0	0	0	0	0	2
HRASLS	0	1	0	0	0	0	0	0	0	0	0	0	0	0	0	0	0	0	1	2
COL9A3	0	1	0	0	0	0	0	0	0	0	0	0	0	0	0	0	0	0	1	2
ATP2B3	0	1	0	0	0	0	0	0	0	0	0	0	0	0	0	0	0	1	0	2
MSLN	0	1	0	0	0	0	0	0	0	0	0	0	0	1	0	0	0	0	0	2
SLC6A11	0	1	0	0	0	0	0	0	0	0	0	0	0	0	0	0	0	1	0	2
SPOCK2	0	1	0	0	0	0	0	0	0	0	0	0	0	0	1	0	0	0	0	2
VAX1	0	1	0	0	1	0	0	0	0	0	0	0	0	0	0	0	0	0	0	2
LDHC	0	1	0	0	0	0	0	0	0	0	0	1	0	0	0	0	0	0	0	2
FCHO1	0	1	0	0	0	0	0	0	0	0	0	0	0	0	0	0	0	0	1	2
EN1	0	1	0	0	1	0	0	0	0	0	0	0	0	0	0	0	0	0	0	2
GNG4	0	1	0	1	0	0	0	0	0	0	0	0	0	0	0	0	0	0	0	2
DUSP9	0	1	0	0	0	0	0	0	0	0	0	0	0	0	0	0	0	0	1	2
KRT7	0	1	0	0	0	0	0	0	0	0	0	0	0	1	0	0	0	0	0	2
ANKLE1	0	1	0	0	0	0	0	0	0	0	0	0	0	0	0	0	0	0	1	2
NKX2-5	0	1	0	0	0	0	0	0	0	0	0	0	0	0	0	0	0	0	1	2
BATF2	0	1	0	0	0	0	0	0	0	0	0	0	0	0	0	0	0	0	1	2
ZFP42	0	1	0	0	0	0	1	0	0	0	0	0	0	0	0	0	0	0	0	2
ZIC5	0	1	0	0	0	0	0	0	0	0	0	0	0	0	0	0	0	0	1	2
GJB6	0	1	0	0	0	0	1	0	0	0	0	0	0	0	0	0	0	0	0	2
CARD9	0	1	0	0	0	0	0	0	0	0	0	0	0	0	0	0	0	0	1	2
MAGEB1	0	1	0	0	0	0	0	0	1	0	0	0	0	0	0	0	0	0	0	2
DKK1	0	1	0	0	0	0	1	0	0	0	0	0	0	0	0	0	0	0	0	2
LMO1	0	1	0	0	0	0	0	0	0	0	0	0	0	0	0	0	0	0	1	2
TEX15	0	1	0	0	0	0	0	0	0	0	0	1	0	0	0	0	0	0	0	2
CXorf49B	0	1	0	0	0	0	0	0	0	0	1	0	0	0	0	0	0	0	0	2
FOXQ1	0	1	0	0	0	0	0	0	0	0	0	0	0	1	0	0	0	0	0	2
DDC	0	1	0	0	0	0	0	0	0	0	0	0	0	0	0	0	0	0	1	2
TMEM40	0	1	0	0	0	0	0	0	0	0	0	1	0	0	0	0	0	0	0	2
SLC12A1	0	1	0	0	0	0	0	0	0	0	0	0	0	0	1	0	0	0	0	2
GALNT14	0	1	0	0	0	0	0	0	0	0	0	0	0	0	0	0	0	0	1	2
FBN3	0	1	0	0	0	0	0	0	0	0	0	0	0	0	0	0	0	0	1	2
XAGE2	0	1	0	0	0	0	0	0	0	0	0	0	0	0	0	0	0	0	1	2
MSI1	0	1	0	0	0	0	1	0	0	0	0	0	0	0	0	0	0	0	0	2
SPRR1B	0	1	1	0	0	0	0	0	0	0	0	0	0	0	0	0	0	0	0	2
GJB3	0	1	0	0	0	0	0	0	0	0	0	0	0	1	0	0	0	0	0	2
SLC30A8	0	0	1	0	0	0	0	0	0	0	1	0	0	0	0	0	0	0	0	2
OTOR	0	0	1	0	0	0	0	0	0	0	0	0	0	0	1	0	0	0	0	2
LOC148709	0	0	0	1	0	0	0	0	0	0	0	0	0	0	0	0	1	0	0	2
C20orf165	0	0	0	1	0	0	0	0	0	0	0	0	0	0	0	0	1	0	0	2
F7	0	0	0	1	0	0	0	0	0	0	0	0	0	0	0	0	1	0	0	2
SCML2	0	0	0	1	0	1	0	0	0	0	0	0	0	0	0	0	0	0	0	2
SPIN3	0	0	0	1	0	0	0	0	0	0	0	0	0	0	0	0	1	0	0	2
SYCP2	0	0	0	1	0	0	0	0	0	0	0	1	0	0	0	0	0	0	0	2
GPR115	0	0	0	1	0	0	0	0	0	0	0	0	0	1	0	0	0	0	0	2
SLC30A2	0	0	0	1	0	0	0	0	0	0	0	0	0	0	0	0	1	0	0	2
FBXO2	0	0	0	1	0	0	0	0	0	0	0	0	0	0	0	0	0	0	1	2
SERPINA10	0	0	0	1	0	0	0	0	0	0	0	0	0	0	0	0	1	0	0	2
DLX3	0	0	0	1	0	0	1	0	0	0	0	0	0	0	0	0	0	0	0	2
PNPLA1	0	0	0	1	0	0	1	0	0	0	0	0	0	0	0	0	0	0	0	2
KHDRBS3	0	0	0	1	0	0	0	0	0	0	0	0	0	0	1	0	0	0	0	2
UPK3A	0	0	0	1	0	0	0	0	0	0	0	0	0	0	0	0	1	0	0	2
2016-09-03	0	0	0	1	0	0	0	0	0	0	0	0	0	0	0	0	1	0	0	2
SEMA3A	0	0	0	1	0	0	0	0	0	0	0	1	0	0	0	0	0	0	0	2
QPRT	0	0	0	1	0	0	0	0	0	0	0	1	0	0	0	0	0	0	0	2
SIX1	0	0	0	0	1	0	0	0	0	0	0	0	0	1	0	0	0	0	0	2
WNT7B	0	0	0	0	1	0	0	0	0	0	0	0	0	1	0	0	0	0	0	2
ABCA12	0	0	0	0	1	0	0	0	0	0	0	0	0	1	0	0	0	0	0	2
GRHL2	0	0	0	0	1	0	0	0	0	0	0	0	0	1	0	0	0	0	0	2
ITGB8	0	0	0	0	1	0	0	0	0	0	0	1	0	0	0	0	0	0	0	2
ALOX12P2	0	0	0	0	1	0	0	0	0	0	0	0	0	0	0	0	1	0	0	2
DSCR6	0	0	0	0	1	0	0	0	0	0	0	0	0	0	0	0	1	0	0	2
CREG2	0	0	0	0	1	0	0	0	0	0	0	0	0	1	0	0	0	0	0	2
FXYD3	0	0	0	0	1	0	0	0	0	0	1	0	0	0	0	0	0	0	0	2
HOXD11	0	0	0	0	1	0	0	0	0	0	0	0	0	0	0	0	1	0	0	2
IGSF9	0	0	0	0	1	0	0	0	0	0	0	0	0	0	0	0	1	0	0	2
CIT	0	0	0	0	1	0	0	0	0	0	1	0	0	0	0	0	0	0	0	2
FZD6	0	0	0	0	1	0	0	0	0	0	1	0	0	0	0	0	0	0	0	2
ANO1	0	0	0	0	1	0	0	0	0	0	0	0	0	1	0	0	0	0	0	2
CYP24A1	0	0	0	0	1	0	0	0	0	0	0	0	0	0	0	0	1	0	0	2
LMX1B	0	0	0	0	1	0	1	0	0	0	0	0	0	0	0	0	0	0	0	2
HLTF	0	0	0	0	1	0	0	0	0	0	0	0	0	0	0	0	1	0	0	2
MAGEA5	0	0	0	0	1	0	0	0	0	0	0	0	0	0	0	0	0	0	1	2
PANX2	0	0	0	0	1	0	1	0	0	0	0	0	0	0	0	0	0	0	0	2
WASF1	0	0	0	0	1	0	0	0	0	0	0	0	0	0	0	0	0	0	1	2
ITGA6	0	0	0	0	1	0	0	0	0	0	0	0	0	1	0	0	0	0	0	2
DLX6AS	0	0	0	0	1	0	0	0	0	0	0	0	0	0	0	0	1	0	0	2
NKX2-8	0	0	0	0	1	0	0	0	0	0	0	0	0	0	0	0	0	0	1	2
GPR87	0	0	0	0	1	0	0	0	0	0	0	0	0	1	0	0	0	0	0	2
PFN2	0	0	0	0	1	0	1	0	0	0	0	0	0	0	0	0	0	0	0	2
KRT75	0	0	0	0	1	0	1	0	0	0	0	0	0	0	0	0	0	0	0	2
DLX2	0	0	0	0	1	0	0	0	0	0	0	1	0	0	0	0	0	0	0	2
COL4A6	0	0	0	0	0	0	1	0	0	0	1	0	0	0	0	0	0	0	0	2
KRT16	0	0	0	0	0	0	1	0	0	0	0	0	0	1	0	0	0	0	0	2
SYT14	0	0	0	0	0	0	1	0	0	0	0	0	0	0	0	0	0	0	1	2
CCNA1	0	0	0	0	0	0	1	0	1	0	0	0	0	0	0	0	0	0	0	2
MAGEA11	0	0	0	0	0	0	1	0	0	0	0	0	0	0	0	0	0	0	1	2
MSX2	0	0	0	0	0	0	1	0	0	0	0	0	0	1	0	0	0	0	0	2
SLC44A5	0	0	0	0	0	0	1	0	0	0	1	0	0	0	0	0	0	0	0	2
HIST1H2BG	0	0	0	0	0	0	1	0	0	0	0	0	0	0	0	0	1	0	0	2
SYT5	0	0	0	0	0	0	1	0	0	0	0	1	0	0	0	0	0	0	0	2
FOSL1	0	0	0	0	0	0	1	0	0	0	0	0	0	1	0	0	0	0	0	2
WISP3	0	0	0	0	0	0	1	0	0	0	0	0	0	0	0	0	1	0	0	2
FAM83A	0	0	0	0	0	0	1	0	0	0	0	0	0	1	0	0	0	0	0	2
AHNAK2	0	0	0	0	0	0	1	0	0	0	0	0	0	1	0	0	0	0	0	2
COL17A1	0	0	0	0	0	0	1	0	0	0	0	0	0	1	0	0	0	0	0	2
MLLT11	0	0	0	0	0	0	1	0	0	0	1	0	0	0	0	0	0	0	0	2
INHBE	0	0	0	0	0	0	1	0	0	0	0	0	0	0	0	0	0	0	1	2
DNAH14	0	0	0	0	0	0	1	0	0	0	0	0	0	0	0	0	1	0	0	2
SLC6A10P	0	0	0	0	0	0	1	0	0	0	0	0	0	0	0	0	0	0	1	2
ADD2	0	0	0	0	0	0	1	0	0	0	0	0	0	0	1	0	0	0	0	2
BRDT	0	0	0	0	0	0	1	0	0	0	1	0	0	0	0	0	0	0	0	2
ADAMTS15	0	0	0	0	0	0	1	0	0	0	0	0	0	0	0	0	0	0	1	2
MAGEC1	0	0	0	0	0	0	1	0	0	0	0	0	0	0	0	0	1	0	0	2
PRAP1	0	0	0	0	0	0	1	0	0	0	0	0	0	0	0	0	0	0	1	2
SPINK6	0	0	0	0	0	0	1	0	1	0	0	0	0	0	0	0	0	0	0	2
TNNI3	0	0	0	0	0	0	1	0	0	0	0	0	0	0	1	0	0	0	0	2
HBE1	0	0	0	0	0	0	1	0	0	0	1	0	0	0	0	0	0	0	0	2
SAGE1	0	0	0	0	0	0	1	0	0	0	0	0	0	0	0	0	1	0	0	2
WFDC12	0	0	0	0	0	0	1	0	0	0	0	0	0	0	0	0	0	0	1	2
PCSK1N	0	0	0	0	0	0	1	0	0	0	0	0	0	0	0	0	0	0	1	2
GABRA3	0	0	0	0	0	0	1	0	0	0	0	0	0	0	0	0	1	0	0	2
AREG	0	0	0	0	0	0	1	0	0	0	0	0	0	1	0	0	0	0	0	2
FAM133A	0	0	0	0	0	0	1	0	0	0	0	0	0	0	0	0	1	0	0	2
GABRR1	0	0	0	0	0	0	1	0	0	0	0	0	0	0	0	0	1	0	0	2
C15orf23	0	0	0	0	0	0	0	0	1	1	0	0	0	0	0	0	0	0	0	2
C12orf48	0	0	0	0	0	0	0	0	1	0	0	0	0	0	1	0	0	0	0	2
KPNA2	0	0	0	0	0	0	0	0	1	1	0	0	0	0	0	0	0	0	0	2
KCNK12	0	0	0	0	0	0	0	0	1	0	0	0	0	0	0	0	0	0	1	2
FAM69A	0	0	0	0	0	0	0	0	1	1	0	0	0	0	0	0	0	0	0	2
CSAG2	0	0	0	0	0	0	0	0	1	0	0	0	0	0	0	0	0	0	1	2
RAX	0	0	0	0	0	0	0	0	1	0	0	0	0	0	0	0	0	1	0	2
PAGE5	0	0	0	0	0	0	0	0	1	0	1	0	0	0	0	0	0	0	0	2
ME1	0	0	0	0	0	0	0	0	0	1	1	0	0	0	0	0	0	0	0	2
PITX1	0	0	0	0	0	0	0	0	0	1	0	0	0	1	0	0	0	0	0	2
NQO1	0	0	0	0	0	0	0	0	0	1	0	0	0	1	0	0	0	0	0	2
DLEU2	0	0	0	0	0	0	0	0	0	1	0	0	0	0	0	0	0	0	1	2
C9orf140	0	0	0	0	0	0	0	0	0	1	0	0	0	1	0	0	0	0	0	2
AQP12B	0	0	0	0	0	0	0	0	0	1	0	0	0	0	0	0	0	0	1	2
ARHGEF19	0	0	0	0	0	0	0	0	0	0	1	0	0	0	0	0	1	0	0	2
UGT1A10	0	0	0	0	0	0	0	0	0	0	1	0	0	1	0	0	0	0	0	2
FSTL5	0	0	0	0	0	0	0	0	0	0	1	1	0	0	0	0	0	0	0	2
GAGE1	0	0	0	0	0	0	0	0	0	0	1	0	0	0	0	0	0	0	1	2
SLC2A6	0	0	0	0	0	0	0	0	0	0	1	0	0	0	1	0	0	0	0	2
CLDN19	0	0	0	0	0	0	0	0	0	0	1	0	0	0	0	0	0	0	1	2
HTR2C	0	0	0	0	0	0	0	0	0	0	1	1	0	0	0	0	0	0	0	2
HSN2	0	0	0	0	0	0	0	0	0	0	1	1	0	0	0	0	0	0	0	2
NXF2	0	0	0	0	0	0	0	0	0	0	1	0	0	0	0	0	1	0	0	2
2016-09-14	0	0	0	0	0	0	0	0	0	0	1	1	0	0	0	0	0	0	0	2
NEURL3	0	0	0	0	0	0	0	0	0	0	1	1	0	0	0	0	0	0	0	2
RIMS2	0	0	0	0	0	0	0	0	0	0	1	1	0	0	0	0	0	0	0	2
KSR2	0	0	0	0	0	0	0	0	0	0	1	0	0	0	0	0	0	0	1	2
EVPL	0	0	0	0	0	0	0	0	0	0	1	0	0	1	0	0	0	0	0	2
GAGE2C	0	0	0	0	0	0	0	0	0	0	1	0	0	0	0	0	1	0	0	2
MPP2	0	0	0	0	0	0	0	0	0	0	1	1	0	0	0	0	0	0	0	2
FOXJ1	0	0	0	0	0	0	0	0	0	0	1	0	0	0	0	0	1	0	0	2
SLC6A15	0	0	0	0	0	0	0	0	0	0	1	1	0	0	0	0	0	0	0	2
NBPF4	0	0	0	0	0	0	0	0	0	0	1	0	0	0	0	0	0	0	1	2
LOC723809	0	0	0	0	0	0	0	0	0	0	1	0	0	0	0	0	1	0	0	2
ZNF229	0	0	0	0	0	0	0	0	0	0	1	1	0	0	0	0	0	0	0	2
SLC2A1	0	0	0	0	0	0	0	0	0	0	1	0	0	1	0	0	0	0	0	2
GALNT5	0	0	0	0	0	0	0	0	0	0	1	0	0	1	0	0	0	0	0	2
MAP6D1	0	0	0	0	0	0	0	0	0	0	0	1	0	0	0	0	0	0	1	2
STAT1	0	0	0	0	0	0	0	0	0	0	0	1	0	0	0	0	0	0	1	2
TNNT1	0	0	0	0	0	0	0	0	0	0	0	1	0	0	0	0	0	0	1	2
KLC3	0	0	0	0	0	0	0	0	0	0	0	1	0	0	0	0	1	0	0	2
C11orf82	0	0	0	0	0	0	0	0	0	0	0	1	0	0	1	0	0	0	0	2
WDR66	0	0	0	0	0	0	0	0	0	0	0	1	0	0	1	0	0	0	0	2
HOXA1	0	0	0	0	0	0	0	0	0	0	0	1	0	0	0	0	1	0	0	2
LOC400696	0	0	0	0	0	0	0	0	0	0	0	1	0	0	0	0	0	0	1	2
KRTAP3-1	0	0	0	0	0	0	0	0	0	0	0	1	0	0	0	0	1	0	0	2
RIBC2	0	0	0	0	0	0	0	0	0	0	0	1	0	0	0	0	1	0	0	2
ZNF114	0	0	0	0	0	0	0	0	0	0	0	1	0	0	0	0	1	0	0	2
AIM1L	0	0	0	0	0	0	0	0	0	0	0	1	0	1	0	0	0	0	0	2
GPR110	0	0	0	0	0	0	0	0	0	0	0	1	0	1	0	0	0	0	0	2
FAT2	0	0	0	0	0	0	0	0	0	0	0	1	0	0	0	0	0	0	1	2
CLEC2L	0	0	0	0	0	0	0	0	0	0	0	1	0	0	0	0	1	0	0	2
IL22RA1	0	0	0	0	0	0	0	0	0	0	0	1	0	0	0	0	1	0	0	2
MET	0	0	0	0	0	0	0	0	0	0	0	1	0	1	0	0	0	0	0	2
CCL8	0	0	0	0	0	0	0	0	0	0	0	1	0	0	0	0	0	0	1	2
ALG1L	0	0	0	0	0	0	0	0	0	0	0	0	0	1	0	0	1	0	0	2
LIPH	0	0	0	0	0	0	0	0	0	0	0	0	0	1	0	0	0	0	1	2
AK3L1	0	0	0	0	0	0	0	0	0	0	0	0	0	1	0	0	0	0	1	2
EPHX4	0	0	0	0	0	0	0	0	0	0	0	0	0	1	0	0	0	0	1	2
C8orf73	0	0	0	0	0	0	0	0	0	0	0	0	0	1	0	0	0	0	1	2
LEMD1	0	0	0	0	0	0	0	0	0	0	0	0	0	1	0	0	0	0	1	2
SLC39A4	0	0	0	0	0	0	0	0	0	0	0	0	0	1	0	0	1	0	0	2
HIST1H2BJ	0	0	0	0	0	0	0	0	0	0	0	0	0	1	0	0	1	0	0	2
E2F8	0	0	0	0	0	0	0	0	0	0	0	0	0	1	1	0	0	0	0	2
PLA2G16	0	0	0	0	0	0	0	0	0	0	0	0	0	1	1	0	0	0	0	2
KCP	0	0	0	0	0	0	0	0	0	0	0	0	0	1	0	0	0	0	1	2
ZBP1	0	0	0	0	0	0	0	0	0	0	0	0	0	0	1	0	0	0	1	2
C19orf26	0	0	0	0	0	0	0	0	0	0	0	0	0	0	1	0	1	0	0	2
MYT1	0	0	0	0	0	0	0	0	0	0	0	0	0	0	1	0	0	0	1	2
C3orf67	0	0	0	0	0	0	0	0	0	0	0	0	0	0	1	0	1	0	0	2
GPR158	0	0	0	0	0	0	0	0	0	0	0	0	0	0	0	0	1	0	1	2
KCNK9	0	0	0	0	0	0	0	0	0	0	0	0	0	0	0	0	1	0	1	2
SOX12	0	0	0	0	0	0	0	0	0	0	0	0	0	0	0	0	1	0	1	2
YBX2	0	0	0	0	0	0	0	0	0	0	0	0	0	0	0	0	1	0	1	2
STX1A	0	0	0	0	0	0	0	0	0	0	0	0	0	0	0	0	1	0	1	2
DSCR8	0	0	0	0	0	0	0	0	0	0	0	0	0	0	0	0	1	0	1	2
C9orf173	0	0	0	0	0	0	0	0	0	0	0	0	0	0	0	0	1	0	1	2
C21orf125	0	0	0	0	0	0	0	0	0	0	0	0	0	0	0	0	1	0	1	2
DLL3	0	0	0	0	0	0	0	0	0	0	0	0	0	0	0	0	1	0	1	2
DSCR4	0	0	0	0	0	0	0	0	0	0	0	0	0	0	0	0	1	0	1	2
SSX4	0	0	0	0	0	0	0	0	0	0	0	0	0	0	0	0	1	0	1	2
LRP2	0	0	0	0	0	0	0	0	0	0	0	0	0	0	0	0	1	0	1	2
RSPO4	0	0	0	0	0	0	0	0	0	0	0	0	0	0	0	0	1	0	1	2
PALM3	0	0	0	0	0	0	0	0	0	0	0	0	0	0	0	0	1	0	1	2
CT45A2	0	0	0	0	0	0	0	0	0	0	0	0	0	0	0	0	1	0	1	2
PRSS21	0	0	0	0	0	0	0	0	0	0	0	0	0	0	0	0	1	0	1	2
NCRNA00162	0	0	0	0	0	0	0	0	0	0	0	0	0	0	0	0	1	0	1	2
FGFR3	0	0	0	0	0	0	0	0	0	0	0	0	0	0	0	0	1	0	1	2
NPW	0	0	0	0	0	0	0	0	0	0	0	0	0	0	0	0	1	0	1	2
MYBPHL	0	0	0	0	0	0	0	0	0	0	0	0	0	0	0	0	1	0	1	2
PPY2	0	0	0	0	0	0	0	0	0	0	0	0	0	0	0	0	0	1	1	2
SPSB4	0	0	0	0	0	0	0	0	0	0	0	0	0	0	0	0	0	1	1	2
UGT3A1	0	0	0	0	0	0	0	0	0	0	0	0	0	0	0	0	0	1	1	2
ATP1A3	0	0	0	0	0	0	0	0	0	0	0	0	0	0	0	0	0	1	1	2
NUP155	1	0	0	0	0	0	0	0	0	0	0	0	0	0	0	0	0	0	0	1
RAB42	1	0	0	0	0	0	0	0	0	0	0	0	0	0	0	0	0	0	0	1
DSC2	1	0	0	0	0	0	0	0	0	0	0	0	0	0	0	0	0	0	0	1
CHI3L1	1	0	0	0	0	0	0	0	0	0	0	0	0	0	0	0	0	0	0	1
C12orf75	1	0	0	0	0	0	0	0	0	0	0	0	0	0	0	0	0	0	0	1
PC	1	0	0	0	0	0	0	0	0	0	0	0	0	0	0	0	0	0	0	1
LOC100133985	1	0	0	0	0	0	0	0	0	0	0	0	0	0	0	0	0	0	0	1
LHX1	1	0	0	0	0	0	0	0	0	0	0	0	0	0	0	0	0	0	0	1
SHOX2	1	0	0	0	0	0	0	0	0	0	0	0	0	0	0	0	0	0	0	1
C9orf110	1	0	0	0	0	0	0	0	0	0	0	0	0	0	0	0	0	0	0	1
LRFN4	1	0	0	0	0	0	0	0	0	0	0	0	0	0	0	0	0	0	0	1
RSAD2	1	0	0	0	0	0	0	0	0	0	0	0	0	0	0	0	0	0	0	1
CSPG5	1	0	0	0	0	0	0	0	0	0	0	0	0	0	0	0	0	0	0	1
CSF2	1	0	0	0	0	0	0	0	0	0	0	0	0	0	0	0	0	0	0	1
GPR137C	1	0	0	0	0	0	0	0	0	0	0	0	0	0	0	0	0	0	0	1
FCGR1C	1	0	0	0	0	0	0	0	0	0	0	0	0	0	0	0	0	0	0	1
RANBP17	1	0	0	0	0	0	0	0	0	0	0	0	0	0	0	0	0	0	0	1
MAGEA12	1	0	0	0	0	0	0	0	0	0	0	0	0	0	0	0	0	0	0	1
FEZF1	1	0	0	0	0	0	0	0	0	0	0	0	0	0	0	0	0	0	0	1
SLC28A3	1	0	0	0	0	0	0	0	0	0	0	0	0	0	0	0	0	0	0	1
FCGR1A	1	0	0	0	0	0	0	0	0	0	0	0	0	0	0	0	0	0	0	1
MFI2	1	0	0	0	0	0	0	0	0	0	0	0	0	0	0	0	0	0	0	1
CD80	1	0	0	0	0	0	0	0	0	0	0	0	0	0	0	0	0	0	0	1
ACTL8	1	0	0	0	0	0	0	0	0	0	0	0	0	0	0	0	0	0	0	1
HES7	1	0	0	0	0	0	0	0	0	0	0	0	0	0	0	0	0	0	0	1
KIAA0895	1	0	0	0	0	0	0	0	0	0	0	0	0	0	0	0	0	0	0	1
ROS1	1	0	0	0	0	0	0	0	0	0	0	0	0	0	0	0	0	0	0	1
C15orf55	1	0	0	0	0	0	0	0	0	0	0	0	0	0	0	0	0	0	0	1
GBP6	1	0	0	0	0	0	0	0	0	0	0	0	0	0	0	0	0	0	0	1
MESP1	1	0	0	0	0	0	0	0	0	0	0	0	0	0	0	0	0	0	0	1
SLAMF8	1	0	0	0	0	0	0	0	0	0	0	0	0	0	0	0	0	0	0	1
ZMYND10	1	0	0	0	0	0	0	0	0	0	0	0	0	0	0	0	0	0	0	1
DAND5	1	0	0	0	0	0	0	0	0	0	0	0	0	0	0	0	0	0	0	1
SLMO1	1	0	0	0	0	0	0	0	0	0	0	0	0	0	0	0	0	0	0	1
SLFN13	1	0	0	0	0	0	0	0	0	0	0	0	0	0	0	0	0	0	0	1
FOXD1	1	0	0	0	0	0	0	0	0	0	0	0	0	0	0	0	0	0	0	1
NXPH2	1	0	0	0	0	0	0	0	0	0	0	0	0	0	0	0	0	0	0	1
HPSE	1	0	0	0	0	0	0	0	0	0	0	0	0	0	0	0	0	0	0	1
SLC1A4	1	0	0	0	0	0	0	0	0	0	0	0	0	0	0	0	0	0	0	1
RNF182	1	0	0	0	0	0	0	0	0	0	0	0	0	0	0	0	0	0	0	1
CCL18	1	0	0	0	0	0	0	0	0	0	0	0	0	0	0	0	0	0	0	1
CTHRC1	1	0	0	0	0	0	0	0	0	0	0	0	0	0	0	0	0	0	0	1
NUP93	0	1	0	0	0	0	0	0	0	0	0	0	0	0	0	0	0	0	0	1
TMEM189	0	1	0	0	0	0	0	0	0	0	0	0	0	0	0	0	0	0	0	1
PSMG1	0	1	0	0	0	0	0	0	0	0	0	0	0	0	0	0	0	0	0	1
GINS3	0	1	0	0	0	0	0	0	0	0	0	0	0	0	0	0	0	0	0	1
HDAC2	0	1	0	0	0	0	0	0	0	0	0	0	0	0	0	0	0	0	0	1
NUDCD1	0	1	0	0	0	0	0	0	0	0	0	0	0	0	0	0	0	0	0	1
PSME4	0	1	0	0	0	0	0	0	0	0	0	0	0	0	0	0	0	0	0	1
PTDSS1	0	1	0	0	0	0	0	0	0	0	0	0	0	0	0	0	0	0	0	1
EIF2C2	0	1	0	0	0	0	0	0	0	0	0	0	0	0	0	0	0	0	0	1
CSTB	0	1	0	0	0	0	0	0	0	0	0	0	0	0	0	0	0	0	0	1
NCS1	0	1	0	0	0	0	0	0	0	0	0	0	0	0	0	0	0	0	0	1
CDCA7	0	1	0	0	0	0	0	0	0	0	0	0	0	0	0	0	0	0	0	1
C13orf27	0	1	0	0	0	0	0	0	0	0	0	0	0	0	0	0	0	0	0	1
TMEM65	0	1	0	0	0	0	0	0	0	0	0	0	0	0	0	0	0	0	0	1
HIST1H2AH	0	1	0	0	0	0	0	0	0	0	0	0	0	0	0	0	0	0	0	1
UQCRHL	0	1	0	0	0	0	0	0	0	0	0	0	0	0	0	0	0	0	0	1
NT5DC2	0	1	0	0	0	0	0	0	0	0	0	0	0	0	0	0	0	0	0	1
SRM	0	1	0	0	0	0	0	0	0	0	0	0	0	0	0	0	0	0	0	1
MTHFD1L	0	1	0	0	0	0	0	0	0	0	0	0	0	0	0	0	0	0	0	1
COTL1	0	1	0	0	0	0	0	0	0	0	0	0	0	0	0	0	0	0	0	1
HK3	0	1	0	0	0	0	0	0	0	0	0	0	0	0	0	0	0	0	0	1
UQCRH	0	1	0	0	0	0	0	0	0	0	0	0	0	0	0	0	0	0	0	1
CDK2AP1	0	1	0	0	0	0	0	0	0	0	0	0	0	0	0	0	0	0	0	1
PDE7A	0	1	0	0	0	0	0	0	0	0	0	0	0	0	0	0	0	0	0	1
IL2RA	0	1	0	0	0	0	0	0	0	0	0	0	0	0	0	0	0	0	0	1
ATP1B3	0	1	0	0	0	0	0	0	0	0	0	0	0	0	0	0	0	0	0	1
FLVCR2	0	1	0	0	0	0	0	0	0	0	0	0	0	0	0	0	0	0	0	1
CLCN5	0	1	0	0	0	0	0	0	0	0	0	0	0	0	0	0	0	0	0	1
ADA	0	1	0	0	0	0	0	0	0	0	0	0	0	0	0	0	0	0	0	1
CTSL2	0	1	0	0	0	0	0	0	0	0	0	0	0	0	0	0	0	0	0	1
ATAD3B	0	1	0	0	0	0	0	0	0	0	0	0	0	0	0	0	0	0	0	1
PABPC3	0	1	0	0	0	0	0	0	0	0	0	0	0	0	0	0	0	0	0	1
SBSN	0	1	0	0	0	0	0	0	0	0	0	0	0	0	0	0	0	0	0	1
MYO10	0	1	0	0	0	0	0	0	0	0	0	0	0	0	0	0	0	0	0	1
KRT86	0	1	0	0	0	0	0	0	0	0	0	0	0	0	0	0	0	0	0	1
A2ML1	0	1	0	0	0	0	0	0	0	0	0	0	0	0	0	0	0	0	0	1
C17orf96	0	1	0	0	0	0	0	0	0	0	0	0	0	0	0	0	0	0	0	1
INA	0	1	0	0	0	0	0	0	0	0	0	0	0	0	0	0	0	0	0	1
SKP2	0	1	0	0	0	0	0	0	0	0	0	0	0	0	0	0	0	0	0	1
DMRT1	0	1	0	0	0	0	0	0	0	0	0	0	0	0	0	0	0	0	0	1
IDO1	0	1	0	0	0	0	0	0	0	0	0	0	0	0	0	0	0	0	0	1
RNF24	0	1	0	0	0	0	0	0	0	0	0	0	0	0	0	0	0	0	0	1
C6orf218	0	1	0	0	0	0	0	0	0	0	0	0	0	0	0	0	0	0	0	1
TMEFF1	0	1	0	0	0	0	0	0	0	0	0	0	0	0	0	0	0	0	0	1
SLURP1	0	1	0	0	0	0	0	0	0	0	0	0	0	0	0	0	0	0	0	1
CHRNA5	0	1	0	0	0	0	0	0	0	0	0	0	0	0	0	0	0	0	0	1
ISL2	0	1	0	0	0	0	0	0	0	0	0	0	0	0	0	0	0	0	0	1
IGF2BP3	0	1	0	0	0	0	0	0	0	0	0	0	0	0	0	0	0	0	0	1
APBA2	0	1	0	0	0	0	0	0	0	0	0	0	0	0	0	0	0	0	0	1
SFT2D2	0	1	0	0	0	0	0	0	0	0	0	0	0	0	0	0	0	0	0	1
PLA2G7	0	1	0	0	0	0	0	0	0	0	0	0	0	0	0	0	0	0	0	1
TAP2	0	1	0	0	0	0	0	0	0	0	0	0	0	0	0	0	0	0	0	1
TSPAN33	0	1	0	0	0	0	0	0	0	0	0	0	0	0	0	0	0	0	0	1
SLC6A8	0	1	0	0	0	0	0	0	0	0	0	0	0	0	0	0	0	0	0	1
HORMAD1	0	1	0	0	0	0	0	0	0	0	0	0	0	0	0	0	0	0	0	1
TCAM1P	0	1	0	0	0	0	0	0	0	0	0	0	0	0	0	0	0	0	0	1
STRA8	0	1	0	0	0	0	0	0	0	0	0	0	0	0	0	0	0	0	0	1
PSMB9	0	1	0	0	0	0	0	0	0	0	0	0	0	0	0	0	0	0	0	1
GPR56	0	1	0	0	0	0	0	0	0	0	0	0	0	0	0	0	0	0	0	1
TTLL4	0	1	0	0	0	0	0	0	0	0	0	0	0	0	0	0	0	0	0	1
RAET1L	0	1	0	0	0	0	0	0	0	0	0	0	0	0	0	0	0	0	0	1
TLX3	0	1	0	0	0	0	0	0	0	0	0	0	0	0	0	0	0	0	0	1
CASP5	0	1	0	0	0	0	0	0	0	0	0	0	0	0	0	0	0	0	0	1
NKX2-3	0	1	0	0	0	0	0	0	0	0	0	0	0	0	0	0	0	0	0	1
LOC285629	0	1	0	0	0	0	0	0	0	0	0	0	0	0	0	0	0	0	0	1
SLC22A20	0	1	0	0	0	0	0	0	0	0	0	0	0	0	0	0	0	0	0	1
VPREB3	0	1	0	0	0	0	0	0	0	0	0	0	0	0	0	0	0	0	0	1
C21orf128	0	1	0	0	0	0	0	0	0	0	0	0	0	0	0	0	0	0	0	1
POU4F1	0	1	0	0	0	0	0	0	0	0	0	0	0	0	0	0	0	0	0	1
GABBR2	0	1	0	0	0	0	0	0	0	0	0	0	0	0	0	0	0	0	0	1
SLC26A9	0	1	0	0	0	0	0	0	0	0	0	0	0	0	0	0	0	0	0	1
DDIT4	0	1	0	0	0	0	0	0	0	0	0	0	0	0	0	0	0	0	0	1
RASD2	0	1	0	0	0	0	0	0	0	0	0	0	0	0	0	0	0	0	0	1
SLC6A17	0	1	0	0	0	0	0	0	0	0	0	0	0	0	0	0	0	0	0	1
C11orf75	0	1	0	0	0	0	0	0	0	0	0	0	0	0	0	0	0	0	0	1
TRIM15	0	1	0	0	0	0	0	0	0	0	0	0	0	0	0	0	0	0	0	1
BCAT1	0	1	0	0	0	0	0	0	0	0	0	0	0	0	0	0	0	0	0	1
PFKP	0	1	0	0	0	0	0	0	0	0	0	0	0	0	0	0	0	0	0	1
IFI44	0	1	0	0	0	0	0	0	0	0	0	0	0	0	0	0	0	0	0	1
SLC5A6	0	1	0	0	0	0	0	0	0	0	0	0	0	0	0	0	0	0	0	1
GBP1	0	1	0	0	0	0	0	0	0	0	0	0	0	0	0	0	0	0	0	1
LILRB2	0	1	0	0	0	0	0	0	0	0	0	0	0	0	0	0	0	0	0	1
UBD	0	1	0	0	0	0	0	0	0	0	0	0	0	0	0	0	0	0	0	1
CLLU1OS	0	1	0	0	0	0	0	0	0	0	0	0	0	0	0	0	0	0	0	1
C11orf86	0	1	0	0	0	0	0	0	0	0	0	0	0	0	0	0	0	0	0	1
IL2RG	0	1	0	0	0	0	0	0	0	0	0	0	0	0	0	0	0	0	0	1
PRDM13	0	1	0	0	0	0	0	0	0	0	0	0	0	0	0	0	0	0	0	1
GZMB	0	1	0	0	0	0	0	0	0	0	0	0	0	0	0	0	0	0	0	1
CHD7	0	1	0	0	0	0	0	0	0	0	0	0	0	0	0	0	0	0	0	1
HTR3A	0	1	0	0	0	0	0	0	0	0	0	0	0	0	0	0	0	0	0	1
MGC2889	0	1	0	0	0	0	0	0	0	0	0	0	0	0	0	0	0	0	0	1
UPP1	0	1	0	0	0	0	0	0	0	0	0	0	0	0	0	0	0	0	0	1
C1orf105	0	1	0	0	0	0	0	0	0	0	0	0	0	0	0	0	0	0	0	1
ICAM1	0	1	0	0	0	0	0	0	0	0	0	0	0	0	0	0	0	0	0	1
ZNF280A	0	1	0	0	0	0	0	0	0	0	0	0	0	0	0	0	0	0	0	1
TRIM69	0	1	0	0	0	0	0	0	0	0	0	0	0	0	0	0	0	0	0	1
CD7	0	1	0	0	0	0	0	0	0	0	0	0	0	0	0	0	0	0	0	1
PGBD5	0	1	0	0	0	0	0	0	0	0	0	0	0	0	0	0	0	0	0	1
TCHHL1	0	1	0	0	0	0	0	0	0	0	0	0	0	0	0	0	0	0	0	1
NHLH1	0	1	0	0	0	0	0	0	0	0	0	0	0	0	0	0	0	0	0	1
JAK3	0	1	0	0	0	0	0	0	0	0	0	0	0	0	0	0	0	0	0	1
P2RX5	0	1	0	0	0	0	0	0	0	0	0	0	0	0	0	0	0	0	0	1
ABTB2	0	1	0	0	0	0	0	0	0	0	0	0	0	0	0	0	0	0	0	1
MSL3L2	0	1	0	0	0	0	0	0	0	0	0	0	0	0	0	0	0	0	0	1
PDX1	0	1	0	0	0	0	0	0	0	0	0	0	0	0	0	0	0	0	0	1
PLA2G2D	0	1	0	0	0	0	0	0	0	0	0	0	0	0	0	0	0	0	0	1
HRK	0	1	0	0	0	0	0	0	0	0	0	0	0	0	0	0	0	0	0	1
DKKL1	0	1	0	0	0	0	0	0	0	0	0	0	0	0	0	0	0	0	0	1
AMTN	0	1	0	0	0	0	0	0	0	0	0	0	0	0	0	0	0	0	0	1
NLRC5	0	1	0	0	0	0	0	0	0	0	0	0	0	0	0	0	0	0	0	1
ATP6V1C2	0	1	0	0	0	0	0	0	0	0	0	0	0	0	0	0	0	0	0	1
HLA-F	0	1	0	0	0	0	0	0	0	0	0	0	0	0	0	0	0	0	0	1
CCDC67	0	1	0	0	0	0	0	0	0	0	0	0	0	0	0	0	0	0	0	1
ACTN2	0	1	0	0	0	0	0	0	0	0	0	0	0	0	0	0	0	0	0	1
C11orf41	0	1	0	0	0	0	0	0	0	0	0	0	0	0	0	0	0	0	0	1
SOCS1	0	1	0	0	0	0	0	0	0	0	0	0	0	0	0	0	0	0	0	1
LILRB3	0	1	0	0	0	0	0	0	0	0	0	0	0	0	0	0	0	0	0	1
CD70	0	1	0	0	0	0	0	0	0	0	0	0	0	0	0	0	0	0	0	1
KCNG1	0	1	0	0	0	0	0	0	0	0	0	0	0	0	0	0	0	0	0	1
PSAPL1	0	1	0	0	0	0	0	0	0	0	0	0	0	0	0	0	0	0	0	1
LCK	0	1	0	0	0	0	0	0	0	0	0	0	0	0	0	0	0	0	0	1
BAIAP2L2	0	1	0	0	0	0	0	0	0	0	0	0	0	0	0	0	0	0	0	1
C4orf6	0	1	0	0	0	0	0	0	0	0	0	0	0	0	0	0	0	0	0	1
S100A8	0	1	0	0	0	0	0	0	0	0	0	0	0	0	0	0	0	0	0	1
S100A9	0	1	0	0	0	0	0	0	0	0	0	0	0	0	0	0	0	0	0	1
PSORS1C2	0	1	0	0	0	0	0	0	0	0	0	0	0	0	0	0	0	0	0	1
TUBA4A	0	1	0	0	0	0	0	0	0	0	0	0	0	0	0	0	0	0	0	1
SCN1A	0	1	0	0	0	0	0	0	0	0	0	0	0	0	0	0	0	0	0	1
DGCR5	0	1	0	0	0	0	0	0	0	0	0	0	0	0	0	0	0	0	0	1
EPHB3	0	1	0	0	0	0	0	0	0	0	0	0	0	0	0	0	0	0	0	1
CCL5	0	1	0	0	0	0	0	0	0	0	0	0	0	0	0	0	0	0	0	1
FTCD	0	1	0	0	0	0	0	0	0	0	0	0	0	0	0	0	0	0	0	1
CLEC4D	0	1	0	0	0	0	0	0	0	0	0	0	0	0	0	0	0	0	0	1
LPO	0	1	0	0	0	0	0	0	0	0	0	0	0	0	0	0	0	0	0	1
SLC15A1	0	1	0	0	0	0	0	0	0	0	0	0	0	0	0	0	0	0	0	1
FOXG1	0	1	0	0	0	0	0	0	0	0	0	0	0	0	0	0	0	0	0	1
NCCRP1	0	1	0	0	0	0	0	0	0	0	0	0	0	0	0	0	0	0	0	1
LOC150622	0	1	0	0	0	0	0	0	0	0	0	0	0	0	0	0	0	0	0	1
LOC153910	0	1	0	0	0	0	0	0	0	0	0	0	0	0	0	0	0	0	0	1
MCART6	0	1	0	0	0	0	0	0	0	0	0	0	0	0	0	0	0	0	0	1
SLA2	0	1	0	0	0	0	0	0	0	0	0	0	0	0	0	0	0	0	0	1
CCKBR	0	1	0	0	0	0	0	0	0	0	0	0	0	0	0	0	0	0	0	1
LCT	0	1	0	0	0	0	0	0	0	0	0	0	0	0	0	0	0	0	0	1
FPR2	0	1	0	0	0	0	0	0	0	0	0	0	0	0	0	0	0	0	0	1
LOC731789	0	1	0	0	0	0	0	0	0	0	0	0	0	0	0	0	0	0	0	1
CD2	0	1	0	0	0	0	0	0	0	0	0	0	0	0	0	0	0	0	0	1
ZIC4	0	1	0	0	0	0	0	0	0	0	0	0	0	0	0	0	0	0	0	1
FUT5	0	1	0	0	0	0	0	0	0	0	0	0	0	0	0	0	0	0	0	1
B3GNT7	0	1	0	0	0	0	0	0	0	0	0	0	0	0	0	0	0	0	0	1
C14orf182	0	1	0	0	0	0	0	0	0	0	0	0	0	0	0	0	0	0	0	1
TPRXL	0	1	0	0	0	0	0	0	0	0	0	0	0	0	0	0	0	0	0	1
C14orf115	0	1	0	0	0	0	0	0	0	0	0	0	0	0	0	0	0	0	0	1
MUC5B	0	1	0	0	0	0	0	0	0	0	0	0	0	0	0	0	0	0	0	1
CWH43	0	1	0	0	0	0	0	0	0	0	0	0	0	0	0	0	0	0	0	1
TMEM150B	0	1	0	0	0	0	0	0	0	0	0	0	0	0	0	0	0	0	0	1
PNOC	0	1	0	0	0	0	0	0	0	0	0	0	0	0	0	0	0	0	0	1
PTPN22	0	1	0	0	0	0	0	0	0	0	0	0	0	0	0	0	0	0	0	1
CLEC4E	0	1	0	0	0	0	0	0	0	0	0	0	0	0	0	0	0	0	0	1
C11orf9	0	1	0	0	0	0	0	0	0	0	0	0	0	0	0	0	0	0	0	1
CHRNB4	0	1	0	0	0	0	0	0	0	0	0	0	0	0	0	0	0	0	0	1
PRSS33	0	1	0	0	0	0	0	0	0	0	0	0	0	0	0	0	0	0	0	1
TRPM8	0	1	0	0	0	0	0	0	0	0	0	0	0	0	0	0	0	0	0	1
OLIG1	0	1	0	0	0	0	0	0	0	0	0	0	0	0	0	0	0	0	0	1
ANKRD1	0	1	0	0	0	0	0	0	0	0	0	0	0	0	0	0	0	0	0	1
EMID2	0	1	0	0	0	0	0	0	0	0	0	0	0	0	0	0	0	0	0	1
AWAT2	0	1	0	0	0	0	0	0	0	0	0	0	0	0	0	0	0	0	0	1
VASH2	0	1	0	0	0	0	0	0	0	0	0	0	0	0	0	0	0	0	0	1
KRT78	0	1	0	0	0	0	0	0	0	0	0	0	0	0	0	0	0	0	0	1
TAGLN3	0	1	0	0	0	0	0	0	0	0	0	0	0	0	0	0	0	0	0	1
SIGLEC12	0	1	0	0	0	0	0	0	0	0	0	0	0	0	0	0	0	0	0	1
RDH10	0	1	0	0	0	0	0	0	0	0	0	0	0	0	0	0	0	0	0	1
ART3	0	1	0	0	0	0	0	0	0	0	0	0	0	0	0	0	0	0	0	1
DIRAS1	0	1	0	0	0	0	0	0	0	0	0	0	0	0	0	0	0	0	0	1
KCNK5	0	1	0	0	0	0	0	0	0	0	0	0	0	0	0	0	0	0	0	1
CD3D	0	1	0	0	0	0	0	0	0	0	0	0	0	0	0	0	0	0	0	1
LILRA6	0	1	0	0	0	0	0	0	0	0	0	0	0	0	0	0	0	0	0	1
IL8	0	1	0	0	0	0	0	0	0	0	0	0	0	0	0	0	0	0	0	1
SLC1A6	0	1	0	0	0	0	0	0	0	0	0	0	0	0	0	0	0	0	0	1
C1orf94	0	1	0	0	0	0	0	0	0	0	0	0	0	0	0	0	0	0	0	1
PRKAG3	0	1	0	0	0	0	0	0	0	0	0	0	0	0	0	0	0	0	0	1
SLAMF7	0	1	0	0	0	0	0	0	0	0	0	0	0	0	0	0	0	0	0	1
HLA-DOB	0	1	0	0	0	0	0	0	0	0	0	0	0	0	0	0	0	0	0	1
CXCR6	0	1	0	0	0	0	0	0	0	0	0	0	0	0	0	0	0	0	0	1
ANKRD34B	0	1	0	0	0	0	0	0	0	0	0	0	0	0	0	0	0	0	0	1
TBX10	0	1	0	0	0	0	0	0	0	0	0	0	0	0	0	0	0	0	0	1
GSTA2	0	1	0	0	0	0	0	0	0	0	0	0	0	0	0	0	0	0	0	1
NCAN	0	1	0	0	0	0	0	0	0	0	0	0	0	0	0	0	0	0	0	1
SH2D1A	0	1	0	0	0	0	0	0	0	0	0	0	0	0	0	0	0	0	0	1
OGDHL	0	1	0	0	0	0	0	0	0	0	0	0	0	0	0	0	0	0	0	1
PSAT1	0	1	0	0	0	0	0	0	0	0	0	0	0	0	0	0	0	0	0	1
TM4SF19	0	1	0	0	0	0	0	0	0	0	0	0	0	0	0	0	0	0	0	1
KYNU	0	1	0	0	0	0	0	0	0	0	0	0	0	0	0	0	0	0	0	1
OPRK1	0	1	0	0	0	0	0	0	0	0	0	0	0	0	0	0	0	0	0	1
XKR9	0	1	0	0	0	0	0	0	0	0	0	0	0	0	0	0	0	0	0	1
PADI3	0	1	0	0	0	0	0	0	0	0	0	0	0	0	0	0	0	0	0	1
CD38	0	1	0	0	0	0	0	0	0	0	0	0	0	0	0	0	0	0	0	1
SPRR1A	0	1	0	0	0	0	0	0	0	0	0	0	0	0	0	0	0	0	0	1
CXADR	0	1	0	0	0	0	0	0	0	0	0	0	0	0	0	0	0	0	0	1
VNN3	0	1	0	0	0	0	0	0	0	0	0	0	0	0	0	0	0	0	0	1
IKZF3	0	1	0	0	0	0	0	0	0	0	0	0	0	0	0	0	0	0	0	1
CPA4	0	1	0	0	0	0	0	0	0	0	0	0	0	0	0	0	0	0	0	1
PLEKHG4B	0	1	0	0	0	0	0	0	0	0	0	0	0	0	0	0	0	0	0	1
CXCL17	0	1	0	0	0	0	0	0	0	0	0	0	0	0	0	0	0	0	0	1
C4orf40	0	1	0	0	0	0	0	0	0	0	0	0	0	0	0	0	0	0	0	1
KRT81	0	1	0	0	0	0	0	0	0	0	0	0	0	0	0	0	0	0	0	1
GSDMB	0	0	1	0	0	0	0	0	0	0	0	0	0	0	0	0	0	0	0	1
SMPD3	0	0	1	0	0	0	0	0	0	0	0	0	0	0	0	0	0	0	0	1
RAPGEFL1	0	0	1	0	0	0	0	0	0	0	0	0	0	0	0	0	0	0	0	1
HESRG	0	0	1	0	0	0	0	0	0	0	0	0	0	0	0	0	0	0	0	1
C3orf50	0	0	1	0	0	0	0	0	0	0	0	0	0	0	0	0	0	0	0	1
SHFM1	0	0	1	0	0	0	0	0	0	0	0	0	0	0	0	0	0	0	0	1
CEACAM18	0	0	1	0	0	0	0	0	0	0	0	0	0	0	0	0	0	0	0	1
CELA3A	0	0	1	0	0	0	0	0	0	0	0	0	0	0	0	0	0	0	0	1
C20orf111	0	0	0	1	0	0	0	0	0	0	0	0	0	0	0	0	0	0	0	1
LAPTM4B	0	0	0	1	0	0	0	0	0	0	0	0	0	0	0	0	0	0	0	1
UCKL1AS	0	0	0	1	0	0	0	0	0	0	0	0	0	0	0	0	0	0	0	1
C20orf177	0	0	0	1	0	0	0	0	0	0	0	0	0	0	0	0	0	0	0	1
PPP1R3D	0	0	0	1	0	0	0	0	0	0	0	0	0	0	0	0	0	0	0	1
FBXO44	0	0	0	1	0	0	0	0	0	0	0	0	0	0	0	0	0	0	0	1
C8orf45	0	0	0	1	0	0	0	0	0	0	0	0	0	0	0	0	0	0	0	1
POFUT1	0	0	0	1	0	0	0	0	0	0	0	0	0	0	0	0	0	0	0	1
NEK3	0	0	0	1	0	0	0	0	0	0	0	0	0	0	0	0	0	0	0	1
C8orf77	0	0	0	1	0	0	0	0	0	0	0	0	0	0	0	0	0	0	0	1
SPACA3	0	0	0	1	0	0	0	0	0	0	0	0	0	0	0	0	0	0	0	1
LOC646762	0	0	0	1	0	0	0	0	0	0	0	0	0	0	0	0	0	0	0	1
LOC100130386	0	0	0	1	0	0	0	0	0	0	0	0	0	0	0	0	0	0	0	1
KCNAB2	0	0	0	1	0	0	0	0	0	0	0	0	0	0	0	0	0	0	0	1
CYP4F3	0	0	0	1	0	0	0	0	0	0	0	0	0	0	0	0	0	0	0	1
NCRNA00182	0	0	0	1	0	0	0	0	0	0	0	0	0	0	0	0	0	0	0	1
CELP	0	0	0	1	0	0	0	0	0	0	0	0	0	0	0	0	0	0	0	1
EPDR1	0	0	0	1	0	0	0	0	0	0	0	0	0	0	0	0	0	0	0	1
SLC38A3	0	0	0	1	0	0	0	0	0	0	0	0	0	0	0	0	0	0	0	1
RLN2	0	0	0	1	0	0	0	0	0	0	0	0	0	0	0	0	0	0	0	1
FITM2	0	0	0	1	0	0	0	0	0	0	0	0	0	0	0	0	0	0	0	1
MYBL1	0	0	0	1	0	0	0	0	0	0	0	0	0	0	0	0	0	0	0	1
C6orf123	0	0	0	1	0	0	0	0	0	0	0	0	0	0	0	0	0	0	0	1
C13orf18	0	0	0	1	0	0	0	0	0	0	0	0	0	0	0	0	0	0	0	1
STMN3	0	0	0	1	0	0	0	0	0	0	0	0	0	0	0	0	0	0	0	1
C1orf230	0	0	0	1	0	0	0	0	0	0	0	0	0	0	0	0	0	0	0	1
GOLGA8C	0	0	0	1	0	0	0	0	0	0	0	0	0	0	0	0	0	0	0	1
L3MBTL	0	0	0	1	0	0	0	0	0	0	0	0	0	0	0	0	0	0	0	1
LOC100130238	0	0	0	1	0	0	0	0	0	0	0	0	0	0	0	0	0	0	0	1
DRD2	0	0	0	1	0	0	0	0	0	0	0	0	0	0	0	0	0	0	0	1
C20orf117	0	0	0	1	0	0	0	0	0	0	0	0	0	0	0	0	0	0	0	1
CACNG4	0	0	0	1	0	0	0	0	0	0	0	0	0	0	0	0	0	0	0	1
PHACTR3	0	0	0	1	0	0	0	0	0	0	0	0	0	0	0	0	0	0	0	1
LOC284798	0	0	0	1	0	0	0	0	0	0	0	0	0	0	0	0	0	0	0	1
LOC100131434	0	0	0	1	0	0	0	0	0	0	0	0	0	0	0	0	0	0	0	1
PROCA1	0	0	0	1	0	0	0	0	0	0	0	0	0	0	0	0	0	0	0	1
CKMT2	0	0	0	1	0	0	0	0	0	0	0	0	0	0	0	0	0	0	0	1
C17orf57	0	0	0	1	0	0	0	0	0	0	0	0	0	0	0	0	0	0	0	1
CTTNBP2	0	0	0	1	0	0	0	0	0	0	0	0	0	0	0	0	0	0	0	1
GPR143	0	0	0	1	0	0	0	0	0	0	0	0	0	0	0	0	0	0	0	1
WNT11	0	0	0	1	0	0	0	0	0	0	0	0	0	0	0	0	0	0	0	1
C19orf69	0	0	0	1	0	0	0	0	0	0	0	0	0	0	0	0	0	0	0	1
PTPRO	0	0	0	1	0	0	0	0	0	0	0	0	0	0	0	0	0	0	0	1
PIPOX	0	0	0	1	0	0	0	0	0	0	0	0	0	0	0	0	0	0	0	1
TCHH	0	0	0	1	0	0	0	0	0	0	0	0	0	0	0	0	0	0	0	1
FREM1	0	0	0	1	0	0	0	0	0	0	0	0	0	0	0	0	0	0	0	1
SYCP2L	0	0	0	1	0	0	0	0	0	0	0	0	0	0	0	0	0	0	0	1
LRRC2	0	0	0	1	0	0	0	0	0	0	0	0	0	0	0	0	0	0	0	1
FAM131B	0	0	0	1	0	0	0	0	0	0	0	0	0	0	0	0	0	0	0	1
HUNK	0	0	0	1	0	0	0	0	0	0	0	0	0	0	0	0	0	0	0	1
EYA1	0	0	0	1	0	0	0	0	0	0	0	0	0	0	0	0	0	0	0	1
DDX11L2	0	0	0	1	0	0	0	0	0	0	0	0	0	0	0	0	0	0	0	1
CYP4F11	0	0	0	1	0	0	0	0	0	0	0	0	0	0	0	0	0	0	0	1
MAP7D2	0	0	0	1	0	0	0	0	0	0	0	0	0	0	0	0	0	0	0	1
MTTP	0	0	0	1	0	0	0	0	0	0	0	0	0	0	0	0	0	0	0	1
FBXO43	0	0	0	0	1	0	0	0	0	0	0	0	0	0	0	0	0	0	0	1
ESRP1	0	0	0	0	1	0	0	0	0	0	0	0	0	0	0	0	0	0	0	1
YEATS2	0	0	0	0	1	0	0	0	0	0	0	0	0	0	0	0	0	0	0	1
B3GNT5	0	0	0	0	1	0	0	0	0	0	0	0	0	0	0	0	0	0	0	1
BOLL	0	0	0	0	1	0	0	0	0	0	0	0	0	0	0	0	0	0	0	1
GNGT1	0	0	0	0	1	0	0	0	0	0	0	0	0	0	0	0	0	0	0	1
GJA3	0	0	0	0	1	0	0	0	0	0	0	0	0	0	0	0	0	0	0	1
RUNX3	0	0	0	0	1	0	0	0	0	0	0	0	0	0	0	0	0	0	0	1
ODF2L	0	0	0	0	1	0	0	0	0	0	0	0	0	0	0	0	0	0	0	1
HPS3	0	0	0	0	1	0	0	0	0	0	0	0	0	0	0	0	0	0	0	1
WDR54	0	0	0	0	1	0	0	0	0	0	0	0	0	0	0	0	0	0	0	1
C17orf99	0	0	0	0	1	0	0	0	0	0	0	0	0	0	0	0	0	0	0	1
DSPP	0	0	0	0	1	0	0	0	0	0	0	0	0	0	0	0	0	0	0	1
CLDN16	0	0	0	0	1	0	0	0	0	0	0	0	0	0	0	0	0	0	0	1
LOC729375	0	0	0	0	1	0	0	0	0	0	0	0	0	0	0	0	0	0	0	1
PPT1	0	0	0	0	1	0	0	0	0	0	0	0	0	0	0	0	0	0	0	1
SNAPC1	0	0	0	0	1	0	0	0	0	0	0	0	0	0	0	0	0	0	0	1
HOXD10	0	0	0	0	1	0	0	0	0	0	0	0	0	0	0	0	0	0	0	1
MSH6	0	0	0	0	1	0	0	0	0	0	0	0	0	0	0	0	0	0	0	1
TBX4	0	0	0	0	1	0	0	0	0	0	0	0	0	0	0	0	0	0	0	1
KCNG3	0	0	0	0	1	0	0	0	0	0	0	0	0	0	0	0	0	0	0	1
CD1A	0	0	0	0	1	0	0	0	0	0	0	0	0	0	0	0	0	0	0	1
PRB3	0	0	0	0	1	0	0	0	0	0	0	0	0	0	0	0	0	0	0	1
CGB7	0	0	0	0	1	0	0	0	0	0	0	0	0	0	0	0	0	0	0	1
LOC374443	0	0	0	0	1	0	0	0	0	0	0	0	0	0	0	0	0	0	0	1
FOXRED2	0	0	0	0	1	0	0	0	0	0	0	0	0	0	0	0	0	0	0	1
FAM92A1	0	0	0	0	1	0	0	0	0	0	0	0	0	0	0	0	0	0	0	1
FZD10	0	0	0	0	1	0	0	0	0	0	0	0	0	0	0	0	0	0	0	1
TANC2	0	0	0	0	1	0	0	0	0	0	0	0	0	0	0	0	0	0	0	1
GABRQ	0	0	0	0	1	0	0	0	0	0	0	0	0	0	0	0	0	0	0	1
PPFIA1	0	0	0	0	1	0	0	0	0	0	0	0	0	0	0	0	0	0	0	1
DSG3	0	0	0	0	1	0	0	0	0	0	0	0	0	0	0	0	0	0	0	1
TMEM67	0	0	0	0	1	0	0	0	0	0	0	0	0	0	0	0	0	0	0	1
CEP97	0	0	0	0	1	0	0	0	0	0	0	0	0	0	0	0	0	0	0	1
IL22RA2	0	0	0	0	1	0	0	0	0	0	0	0	0	0	0	0	0	0	0	1
UBXN7	0	0	0	0	1	0	0	0	0	0	0	0	0	0	0	0	0	0	0	1
IRF6	0	0	0	0	1	0	0	0	0	0	0	0	0	0	0	0	0	0	0	1
IL20	0	0	0	0	1	0	0	0	0	0	0	0	0	0	0	0	0	0	0	1
FXR1	0	0	0	0	1	0	0	0	0	0	0	0	0	0	0	0	0	0	0	1
SLCO3A1	0	0	0	0	1	0	0	0	0	0	0	0	0	0	0	0	0	0	0	1
IFT80	0	0	0	0	1	0	0	0	0	0	0	0	0	0	0	0	0	0	0	1
DSC3	0	0	0	0	1	0	0	0	0	0	0	0	0	0	0	0	0	0	0	1
EGF	0	0	0	0	1	0	0	0	0	0	0	0	0	0	0	0	0	0	0	1
NPBWR1	0	0	0	0	1	0	0	0	0	0	0	0	0	0	0	0	0	0	0	1
B4GALNT1	0	0	0	0	1	0	0	0	0	0	0	0	0	0	0	0	0	0	0	1
PKP1	0	0	0	0	1	0	0	0	0	0	0	0	0	0	0	0	0	0	0	1
ZNF462	0	0	0	0	1	0	0	0	0	0	0	0	0	0	0	0	0	0	0	1
ALS2CR4	0	0	0	0	1	0	0	0	0	0	0	0	0	0	0	0	0	0	0	1
GPR98	0	0	0	0	1	0	0	0	0	0	0	0	0	0	0	0	0	0	0	1
C14orf162	0	0	0	0	1	0	0	0	0	0	0	0	0	0	0	0	0	0	0	1
GUCA1A	0	0	0	0	1	0	0	0	0	0	0	0	0	0	0	0	0	0	0	1
LPAR3	0	0	0	0	1	0	0	0	0	0	0	0	0	0	0	0	0	0	0	1
WNT3A	0	0	0	0	1	0	0	0	0	0	0	0	0	0	0	0	0	0	0	1
KC6	0	0	0	0	1	0	0	0	0	0	0	0	0	0	0	0	0	0	0	1
HR	0	0	0	0	1	0	0	0	0	0	0	0	0	0	0	0	0	0	0	1
PTGFRN	0	0	0	0	1	0	0	0	0	0	0	0	0	0	0	0	0	0	0	1
PIGX	0	0	0	0	1	0	0	0	0	0	0	0	0	0	0	0	0	0	0	1
RNF168	0	0	0	0	1	0	0	0	0	0	0	0	0	0	0	0	0	0	0	1
KCNS3	0	0	0	0	1	0	0	0	0	0	0	0	0	0	0	0	0	0	0	1
SIX4	0	0	0	0	1	0	0	0	0	0	0	0	0	0	0	0	0	0	0	1
PHEX	0	0	0	0	1	0	0	0	0	0	0	0	0	0	0	0	0	0	0	1
GCLM	0	0	0	0	1	0	0	0	0	0	0	0	0	0	0	0	0	0	0	1
HEY1	0	0	0	0	1	0	0	0	0	0	0	0	0	0	0	0	0	0	0	1
TP63	0	0	0	0	1	0	0	0	0	0	0	0	0	0	0	0	0	0	0	1
LOC642587	0	0	0	0	1	0	0	0	0	0	0	0	0	0	0	0	0	0	0	1
CD109	0	0	0	0	1	0	0	0	0	0	0	0	0	0	0	0	0	0	0	1
ACVR1C	0	0	0	0	1	0	0	0	0	0	0	0	0	0	0	0	0	0	0	1
IQCA1	0	0	0	0	1	0	0	0	0	0	0	0	0	0	0	0	0	0	0	1
MYB	0	0	0	0	0	1	0	0	0	0	0	0	0	0	0	0	0	0	0	1
VTCN1	0	0	0	0	0	1	0	0	0	0	0	0	0	0	0	0	0	0	0	1
AURKAPS1	0	0	0	0	0	1	0	0	0	0	0	0	0	0	0	0	0	0	0	1
EPB41	0	0	0	0	0	1	0	0	0	0	0	0	0	0	0	0	0	0	0	1
GCM1	0	0	0	0	0	1	0	0	0	0	0	0	0	0	0	0	0	0	0	1
NPC1L1	0	0	0	0	0	1	0	0	0	0	0	0	0	0	0	0	0	0	0	1
LOC81691	0	0	0	0	0	1	0	0	0	0	0	0	0	0	0	0	0	0	0	1
LTA	0	0	0	0	0	1	0	0	0	0	0	0	0	0	0	0	0	0	0	1
TSHR	0	0	0	0	0	1	0	0	0	0	0	0	0	0	0	0	0	0	0	1
GUCY1B2	0	0	0	0	0	1	0	0	0	0	0	0	0	0	0	0	0	0	0	1
GABRR2	0	0	0	0	0	1	0	0	0	0	0	0	0	0	0	0	0	0	0	1
FAM89A	0	0	0	0	0	0	1	0	0	0	0	0	0	0	0	0	0	0	0	1
ODZ2	0	0	0	0	0	0	1	0	0	0	0	0	0	0	0	0	0	0	0	1
SLC7A5	0	0	0	0	0	0	1	0	0	0	0	0	0	0	0	0	0	0	0	1
CDK6	0	0	0	0	0	0	1	0	0	0	0	0	0	0	0	0	0	0	0	1
MYO5A	0	0	0	0	0	0	1	0	0	0	0	0	0	0	0	0	0	0	0	1
SLC4A3	0	0	0	0	0	0	1	0	0	0	0	0	0	0	0	0	0	0	0	1
SLC7A8	0	0	0	0	0	0	1	0	0	0	0	0	0	0	0	0	0	0	0	1
MYH10	0	0	0	0	0	0	1	0	0	0	0	0	0	0	0	0	0	0	0	1
GJA1	0	0	0	0	0	0	1	0	0	0	0	0	0	0	0	0	0	0	0	1
PI15	0	0	0	0	0	0	1	0	0	0	0	0	0	0	0	0	0	0	0	1
ACTN1	0	0	0	0	0	0	1	0	0	0	0	0	0	0	0	0	0	0	0	1
MMP2	0	0	0	0	0	0	1	0	0	0	0	0	0	0	0	0	0	0	0	1
ARSJ	0	0	0	0	0	0	1	0	0	0	0	0	0	0	0	0	0	0	0	1
KRT9	0	0	0	0	0	0	1	0	0	0	0	0	0	0	0	0	0	0	0	1
PDGFB	0	0	0	0	0	0	1	0	0	0	0	0	0	0	0	0	0	0	0	1
CAV2	0	0	0	0	0	0	1	0	0	0	0	0	0	0	0	0	0	0	0	1
C14orf33	0	0	0	0	0	0	1	0	0	0	0	0	0	0	0	0	0	0	0	1
PYGL	0	0	0	0	0	0	1	0	0	0	0	0	0	0	0	0	0	0	0	1
RNF217	0	0	0	0	0	0	1	0	0	0	0	0	0	0	0	0	0	0	0	1
APCDD1L	0	0	0	0	0	0	1	0	0	0	0	0	0	0	0	0	0	0	0	1
COPZ2	0	0	0	0	0	0	1	0	0	0	0	0	0	0	0	0	0	0	0	1
GPSM1	0	0	0	0	0	0	1	0	0	0	0	0	0	0	0	0	0	0	0	1
TTC7B	0	0	0	0	0	0	1	0	0	0	0	0	0	0	0	0	0	0	0	1
SEMA3C	0	0	0	0	0	0	1	0	0	0	0	0	0	0	0	0	0	0	0	1
ULBP3	0	0	0	0	0	0	1	0	0	0	0	0	0	0	0	0	0	0	0	1
ELFN1	0	0	0	0	0	0	1	0	0	0	0	0	0	0	0	0	0	0	0	1
DKFZp434J0226	0	0	0	0	0	0	1	0	0	0	0	0	0	0	0	0	0	0	0	1
PLEC	0	0	0	0	0	0	1	0	0	0	0	0	0	0	0	0	0	0	0	1
ST8SIA2	0	0	0	0	0	0	1	0	0	0	0	0	0	0	0	0	0	0	0	1
ALDH1L2	0	0	0	0	0	0	1	0	0	0	0	0	0	0	0	0	0	0	0	1
PCSK1	0	0	0	0	0	0	1	0	0	0	0	0	0	0	0	0	0	0	0	1
IL31RA	0	0	0	0	0	0	1	0	0	0	0	0	0	0	0	0	0	0	0	1
NT5E	0	0	0	0	0	0	1	0	0	0	0	0	0	0	0	0	0	0	0	1
IRX4	0	0	0	0	0	0	1	0	0	0	0	0	0	0	0	0	0	0	0	1
NKD1	0	0	0	0	0	0	1	0	0	0	0	0	0	0	0	0	0	0	0	1
SLC6A2	0	0	0	0	0	0	1	0	0	0	0	0	0	0	0	0	0	0	0	1
SESN3	0	0	0	0	0	0	1	0	0	0	0	0	0	0	0	0	0	0	0	1
ADAMTS4	0	0	0	0	0	0	1	0	0	0	0	0	0	0	0	0	0	0	0	1
GDPD2	0	0	0	0	0	0	1	0	0	0	0	0	0	0	0	0	0	0	0	1
C5orf38	0	0	0	0	0	0	1	0	0	0	0	0	0	0	0	0	0	0	0	1
HSPA12A	0	0	0	0	0	0	1	0	0	0	0	0	0	0	0	0	0	0	0	1
OLFM2	0	0	0	0	0	0	1	0	0	0	0	0	0	0	0	0	0	0	0	1
FLRT2	0	0	0	0	0	0	1	0	0	0	0	0	0	0	0	0	0	0	0	1
CXCR7	0	0	0	0	0	0	1	0	0	0	0	0	0	0	0	0	0	0	0	1
MXRA8	0	0	0	0	0	0	1	0	0	0	0	0	0	0	0	0	0	0	0	1
MMP16	0	0	0	0	0	0	1	0	0	0	0	0	0	0	0	0	0	0	0	1
VEGFC	0	0	0	0	0	0	1	0	0	0	0	0	0	0	0	0	0	0	0	1
AQP10	0	0	0	0	0	0	1	0	0	0	0	0	0	0	0	0	0	0	0	1
LOC645166	0	0	0	0	0	0	1	0	0	0	0	0	0	0	0	0	0	0	0	1
2016-12-01	0	0	0	0	0	0	1	0	0	0	0	0	0	0	0	0	0	0	0	1
DKK3	0	0	0	0	0	0	1	0	0	0	0	0	0	0	0	0	0	0	0	1
SHANK1	0	0	0	0	0	0	1	0	0	0	0	0	0	0	0	0	0	0	0	1
GOLGA7B	0	0	0	0	0	0	1	0	0	0	0	0	0	0	0	0	0	0	0	1
ODF3L1	0	0	0	0	0	0	1	0	0	0	0	0	0	0	0	0	0	0	0	1
IGFL3	0	0	0	0	0	0	1	0	0	0	0	0	0	0	0	0	0	0	0	1
JPH3	0	0	0	0	0	0	1	0	0	0	0	0	0	0	0	0	0	0	0	1
CARD10	0	0	0	0	0	0	1	0	0	0	0	0	0	0	0	0	0	0	0	1
LFNG	0	0	0	0	0	0	1	0	0	0	0	0	0	0	0	0	0	0	0	1
SPON2	0	0	0	0	0	0	1	0	0	0	0	0	0	0	0	0	0	0	0	1
KIF7	0	0	0	0	0	0	1	0	0	0	0	0	0	0	0	0	0	0	0	1
SALL1	0	0	0	0	0	0	1	0	0	0	0	0	0	0	0	0	0	0	0	1
AGPAT4	0	0	0	0	0	0	1	0	0	0	0	0	0	0	0	0	0	0	0	1
PRSS23	0	0	0	0	0	0	1	0	0	0	0	0	0	0	0	0	0	0	0	1
KANK4	0	0	0	0	0	0	1	0	0	0	0	0	0	0	0	0	0	0	0	1
PEAR1	0	0	0	0	0	0	1	0	0	0	0	0	0	0	0	0	0	0	0	1
SERPINE2	0	0	0	0	0	0	1	0	0	0	0	0	0	0	0	0	0	0	0	1
PODNL1	0	0	0	0	0	0	1	0	0	0	0	0	0	0	0	0	0	0	0	1
FGF19	0	0	0	0	0	0	1	0	0	0	0	0	0	0	0	0	0	0	0	1
POPDC3	0	0	0	0	0	0	1	0	0	0	0	0	0	0	0	0	0	0	0	1
SPOCK1	0	0	0	0	0	0	1	0	0	0	0	0	0	0	0	0	0	0	0	1
KIRREL	0	0	0	0	0	0	1	0	0	0	0	0	0	0	0	0	0	0	0	1
RUNDC3A	0	0	0	0	0	0	1	0	0	0	0	0	0	0	0	0	0	0	0	1
ASAM	0	0	0	0	0	0	1	0	0	0	0	0	0	0	0	0	0	0	0	1
ABCC2	0	0	0	0	0	0	1	0	0	0	0	0	0	0	0	0	0	0	0	1
NGF	0	0	0	0	0	0	1	0	0	0	0	0	0	0	0	0	0	0	0	1
CLCF1	0	0	0	0	0	0	1	0	0	0	0	0	0	0	0	0	0	0	0	1
HCG4	0	0	0	0	0	0	1	0	0	0	0	0	0	0	0	0	0	0	0	1
HECW1	0	0	0	0	0	0	1	0	0	0	0	0	0	0	0	0	0	0	0	1
C11orf87	0	0	0	0	0	0	1	0	0	0	0	0	0	0	0	0	0	0	0	1
GLT8D2	0	0	0	0	0	0	1	0	0	0	0	0	0	0	0	0	0	0	0	1
LEPREL2	0	0	0	0	0	0	1	0	0	0	0	0	0	0	0	0	0	0	0	1
CCRN4L	0	0	0	0	0	0	1	0	0	0	0	0	0	0	0	0	0	0	0	1
SSFA2	0	0	0	0	0	0	1	0	0	0	0	0	0	0	0	0	0	0	0	1
TWIST2	0	0	0	0	0	0	1	0	0	0	0	0	0	0	0	0	0	0	0	1
CLCA2	0	0	0	0	0	0	1	0	0	0	0	0	0	0	0	0	0	0	0	1
PSG5	0	0	0	0	0	0	1	0	0	0	0	0	0	0	0	0	0	0	0	1
ALOXE3	0	0	0	0	0	0	1	0	0	0	0	0	0	0	0	0	0	0	0	1
SLC7A11	0	0	0	0	0	0	1	0	0	0	0	0	0	0	0	0	0	0	0	1
SLC38A5	0	0	0	0	0	0	1	0	0	0	0	0	0	0	0	0	0	0	0	1
DIRC3	0	0	0	0	0	0	1	0	0	0	0	0	0	0	0	0	0	0	0	1
GLI1	0	0	0	0	0	0	1	0	0	0	0	0	0	0	0	0	0	0	0	1
SLC47A2	0	0	0	0	0	0	1	0	0	0	0	0	0	0	0	0	0	0	0	1
KRT14	0	0	0	0	0	0	1	0	0	0	0	0	0	0	0	0	0	0	0	1
F2RL1	0	0	0	0	0	0	1	0	0	0	0	0	0	0	0	0	0	0	0	1
ARSE	0	0	0	0	0	0	1	0	0	0	0	0	0	0	0	0	0	0	0	1
DHCR7	0	0	0	0	0	0	1	0	0	0	0	0	0	0	0	0	0	0	0	1
CHRNA9	0	0	0	0	0	0	1	0	0	0	0	0	0	0	0	0	0	0	0	1
MAPK12	0	0	0	0	0	0	1	0	0	0	0	0	0	0	0	0	0	0	0	1
TH	0	0	0	0	0	0	1	0	0	0	0	0	0	0	0	0	0	0	0	1
TSKS	0	0	0	0	0	0	1	0	0	0	0	0	0	0	0	0	0	0	0	1
PDZK1	0	0	0	0	0	0	1	0	0	0	0	0	0	0	0	0	0	0	0	1
LCE1F	0	0	0	0	0	0	1	0	0	0	0	0	0	0	0	0	0	0	0	1
DGKG	0	0	0	0	0	0	1	0	0	0	0	0	0	0	0	0	0	0	0	1
GOLIM4	0	0	0	0	0	0	1	0	0	0	0	0	0	0	0	0	0	0	0	1
MME	0	0	0	0	0	0	1	0	0	0	0	0	0	0	0	0	0	0	0	1
PPP2R2C	0	0	0	0	0	0	1	0	0	0	0	0	0	0	0	0	0	0	0	1
SLC29A4	0	0	0	0	0	0	1	0	0	0	0	0	0	0	0	0	0	0	0	1
CCL26	0	0	0	0	0	0	1	0	0	0	0	0	0	0	0	0	0	0	0	1
PSG6	0	0	0	0	0	0	1	0	0	0	0	0	0	0	0	0	0	0	0	1
FLJ33360	0	0	0	0	0	0	1	0	0	0	0	0	0	0	0	0	0	0	0	1
MN1	0	0	0	0	0	0	1	0	0	0	0	0	0	0	0	0	0	0	0	1
WNT3	0	0	0	0	0	0	1	0	0	0	0	0	0	0	0	0	0	0	0	1
DSC1	0	0	0	0	0	0	1	0	0	0	0	0	0	0	0	0	0	0	0	1
SLCO1A2	0	0	0	0	0	0	1	0	0	0	0	0	0	0	0	0	0	0	0	1
CTTN	0	0	0	0	0	0	1	0	0	0	0	0	0	0	0	0	0	0	0	1
EDNRA	0	0	0	0	0	0	1	0	0	0	0	0	0	0	0	0	0	0	0	1
ELFN2	0	0	0	0	0	0	1	0	0	0	0	0	0	0	0	0	0	0	0	1
TRIM9	0	0	0	0	0	0	1	0	0	0	0	0	0	0	0	0	0	0	0	1
IRX2	0	0	0	0	0	0	1	0	0	0	0	0	0	0	0	0	0	0	0	1
PTPRZ1	0	0	0	0	0	0	1	0	0	0	0	0	0	0	0	0	0	0	0	1
PARVB	0	0	0	0	0	0	1	0	0	0	0	0	0	0	0	0	0	0	0	1
RAB38	0	0	0	0	0	0	1	0	0	0	0	0	0	0	0	0	0	0	0	1
KLK9	0	0	0	0	0	0	1	0	0	0	0	0	0	0	0	0	0	0	0	1
GEFT	0	0	0	0	0	0	1	0	0	0	0	0	0	0	0	0	0	0	0	1
LOC157381	0	0	0	0	0	0	1	0	0	0	0	0	0	0	0	0	0	0	0	1
ASPRV1	0	0	0	0	0	0	1	0	0	0	0	0	0	0	0	0	0	0	0	1
SOX15	0	0	0	0	0	0	1	0	0	0	0	0	0	0	0	0	0	0	0	1
CCDC3	0	0	0	0	0	0	1	0	0	0	0	0	0	0	0	0	0	0	0	1
GATA4	0	0	0	0	0	0	1	0	0	0	0	0	0	0	0	0	0	0	0	1
FAM132A	0	0	0	0	0	0	1	0	0	0	0	0	0	0	0	0	0	0	0	1
CYP26B1	0	0	0	0	0	0	1	0	0	0	0	0	0	0	0	0	0	0	0	1
CXCL14	0	0	0	0	0	0	1	0	0	0	0	0	0	0	0	0	0	0	0	1
IRS1	0	0	0	0	0	0	1	0	0	0	0	0	0	0	0	0	0	0	0	1
SPRR2G	0	0	0	0	0	0	1	0	0	0	0	0	0	0	0	0	0	0	0	1
PLAG1	0	0	0	0	0	0	1	0	0	0	0	0	0	0	0	0	0	0	0	1
DACT1	0	0	0	0	0	0	1	0	0	0	0	0	0	0	0	0	0	0	0	1
KRT6A	0	0	0	0	0	0	1	0	0	0	0	0	0	0	0	0	0	0	0	1
TSPAN18	0	0	0	0	0	0	1	0	0	0	0	0	0	0	0	0	0	0	0	1
CDH13	0	0	0	0	0	0	1	0	0	0	0	0	0	0	0	0	0	0	0	1
GPR149	0	0	0	0	0	0	1	0	0	0	0	0	0	0	0	0	0	0	0	1
MYO3B	0	0	0	0	0	0	1	0	0	0	0	0	0	0	0	0	0	0	0	1
AKR1B15	0	0	0	0	0	0	1	0	0	0	0	0	0	0	0	0	0	0	0	1
SPRR4	0	0	0	0	0	0	1	0	0	0	0	0	0	0	0	0	0	0	0	1
MAGEL2	0	0	0	0	0	0	1	0	0	0	0	0	0	0	0	0	0	0	0	1
NAV3	0	0	0	0	0	0	1	0	0	0	0	0	0	0	0	0	0	0	0	1
PDIA2	0	0	0	0	0	0	1	0	0	0	0	0	0	0	0	0	0	0	0	1
BTBD16	0	0	0	0	0	0	1	0	0	0	0	0	0	0	0	0	0	0	0	1
TTYH2	0	0	0	0	0	0	1	0	0	0	0	0	0	0	0	0	0	0	0	1
CDX2	0	0	0	0	0	0	1	0	0	0	0	0	0	0	0	0	0	0	0	1
PKHD1	0	0	0	0	0	0	1	0	0	0	0	0	0	0	0	0	0	0	0	1
IL1RL1	0	0	0	0	0	0	1	0	0	0	0	0	0	0	0	0	0	0	0	1
LCE3D	0	0	0	0	0	0	1	0	0	0	0	0	0	0	0	0	0	0	0	1
KRT6B	0	0	0	0	0	0	1	0	0	0	0	0	0	0	0	0	0	0	0	1
AJAP1	0	0	0	0	0	0	1	0	0	0	0	0	0	0	0	0	0	0	0	1
GSC	0	0	0	0	0	0	1	0	0	0	0	0	0	0	0	0	0	0	0	1
IL1F10	0	0	0	0	0	0	1	0	0	0	0	0	0	0	0	0	0	0	0	1
FBN1	0	0	0	0	0	0	1	0	0	0	0	0	0	0	0	0	0	0	0	1
EPO	0	0	0	0	0	0	1	0	0	0	0	0	0	0	0	0	0	0	0	1
AK5	0	0	0	0	0	0	1	0	0	0	0	0	0	0	0	0	0	0	0	1
KLK4	0	0	0	0	0	0	1	0	0	0	0	0	0	0	0	0	0	0	0	1
IGFBP6	0	0	0	0	0	0	1	0	0	0	0	0	0	0	0	0	0	0	0	1
AKNAD1	0	0	0	0	0	0	1	0	0	0	0	0	0	0	0	0	0	0	0	1
LOC100131726	0	0	0	0	0	0	1	0	0	0	0	0	0	0	0	0	0	0	0	1
SYT7	0	0	0	0	0	0	1	0	0	0	0	0	0	0	0	0	0	0	0	1
EGFR	0	0	0	0	0	0	1	0	0	0	0	0	0	0	0	0	0	0	0	1
DNAJC6	0	0	0	0	0	0	1	0	0	0	0	0	0	0	0	0	0	0	0	1
RET	0	0	0	0	0	0	1	0	0	0	0	0	0	0	0	0	0	0	0	1
PRMT8	0	0	0	0	0	0	1	0	0	0	0	0	0	0	0	0	0	0	0	1
HEPH	0	0	0	0	0	0	1	0	0	0	0	0	0	0	0	0	0	0	0	1
TLL1	0	0	0	0	0	0	1	0	0	0	0	0	0	0	0	0	0	0	0	1
PCDHGB1	0	0	0	0	0	0	1	0	0	0	0	0	0	0	0	0	0	0	0	1
SCG2	0	0	0	0	0	0	1	0	0	0	0	0	0	0	0	0	0	0	0	1
PCDHGA1	0	0	0	0	0	0	1	0	0	0	0	0	0	0	0	0	0	0	0	1
CDH4	0	0	0	0	0	0	1	0	0	0	0	0	0	0	0	0	0	0	0	1
CCBE1	0	0	0	0	0	0	1	0	0	0	0	0	0	0	0	0	0	0	0	1
POU3F1	0	0	0	0	0	0	1	0	0	0	0	0	0	0	0	0	0	0	0	1
LOC554202	0	0	0	0	0	0	1	0	0	0	0	0	0	0	0	0	0	0	0	1
FABP5	0	0	0	0	0	0	1	0	0	0	0	0	0	0	0	0	0	0	0	1
GPC6	0	0	0	0	0	0	1	0	0	0	0	0	0	0	0	0	0	0	0	1
NDRG4	0	0	0	0	0	0	1	0	0	0	0	0	0	0	0	0	0	0	0	1
SORCS2	0	0	0	0	0	0	1	0	0	0	0	0	0	0	0	0	0	0	0	1
KPNA7	0	0	0	0	0	0	1	0	0	0	0	0	0	0	0	0	0	0	0	1
GLI2	0	0	0	0	0	0	1	0	0	0	0	0	0	0	0	0	0	0	0	1
NKAIN4	0	0	0	0	0	0	1	0	0	0	0	0	0	0	0	0	0	0	0	1
TNNT2	0	0	0	0	0	0	1	0	0	0	0	0	0	0	0	0	0	0	0	1
LRRC17	0	0	0	0	0	0	1	0	0	0	0	0	0	0	0	0	0	0	0	1
HAS1	0	0	0	0	0	0	1	0	0	0	0	0	0	0	0	0	0	0	0	1
RNASE7	0	0	0	0	0	0	1	0	0	0	0	0	0	0	0	0	0	0	0	1
KRTDAP	0	0	0	0	0	0	1	0	0	0	0	0	0	0	0	0	0	0	0	1
PCYT1B	0	0	0	0	0	0	1	0	0	0	0	0	0	0	0	0	0	0	0	1
MT1L	0	0	0	0	0	0	1	0	0	0	0	0	0	0	0	0	0	0	0	1
GAP43	0	0	0	0	0	0	1	0	0	0	0	0	0	0	0	0	0	0	0	1
TP53TG3B	0	0	0	0	0	0	1	0	0	0	0	0	0	0	0	0	0	0	0	1
PKD1L2	0	0	0	0	0	0	1	0	0	0	0	0	0	0	0	0	0	0	0	1
C12orf53	0	0	0	0	0	0	1	0	0	0	0	0	0	0	0	0	0	0	0	1
MUCL1	0	0	0	0	0	0	1	0	0	0	0	0	0	0	0	0	0	0	0	1
BCHE	0	0	0	0	0	0	1	0	0	0	0	0	0	0	0	0	0	0	0	1
SEMA6D	0	0	0	0	0	0	1	0	0	0	0	0	0	0	0	0	0	0	0	1
WDR72	0	0	0	0	0	0	1	0	0	0	0	0	0	0	0	0	0	0	0	1
PDE3A	0	0	0	0	0	0	1	0	0	0	0	0	0	0	0	0	0	0	0	1
UGT1A1	0	0	0	0	0	0	1	0	0	0	0	0	0	0	0	0	0	0	0	1
CENPL	0	0	0	0	0	0	0	0	1	0	0	0	0	0	0	0	0	0	0	1
LOC285501	0	0	0	0	0	0	0	0	1	0	0	0	0	0	0	0	0	0	0	1
MAGEB10	0	0	0	0	0	0	0	0	1	0	0	0	0	0	0	0	0	0	0	1
TMEM196	0	0	0	0	0	0	0	0	1	0	0	0	0	0	0	0	0	0	0	1
CKAP4	0	0	0	0	0	0	0	0	1	0	0	0	0	0	0	0	0	0	0	1
DAPK2	0	0	0	0	0	0	0	0	1	0	0	0	0	0	0	0	0	0	0	1
FBXO5	0	0	0	0	0	0	0	0	1	0	0	0	0	0	0	0	0	0	0	1
MYLK2	0	0	0	0	0	0	0	0	1	0	0	0	0	0	0	0	0	0	0	1
DPYD	0	0	0	0	0	0	0	0	1	0	0	0	0	0	0	0	0	0	0	1
B4GALT2	0	0	0	0	0	0	0	0	1	0	0	0	0	0	0	0	0	0	0	1
FLJ44054	0	0	0	0	0	0	0	0	1	0	0	0	0	0	0	0	0	0	0	1
OTX1	0	0	0	0	0	0	0	0	1	0	0	0	0	0	0	0	0	0	0	1
RTL1	0	0	0	0	0	0	0	0	1	0	0	0	0	0	0	0	0	0	0	1
PBX3	0	0	0	0	0	0	0	0	1	0	0	0	0	0	0	0	0	0	0	1
LRRC4C	0	0	0	0	0	0	0	0	1	0	0	0	0	0	0	0	0	0	0	1
RFPL1	0	0	0	0	0	0	0	0	1	0	0	0	0	0	0	0	0	0	0	1
FAM19A3	0	0	0	0	0	0	0	0	1	0	0	0	0	0	0	0	0	0	0	1
LOC100192378	0	0	0	0	0	0	0	0	1	0	0	0	0	0	0	0	0	0	0	1
MAGED1	0	0	0	0	0	0	0	0	1	0	0	0	0	0	0	0	0	0	0	1
RGS22	0	0	0	0	0	0	0	0	1	0	0	0	0	0	0	0	0	0	0	1
PAGE2B	0	0	0	0	0	0	0	0	1	0	0	0	0	0	0	0	0	0	0	1
MAGEB16	0	0	0	0	0	0	0	0	1	0	0	0	0	0	0	0	0	0	0	1
SSX2	0	0	0	0	0	0	0	0	1	0	0	0	0	0	0	0	0	0	0	1
EN2	0	0	0	0	0	0	0	0	1	0	0	0	0	0	0	0	0	0	0	1
GABRG2	0	0	0	0	0	0	0	0	1	0	0	0	0	0	0	0	0	0	0	1
DCAF8L2	0	0	0	0	0	0	0	0	1	0	0	0	0	0	0	0	0	0	0	1
TNR	0	0	0	0	0	0	0	0	1	0	0	0	0	0	0	0	0	0	0	1
WDHD1	0	0	0	0	0	0	0	0	1	0	0	0	0	0	0	0	0	0	0	1
TDRG1	0	0	0	0	0	0	0	0	1	0	0	0	0	0	0	0	0	0	0	1
LRRC15	0	0	0	0	0	0	0	0	1	0	0	0	0	0	0	0	0	0	0	1
C1QTNF3	0	0	0	0	0	0	0	0	1	0	0	0	0	0	0	0	0	0	0	1
PEX5L	0	0	0	0	0	0	0	0	1	0	0	0	0	0	0	0	0	0	0	1
ULBP1	0	0	0	0	0	0	0	0	1	0	0	0	0	0	0	0	0	0	0	1
CRYGN	0	0	0	0	0	0	0	0	1	0	0	0	0	0	0	0	0	0	0	1
FMR1NB	0	0	0	0	0	0	0	0	1	0	0	0	0	0	0	0	0	0	0	1
HCN1	0	0	0	0	0	0	0	0	1	0	0	0	0	0	0	0	0	0	0	1
DSE	0	0	0	0	0	0	0	0	1	0	0	0	0	0	0	0	0	0	0	1
LCTL	0	0	0	0	0	0	0	0	1	0	0	0	0	0	0	0	0	0	0	1
DCAF8L1	0	0	0	0	0	0	0	0	1	0	0	0	0	0	0	0	0	0	0	1
KIAA1024	0	0	0	0	0	0	0	0	1	0	0	0	0	0	0	0	0	0	0	1
SHCBP1	0	0	0	0	0	0	0	0	1	0	0	0	0	0	0	0	0	0	0	1
GABRA1	0	0	0	0	0	0	0	0	1	0	0	0	0	0	0	0	0	0	0	1
ZFHX4	0	0	0	0	0	0	0	0	1	0	0	0	0	0	0	0	0	0	0	1
RAB27B	0	0	0	0	0	0	0	0	1	0	0	0	0	0	0	0	0	0	0	1
CGB8	0	0	0	0	0	0	0	0	1	0	0	0	0	0	0	0	0	0	0	1
ZP4	0	0	0	0	0	0	0	0	1	0	0	0	0	0	0	0	0	0	0	1
STXBP5	0	0	0	0	0	0	0	0	1	0	0	0	0	0	0	0	0	0	0	1
PAGE2	0	0	0	0	0	0	0	0	1	0	0	0	0	0	0	0	0	0	0	1
BRS3	0	0	0	0	0	0	0	0	1	0	0	0	0	0	0	0	0	0	0	1
C5orf34	0	0	0	0	0	0	0	0	1	0	0	0	0	0	0	0	0	0	0	1
SPRR2B	0	0	0	0	0	0	0	0	1	0	0	0	0	0	0	0	0	0	0	1
C14orf39	0	0	0	0	0	0	0	0	1	0	0	0	0	0	0	0	0	0	0	1
CACNG3	0	0	0	0	0	0	0	0	1	0	0	0	0	0	0	0	0	0	0	1
POU3F2	0	0	0	0	0	0	0	0	1	0	0	0	0	0	0	0	0	0	0	1
ACTL6B	0	0	0	0	0	0	0	0	1	0	0	0	0	0	0	0	0	0	0	1
FANCE	0	0	0	0	0	0	0	0	1	0	0	0	0	0	0	0	0	0	0	1
C19orf30	0	0	0	0	0	0	0	0	1	0	0	0	0	0	0	0	0	0	0	1
GCG	0	0	0	0	0	0	0	0	1	0	0	0	0	0	0	0	0	0	0	1
ABCC12	0	0	0	0	0	0	0	0	1	0	0	0	0	0	0	0	0	0	0	1
MRGPRX3	0	0	0	0	0	0	0	0	1	0	0	0	0	0	0	0	0	0	0	1
KRT27	0	0	0	0	0	0	0	0	1	0	0	0	0	0	0	0	0	0	0	1
MRC2	0	0	0	0	0	0	0	0	1	0	0	0	0	0	0	0	0	0	0	1
NKX2-4	0	0	0	0	0	0	0	0	1	0	0	0	0	0	0	0	0	0	0	1
MAGEA6	0	0	0	0	0	0	0	0	1	0	0	0	0	0	0	0	0	0	0	1
C9orf170	0	0	0	0	0	0	0	0	1	0	0	0	0	0	0	0	0	0	0	1
SLC12A8	0	0	0	0	0	0	0	0	1	0	0	0	0	0	0	0	0	0	0	1
LOC100133469	0	0	0	0	0	0	0	0	1	0	0	0	0	0	0	0	0	0	0	1
SPANXB2	0	0	0	0	0	0	0	0	1	0	0	0	0	0	0	0	0	0	0	1
SSX1	0	0	0	0	0	0	0	0	1	0	0	0	0	0	0	0	0	0	0	1
DHX40P1	0	0	0	0	0	0	0	0	1	0	0	0	0	0	0	0	0	0	0	1
GAGE12J	0	0	0	0	0	0	0	0	1	0	0	0	0	0	0	0	0	0	0	1
FHAD1	0	0	0	0	0	0	0	0	1	0	0	0	0	0	0	0	0	0	0	1
RSPO2	0	0	0	0	0	0	0	0	1	0	0	0	0	0	0	0	0	0	0	1
C20orf103	0	0	0	0	0	0	0	0	1	0	0	0	0	0	0	0	0	0	0	1
WNT16	0	0	0	0	0	0	0	0	1	0	0	0	0	0	0	0	0	0	0	1
LOC283731	0	0	0	0	0	0	0	0	1	0	0	0	0	0	0	0	0	0	0	1
ZNF259	0	0	0	0	0	0	0	0	0	1	0	0	0	0	0	0	0	0	0	1
EIF3D	0	0	0	0	0	0	0	0	0	1	0	0	0	0	0	0	0	0	0	1
EXOSC3	0	0	0	0	0	0	0	0	0	1	0	0	0	0	0	0	0	0	0	1
DCUN1D5	0	0	0	0	0	0	0	0	0	1	0	0	0	0	0	0	0	0	0	1
RPL3	0	0	0	0	0	0	0	0	0	1	0	0	0	0	0	0	0	0	0	1
PPIF	0	0	0	0	0	0	0	0	0	1	0	0	0	0	0	0	0	0	0	1
RPS23	0	0	0	0	0	0	0	0	0	1	0	0	0	0	0	0	0	0	0	1
C13orf38	0	0	0	0	0	0	0	0	0	1	0	0	0	0	0	0	0	0	0	1
RSL1D1	0	0	0	0	0	0	0	0	0	1	0	0	0	0	0	0	0	0	0	1
TARS	0	0	0	0	0	0	0	0	0	1	0	0	0	0	0	0	0	0	0	1
FAM96A	0	0	0	0	0	0	0	0	0	1	0	0	0	0	0	0	0	0	0	1
BTF3	0	0	0	0	0	0	0	0	0	1	0	0	0	0	0	0	0	0	0	1
NPM1	0	0	0	0	0	0	0	0	0	1	0	0	0	0	0	0	0	0	0	1
PRMT3	0	0	0	0	0	0	0	0	0	1	0	0	0	0	0	0	0	0	0	1
ASPH	0	0	0	0	0	0	0	0	0	1	0	0	0	0	0	0	0	0	0	1
TAF9	0	0	0	0	0	0	0	0	0	1	0	0	0	0	0	0	0	0	0	1
EEF2	0	0	0	0	0	0	0	0	0	1	0	0	0	0	0	0	0	0	0	1
CPLX2	0	0	0	0	0	0	0	0	0	1	0	0	0	0	0	0	0	0	0	1
CHORDC1	0	0	0	0	0	0	0	0	0	1	0	0	0	0	0	0	0	0	0	1
MRPL3	0	0	0	0	0	0	0	0	0	1	0	0	0	0	0	0	0	0	0	1
GUCY2E	0	0	0	0	0	0	0	0	0	1	0	0	0	0	0	0	0	0	0	1
EIF3E	0	0	0	0	0	0	0	0	0	1	0	0	0	0	0	0	0	0	0	1
C16orf63	0	0	0	0	0	0	0	0	0	1	0	0	0	0	0	0	0	0	0	1
UCK2	0	0	0	0	0	0	0	0	0	1	0	0	0	0	0	0	0	0	0	1
RAB40B	0	0	0	0	0	0	0	0	0	1	0	0	0	0	0	0	0	0	0	1
NSA2	0	0	0	0	0	0	0	0	0	1	0	0	0	0	0	0	0	0	0	1
SFXN4	0	0	0	0	0	0	0	0	0	1	0	0	0	0	0	0	0	0	0	1
CXCL11	0	0	0	0	0	0	0	0	0	1	0	0	0	0	0	0	0	0	0	1
BOD1	0	0	0	0	0	0	0	0	0	1	0	0	0	0	0	0	0	0	0	1
VDAC1	0	0	0	0	0	0	0	0	0	1	0	0	0	0	0	0	0	0	0	1
RPL10A	0	0	0	0	0	0	0	0	0	1	0	0	0	0	0	0	0	0	0	1
TTTY2	0	0	0	0	0	0	0	0	0	1	0	0	0	0	0	0	0	0	0	1
PPIL5	0	0	0	0	0	0	0	0	0	1	0	0	0	0	0	0	0	0	0	1
RPS12	0	0	0	0	0	0	0	0	0	1	0	0	0	0	0	0	0	0	0	1
DNAJB3	0	0	0	0	0	0	0	0	0	1	0	0	0	0	0	0	0	0	0	1
RSL24D1	0	0	0	0	0	0	0	0	0	1	0	0	0	0	0	0	0	0	0	1
RPUSD4	0	0	0	0	0	0	0	0	0	1	0	0	0	0	0	0	0	0	0	1
C21orf45	0	0	0	0	0	0	0	0	0	1	0	0	0	0	0	0	0	0	0	1
CKAP2	0	0	0	0	0	0	0	0	0	1	0	0	0	0	0	0	0	0	0	1
SPAG16	0	0	0	0	0	0	0	0	0	1	0	0	0	0	0	0	0	0	0	1
TMEM135	0	0	0	0	0	0	0	0	0	1	0	0	0	0	0	0	0	0	0	1
C13orf37	0	0	0	0	0	0	0	0	0	1	0	0	0	0	0	0	0	0	0	1
BNIP1	0	0	0	0	0	0	0	0	0	1	0	0	0	0	0	0	0	0	0	1
C5orf30	0	0	0	0	0	0	0	0	0	1	0	0	0	0	0	0	0	0	0	1
LCN15	0	0	0	0	0	0	0	0	0	1	0	0	0	0	0	0	0	0	0	1
LOC727896	0	0	0	0	0	0	0	0	0	1	0	0	0	0	0	0	0	0	0	1
SOHLH2	0	0	0	0	0	0	0	0	0	1	0	0	0	0	0	0	0	0	0	1
VWF	0	0	0	0	0	0	0	0	0	1	0	0	0	0	0	0	0	0	0	1
SLC4A5	0	0	0	0	0	0	0	0	0	1	0	0	0	0	0	0	0	0	0	1
FAM174B	0	0	0	0	0	0	0	0	0	1	0	0	0	0	0	0	0	0	0	1
ESM1	0	0	0	0	0	0	0	0	0	1	0	0	0	0	0	0	0	0	0	1
GPR64	0	0	0	0	0	0	0	0	0	1	0	0	0	0	0	0	0	0	0	1
FAM25A	0	0	0	0	0	0	0	0	0	1	0	0	0	0	0	0	0	0	0	1
TMEM161B	0	0	0	0	0	0	0	0	0	1	0	0	0	0	0	0	0	0	0	1
PLAC1	0	0	0	0	0	0	0	0	0	1	0	0	0	0	0	0	0	0	0	1
CBWD6	0	0	0	0	0	0	0	0	0	1	0	0	0	0	0	0	0	0	0	1
RFC3	0	0	0	0	0	0	0	0	0	1	0	0	0	0	0	0	0	0	0	1
CDRT1	0	0	0	0	0	0	0	0	0	1	0	0	0	0	0	0	0	0	0	1
LOC100188947	0	0	0	0	0	0	0	0	0	1	0	0	0	0	0	0	0	0	0	1
SNHG7	0	0	0	0	0	0	0	0	0	1	0	0	0	0	0	0	0	0	0	1
NCRNA00219	0	0	0	0	0	0	0	0	0	1	0	0	0	0	0	0	0	0	0	1
RTP2	0	0	0	0	0	0	0	0	0	1	0	0	0	0	0	0	0	0	0	1
KRTAP5-7	0	0	0	0	0	0	0	0	0	1	0	0	0	0	0	0	0	0	0	1
ADH7	0	0	0	0	0	0	0	0	0	1	0	0	0	0	0	0	0	0	0	1
HYLS1	0	0	0	0	0	0	0	0	0	1	0	0	0	0	0	0	0	0	0	1
RGS8	0	0	0	0	0	0	0	0	0	1	0	0	0	0	0	0	0	0	0	1
TERC	0	0	0	0	0	0	0	0	0	1	0	0	0	0	0	0	0	0	0	1
CMTM8	0	0	0	0	0	0	0	0	0	1	0	0	0	0	0	0	0	0	0	1
ARMC8	0	0	0	0	0	0	0	0	0	1	0	0	0	0	0	0	0	0	0	1
ATP4A	0	0	0	0	0	0	0	0	0	1	0	0	0	0	0	0	0	0	0	1
FOXA1	0	0	0	0	0	0	0	0	0	1	0	0	0	0	0	0	0	0	0	1
TMPRSS11A	0	0	0	0	0	0	0	0	0	1	0	0	0	0	0	0	0	0	0	1
MMP10	0	0	0	0	0	0	0	0	0	1	0	0	0	0	0	0	0	0	0	1
AGTRAP	0	0	0	0	0	0	0	0	0	0	1	0	0	0	0	0	0	0	0	1
MRTO4	0	0	0	0	0	0	0	0	0	0	1	0	0	0	0	0	0	0	0	1
ATAD3A	0	0	0	0	0	0	0	0	0	0	1	0	0	0	0	0	0	0	0	1
NOC2L	0	0	0	0	0	0	0	0	0	0	1	0	0	0	0	0	0	0	0	1
MAD2L2	0	0	0	0	0	0	0	0	0	0	1	0	0	0	0	0	0	0	0	1
TTC26	0	0	0	0	0	0	0	0	0	0	1	0	0	0	0	0	0	0	0	1
RHOF	0	0	0	0	0	0	0	0	0	0	1	0	0	0	0	0	0	0	0	1
PRELID2	0	0	0	0	0	0	0	0	0	0	1	0	0	0	0	0	0	0	0	1
LOC339535	0	0	0	0	0	0	0	0	0	0	1	0	0	0	0	0	0	0	0	1
GTSF1	0	0	0	0	0	0	0	0	0	0	1	0	0	0	0	0	0	0	0	1
LOC401010	0	0	0	0	0	0	0	0	0	0	1	0	0	0	0	0	0	0	0	1
CDCA7L	0	0	0	0	0	0	0	0	0	0	1	0	0	0	0	0	0	0	0	1
TYRO3	0	0	0	0	0	0	0	0	0	0	1	0	0	0	0	0	0	0	0	1
LRP12	0	0	0	0	0	0	0	0	0	0	1	0	0	0	0	0	0	0	0	1
CNGB3	0	0	0	0	0	0	0	0	0	0	1	0	0	0	0	0	0	0	0	1
IFI27L2	0	0	0	0	0	0	0	0	0	0	1	0	0	0	0	0	0	0	0	1
FAM164A	0	0	0	0	0	0	0	0	0	0	1	0	0	0	0	0	0	0	0	1
NAP1L6	0	0	0	0	0	0	0	0	0	0	1	0	0	0	0	0	0	0	0	1
PGD	0	0	0	0	0	0	0	0	0	0	1	0	0	0	0	0	0	0	0	1
LOC440173	0	0	0	0	0	0	0	0	0	0	1	0	0	0	0	0	0	0	0	1
GPRC5D	0	0	0	0	0	0	0	0	0	0	1	0	0	0	0	0	0	0	0	1
ZNF93	0	0	0	0	0	0	0	0	0	0	1	0	0	0	0	0	0	0	0	1
OR56A3	0	0	0	0	0	0	0	0	0	0	1	0	0	0	0	0	0	0	0	1
PEG10	0	0	0	0	0	0	0	0	0	0	1	0	0	0	0	0	0	0	0	1
FAM90A1	0	0	0	0	0	0	0	0	0	0	1	0	0	0	0	0	0	0	0	1
COL9A2	0	0	0	0	0	0	0	0	0	0	1	0	0	0	0	0	0	0	0	1
GNB3	0	0	0	0	0	0	0	0	0	0	1	0	0	0	0	0	0	0	0	1
MGC57346	0	0	0	0	0	0	0	0	0	0	1	0	0	0	0	0	0	0	0	1
SSX2IP	0	0	0	0	0	0	0	0	0	0	1	0	0	0	0	0	0	0	0	1
NRSN2	0	0	0	0	0	0	0	0	0	0	1	0	0	0	0	0	0	0	0	1
STX3	0	0	0	0	0	0	0	0	0	0	1	0	0	0	0	0	0	0	0	1
ZNF320	0	0	0	0	0	0	0	0	0	0	1	0	0	0	0	0	0	0	0	1
SPATA17	0	0	0	0	0	0	0	0	0	0	1	0	0	0	0	0	0	0	0	1
BEST1	0	0	0	0	0	0	0	0	0	0	1	0	0	0	0	0	0	0	0	1
CLGN	0	0	0	0	0	0	0	0	0	0	1	0	0	0	0	0	0	0	0	1
KRT17	0	0	0	0	0	0	0	0	0	0	1	0	0	0	0	0	0	0	0	1
ILDR2	0	0	0	0	0	0	0	0	0	0	1	0	0	0	0	0	0	0	0	1
C10orf81	0	0	0	0	0	0	0	0	0	0	1	0	0	0	0	0	0	0	0	1
SCPEP1	0	0	0	0	0	0	0	0	0	0	1	0	0	0	0	0	0	0	0	1
IMPDH1	0	0	0	0	0	0	0	0	0	0	1	0	0	0	0	0	0	0	0	1
NCRNA00189	0	0	0	0	0	0	0	0	0	0	1	0	0	0	0	0	0	0	0	1
SVOP	0	0	0	0	0	0	0	0	0	0	1	0	0	0	0	0	0	0	0	1
C1orf84	0	0	0	0	0	0	0	0	0	0	1	0	0	0	0	0	0	0	0	1
TLR9	0	0	0	0	0	0	0	0	0	0	1	0	0	0	0	0	0	0	0	1
ABCC1	0	0	0	0	0	0	0	0	0	0	1	0	0	0	0	0	0	0	0	1
SPAG6	0	0	0	0	0	0	0	0	0	0	1	0	0	0	0	0	0	0	0	1
SLC38A1	0	0	0	0	0	0	0	0	0	0	1	0	0	0	0	0	0	0	0	1
FLJ44606	0	0	0	0	0	0	0	0	0	0	1	0	0	0	0	0	0	0	0	1
C3orf55	0	0	0	0	0	0	0	0	0	0	1	0	0	0	0	0	0	0	0	1
FLJ25363	0	0	0	0	0	0	0	0	0	0	1	0	0	0	0	0	0	0	0	1
TRNP1	0	0	0	0	0	0	0	0	0	0	1	0	0	0	0	0	0	0	0	1
PYCR1	0	0	0	0	0	0	0	0	0	0	1	0	0	0	0	0	0	0	0	1
GAGE2B	0	0	0	0	0	0	0	0	0	0	1	0	0	0	0	0	0	0	0	1
EFHC2	0	0	0	0	0	0	0	0	0	0	1	0	0	0	0	0	0	0	0	1
CCDC144NL	0	0	0	0	0	0	0	0	0	0	1	0	0	0	0	0	0	0	0	1
AP1M2	0	0	0	0	0	0	0	0	0	0	1	0	0	0	0	0	0	0	0	1
CRISP2	0	0	0	0	0	0	0	0	0	0	1	0	0	0	0	0	0	0	0	1
GABRA2	0	0	0	0	0	0	0	0	0	0	1	0	0	0	0	0	0	0	0	1
CD24	0	0	0	0	0	0	0	0	0	0	1	0	0	0	0	0	0	0	0	1
ZNF239	0	0	0	0	0	0	0	0	0	0	1	0	0	0	0	0	0	0	0	1
EIF5A2	0	0	0	0	0	0	0	0	0	0	1	0	0	0	0	0	0	0	0	1
BARD1	0	0	0	0	0	0	0	0	0	0	1	0	0	0	0	0	0	0	0	1
LOC440905	0	0	0	0	0	0	0	0	0	0	1	0	0	0	0	0	0	0	0	1
STK31	0	0	0	0	0	0	0	0	0	0	1	0	0	0	0	0	0	0	0	1
VCX3B	0	0	0	0	0	0	0	0	0	0	1	0	0	0	0	0	0	0	0	1
FOXN4	0	0	0	0	0	0	0	0	0	0	1	0	0	0	0	0	0	0	0	1
FLJ46321	0	0	0	0	0	0	0	0	0	0	1	0	0	0	0	0	0	0	0	1
GAGE8	0	0	0	0	0	0	0	0	0	0	1	0	0	0	0	0	0	0	0	1
UGT8	0	0	0	0	0	0	0	0	0	0	1	0	0	0	0	0	0	0	0	1
ZNF525	0	0	0	0	0	0	0	0	0	0	1	0	0	0	0	0	0	0	0	1
SLC1A5	0	0	0	0	0	0	0	0	0	0	1	0	0	0	0	0	0	0	0	1
BAGE2	0	0	0	0	0	0	0	0	0	0	1	0	0	0	0	0	0	0	0	1
TNFRSF11A	0	0	0	0	0	0	0	0	0	0	1	0	0	0	0	0	0	0	0	1
EGLN3	0	0	0	0	0	0	0	0	0	0	1	0	0	0	0	0	0	0	0	1
CALCR	0	0	0	0	0	0	0	0	0	0	1	0	0	0	0	0	0	0	0	1
ANKRD26P1	0	0	0	0	0	0	0	0	0	0	1	0	0	0	0	0	0	0	0	1
SPAG17	0	0	0	0	0	0	0	0	0	0	1	0	0	0	0	0	0	0	0	1
C20orf191	0	0	0	0	0	0	0	0	0	0	1	0	0	0	0	0	0	0	0	1
MMP13	0	0	0	0	0	0	0	0	0	0	1	0	0	0	0	0	0	0	0	1
NKAIN2	0	0	0	0	0	0	0	0	0	0	1	0	0	0	0	0	0	0	0	1
CXorf57	0	0	0	0	0	0	0	0	0	0	1	0	0	0	0	0	0	0	0	1
TSPY2	0	0	0	0	0	0	0	0	0	0	1	0	0	0	0	0	0	0	0	1
NLRP4	0	0	0	0	0	0	0	0	0	0	1	0	0	0	0	0	0	0	0	1
ZNF468	0	0	0	0	0	0	0	0	0	0	1	0	0	0	0	0	0	0	0	1
KHDC1L	0	0	0	0	0	0	0	0	0	0	1	0	0	0	0	0	0	0	0	1
QPCT	0	0	0	0	0	0	0	0	0	0	1	0	0	0	0	0	0	0	0	1
RPRM	0	0	0	0	0	0	0	0	0	0	1	0	0	0	0	0	0	0	0	1
CHODL	0	0	0	0	0	0	0	0	0	0	1	0	0	0	0	0	0	0	0	1
GAGE13	0	0	0	0	0	0	0	0	0	0	1	0	0	0	0	0	0	0	0	1
HMX2	0	0	0	0	0	0	0	0	0	0	1	0	0	0	0	0	0	0	0	1
TSPY3	0	0	0	0	0	0	0	0	0	0	1	0	0	0	0	0	0	0	0	1
FBLL1	0	0	0	0	0	0	0	0	0	0	1	0	0	0	0	0	0	0	0	1
RCAN3	0	0	0	0	0	0	0	0	0	0	1	0	0	0	0	0	0	0	0	1
KIAA0319	0	0	0	0	0	0	0	0	0	0	1	0	0	0	0	0	0	0	0	1
SCGN	0	0	0	0	0	0	0	0	0	0	1	0	0	0	0	0	0	0	0	1
SAMD13	0	0	0	0	0	0	0	0	0	0	1	0	0	0	0	0	0	0	0	1
GRIA2	0	0	0	0	0	0	0	0	0	0	1	0	0	0	0	0	0	0	0	1
CHST11	0	0	0	0	0	0	0	0	0	0	1	0	0	0	0	0	0	0	0	1
OLFM3	0	0	0	0	0	0	0	0	0	0	1	0	0	0	0	0	0	0	0	1
CDH10	0	0	0	0	0	0	0	0	0	0	1	0	0	0	0	0	0	0	0	1
NCRNA00200	0	0	0	0	0	0	0	0	0	0	1	0	0	0	0	0	0	0	0	1
NINJ2	0	0	0	0	0	0	0	0	0	0	1	0	0	0	0	0	0	0	0	1
C17orf69	0	0	0	0	0	0	0	0	0	0	1	0	0	0	0	0	0	0	0	1
DUSP15	0	0	0	0	0	0	0	0	0	0	1	0	0	0	0	0	0	0	0	1
DKFZp686A1627	0	0	0	0	0	0	0	0	0	0	1	0	0	0	0	0	0	0	0	1
TSPY1	0	0	0	0	0	0	0	0	0	0	1	0	0	0	0	0	0	0	0	1
GAGE2E	0	0	0	0	0	0	0	0	0	0	1	0	0	0	0	0	0	0	0	1
CNR1	0	0	0	0	0	0	0	0	0	0	1	0	0	0	0	0	0	0	0	1
CSMD3	0	0	0	0	0	0	0	0	0	0	1	0	0	0	0	0	0	0	0	1
CELF4	0	0	0	0	0	0	0	0	0	0	1	0	0	0	0	0	0	0	0	1
TMEM54	0	0	0	0	0	0	0	0	0	0	1	0	0	0	0	0	0	0	0	1
PKIA	0	0	0	0	0	0	0	0	0	0	1	0	0	0	0	0	0	0	0	1
UGT1A7	0	0	0	0	0	0	0	0	0	0	1	0	0	0	0	0	0	0	0	1
CHRM3	0	0	0	0	0	0	0	0	0	0	1	0	0	0	0	0	0	0	0	1
CXorf30	0	0	0	0	0	0	0	0	0	0	1	0	0	0	0	0	0	0	0	1
CLVS2	0	0	0	0	0	0	0	0	0	0	1	0	0	0	0	0	0	0	0	1
MAGEC3	0	0	0	0	0	0	0	0	0	0	1	0	0	0	0	0	0	0	0	1
XK	0	0	0	0	0	0	0	0	0	0	1	0	0	0	0	0	0	0	0	1
GRIK2	0	0	0	0	0	0	0	0	0	0	1	0	0	0	0	0	0	0	0	1
CPA2	0	0	0	0	0	0	0	0	0	0	1	0	0	0	0	0	0	0	0	1
GAS2L3	0	0	0	0	0	0	0	0	0	0	1	0	0	0	0	0	0	0	0	1
TRIM36	0	0	0	0	0	0	0	0	0	0	1	0	0	0	0	0	0	0	0	1
MSC	0	0	0	0	0	0	0	0	0	0	1	0	0	0	0	0	0	0	0	1
FCGBP	0	0	0	0	0	0	0	0	0	0	1	0	0	0	0	0	0	0	0	1
TMED3	0	0	0	0	0	0	0	0	0	0	1	0	0	0	0	0	0	0	0	1
SALL2	0	0	0	0	0	0	0	0	0	0	1	0	0	0	0	0	0	0	0	1
VNN2	0	0	0	0	0	0	0	0	0	0	1	0	0	0	0	0	0	0	0	1
PSMA8	0	0	0	0	0	0	0	0	0	0	1	0	0	0	0	0	0	0	0	1
TSPY4	0	0	0	0	0	0	0	0	0	0	1	0	0	0	0	0	0	0	0	1
SLITRK1	0	0	0	0	0	0	0	0	0	0	1	0	0	0	0	0	0	0	0	1
BIRC7	0	0	0	0	0	0	0	0	0	0	1	0	0	0	0	0	0	0	0	1
ZNF28	0	0	0	0	0	0	0	0	0	0	1	0	0	0	0	0	0	0	0	1
CARD14	0	0	0	0	0	0	0	0	0	0	1	0	0	0	0	0	0	0	0	1
ZNF321	0	0	0	0	0	0	0	0	0	0	1	0	0	0	0	0	0	0	0	1
MS4A8B	0	0	0	0	0	0	0	0	0	0	1	0	0	0	0	0	0	0	0	1
SNHG3-RCC1	0	0	0	0	0	0	0	0	0	0	1	0	0	0	0	0	0	0	0	1
SPTA1	0	0	0	0	0	0	0	0	0	0	1	0	0	0	0	0	0	0	0	1
PAQR5	0	0	0	0	0	0	0	0	0	0	1	0	0	0	0	0	0	0	0	1
SMPDL3B	0	0	0	0	0	0	0	0	0	0	1	0	0	0	0	0	0	0	0	1
SLC7A14	0	0	0	0	0	0	0	0	0	0	1	0	0	0	0	0	0	0	0	1
FAM27C	0	0	0	0	0	0	0	0	0	0	1	0	0	0	0	0	0	0	0	1
RPS4Y1	0	0	0	0	0	0	0	0	0	0	1	0	0	0	0	0	0	0	0	1
KDM5D	0	0	0	0	0	0	0	0	0	0	1	0	0	0	0	0	0	0	0	1
ZNF215	0	0	0	0	0	0	0	0	0	0	1	0	0	0	0	0	0	0	0	1
CLIC3	0	0	0	0	0	0	0	0	0	0	1	0	0	0	0	0	0	0	0	1
FMN2	0	0	0	0	0	0	0	0	0	0	1	0	0	0	0	0	0	0	0	1
AGR2	0	0	0	0	0	0	0	0	0	0	1	0	0	0	0	0	0	0	0	1
MMP3	0	0	0	0	0	0	0	0	0	0	1	0	0	0	0	0	0	0	0	1
TTLL7	0	0	0	0	0	0	0	0	0	0	1	0	0	0	0	0	0	0	0	1
MCOLN3	0	0	0	0	0	0	0	0	0	0	1	0	0	0	0	0	0	0	0	1
PAPLN	0	0	0	0	0	0	0	0	0	0	1	0	0	0	0	0	0	0	0	1
GPR84	0	0	0	0	0	0	0	0	0	0	1	0	0	0	0	0	0	0	0	1
EYA4	0	0	0	0	0	0	0	0	0	0	1	0	0	0	0	0	0	0	0	1
RHEBL1	0	0	0	0	0	0	0	0	0	0	0	1	0	0	0	0	0	0	0	1
KIF3C	0	0	0	0	0	0	0	0	0	0	0	1	0	0	0	0	0	0	0	1
GGH	0	0	0	0	0	0	0	0	0	0	0	1	0	0	0	0	0	0	0	1
OSR2	0	0	0	0	0	0	0	0	0	0	0	1	0	0	0	0	0	0	0	1
PFKFB4	0	0	0	0	0	0	0	0	0	0	0	1	0	0	0	0	0	0	0	1
KLHL5	0	0	0	0	0	0	0	0	0	0	0	1	0	0	0	0	0	0	0	1
CCDC15	0	0	0	0	0	0	0	0	0	0	0	1	0	0	0	0	0	0	0	1
DMC1	0	0	0	0	0	0	0	0	0	0	0	1	0	0	0	0	0	0	0	1
CNIH2	0	0	0	0	0	0	0	0	0	0	0	1	0	0	0	0	0	0	0	1
PDZD7	0	0	0	0	0	0	0	0	0	0	0	1	0	0	0	0	0	0	0	1
C13orf29	0	0	0	0	0	0	0	0	0	0	0	1	0	0	0	0	0	0	0	1
WBSCR28	0	0	0	0	0	0	0	0	0	0	0	1	0	0	0	0	0	0	0	1
SAA1	0	0	0	0	0	0	0	0	0	0	0	1	0	0	0	0	0	0	0	1
WDR87	0	0	0	0	0	0	0	0	0	0	0	1	0	0	0	0	0	0	0	1
SAA2	0	0	0	0	0	0	0	0	0	0	0	1	0	0	0	0	0	0	0	1
SIM1	0	0	0	0	0	0	0	0	0	0	0	1	0	0	0	0	0	0	0	1
MKRN3	0	0	0	0	0	0	0	0	0	0	0	1	0	0	0	0	0	0	0	1
DIAPH3	0	0	0	0	0	0	0	0	0	0	0	1	0	0	0	0	0	0	0	1
WNK3	0	0	0	0	0	0	0	0	0	0	0	1	0	0	0	0	0	0	0	1
XIRP1	0	0	0	0	0	0	0	0	0	0	0	1	0	0	0	0	0	0	0	1
RPS2P32	0	0	0	0	0	0	0	0	0	0	0	1	0	0	0	0	0	0	0	1
SV2A	0	0	0	0	0	0	0	0	0	0	0	1	0	0	0	0	0	0	0	1
LOC100133669	0	0	0	0	0	0	0	0	0	0	0	1	0	0	0	0	0	0	0	1
TPTE	0	0	0	0	0	0	0	0	0	0	0	1	0	0	0	0	0	0	0	1
ZNF716	0	0	0	0	0	0	0	0	0	0	0	1	0	0	0	0	0	0	0	1
MAGEA8	0	0	0	0	0	0	0	0	0	0	0	1	0	0	0	0	0	0	0	1
DLK2	0	0	0	0	0	0	0	0	0	0	0	1	0	0	0	0	0	0	0	1
PIWIL3	0	0	0	0	0	0	0	0	0	0	0	1	0	0	0	0	0	0	0	1
ZNF883	0	0	0	0	0	0	0	0	0	0	0	1	0	0	0	0	0	0	0	1
ZFP57	0	0	0	0	0	0	0	0	0	0	0	1	0	0	0	0	0	0	0	1
FAM26F	0	0	0	0	0	0	0	0	0	0	0	1	0	0	0	0	0	0	0	1
COL2A1	0	0	0	0	0	0	0	0	0	0	0	1	0	0	0	0	0	0	0	1
C16orf73	0	0	0	0	0	0	0	0	0	0	0	1	0	0	0	0	0	0	0	1
MAGEB2	0	0	0	0	0	0	0	0	0	0	0	1	0	0	0	0	0	0	0	1
STAG3	0	0	0	0	0	0	0	0	0	0	0	1	0	0	0	0	0	0	0	1
MED12L	0	0	0	0	0	0	0	0	0	0	0	1	0	0	0	0	0	0	0	1
SLC16A1	0	0	0	0	0	0	0	0	0	0	0	1	0	0	0	0	0	0	0	1
SYT1	0	0	0	0	0	0	0	0	0	0	0	1	0	0	0	0	0	0	0	1
ZNF560	0	0	0	0	0	0	0	0	0	0	0	1	0	0	0	0	0	0	0	1
RND2	0	0	0	0	0	0	0	0	0	0	0	1	0	0	0	0	0	0	0	1
LIN28A	0	0	0	0	0	0	0	0	0	0	0	1	0	0	0	0	0	0	0	1
WT1	0	0	0	0	0	0	0	0	0	0	0	1	0	0	0	0	0	0	0	1
KIR2DL4	0	0	0	0	0	0	0	0	0	0	0	1	0	0	0	0	0	0	0	1
TNNC2	0	0	0	0	0	0	0	0	0	0	0	1	0	0	0	0	0	0	0	1
LOC441666	0	0	0	0	0	0	0	0	0	0	0	1	0	0	0	0	0	0	0	1
CXCL6	0	0	0	0	0	0	0	0	0	0	0	1	0	0	0	0	0	0	0	1
TMPRSS4	0	0	0	0	0	0	0	0	0	0	0	0	0	1	0	0	0	0	0	1
SERPINB5	0	0	0	0	0	0	0	0	0	0	0	0	0	1	0	0	0	0	0	1
SDR16C5	0	0	0	0	0	0	0	0	0	0	0	0	0	1	0	0	0	0	0	1
S100P	0	0	0	0	0	0	0	0	0	0	0	0	0	1	0	0	0	0	0	1
MYEOV	0	0	0	0	0	0	0	0	0	0	0	0	0	1	0	0	0	0	0	1
ERN2	0	0	0	0	0	0	0	0	0	0	0	0	0	1	0	0	0	0	0	1
B3GNT3	0	0	0	0	0	0	0	0	0	0	0	0	0	1	0	0	0	0	0	1
GPRC5A	0	0	0	0	0	0	0	0	0	0	0	0	0	1	0	0	0	0	0	1
TNS4	0	0	0	0	0	0	0	0	0	0	0	0	0	1	0	0	0	0	0	1
SPDEF	0	0	0	0	0	0	0	0	0	0	0	0	0	1	0	0	0	0	0	1
TSPAN1	0	0	0	0	0	0	0	0	0	0	0	0	0	1	0	0	0	0	0	1
SFN	0	0	0	0	0	0	0	0	0	0	0	0	0	1	0	0	0	0	0	1
STYK1	0	0	0	0	0	0	0	0	0	0	0	0	0	1	0	0	0	0	0	1
TRIM29	0	0	0	0	0	0	0	0	0	0	0	0	0	1	0	0	0	0	0	1
SH3RF2	0	0	0	0	0	0	0	0	0	0	0	0	0	1	0	0	0	0	0	1
CAPN8	0	0	0	0	0	0	0	0	0	0	0	0	0	1	0	0	0	0	0	1
KCNK1	0	0	0	0	0	0	0	0	0	0	0	0	0	1	0	0	0	0	0	1
KLF5	0	0	0	0	0	0	0	0	0	0	0	0	0	1	0	0	0	0	0	1
CEACAM6	0	0	0	0	0	0	0	0	0	0	0	0	0	1	0	0	0	0	0	1
KCNN4	0	0	0	0	0	0	0	0	0	0	0	0	0	1	0	0	0	0	0	1
AQP5	0	0	0	0	0	0	0	0	0	0	0	0	0	1	0	0	0	0	0	1
VSIG2	0	0	0	0	0	0	0	0	0	0	0	0	0	1	0	0	0	0	0	1
KRT19	0	0	0	0	0	0	0	0	0	0	0	0	0	1	0	0	0	0	0	1
FERMT1	0	0	0	0	0	0	0	0	0	0	0	0	0	1	0	0	0	0	0	1
PSCA	0	0	0	0	0	0	0	0	0	0	0	0	0	1	0	0	0	0	0	1
PTK6	0	0	0	0	0	0	0	0	0	0	0	0	0	1	0	0	0	0	0	1
PKP3	0	0	0	0	0	0	0	0	0	0	0	0	0	1	0	0	0	0	0	1
PCDH1	0	0	0	0	0	0	0	0	0	0	0	0	0	1	0	0	0	0	0	1
XDH	0	0	0	0	0	0	0	0	0	0	0	0	0	1	0	0	0	0	0	1
C19orf33	0	0	0	0	0	0	0	0	0	0	0	0	0	1	0	0	0	0	0	1
TMEM92	0	0	0	0	0	0	0	0	0	0	0	0	0	1	0	0	0	0	0	1
C6orf132	0	0	0	0	0	0	0	0	0	0	0	0	0	1	0	0	0	0	0	1
FAM108C1	0	0	0	0	0	0	0	0	0	0	0	0	0	1	0	0	0	0	0	1
FLJ23867	0	0	0	0	0	0	0	0	0	0	0	0	0	1	0	0	0	0	0	1
PLEK2	0	0	0	0	0	0	0	0	0	0	0	0	0	1	0	0	0	0	0	1
SDC1	0	0	0	0	0	0	0	0	0	0	0	0	0	1	0	0	0	0	0	1
IQGAP3	0	0	0	0	0	0	0	0	0	0	0	0	0	1	0	0	0	0	0	1
KLK10	0	0	0	0	0	0	0	0	0	0	0	0	0	1	0	0	0	0	0	1
LAMA3	0	0	0	0	0	0	0	0	0	0	0	0	0	1	0	0	0	0	0	1
FHL2	0	0	0	0	0	0	0	0	0	0	0	0	0	1	0	0	0	0	0	1
IRX5	0	0	0	0	0	0	0	0	0	0	0	0	0	1	0	0	0	0	0	1
BCAS1	0	0	0	0	0	0	0	0	0	0	0	0	0	1	0	0	0	0	0	1
MUC1	0	0	0	0	0	0	0	0	0	0	0	0	0	1	0	0	0	0	0	1
CEACAM5	0	0	0	0	0	0	0	0	0	0	0	0	0	1	0	0	0	0	0	1
CDCP1	0	0	0	0	0	0	0	0	0	0	0	0	0	1	0	0	0	0	0	1
S100A16	0	0	0	0	0	0	0	0	0	0	0	0	0	1	0	0	0	0	0	1
C2orf54	0	0	0	0	0	0	0	0	0	0	0	0	0	1	0	0	0	0	0	1
SCEL	0	0	0	0	0	0	0	0	0	0	0	0	0	1	0	0	0	0	0	1
EPHA2	0	0	0	0	0	0	0	0	0	0	0	0	0	1	0	0	0	0	0	1
FOXL1	0	0	0	0	0	0	0	0	0	0	0	0	0	1	0	0	0	0	0	1
HIST1H2BD	0	0	0	0	0	0	0	0	0	0	0	0	0	1	0	0	0	0	0	1
MYH14	0	0	0	0	0	0	0	0	0	0	0	0	0	1	0	0	0	0	0	1
MDFI	0	0	0	0	0	0	0	0	0	0	0	0	0	1	0	0	0	0	0	1
UGT1A9	0	0	0	0	0	0	0	0	0	0	0	0	0	1	0	0	0	0	0	1
OVOL1	0	0	0	0	0	0	0	0	0	0	0	0	0	1	0	0	0	0	0	1
FAM101A	0	0	0	0	0	0	0	0	0	0	0	0	0	1	0	0	0	0	0	1
TMC7	0	0	0	0	0	0	0	0	0	0	0	0	0	1	0	0	0	0	0	1
KRT15	0	0	0	0	0	0	0	0	0	0	0	0	0	1	0	0	0	0	0	1
S100A6	0	0	0	0	0	0	0	0	0	0	0	0	0	1	0	0	0	0	0	1
PLCD3	0	0	0	0	0	0	0	0	0	0	0	0	0	1	0	0	0	0	0	1
NEK2	0	0	0	0	0	0	0	0	0	0	0	0	0	1	0	0	0	0	0	1
LAMB3	0	0	0	0	0	0	0	0	0	0	0	0	0	1	0	0	0	0	0	1
HRASLS2	0	0	0	0	0	0	0	0	0	0	0	0	0	1	0	0	0	0	0	1
SLPI	0	0	0	0	0	0	0	0	0	0	0	0	0	1	0	0	0	0	0	1
MST1R	0	0	0	0	0	0	0	0	0	0	0	0	0	1	0	0	0	0	0	1
ECT2	0	0	0	0	0	0	0	0	0	0	0	0	0	1	0	0	0	0	0	1
GJB4	0	0	0	0	0	0	0	0	0	0	0	0	0	1	0	0	0	0	0	1
ZNF488	0	0	0	0	0	0	0	0	0	0	0	0	0	1	0	0	0	0	0	1
TBX15	0	0	0	0	0	0	0	0	0	0	0	0	0	1	0	0	0	0	0	1
S100A14	0	0	0	0	0	0	0	0	0	0	0	0	0	1	0	0	0	0	0	1
TRIM31	0	0	0	0	0	0	0	0	0	0	0	0	0	1	0	0	0	0	0	1
PLA2G10	0	0	0	0	0	0	0	0	0	0	0	0	0	1	0	0	0	0	0	1
RHBDL2	0	0	0	0	0	0	0	0	0	0	0	0	0	1	0	0	0	0	0	1
PRSS8	0	0	0	0	0	0	0	0	0	0	0	0	0	1	0	0	0	0	0	1
WBSCR26	0	0	0	0	0	0	0	0	0	0	0	0	0	1	0	0	0	0	0	1
MALL	0	0	0	0	0	0	0	0	0	0	0	0	0	1	0	0	0	0	0	1
HIST1H2BC	0	0	0	0	0	0	0	0	0	0	0	0	0	1	0	0	0	0	0	1
PADI1	0	0	0	0	0	0	0	0	0	0	0	0	0	1	0	0	0	0	0	1
MGST1	0	0	0	0	0	0	0	0	0	0	0	0	0	1	0	0	0	0	0	1
S100A10	0	0	0	0	0	0	0	0	0	0	0	0	0	1	0	0	0	0	0	1
LAD1	0	0	0	0	0	0	0	0	0	0	0	0	0	1	0	0	0	0	0	1
PRR15	0	0	0	0	0	0	0	0	0	0	0	0	0	1	0	0	0	0	0	1
EREG	0	0	0	0	0	0	0	0	0	0	0	0	0	1	0	0	0	0	0	1
GPR39	0	0	0	0	0	0	0	0	0	0	0	0	0	1	0	0	0	0	0	1
PHLDA2	0	0	0	0	0	0	0	0	0	0	0	0	0	1	0	0	0	0	0	1
GJB5	0	0	0	0	0	0	0	0	0	0	0	0	0	1	0	0	0	0	0	1
SLC22A18AS	0	0	0	0	0	0	0	0	0	0	0	0	0	1	0	0	0	0	0	1
EPN3	0	0	0	0	0	0	0	0	0	0	0	0	0	1	0	0	0	0	0	1
CORO2A	0	0	0	0	0	0	0	0	0	0	0	0	0	1	0	0	0	0	0	1
SLC6A14	0	0	0	0	0	0	0	0	0	0	0	0	0	1	0	0	0	0	0	1
C20orf54	0	0	0	0	0	0	0	0	0	0	0	0	0	1	0	0	0	0	0	1
DPCR1	0	0	0	0	0	0	0	0	0	0	0	0	0	1	0	0	0	0	0	1
PLBD1	0	0	0	0	0	0	0	0	0	0	0	0	0	1	0	0	0	0	0	1
SLC9A2	0	0	0	0	0	0	0	0	0	0	0	0	0	1	0	0	0	0	0	1
ANLN	0	0	0	0	0	0	0	0	0	0	0	0	0	1	0	0	0	0	0	1
KIF4A	0	0	0	0	0	0	0	0	0	0	0	0	0	1	0	0	0	0	0	1
NGEF	0	0	0	0	0	0	0	0	0	0	0	0	0	1	0	0	0	0	0	1
KLK7	0	0	0	0	0	0	0	0	0	0	0	0	0	1	0	0	0	0	0	1
HIST2H2BE	0	0	0	0	0	0	0	0	0	0	0	0	0	1	0	0	0	0	0	1
COX6B2	0	0	0	0	0	0	0	0	0	0	0	0	0	1	0	0	0	0	0	1
HRH1	0	0	0	0	0	0	0	0	0	0	0	0	0	1	0	0	0	0	0	1
MAL2	0	0	0	0	0	0	0	0	0	0	0	0	0	1	0	0	0	0	0	1
SCNN1A	0	0	0	0	0	0	0	0	0	0	0	0	0	1	0	0	0	0	0	1
CDC6	0	0	0	0	0	0	0	0	0	0	0	0	0	1	0	0	0	0	0	1
TMC5	0	0	0	0	0	0	0	0	0	0	0	0	0	1	0	0	0	0	0	1
MYOM3	0	0	0	0	0	0	0	0	0	0	0	0	0	1	0	0	0	0	0	1
ARL14	0	0	0	0	0	0	0	0	0	0	0	0	0	1	0	0	0	0	0	1
FA2H	0	0	0	0	0	0	0	0	0	0	0	0	0	1	0	0	0	0	0	1
MUC4	0	0	0	0	0	0	0	0	0	0	0	0	0	1	0	0	0	0	0	1
MPZL2	0	0	0	0	0	0	0	0	0	0	0	0	0	1	0	0	0	0	0	1
CDC25C	0	0	0	0	0	0	0	0	0	0	0	0	0	1	0	0	0	0	0	1
KIAA1199	0	0	0	0	0	0	0	0	0	0	0	0	0	1	0	0	0	0	0	1
LANCL3	0	0	0	0	0	0	0	0	0	0	0	0	0	1	0	0	0	0	0	1
LRRC8E	0	0	0	0	0	0	0	0	0	0	0	0	0	1	0	0	0	0	0	1
ZIC2	0	0	0	0	0	0	0	0	0	0	0	0	0	1	0	0	0	0	0	1
HIST1H2BK	0	0	0	0	0	0	0	0	0	0	0	0	0	1	0	0	0	0	0	1
ITGA3	0	0	0	0	0	0	0	0	0	0	0	0	0	1	0	0	0	0	0	1
CTSE	0	0	0	0	0	0	0	0	0	0	0	0	0	1	0	0	0	0	0	1
SDCBP2	0	0	0	0	0	0	0	0	0	0	0	0	0	1	0	0	0	0	0	1
FAM83B	0	0	0	0	0	0	0	0	0	0	0	0	0	1	0	0	0	0	0	1
MMP28	0	0	0	0	0	0	0	0	0	0	0	0	0	1	0	0	0	0	0	1
TFAP2A	0	0	0	0	0	0	0	0	0	0	0	0	0	1	0	0	0	0	0	1
ALDH3A1	0	0	0	0	0	0	0	0	0	0	0	0	0	1	0	0	0	0	0	1
ABCA13	0	0	0	0	0	0	0	0	0	0	0	0	0	1	0	0	0	0	0	1
TMBIM1	0	0	0	0	0	0	0	0	0	0	0	0	0	1	0	0	0	0	0	1
TMPRSS3	0	0	0	0	0	0	0	0	0	0	0	0	0	1	0	0	0	0	0	1
ANXA8	0	0	0	0	0	0	0	0	0	0	0	0	0	1	0	0	0	0	0	1
PRSS22	0	0	0	0	0	0	0	0	0	0	0	0	0	1	0	0	0	0	0	1
GALE	0	0	0	0	0	0	0	0	0	0	0	0	0	1	0	0	0	0	0	1
UGT1A6	0	0	0	0	0	0	0	0	0	0	0	0	0	1	0	0	0	0	0	1
FGFBP1	0	0	0	0	0	0	0	0	0	0	0	0	0	1	0	0	0	0	0	1
TNFRSF12A	0	0	0	0	0	0	0	0	0	0	0	0	0	1	0	0	0	0	0	1
CLDN4	0	0	0	0	0	0	0	0	0	0	0	0	0	1	0	0	0	0	0	1
EFNB2	0	0	0	0	0	0	0	0	0	0	0	0	0	1	0	0	0	0	0	1
MBOAT2	0	0	0	0	0	0	0	0	0	0	0	0	0	1	0	0	0	0	0	1
HIST1H1C	0	0	0	0	0	0	0	0	0	0	0	0	0	1	0	0	0	0	0	1
SFTA2	0	0	0	0	0	0	0	0	0	0	0	0	0	1	0	0	0	0	0	1
CDSN	0	0	0	0	0	0	0	0	0	0	0	0	0	1	0	0	0	0	0	1
KLK6	0	0	0	0	0	0	0	0	0	0	0	0	0	1	0	0	0	0	0	1
UGT1A8	0	0	0	0	0	0	0	0	0	0	0	0	0	1	0	0	0	0	0	1
VILL	0	0	0	0	0	0	0	0	0	0	0	0	0	1	0	0	0	0	0	1
PVRL4	0	0	0	0	0	0	0	0	0	0	0	0	0	1	0	0	0	0	0	1
KLK11	0	0	0	0	0	0	0	0	0	0	0	0	0	1	0	0	0	0	0	1
ERCC6L	0	0	0	0	0	0	0	0	0	0	0	0	0	1	0	0	0	0	0	1
ITGB4	0	0	0	0	0	0	0	0	0	0	0	0	0	1	0	0	0	0	0	1
PROM2	0	0	0	0	0	0	0	0	0	0	0	0	0	1	0	0	0	0	0	1
HIST1H2AC	0	0	0	0	0	0	0	0	0	0	0	0	0	1	0	0	0	0	0	1
RNF39	0	0	0	0	0	0	0	0	0	0	0	0	0	1	0	0	0	0	0	1
EPS8L1	0	0	0	0	0	0	0	0	0	0	0	0	0	1	0	0	0	0	0	1
CRABP2	0	0	0	0	0	0	0	0	0	0	0	0	0	1	0	0	0	0	0	1
LGALS3	0	0	0	0	0	0	0	0	0	0	0	0	0	1	0	0	0	0	0	1
LPCAT4	0	0	0	0	0	0	0	0	0	0	0	0	0	1	0	0	0	0	0	1
RHOD	0	0	0	0	0	0	0	0	0	0	0	0	0	1	0	0	0	0	0	1
C15orf48	0	0	0	0	0	0	0	0	0	0	0	0	0	1	0	0	0	0	0	1
MYOF	0	0	0	0	0	0	0	0	0	0	0	0	0	1	0	0	0	0	0	1
UBE2C	0	0	0	0	0	0	0	0	0	0	0	0	0	1	0	0	0	0	0	1
PLK1	0	0	0	0	0	0	0	0	0	0	0	0	0	1	0	0	0	0	0	1
CENPF	0	0	0	0	0	0	0	0	0	0	0	0	0	1	0	0	0	0	0	1
ANXA2	0	0	0	0	0	0	0	0	0	0	0	0	0	1	0	0	0	0	0	1
SERINC2	0	0	0	0	0	0	0	0	0	0	0	0	0	1	0	0	0	0	0	1
SYT8	0	0	0	0	0	0	0	0	0	0	0	0	0	1	0	0	0	0	0	1
BMP4	0	0	0	0	0	0	0	0	0	0	0	0	0	1	0	0	0	0	0	1
GREB1L	0	0	0	0	0	0	0	0	0	0	0	0	0	1	0	0	0	0	0	1
IL1RN	0	0	0	0	0	0	0	0	0	0	0	0	0	1	0	0	0	0	0	1
TP73	0	0	0	0	0	0	0	0	0	0	0	0	0	1	0	0	0	0	0	1
SIM2	0	0	0	0	0	0	0	0	0	0	0	0	0	1	0	0	0	0	0	1
ALDH3B1	0	0	0	0	0	0	0	0	0	0	0	0	0	1	0	0	0	0	0	1
PLAUR	0	0	0	0	0	0	0	0	0	0	0	0	0	1	0	0	0	0	0	1
LIF	0	0	0	0	0	0	0	0	0	0	0	0	0	1	0	0	0	0	0	1
TPX2	0	0	0	0	0	0	0	0	0	0	0	0	0	1	0	0	0	0	0	1
SPC24	0	0	0	0	0	0	0	0	0	0	0	0	0	1	0	0	0	0	0	1
HOXA10	0	0	0	0	0	0	0	0	0	0	0	0	0	1	0	0	0	0	0	1
ALPP	0	0	0	0	0	0	0	0	0	0	0	0	0	1	0	0	0	0	0	1
OCLN	0	0	0	0	0	0	0	0	0	0	0	0	0	0	1	0	0	0	0	1
LOC338651	0	0	0	0	0	0	0	0	0	0	0	0	0	0	1	0	0	0	0	1
NBPF15	0	0	0	0	0	0	0	0	0	0	0	0	0	0	1	0	0	0	0	1
LRRN1	0	0	0	0	0	0	0	0	0	0	0	0	0	0	1	0	0	0	0	1
ELOVL6	0	0	0	0	0	0	0	0	0	0	0	0	0	0	1	0	0	0	0	1
PCDHGA5	0	0	0	0	0	0	0	0	0	0	0	0	0	0	1	0	0	0	0	1
ATP11A	0	0	0	0	0	0	0	0	0	0	0	0	0	0	1	0	0	0	0	1
TRIM46	0	0	0	0	0	0	0	0	0	0	0	0	0	0	1	0	0	0	0	1
CYP4Z2P	0	0	0	0	0	0	0	0	0	0	0	0	0	0	1	0	0	0	0	1
LRRC31	0	0	0	0	0	0	0	0	0	0	0	0	0	0	1	0	0	0	0	1
ZBBX	0	0	0	0	0	0	0	0	0	0	0	0	0	0	1	0	0	0	0	1
DGAT2	0	0	0	0	0	0	0	0	0	0	0	0	0	0	1	0	0	0	0	1
KIF18A	0	0	0	0	0	0	0	0	0	0	0	0	0	0	1	0	0	0	0	1
TTLL10	0	0	0	0	0	0	0	0	0	0	0	0	0	0	1	0	0	0	0	1
CDH7	0	0	0	0	0	0	0	0	0	0	0	0	0	0	1	0	0	0	0	1
CILP2	0	0	0	0	0	0	0	0	0	0	0	0	0	0	1	0	0	0	0	1
ACER3	0	0	0	0	0	0	0	0	0	0	0	0	0	0	1	0	0	0	0	1
ZNF556	0	0	0	0	0	0	0	0	0	0	0	0	0	0	1	0	0	0	0	1
SPAG1	0	0	0	0	0	0	0	0	0	0	0	0	0	0	1	0	0	0	0	1
CAPSL	0	0	0	0	0	0	0	0	0	0	0	0	0	0	1	0	0	0	0	1
HELLS	0	0	0	0	0	0	0	0	0	0	0	0	0	0	1	0	0	0	0	1
ARHGAP11B	0	0	0	0	0	0	0	0	0	0	0	0	0	0	1	0	0	0	0	1
DIRAS2	0	0	0	0	0	0	0	0	0	0	0	0	0	0	1	0	0	0	0	1
WDR65	0	0	0	0	0	0	0	0	0	0	0	0	0	0	1	0	0	0	0	1
CDC20B	0	0	0	0	0	0	0	0	0	0	0	0	0	0	1	0	0	0	0	1
COL11A1	0	0	0	0	0	0	0	0	0	0	0	0	0	0	1	0	0	0	0	1
LBX2	0	0	0	0	0	0	0	0	0	0	0	0	0	0	1	0	0	0	0	1
DNAI1	0	0	0	0	0	0	0	0	0	0	0	0	0	0	1	0	0	0	0	1
HS6ST3	0	0	0	0	0	0	0	0	0	0	0	0	0	0	1	0	0	0	0	1
LOC152225	0	0	0	0	0	0	0	0	0	0	0	0	0	0	1	0	0	0	0	1
CDHR3	0	0	0	0	0	0	0	0	0	0	0	0	0	0	1	0	0	0	0	1
CCDC114	0	0	0	0	0	0	0	0	0	0	0	0	0	0	1	0	0	0	0	1
NRP1	0	0	0	0	0	0	0	0	0	0	0	0	0	0	1	0	0	0	0	1
INHBA	0	0	0	0	0	0	0	0	0	0	0	0	0	0	1	0	0	0	0	1
CCDC19	0	0	0	0	0	0	0	0	0	0	0	0	0	0	1	0	0	0	0	1
SNTN	0	0	0	0	0	0	0	0	0	0	0	0	0	0	1	0	0	0	0	1
C6orf118	0	0	0	0	0	0	0	0	0	0	0	0	0	0	1	0	0	0	0	1
E2F7	0	0	0	0	0	0	0	0	0	0	0	0	0	0	1	0	0	0	0	1
WDR38	0	0	0	0	0	0	0	0	0	0	0	0	0	0	1	0	0	0	0	1
C9orf171	0	0	0	0	0	0	0	0	0	0	0	0	0	0	1	0	0	0	0	1
HTR2B	0	0	0	0	0	0	0	0	0	0	0	0	0	0	1	0	0	0	0	1
GREM1	0	0	0	0	0	0	0	0	0	0	0	0	0	0	1	0	0	0	0	1
MCTP1	0	0	0	0	0	0	0	0	0	0	0	0	0	0	1	0	0	0	0	1
DUSP5P	0	0	0	0	0	0	0	0	0	0	0	0	0	0	1	0	0	0	0	1
IBSP	0	0	0	0	0	0	0	0	0	0	0	0	0	0	1	0	0	0	0	1
UPF0639	0	0	0	0	0	0	0	0	0	0	0	0	0	0	1	0	0	0	0	1
CHAT	0	0	0	0	0	0	0	0	0	0	0	0	0	0	1	0	0	0	0	1
PRR11	0	0	0	0	0	0	0	0	0	0	0	0	0	0	1	0	0	0	0	1
IGFL1	0	0	0	0	0	0	0	0	0	0	0	0	0	0	1	0	0	0	0	1
LPPR4	0	0	0	0	0	0	0	0	0	0	0	0	0	0	1	0	0	0	0	1
MAPK15	0	0	0	0	0	0	0	0	0	0	0	0	0	0	1	0	0	0	0	1
FNDC1	0	0	0	0	0	0	0	0	0	0	0	0	0	0	1	0	0	0	0	1
TUBA4B	0	0	0	0	0	0	0	0	0	0	0	0	0	0	1	0	0	0	0	1
TDO2	0	0	0	0	0	0	0	0	0	0	0	0	0	0	1	0	0	0	0	1
SI	0	0	0	0	0	0	0	0	0	0	0	0	0	0	1	0	0	0	0	1
SUCNR1	0	0	0	0	0	0	0	0	0	0	0	0	0	0	1	0	0	0	0	1
PCDHGA3	0	0	0	0	0	0	0	0	0	0	0	0	0	0	1	0	0	0	0	1
C13orf30	0	0	0	0	0	0	0	0	0	0	0	0	0	0	1	0	0	0	0	1
PCDHGB3	0	0	0	0	0	0	0	0	0	0	0	0	0	0	1	0	0	0	0	1
BICC1	0	0	0	0	0	0	0	0	0	0	0	0	0	0	1	0	0	0	0	1
MEGF11	0	0	0	0	0	0	0	0	0	0	0	0	0	0	1	0	0	0	0	1
PPFIA2	0	0	0	0	0	0	0	0	0	0	0	0	0	0	1	0	0	0	0	1
GPR120	0	0	0	0	0	0	0	0	0	0	0	0	0	0	1	0	0	0	0	1
GPR88	0	0	0	0	0	0	0	0	0	0	0	0	0	0	1	0	0	0	0	1
SCN8A	0	0	0	0	0	0	0	0	0	0	0	0	0	0	1	0	0	0	0	1
COL8A1	0	0	0	0	0	0	0	0	0	0	0	0	0	0	1	0	0	0	0	1
CA1	0	0	0	0	0	0	0	0	0	0	0	0	0	0	1	0	0	0	0	1
LHX9	0	0	0	0	0	0	0	0	0	0	0	0	0	0	1	0	0	0	0	1
CCDC135	0	0	0	0	0	0	0	0	0	0	0	0	0	0	1	0	0	0	0	1
SHISA3	0	0	0	0	0	0	0	0	0	0	0	0	0	0	1	0	0	0	0	1
DERL3	0	0	0	0	0	0	0	0	0	0	0	0	0	0	1	0	0	0	0	1
CA10	0	0	0	0	0	0	0	0	0	0	0	0	0	0	1	0	0	0	0	1
GP2	0	0	0	0	0	0	0	0	0	0	0	0	0	0	1	0	0	0	0	1
UBN2	0	0	0	0	0	0	0	0	0	0	0	0	0	0	0	1	0	0	0	1
GOLT1A	0	0	0	0	0	0	0	0	0	0	0	0	0	0	0	0	1	0	0	1
HIST3H2BB	0	0	0	0	0	0	0	0	0	0	0	0	0	0	0	0	1	0	0	1
LRRC56	0	0	0	0	0	0	0	0	0	0	0	0	0	0	0	0	1	0	0	1
LRRIQ3	0	0	0	0	0	0	0	0	0	0	0	0	0	0	0	0	1	0	0	1
C6orf227	0	0	0	0	0	0	0	0	0	0	0	0	0	0	0	0	1	0	0	1
SRCIN1	0	0	0	0	0	0	0	0	0	0	0	0	0	0	0	0	1	0	0	1
KISS1	0	0	0	0	0	0	0	0	0	0	0	0	0	0	0	0	1	0	0	1
TMEM176A	0	0	0	0	0	0	0	0	0	0	0	0	0	0	0	0	1	0	0	1
CGREF1	0	0	0	0	0	0	0	0	0	0	0	0	0	0	0	0	1	0	0	1
TFR2	0	0	0	0	0	0	0	0	0	0	0	0	0	0	0	0	1	0	0	1
LOC284749	0	0	0	0	0	0	0	0	0	0	0	0	0	0	0	0	1	0	0	1
JUP	0	0	0	0	0	0	0	0	0	0	0	0	0	0	0	0	1	0	0	1
C11orf53	0	0	0	0	0	0	0	0	0	0	0	0	0	0	0	0	1	0	0	1
SLC22A1	0	0	0	0	0	0	0	0	0	0	0	0	0	0	0	0	1	0	0	1
PODXL2	0	0	0	0	0	0	0	0	0	0	0	0	0	0	0	0	1	0	0	1
LOC440356	0	0	0	0	0	0	0	0	0	0	0	0	0	0	0	0	1	0	0	1
AIFM3	0	0	0	0	0	0	0	0	0	0	0	0	0	0	0	0	1	0	0	1
ZP3	0	0	0	0	0	0	0	0	0	0	0	0	0	0	0	0	1	0	0	1
TIGD3	0	0	0	0	0	0	0	0	0	0	0	0	0	0	0	0	1	0	0	1
ProSAPiP1	0	0	0	0	0	0	0	0	0	0	0	0	0	0	0	0	1	0	0	1
KRTAP5-5	0	0	0	0	0	0	0	0	0	0	0	0	0	0	0	0	1	0	0	1
GLTPD2	0	0	0	0	0	0	0	0	0	0	0	0	0	0	0	0	1	0	0	1
ANXA9	0	0	0	0	0	0	0	0	0	0	0	0	0	0	0	0	1	0	0	1
GRAMD2	0	0	0	0	0	0	0	0	0	0	0	0	0	0	0	0	1	0	0	1
IL1RL2	0	0	0	0	0	0	0	0	0	0	0	0	0	0	0	0	1	0	0	1
CABYR	0	0	0	0	0	0	0	0	0	0	0	0	0	0	0	0	1	0	0	1
EGR4	0	0	0	0	0	0	0	0	0	0	0	0	0	0	0	0	1	0	0	1
ZSCAN10	0	0	0	0	0	0	0	0	0	0	0	0	0	0	0	0	1	0	0	1
GJB7	0	0	0	0	0	0	0	0	0	0	0	0	0	0	0	0	1	0	0	1
NOTUM	0	0	0	0	0	0	0	0	0	0	0	0	0	0	0	0	1	0	0	1
PAH	0	0	0	0	0	0	0	0	0	0	0	0	0	0	0	0	1	0	0	1
TMEM145	0	0	0	0	0	0	0	0	0	0	0	0	0	0	0	0	1	0	0	1
GRID2IP	0	0	0	0	0	0	0	0	0	0	0	0	0	0	0	0	1	0	0	1
MOGAT3	0	0	0	0	0	0	0	0	0	0	0	0	0	0	0	0	1	0	0	1
RBP4	0	0	0	0	0	0	0	0	0	0	0	0	0	0	0	0	1	0	0	1
CAMK2N1	0	0	0	0	0	0	0	0	0	0	0	0	0	0	0	0	1	0	0	1
CDX1	0	0	0	0	0	0	0	0	0	0	0	0	0	0	0	0	1	0	0	1
TM4SF5	0	0	0	0	0	0	0	0	0	0	0	0	0	0	0	0	1	0	0	1
GUCY2C	0	0	0	0	0	0	0	0	0	0	0	0	0	0	0	0	1	0	0	1
LHFPL3	0	0	0	0	0	0	0	0	0	0	0	0	0	0	0	0	1	0	0	1
C20orf70	0	0	0	0	0	0	0	0	0	0	0	0	0	0	0	0	1	0	0	1
F2	0	0	0	0	0	0	0	0	0	0	0	0	0	0	0	0	1	0	0	1
PLEKHG6	0	0	0	0	0	0	0	0	0	0	0	0	0	0	0	0	1	0	0	1
PTH2R	0	0	0	0	0	0	0	0	0	0	0	0	0	0	0	0	1	0	0	1
ZNF117	0	0	0	0	0	0	0	0	0	0	0	0	0	0	0	0	1	0	0	1
CNTNAP2	0	0	0	0	0	0	0	0	0	0	0	0	0	0	0	0	1	0	0	1
ESPN	0	0	0	0	0	0	0	0	0	0	0	0	0	0	0	0	1	0	0	1
CYP17A1	0	0	0	0	0	0	0	0	0	0	0	0	0	0	0	0	1	0	0	1
TMEM184A	0	0	0	0	0	0	0	0	0	0	0	0	0	0	0	0	1	0	0	1
AKR1C4	0	0	0	0	0	0	0	0	0	0	0	0	0	0	0	0	1	0	0	1
PAK6	0	0	0	0	0	0	0	0	0	0	0	0	0	0	0	0	1	0	0	1
JPH1	0	0	0	0	0	0	0	0	0	0	0	0	0	0	0	0	1	0	0	1
KISS1R	0	0	0	0	0	0	0	0	0	0	0	0	0	0	0	0	1	0	0	1
DBNDD1	0	0	0	0	0	0	0	0	0	0	0	0	0	0	0	0	1	0	0	1
LGALS2	0	0	0	0	0	0	0	0	0	0	0	0	0	0	0	0	1	0	0	1
MPP6	0	0	0	0	0	0	0	0	0	0	0	0	0	0	0	0	1	0	0	1
HIST2H4A	0	0	0	0	0	0	0	0	0	0	0	0	0	0	0	0	1	0	0	1
MORN3	0	0	0	0	0	0	0	0	0	0	0	0	0	0	0	0	1	0	0	1
PON1	0	0	0	0	0	0	0	0	0	0	0	0	0	0	0	0	1	0	0	1
FOXL2	0	0	0	0	0	0	0	0	0	0	0	0	0	0	0	0	1	0	0	1
MAGEC2	0	0	0	0	0	0	0	0	0	0	0	0	0	0	0	0	1	0	0	1
MGC14436	0	0	0	0	0	0	0	0	0	0	0	0	0	0	0	0	1	0	0	1
DPP4	0	0	0	0	0	0	0	0	0	0	0	0	0	0	0	0	1	0	0	1
FGL1	0	0	0	0	0	0	0	0	0	0	0	0	0	0	0	0	1	0	0	1
RNF157	0	0	0	0	0	0	0	0	0	0	0	0	0	0	0	0	1	0	0	1
LIPC	0	0	0	0	0	0	0	0	0	0	0	0	0	0	0	0	1	0	0	1
TCL6	0	0	0	0	0	0	0	0	0	0	0	0	0	0	0	0	1	0	0	1
ANO3	0	0	0	0	0	0	0	0	0	0	0	0	0	0	0	0	1	0	0	1
IHH	0	0	0	0	0	0	0	0	0	0	0	0	0	0	0	0	1	0	0	1
TKTL1	0	0	0	0	0	0	0	0	0	0	0	0	0	0	0	0	1	0	0	1
GPR81	0	0	0	0	0	0	0	0	0	0	0	0	0	0	0	0	1	0	0	1
HIST1H3G	0	0	0	0	0	0	0	0	0	0	0	0	0	0	0	0	1	0	0	1
KLK1	0	0	0	0	0	0	0	0	0	0	0	0	0	0	0	0	1	0	0	1
SLC17A4	0	0	0	0	0	0	0	0	0	0	0	0	0	0	0	0	1	0	0	1
BRSK2	0	0	0	0	0	0	0	0	0	0	0	0	0	0	0	0	1	0	0	1
LRRC43	0	0	0	0	0	0	0	0	0	0	0	0	0	0	0	0	1	0	0	1
HIST1H2AE	0	0	0	0	0	0	0	0	0	0	0	0	0	0	0	0	1	0	0	1
LPPR1	0	0	0	0	0	0	0	0	0	0	0	0	0	0	0	0	1	0	0	1
RNF186	0	0	0	0	0	0	0	0	0	0	0	0	0	0	0	0	1	0	0	1
GAGE12D	0	0	0	0	0	0	0	0	0	0	0	0	0	0	0	0	1	0	0	1
KCNT1	0	0	0	0	0	0	0	0	0	0	0	0	0	0	0	0	1	0	0	1
C17orf37	0	0	0	0	0	0	0	0	0	0	0	0	0	0	0	0	1	0	0	1
C6orf124	0	0	0	0	0	0	0	0	0	0	0	0	0	0	0	0	1	0	0	1
LRRC16B	0	0	0	0	0	0	0	0	0	0	0	0	0	0	0	0	1	0	0	1
ELF5	0	0	0	0	0	0	0	0	0	0	0	0	0	0	0	0	1	0	0	1
FGB	0	0	0	0	0	0	0	0	0	0	0	0	0	0	0	0	1	0	0	1
TCP10L2	0	0	0	0	0	0	0	0	0	0	0	0	0	0	0	0	1	0	0	1
NKPD1	0	0	0	0	0	0	0	0	0	0	0	0	0	0	0	0	1	0	0	1
PNMA5	0	0	0	0	0	0	0	0	0	0	0	0	0	0	0	0	1	0	0	1
TRIM54	0	0	0	0	0	0	0	0	0	0	0	0	0	0	0	0	1	0	0	1
SERPINA6	0	0	0	0	0	0	0	0	0	0	0	0	0	0	0	0	1	0	0	1
C21orf129	0	0	0	0	0	0	0	0	0	0	0	0	0	0	0	0	1	0	0	1
GCNT3	0	0	0	0	0	0	0	0	0	0	0	0	0	0	0	0	1	0	0	1
DDX53	0	0	0	0	0	0	0	0	0	0	0	0	0	0	0	0	1	0	0	1
C1orf130	0	0	0	0	0	0	0	0	0	0	0	0	0	0	0	0	1	0	0	1
A1CF	0	0	0	0	0	0	0	0	0	0	0	0	0	0	0	0	1	0	0	1
MST1P2	0	0	0	0	0	0	0	0	0	0	0	0	0	0	0	0	1	0	0	1
SLC35D3	0	0	0	0	0	0	0	0	0	0	0	0	0	0	0	0	1	0	0	1
AMBP	0	0	0	0	0	0	0	0	0	0	0	0	0	0	0	0	1	0	0	1
C22orf45	0	0	0	0	0	0	0	0	0	0	0	0	0	0	0	0	1	0	0	1
SLC13A5	0	0	0	0	0	0	0	0	0	0	0	0	0	0	0	0	1	0	0	1
VWA5B1	0	0	0	0	0	0	0	0	0	0	0	0	0	0	0	0	1	0	0	1
CYP2D6	0	0	0	0	0	0	0	0	0	0	0	0	0	0	0	0	1	0	0	1
TTC39A	0	0	0	0	0	0	0	0	0	0	0	0	0	0	0	0	1	0	0	1
ALOX12B	0	0	0	0	0	0	0	0	0	0	0	0	0	0	0	0	1	0	0	1
GAGE2D	0	0	0	0	0	0	0	0	0	0	0	0	0	0	0	0	1	0	0	1
TM4SF20	0	0	0	0	0	0	0	0	0	0	0	0	0	0	0	0	1	0	0	1
LOC100129935	0	0	0	0	0	0	0	0	0	0	0	0	0	0	0	0	0	1	0	1
RAB4A	0	0	0	0	0	0	0	0	0	0	0	0	0	0	0	0	0	1	0	1
C10orf27	0	0	0	0	0	0	0	0	0	0	0	0	0	0	0	0	0	1	0	1
EMX1	0	0	0	0	0	0	0	0	0	0	0	0	0	0	0	0	0	1	0	1
SLC9A4	0	0	0	0	0	0	0	0	0	0	0	0	0	0	0	0	0	1	0	1
TMEM8C	0	0	0	0	0	0	0	0	0	0	0	0	0	0	0	0	0	1	0	1
CS	0	0	0	0	0	0	0	0	0	0	0	0	0	0	0	0	0	1	0	1
PDHX	0	0	0	0	0	0	0	0	0	0	0	0	0	0	0	0	0	1	0	1
MDH1	0	0	0	0	0	0	0	0	0	0	0	0	0	0	0	0	0	1	0	1
PGAM1	0	0	0	0	0	0	0	0	0	0	0	0	0	0	0	0	0	1	0	1
C1orf14	0	0	0	0	0	0	0	0	0	0	0	0	0	0	0	0	0	1	0	1
NAT2	0	0	0	0	0	0	0	0	0	0	0	0	0	0	0	0	0	1	0	1
LCN1	0	0	0	0	0	0	0	0	0	0	0	0	0	0	0	0	0	1	0	1
TM6SF1	0	0	0	0	0	0	0	0	0	0	0	0	0	0	0	0	0	1	0	1
CHRNA2	0	0	0	0	0	0	0	0	0	0	0	0	0	0	0	0	0	1	0	1
CSH2	0	0	0	0	0	0	0	0	0	0	0	0	0	0	0	0	0	1	0	1
FOXB1	0	0	0	0	0	0	0	0	0	0	0	0	0	0	0	0	0	1	0	1
OR1J2	0	0	0	0	0	0	0	0	0	0	0	0	0	0	0	0	0	1	0	1
HEPACAM2	0	0	0	0	0	0	0	0	0	0	0	0	0	0	0	0	0	1	0	1
ATP2B2	0	0	0	0	0	0	0	0	0	0	0	0	0	0	0	0	0	1	0	1
KCNH2	0	0	0	0	0	0	0	0	0	0	0	0	0	0	0	0	0	1	0	1
MCM8	0	0	0	0	0	0	0	0	0	0	0	0	0	0	0	0	0	0	1	1
GPR19	0	0	0	0	0	0	0	0	0	0	0	0	0	0	0	0	0	0	1	1
PHGDH	0	0	0	0	0	0	0	0	0	0	0	0	0	0	0	0	0	0	1	1
KLRG2	0	0	0	0	0	0	0	0	0	0	0	0	0	0	0	0	0	0	1	1
RAE1	0	0	0	0	0	0	0	0	0	0	0	0	0	0	0	0	0	0	1	1
MAST1	0	0	0	0	0	0	0	0	0	0	0	0	0	0	0	0	0	0	1	1
PLCXD1	0	0	0	0	0	0	0	0	0	0	0	0	0	0	0	0	0	0	1	1
LOC286467	0	0	0	0	0	0	0	0	0	0	0	0	0	0	0	0	0	0	1	1
ELOVL3	0	0	0	0	0	0	0	0	0	0	0	0	0	0	0	0	0	0	1	1
CABLES2	0	0	0	0	0	0	0	0	0	0	0	0	0	0	0	0	0	0	1	1
PLXNA1	0	0	0	0	0	0	0	0	0	0	0	0	0	0	0	0	0	0	1	1
PCNXL3	0	0	0	0	0	0	0	0	0	0	0	0	0	0	0	0	0	0	1	1
SYT13	0	0	0	0	0	0	0	0	0	0	0	0	0	0	0	0	0	0	1	1
IGFBP2	0	0	0	0	0	0	0	0	0	0	0	0	0	0	0	0	0	0	1	1
LOC84856	0	0	0	0	0	0	0	0	0	0	0	0	0	0	0	0	0	0	1	1
SCXB	0	0	0	0	0	0	0	0	0	0	0	0	0	0	0	0	0	0	1	1
DSCR9	0	0	0	0	0	0	0	0	0	0	0	0	0	0	0	0	0	0	1	1
TMEM63C	0	0	0	0	0	0	0	0	0	0	0	0	0	0	0	0	0	0	1	1
CCDC99	0	0	0	0	0	0	0	0	0	0	0	0	0	0	0	0	0	0	1	1
PPAPDC1A	0	0	0	0	0	0	0	0	0	0	0	0	0	0	0	0	0	0	1	1
MAP4K1	0	0	0	0	0	0	0	0	0	0	0	0	0	0	0	0	0	0	1	1
MAL	0	0	0	0	0	0	0	0	0	0	0	0	0	0	0	0	0	0	1	1
TBC1D24	0	0	0	0	0	0	0	0	0	0	0	0	0	0	0	0	0	0	1	1
N4BP3	0	0	0	0	0	0	0	0	0	0	0	0	0	0	0	0	0	0	1	1
METTL7B	0	0	0	0	0	0	0	0	0	0	0	0	0	0	0	0	0	0	1	1
CLDN9	0	0	0	0	0	0	0	0	0	0	0	0	0	0	0	0	0	0	1	1
UGT3A2	0	0	0	0	0	0	0	0	0	0	0	0	0	0	0	0	0	0	1	1
TM6SF2	0	0	0	0	0	0	0	0	0	0	0	0	0	0	0	0	0	0	1	1
LOC399815	0	0	0	0	0	0	0	0	0	0	0	0	0	0	0	0	0	0	1	1
AMN	0	0	0	0	0	0	0	0	0	0	0	0	0	0	0	0	0	0	1	1
SST	0	0	0	0	0	0	0	0	0	0	0	0	0	0	0	0	0	0	1	1
LRRC14B	0	0	0	0	0	0	0	0	0	0	0	0	0	0	0	0	0	0	1	1
EPHB2	0	0	0	0	0	0	0	0	0	0	0	0	0	0	0	0	0	0	1	1
SHISA9	0	0	0	0	0	0	0	0	0	0	0	0	0	0	0	0	0	0	1	1
GDF1	0	0	0	0	0	0	0	0	0	0	0	0	0	0	0	0	0	0	1	1
DMRT3	0	0	0	0	0	0	0	0	0	0	0	0	0	0	0	0	0	0	1	1
TEX19	0	0	0	0	0	0	0	0	0	0	0	0	0	0	0	0	0	0	1	1
NAT8L	0	0	0	0	0	0	0	0	0	0	0	0	0	0	0	0	0	0	1	1
APLP1	0	0	0	0	0	0	0	0	0	0	0	0	0	0	0	0	0	0	1	1
LOC344967	0	0	0	0	0	0	0	0	0	0	0	0	0	0	0	0	0	0	1	1
FAM189B	0	0	0	0	0	0	0	0	0	0	0	0	0	0	0	0	0	0	1	1
TIGD5	0	0	0	0	0	0	0	0	0	0	0	0	0	0	0	0	0	0	1	1
LASS1	0	0	0	0	0	0	0	0	0	0	0	0	0	0	0	0	0	0	1	1
SRD5A1	0	0	0	0	0	0	0	0	0	0	0	0	0	0	0	0	0	0	1	1
C1orf163	0	0	0	0	0	0	0	0	0	0	0	0	0	0	0	0	0	0	1	1
VGLL1	0	0	0	0	0	0	0	0	0	0	0	0	0	0	0	0	0	0	1	1
SLC12A5	0	0	0	0	0	0	0	0	0	0	0	0	0	0	0	0	0	0	1	1
WDR67	0	0	0	0	0	0	0	0	0	0	0	0	0	0	0	0	0	0	1	1
COMP	0	0	0	0	0	0	0	0	0	0	0	0	0	0	0	0	0	0	1	1
FADS3	0	0	0	0	0	0	0	0	0	0	0	0	0	0	0	0	0	0	1	1
ALPK2	0	0	0	0	0	0	0	0	0	0	0	0	0	0	0	0	0	0	1	1
SMC1B	0	0	0	0	0	0	0	0	0	0	0	0	0	0	0	0	0	0	1	1
AACSL	0	0	0	0	0	0	0	0	0	0	0	0	0	0	0	0	0	0	1	1
CLDN6	0	0	0	0	0	0	0	0	0	0	0	0	0	0	0	0	0	0	1	1
ST8SIA5	0	0	0	0	0	0	0	0	0	0	0	0	0	0	0	0	0	0	1	1
CDK5R2	0	0	0	0	0	0	0	0	0	0	0	0	0	0	0	0	0	0	1	1
PRIM2	0	0	0	0	0	0	0	0	0	0	0	0	0	0	0	0	0	0	1	1
UCHL1	0	0	0	0	0	0	0	0	0	0	0	0	0	0	0	0	0	0	1	1
IGF2BP1	0	0	0	0	0	0	0	0	0	0	0	0	0	0	0	0	0	0	1	1
PNPLA5	0	0	0	0	0	0	0	0	0	0	0	0	0	0	0	0	0	0	1	1
AQP12A	0	0	0	0	0	0	0	0	0	0	0	0	0	0	0	0	0	0	1	1
NLRP7	0	0	0	0	0	0	0	0	0	0	0	0	0	0	0	0	0	0	1	1
EVPLL	0	0	0	0	0	0	0	0	0	0	0	0	0	0	0	0	0	0	1	1
SLC7A10	0	0	0	0	0	0	0	0	0	0	0	0	0	0	0	0	0	0	1	1
TCF19	0	0	0	0	0	0	0	0	0	0	0	0	0	0	0	0	0	0	1	1
TFDP2	0	0	0	0	0	0	0	0	0	0	0	0	0	0	0	0	0	0	1	1
TMEM48	0	0	0	0	0	0	0	0	0	0	0	0	0	0	0	0	0	0	1	1
TRIM62	0	0	0	0	0	0	0	0	0	0	0	0	0	0	0	0	0	0	1	1
SNORA40	0	0	0	0	0	0	0	0	0	0	0	0	0	0	0	0	0	0	1	1
OTOF	0	0	0	0	0	0	0	0	0	0	0	0	0	0	0	0	0	0	1	1
FAM49B	0	0	0	0	0	0	0	0	0	0	0	0	0	0	0	0	0	0	1	1
PARP14	0	0	0	0	0	0	0	0	0	0	0	0	0	0	0	0	0	0	1	1
INF2	0	0	0	0	0	0	0	0	0	0	0	0	0	0	0	0	0	0	1	1
C15orf27	0	0	0	0	0	0	0	0	0	0	0	0	0	0	0	0	0	0	1	1
MUC20	0	0	0	0	0	0	0	0	0	0	0	0	0	0	0	0	0	0	1	1
ODC1	0	0	0	0	0	0	0	0	0	0	0	0	0	0	0	0	0	0	1	1
SRCRB4D	0	0	0	0	0	0	0	0	0	0	0	0	0	0	0	0	0	0	1	1
TOPBP1	0	0	0	0	0	0	0	0	0	0	0	0	0	0	0	0	0	0	1	1
PRIC285	0	0	0	0	0	0	0	0	0	0	0	0	0	0	0	0	0	0	1	1
SLC39A5	0	0	0	0	0	0	0	0	0	0	0	0	0	0	0	0	0	0	1	1
CRYAA	0	0	0	0	0	0	0	0	0	0	0	0	0	0	0	0	0	0	1	1
BMP7	0	0	0	0	0	0	0	0	0	0	0	0	0	0	0	0	0	0	1	1
PLXNA3	0	0	0	0	0	0	0	0	0	0	0	0	0	0	0	0	0	0	1	1
DKFZp761E198	0	0	0	0	0	0	0	0	0	0	0	0	0	0	0	0	0	0	1	1
LRRC52	0	0	0	0	0	0	0	0	0	0	0	0	0	0	0	0	0	0	1	1
ZFAT	0	0	0	0	0	0	0	0	0	0	0	0	0	0	0	0	0	0	1	1
LAMA5	0	0	0	0	0	0	0	0	0	0	0	0	0	0	0	0	0	0	1	1
S100A1	0	0	0	0	0	0	0	0	0	0	0	0	0	0	0	0	0	0	1	1
WNT10A	0	0	0	0	0	0	0	0	0	0	0	0	0	0	0	0	0	0	1	1
SUSD4	0	0	0	0	0	0	0	0	0	0	0	0	0	0	0	0	0	0	1	1
SLC44A2	0	0	0	0	0	0	0	0	0	0	0	0	0	0	0	0	0	0	1	1
CTCFL	0	0	0	0	0	0	0	0	0	0	0	0	0	0	0	0	0	0	1	1
SFMBT1	0	0	0	0	0	0	0	0	0	0	0	0	0	0	0	0	0	0	1	1
EIF2C3	0	0	0	0	0	0	0	0	0	0	0	0	0	0	0	0	0	0	1	1
SLCO4C1	0	0	0	0	0	0	0	0	0	0	0	0	0	0	0	0	0	0	1	1
UNC13D	0	0	0	0	0	0	0	0	0	0	0	0	0	0	0	0	0	0	1	1
SALL4	0	0	0	0	0	0	0	0	0	0	0	0	0	0	0	0	0	0	1	1
OAS1	0	0	0	0	0	0	0	0	0	0	0	0	0	0	0	0	0	0	1	1
TMEM41A	0	0	0	0	0	0	0	0	0	0	0	0	0	0	0	0	0	0	1	1
ABCD1	0	0	0	0	0	0	0	0	0	0	0	0	0	0	0	0	0	0	1	1
PDCL2	0	0	0	0	0	0	0	0	0	0	0	0	0	0	0	0	0	0	1	1
FBXO41	0	0	0	0	0	0	0	0	0	0	0	0	0	0	0	0	0	0	1	1
BST2	0	0	0	0	0	0	0	0	0	0	0	0	0	0	0	0	0	0	1	1
FZD9	0	0	0	0	0	0	0	0	0	0	0	0	0	0	0	0	0	0	1	1
GABRG3	0	0	0	0	0	0	0	0	0	0	0	0	0	0	0	0	0	0	1	1
FAR2	0	0	0	0	0	0	0	0	0	0	0	0	0	0	0	0	0	0	1	1
TRIM17	0	0	0	0	0	0	0	0	0	0	0	0	0	0	0	0	0	0	1	1
SLC2A4RG	0	0	0	0	0	0	0	0	0	0	0	0	0	0	0	0	0	0	1	1
TRIM43	0	0	0	0	0	0	0	0	0	0	0	0	0	0	0	0	0	0	1	1
UPK1A	0	0	0	0	0	0	0	0	0	0	0	0	0	0	0	0	0	0	1	1
TLX2	0	0	0	0	0	0	0	0	0	0	0	0	0	0	0	0	0	0	1	1
TDRD5	0	0	0	0	0	0	0	0	0	0	0	0	0	0	0	0	0	0	1	1
ADORA1	0	0	0	0	0	0	0	0	0	0	0	0	0	0	0	0	0	0	1	1
ITM2C	0	0	0	0	0	0	0	0	0	0	0	0	0	0	0	0	0	0	1	1
COL9A1	0	0	0	0	0	0	0	0	0	0	0	0	0	0	0	0	0	0	1	1
CXXC5	0	0	0	0	0	0	0	0	0	0	0	0	0	0	0	0	0	0	1	1
PTTG3P	0	0	0	0	0	0	0	0	0	0	0	0	0	0	0	0	0	0	1	1
ADAM17	0	0	0	0	0	0	0	0	0	0	0	0	0	0	0	0	0	0	1	1
CDKN2B	0	0	0	0	0	0	0	0	0	0	0	0	0	0	0	0	0	0	1	1
TMEM38A	0	0	0	0	0	0	0	0	0	0	0	0	0	0	0	0	0	0	1	1
GTSF1L	0	0	0	0	0	0	0	0	0	0	0	0	0	0	0	0	0	0	1	1
SLC17A9	0	0	0	0	0	0	0	0	0	0	0	0	0	0	0	0	0	0	1	1
KIAA1804	0	0	0	0	0	0	0	0	0	0	0	0	0	0	0	0	0	0	1	1
C20orf135	0	0	0	0	0	0	0	0	0	0	0	0	0	0	0	0	0	0	1	1
ARHGAP4	0	0	0	0	0	0	0	0	0	0	0	0	0	0	0	0	0	0	1	1
DHCR24	0	0	0	0	0	0	0	0	0	0	0	0	0	0	0	0	0	0	1	1
CDKN2BAS	0	0	0	0	0	0	0	0	0	0	0	0	0	0	0	0	0	0	1	1
GCGR	0	0	0	0	0	0	0	0	0	0	0	0	0	0	0	0	0	0	1	1
TCF15	0	0	0	0	0	0	0	0	0	0	0	0	0	0	0	0	0	0	1	1
TUBA8	0	0	0	0	0	0	0	0	0	0	0	0	0	0	0	0	0	0	1	1
EPPK1	0	0	0	0	0	0	0	0	0	0	0	0	0	0	0	0	0	0	1	1
COL11A2	0	0	0	0	0	0	0	0	0	0	0	0	0	0	0	0	0	0	1	1
C10orf91	0	0	0	0	0	0	0	0	0	0	0	0	0	0	0	0	0	0	1	1
ARL4C	0	0	0	0	0	0	0	0	0	0	0	0	0	0	0	0	0	0	1	1
GLP1R	0	0	0	0	0	0	0	0	0	0	0	0	0	0	0	0	0	0	1	1
EPSTI1	0	0	0	0	0	0	0	0	0	0	0	0	0	0	0	0	0	0	1	1
ABHD8	0	0	0	0	0	0	0	0	0	0	0	0	0	0	0	0	0	0	1	1
EIF2AK2	0	0	0	0	0	0	0	0	0	0	0	0	0	0	0	0	0	0	1	1
PITX3	0	0	0	0	0	0	0	0	0	0	0	0	0	0	0	0	0	0	1	1
KRTAP2-4	0	0	0	0	0	0	0	0	0	0	0	0	0	0	0	0	0	0	1	1
OAS2	0	0	0	0	0	0	0	0	0	0	0	0	0	0	0	0	0	0	1	1
ERAS	0	0	0	0	0	0	0	0	0	0	0	0	0	0	0	0	0	0	1	1
KIRREL2	0	0	0	0	0	0	0	0	0	0	0	0	0	0	0	0	0	0	1	1
ACSF2	0	0	0	0	0	0	0	0	0	0	0	0	0	0	0	0	0	0	1	1
ZNF648	0	0	0	0	0	0	0	0	0	0	0	0	0	0	0	0	0	0	1	1
NTSR1	0	0	0	0	0	0	0	0	0	0	0	0	0	0	0	0	0	0	1	1
EPHA8	0	0	0	0	0	0	0	0	0	0	0	0	0	0	0	0	0	0	1	1
ICOSLG	0	0	0	0	0	0	0	0	0	0	0	0	0	0	0	0	0	0	1	1
TMEM171	0	0	0	0	0	0	0	0	0	0	0	0	0	0	0	0	0	0	1	1
HBQ1	0	0	0	0	0	0	0	0	0	0	0	0	0	0	0	0	0	0	1	1
GPR3	0	0	0	0	0	0	0	0	0	0	0	0	0	0	0	0	0	0	1	1
KIAA0125	0	0	0	0	0	0	0	0	0	0	0	0	0	0	0	0	0	0	1	1
TIMD4	0	0	0	0	0	0	0	0	0	0	0	0	0	0	0	0	0	0	1	1
KRTAP2-2	0	0	0	0	0	0	0	0	0	0	0	0	0	0	0	0	0	0	1	1
MAT1A	0	0	0	0	0	0	0	0	0	0	0	0	0	0	0	0	0	0	1	1
SLC45A4	0	0	0	0	0	0	0	0	0	0	0	0	0	0	0	0	0	0	1	1
MYOD1	0	0	0	0	0	0	0	0	0	0	0	0	0	0	0	0	0	0	1	1
LY6E	0	0	0	0	0	0	0	0	0	0	0	0	0	0	0	0	0	0	1	1
FAM84B	0	0	0	0	0	0	0	0	0	0	0	0	0	0	0	0	0	0	1	1
CALCA	0	0	0	0	0	0	0	0	0	0	0	0	0	0	0	0	0	0	1	1
ANKRD2	0	0	0	0	0	0	0	0	0	0	0	0	0	0	0	0	0	0	1	1
DLGAP3	0	0	0	0	0	0	0	0	0	0	0	0	0	0	0	0	0	0	1	1
CT45A6	0	0	0	0	0	0	0	0	0	0	0	0	0	0	0	0	0	0	1	1
PRSS50	0	0	0	0	0	0	0	0	0	0	0	0	0	0	0	0	0	0	1	1
NBPF6	0	0	0	0	0	0	0	0	0	0	0	0	0	0	0	0	0	0	1	1
RYR1	0	0	0	0	0	0	0	0	0	0	0	0	0	0	0	0	0	0	1	1
C1orf180	0	0	0	0	0	0	0	0	0	0	0	0	0	0	0	0	0	0	1	1
ZBTB8B	0	0	0	0	0	0	0	0	0	0	0	0	0	0	0	0	0	0	1	1
ESPNP	0	0	0	0	0	0	0	0	0	0	0	0	0	0	0	0	0	0	1	1
RXFP4	0	0	0	0	0	0	0	0	0	0	0	0	0	0	0	0	0	0	1	1
C8orf31	0	0	0	0	0	0	0	0	0	0	0	0	0	0	0	0	0	0	1	1
INSL3	0	0	0	0	0	0	0	0	0	0	0	0	0	0	0	0	0	0	1	1
CT45A3	0	0	0	0	0	0	0	0	0	0	0	0	0	0	0	0	0	0	1	1
KCNE2	0	0	0	0	0	0	0	0	0	0	0	0	0	0	0	0	0	0	1	1
RAPSN	0	0	0	0	0	0	0	0	0	0	0	0	0	0	0	0	0	0	1	1
HRG	0	0	0	0	0	0	0	0	0	0	0	0	0	0	0	0	0	0	1	1
TUBB4	0	0	0	0	0	0	0	0	0	0	0	0	0	0	0	0	0	0	1	1
KRTAP2-1	0	0	0	0	0	0	0	0	0	0	0	0	0	0	0	0	0	0	1	1
MAFA	0	0	0	0	0	0	0	0	0	0	0	0	0	0	0	0	0	0	1	1
MYO7B	0	0	0	0	0	0	0	0	0	0	0	0	0	0	0	0	0	0	1	1
FOLR3	0	0	0	0	0	0	0	0	0	0	0	0	0	0	0	0	0	0	1	1
PDE6G	0	0	0	0	0	0	0	0	0	0	0	0	0	0	0	0	0	0	1	1
PTGER1	0	0	0	0	0	0	0	0	0	0	0	0	0	0	0	0	0	0	1	1
RUFY4	0	0	0	0	0	0	0	0	0	0	0	0	0	0	0	0	0	0	1	1
ALG11	0	0	0	0	0	0	0	0	0	0	0	0	0	0	0	0	0	0	1	1
PKN1	0	0	0	0	0	0	0	0	0	0	0	0	0	0	0	0	0	0	1	1
PRRX2	0	0	0	0	0	0	0	0	0	0	0	0	0	0	0	0	0	0	1	1
POU3F3	0	0	0	0	0	0	0	0	0	0	0	0	0	0	0	0	0	0	1	1
SP8	0	0	0	0	0	0	0	0	0	0	0	0	0	0	0	0	0	0	1	1
LYPD6B	0	0	0	0	0	0	0	0	0	0	0	0	0	0	0	0	0	0	1	1
LOC285375	0	0	0	0	0	0	0	0	0	0	0	0	0	0	0	0	0	0	1	1
S100A5	0	0	0	0	0	0	0	0	0	0	0	0	0	0	0	0	0	0	1	1
PTP4A3	0	0	0	0	0	0	0	0	0	0	0	0	0	0	0	0	0	0	1	1
NR6A1	0	0	0	0	0	0	0	0	0	0	0	0	0	0	0	0	0	0	1	1
KREMEN2	0	0	0	0	0	0	0	0	0	0	0	0	0	0	0	0	0	0	1	1
PLA2G2F	0	0	0	0	0	0	0	0	0	0	0	0	0	0	0	0	0	0	1	1
PLAGL2	0	0	0	0	0	0	0	0	0	0	0	0	0	0	0	0	0	0	1	1
AIF1L	0	0	0	0	0	0	0	0	0	0	0	0	0	0	0	0	0	0	1	1
DAGLA	0	0	0	0	0	0	0	0	0	0	0	0	0	0	0	0	0	0	1	1
RGS9BP	0	0	0	0	0	0	0	0	0	0	0	0	0	0	0	0	0	0	1	1
ALK	0	0	0	0	0	0	0	0	0	0	0	0	0	0	0	0	0	0	1	1
FAM167A	0	0	0	0	0	0	0	0	0	0	0	0	0	0	0	0	0	0	1	1
ABCC6P1	0	0	0	0	0	0	0	0	0	0	0	0	0	0	0	0	0	0	1	1
ESRRB	0	0	0	0	0	0	0	0	0	0	0	0	0	0	0	0	0	0	1	1
KCNQ3	0	0	0	0	0	0	0	0	0	0	0	0	0	0	0	0	0	0	1	1
C7orf61	0	0	0	0	0	0	0	0	0	0	0	0	0	0	0	0	0	0	1	1
SPERT	0	0	0	0	0	0	0	0	0	0	0	0	0	0	0	0	0	0	1	1
TCL1B	0	0	0	0	0	0	0	0	0	0	0	0	0	0	0	0	0	0	1	1
GRM4	0	0	0	0	0	0	0	0	0	0	0	0	0	0	0	0	0	0	1	1
SLIT1	0	0	0	0	0	0	0	0	0	0	0	0	0	0	0	0	0	0	1	1
CT45A4	0	0	0	0	0	0	0	0	0	0	0	0	0	0	0	0	0	0	1	1
SLC22A16	0	0	0	0	0	0	0	0	0	0	0	0	0	0	0	0	0	0	1	1
MX1	0	0	0	0	0	0	0	0	0	0	0	0	0	0	0	0	0	0	1	1
ANKRD33	0	0	0	0	0	0	0	0	0	0	0	0	0	0	0	0	0	0	1	1
RD3	0	0	0	0	0	0	0	0	0	0	0	0	0	0	0	0	0	0	1	1
ESYT3	0	0	0	0	0	0	0	0	0	0	0	0	0	0	0	0	0	0	1	1
ABCC6	0	0	0	0	0	0	0	0	0	0	0	0	0	0	0	0	0	0	1	1
CCL25	0	0	0	0	0	0	0	0	0	0	0	0	0	0	0	0	0	0	1	1
PROK2	0	0	0	0	0	0	0	0	0	0	0	0	0	0	0	0	0	0	1	1
TTBK1	0	0	0	0	0	0	0	0	0	0	0	0	0	0	0	0	0	0	1	1
SLN	0	0	0	0	0	0	0	0	0	0	0	0	0	0	0	0	0	0	1	1
