# Supplementary material for: TP53 mutations, expression and interaction networks in human cancers
Source: Oncotarget. 2016 Nov 21;8(1):624–43. doi: 10.18632/oncotarget.13483 (PMC5352183; doi:10.18632/oncotarget.13483)
Supplement: Supplementary file 10 [file oncotarget-08-624-s010.xlsx]

## Sheet: Table S21
Comparison of drug sensetivity (IC50) between TP53-mutated and TP53-wildtype cancer cell lines for each of the 265 compounds.
IC-50 difference = mean IC50 values in TP53-wildtype cancer cell lines - mean IC50 values in TP53-mutated cancer cell lines.
The compounds to which TP53-mutated cancer cell lines are more sensitive than TP53-wildtype cancer cell lines are highlighted in red, while the compounds to which TP53-wildtype cancer cell lines are more sensitive than TP53-mutated cancer cell lines are highlighted in blue.
Compound	P-value	IC-50 difference	FDR
Afatinib	0.0148	0.275332	0.0755
BI-2536	0.016	0.410864	0.0771
Epothilone B	0.0319	0.297747	0.132
GW843682X	0.0458	0.386993	0.1617
Gefitinib	0.0476	0.166394	0.1637
Nutlin-3a	3.56e-61	-1.53731	9.42e-59
(5Z)-7-Oxozeaenol	1.22e-14	-0.796668	1.62e-12
Dabrafenib	1.02e-12	-1.03358	9.02e-11
CEP-701	1.04e-06	-0.561573	6.92e-05
CHIR-99021	4.85e-06	-0.371817	0.0003
NVP-BHG712	6.17e-06	-0.541577	0.0003
AZ628	1.17e-05	-0.835206	0.0004
AZD6244	1.58e-05	-0.546405	0.0005
PLX4720 (rescreen)	1.78e-05	-0.373862	0.0005
RDEA119 (rescreen)	3.84e-05	-0.521324	0.001
PLX4720	4.15e-05	-0.404785	0.001
CI-1040	0.0001	-0.444683	0.0018
Bleomycin (50 uM)	0.0001	-0.575923	0.0022
SB590885	0.0001	-0.34089	0.0024
AP-24534	0.0003	-0.439726	0.0044
HG-6-64-1	0.0003	-0.447879	0.0043
Camptothecin	0.0003	-0.48957	0.0046
VX-11e	0.0003	-0.38371	0.0045
Cisplatin	0.0003	-0.323784	0.0047
Cytarabine	0.0004	-0.453965	0.0047
GW 441756	0.0004	-0.294856	0.0048
MLN4924	0.0004	-0.452297	0.0051
Trametinib	0.0007	-0.630672	0.0077
BMN-673	0.0008	-0.458065	0.0084
GSK269962A	0.0009	-0.338338	0.0092
SN-38	0.0012	-0.393507	0.0122
BAY 61-3606	0.0012	-0.3619	0.0121
XMD14-99	0.0018	-0.222352	0.0172
ABT-869	0.0021	-0.217486	0.0193
Midostaurin	0.0022	-0.281756	0.0198
TL-1-85	0.0028	-0.357606	0.0237
TW 37	0.0028	-0.260642	0.0231
PFI-1	0.0028	-0.235281	0.0224
SB52334	0.0028	-0.276459	0.0219
Bleomycin	0.0032	-0.506532	0.0243
piperlongumine	0.0041	-0.19961	0.0305
XMD15-27	0.0046	-0.179889	0.0326
Olaparib	0.0046	-0.219165	0.0317
FMK	0.0046	-0.184497	0.0313
FR-180204	0.0053	-0.177442	0.0354
BMS-536924	0.0055	-0.235112	0.0353
NG-25	0.0055	-0.345508	0.0346
QL-XI-92	0.0063	-0.256665	0.0386
RDEA119	0.0064	-0.376914	0.0382
Pazopanib	0.0075	-0.256052	0.044
BIX02189	0.0077	-0.234766	0.0444
CHIR-99021	0.0081	-0.181778	0.0458
JNJ-26854165	0.0082	-0.192849	0.0454
PD-0325901	0.0097	-0.351151	0.0524
AG-014699	0.0098	-0.184918	0.0522
Thapsigargin	0.0124	0.372183	0.0646
AS605240	0.0154	-0.302201	0.0772
MP470	0.0157	-0.277909	0.0773
PF-562271	0.0172	-0.187659	0.0814
JNK-9L	0.0177	-0.18511	0.0822
CX-5461	0.0216	-0.33215	0.0989
Olaparib (rescreen)	0.0226	-0.173494	0.1015
TG101348	0.0251	-0.250793	0.1108
Tubastatin A	0.0256	-0.215969	0.1111
Afatinib (rescreen)	0.0274	0.265281	0.1171
Axitinib	0.0283	-0.213113	0.1192
AV-951	0.0325	-0.120667	0.1323
SB-505124	0.0358	-0.138633	0.1436
Temozolomide	0.0361	-0.120268	0.1427
I-BET	0.0361	-0.263109	0.1408
VX-702	0.0378	-0.13551	0.1453
STF-62247	0.0415	-0.146291	0.157
Zibotentan, ZD4054	0.0422	-0.0842901	0.1575
AC220	0.0423	-0.157731	0.1557
OSI-930	0.0432	-0.155783	0.1567
TPCA-1	0.045	-0.242924	0.1613
BIRB 0796	0.0473	-0.134315	0.1649
AMG-706	0.0493	-0.136914	0.1676
Ruxolitinib	0.0509	-0.133282	0.1706
JQ1	0.0512	-0.162692	0.1697
Nilotinib	0.0518	-0.205596	0.1694
Imatinib	0.0531	-0.21624	0.1715
AZD7762	0.0533	-0.222429	0.1701
BX-795	0.0545	-0.186409	0.172
XMD8-92	0.0578	-0.197424	0.1803
WZ-1-84	0.0592	0.21154	0.1825
JQ1	0.0598	-0.211506	0.1821
BX-912	0.0602	-0.246803	0.1814
QL-XII-61	0.0604	-0.241412	0.1799
AKT inhibitor VIII	0.0643	0.138478	0.1894
IOX2	0.0643	-0.0972845	0.1874
GW-2580	0.0688	-0.0961972	0.1982
UNC0638	0.069	-0.182679	0.1967
XMD11-85h	0.0706	-0.168821	0.1991
5-Fluorouracil	0.071	-0.231839	0.1981
Sunitinib	0.0717	-0.322809	0.1979
BMS-708163	0.0765	-0.0891943	0.2091
AZD6244	0.0769	-0.207101	0.2078
PF-4708671	0.0821	-0.121743	0.2198
OSU-03012	0.0829	0.163439	0.2197
HG-5-113-01	0.0867	-0.168001	0.2274
XL-184	0.0873	-0.167025	0.2267
GSK429286A	0.0892	-0.142995	0.2295
SGC0946	0.0917	-0.0707819	0.2337
Masitinib	0.0954	-0.157487	0.2407
FK866	0.0976	-0.37284	0.244
Elesclomol	0.0989	-0.225864	0.2449
YK 4-279	0.1099	-0.162894	0.2697
Bryostatin 1	0.1105	-0.102587	0.2686
Sorafenib	0.1112	-0.227703	0.2678
Temsirolimus	0.1139	-0.196863	0.2719
TGX221	0.1166	-0.195124	0.2759
Y-39983	0.1169	-0.155145	0.2742
JQ12	0.118	-0.189653	0.2743
Lapatinib	0.1199	0.185699	0.2764
UNC1215	0.1204	-0.0633644	0.275
Shikonin	0.1252	-0.151701	0.2835
Rapamycin	0.1275	0.356639	0.2863
AZD8055	0.1312	-0.128622	0.2922
ATRA	0.1336	-0.148915	0.295
XMD8-85	0.1379	-0.184101	0.302
ABT-888	0.1413	-0.080308	0.3068
GSK1070916	0.1434	-0.231146	0.3089
AT-7519	0.1459	0.209865	0.3118
Bosutinib	0.146	-0.15266	0.3096
Methotrexate	0.1467	-0.190541	0.3086
UNC0638	0.1487	-0.155934	0.3103
Parthenolide	0.1552	-0.184316	0.3212
WH-4-023	0.1564	-0.324454	0.3213
Paclitaxel	0.1578	0.289912	0.3216
KIN001-260	0.1586	-0.122879	0.3208
EHT 1864	0.1611	-0.0919157	0.3233
Vinorelbine	0.1619	0.168266	0.3226
KIN001-236	0.1625	-0.101134	0.3214
PD-173074	0.1694	-0.112181	0.3325
A-443654	0.1838	0.196398	0.3581
SB 216763	0.1871	-0.0897346	0.362
YM155	0.1933	0.231773	0.3711
Dasatinib	0.2126	-0.329107	0.4052
THZ-2-102-1	0.2187	-0.231245	0.414
KIN001-244	0.2196	-0.112334	0.4127
SNX-2112	0.222	-0.194919	0.4143
Lenalidomide	0.2268	-0.0731494	0.4203
TL-2-105	0.2268	-0.116309	0.4175
Doxorubicin	0.2363	-0.14664	0.4319
EX-527	0.2365	-0.057154	0.4293
Vinblastine	0.2369	-0.134326	0.4271
Vorinostat	0.2389	-0.104792	0.4278
PD-0332991	0.2403	-0.145095	0.4274
CAL-101	0.2403	-0.108258	0.4245
Docetaxel	0.2458	0.133745	0.4313
CH5424802	0.2472	0.0894909	0.431
CP466722	0.2522	-0.113266	0.4369
KIN001-055	0.2613	-0.0851107	0.4497
AZD6482	0.2652	-0.107198	0.4533
Etoposide	0.2696	-0.159593	0.4579
T0901317	0.2952	-0.0803334	0.4982
CP724714	0.2959	0.0716276	0.4963
PIK-93	0.296	-0.129053	0.4933
XL-880	0.296	-0.107567	0.4902
GSK690693	0.2967	0.135209	0.4883
GSK269962A	0.3005	-0.154911	0.4915
Cyclopamine	0.3015	-0.106805	0.4902
Roscovitine	0.3017	-0.108257	0.4875
ABT-263	0.3035	-0.148415	0.4875
Salubrinal	0.3099	-0.11712	0.4947
Z-LLNle-CHO	0.3192	-0.133373	0.5066
MPS-1-IN-1	0.3217	-0.0990276	0.5075
CGP-60474	0.3228	-0.133423	0.5061
MK-2206	0.334	0.106094	0.5206
Tipifarnib	0.3443	-0.11632	0.5335
NU-7441	0.3498	-0.0660311	0.539
AUY922	0.3553	-0.109459	0.5442
MG-132	0.36	-0.145427	0.5483
KU-55933	0.3619	0.068062	0.5481
THZ-2-49	0.367	-0.152161	0.5526
Pyrimethamine	0.3678	0.142368	0.5507
NSC-207895	0.3708	-0.0960044	0.552
DMOG	0.3735	-0.094409	0.5529
PHA-665752	0.3768	-0.0866971	0.5547
CUDC-101	0.3846	0.112978	0.5631
VX-680	0.3894	-0.18296	0.567
VNLG/124	0.3981	-0.0601142	0.5764
BMS-708163	0.3988	-0.0546509	0.5744
WZ3105	0.4034	0.102071	0.5779
AS601245	0.4073	-0.0720583	0.5802
NVP-BEZ235	0.4193	-0.0749521	0.5942
NVP-TAE684	0.4322	0.127638	0.6092
FTI-277	0.4398	-0.0437891	0.6166
YM201636	0.4406	-0.0714108	0.6145
TAK-715	0.4486	-0.0649577	0.6224
IPA-3	0.4609	-0.0887051	0.6362
Bicalutamide	0.4624	-0.0300314	0.6349
KIN001-102	0.4644	0.0801268	0.6344
RO-3306	0.4657	-0.0561756	0.6329
Embelin	0.4662	-0.055284	0.6303
HG-5-88-01	0.477	-0.0854267	0.6417
PAC-1	0.4792	-0.0655449	0.6413
Crizotinib	0.4851	-0.083024	0.646
AZD6482	0.4857	-0.0699563	0.6436
GDC0941	0.4945	0.0786415	0.6519
NPK76-II-72-1	0.5243	0.0796712	0.6878
LAQ824	0.5363	0.0545478	0.7001
SB-715992	0.5588	0.0755332	0.7259
ZG-10	0.5613	-0.0696983	0.7256
KIN001-135	0.5619	0.0386225	0.7228
LFM-A13	0.5924	-0.0290072	0.7583
QS11	0.5937	0.0557658	0.7564
LY317615	0.6093	0.06228	0.7726
OSI-027	0.6153	-0.0838417	0.7764
Tamoxifen	0.6183	-0.0276262	0.7765
JW-7-24-1	0.6338	-0.0516856	0.7923
AZD-0530	0.6411	0.0593548	0.7977
OSI-906	0.646	-0.0496649	0.7999
SL 0101-1	0.6479	-0.0259441	0.7986
EKB-569	0.6556	-0.055072	0.8043
PXD101, Belinostat	0.6583	0.0626079	0.8039
PHA-793887	0.6694	-0.063355	0.8137
GSK-650394	0.7002	0.0468665	0.8473
17-AAG	0.7021	-0.0531671	0.8457
Bicalutamide	0.7304	-0.0169618	0.8758
KIN001-266	0.735	-0.0282225	0.8774
NSC-87877	0.7487	0.0209341	0.8897
Phenformin	0.7512	0.0446097	0.8887
Mitomycin C	0.758	-0.0360002	0.8928
A-770041	0.7625	0.0581916	0.8941
BMS-754807	0.7705	-0.0365345	0.8995
BMS-536924	0.7762	-0.0510303	0.9021
S-Trityl-L-cysteine	0.7803	0.0458026	0.9029
XMD13-2	0.7884	-0.0257389	0.9083
CGP-082996	0.7946	-0.0304717	0.9116
ZM-447439	0.7968	-0.0254492	0.9101
FH535	0.7998	-0.023364	0.9097
GDC0941 (rescreen)	0.8013	-0.0238058	0.9074
BMS-509744	0.8027	0.0284175	0.9052
MS-275	0.8122	0.0379375	0.912
AR-42	0.8211	0.0285319	0.9181
681640	0.8315	-0.0187089	0.9258
KIN001-270	0.8332	-0.0140855	0.9239
Vismodegib	0.8334	0.0138771	0.9202
Bortezomib	0.836	-0.0346813	0.9192
Bexarotene	0.8484	-0.0156904	0.9291
GSK2126458	0.8499	0.0247261	0.9269
ZSTK474	0.8669	-0.0205676	0.9415
rTRAIL	0.8682	-0.0169235	0.9391
Erlotinib	0.8735	0.0204503	0.941
CMK	0.8817	-0.0194211	0.946
Genentech Cpd 10	0.8876	-0.0179332	0.9484
Gemcitabine	0.8883	-0.0284075	0.9453
XAV 939	0.8903	-0.00895088	0.9437
CCT007093	0.8952	-0.00697783	0.9451
AICAR	0.9054	-0.0118611	0.9521
GNF-2	0.9067	-0.0109524	0.9497
JW-7-52-1	0.911	0.0228652	0.9504
JNK Inhibitor VIII	0.9168	-0.00616817	0.9528
QL-XII-47	0.9262	-0.0120923	0.9587
CAY10603	0.9516	-0.00774262	0.9812
BMS-345541	0.9545	-0.00484977	0.9804
QL-X-138	0.9554	0.00688555	0.9775
CCT018159	0.9701	-0.00299691	0.9888
Obatoclax Mesylate	0.9709	-0.0047103	0.9858
PI-103	0.9729	0.00587225	0.9841
QL-VIII-58	0.9899	0.0017591	0.9974
GSK-1904529A	0.9945	0.000359105	0.9982
Cetuximab	0.999	9.57e-05	0.999
